# Supplementary material for: Cross-species Comparison of Proteome Turnover Kinetics
Source: Mol Cell Proteomics. 2018 Jan 10;17(4):580–91. doi: 10.1074/mcp.RA117.000574 (PMC5880112; doi:10.1074/mcp.RA117.000574)
Supplement: Supplemental Data [file supp_RA117.000574_134905_0_supp_43357_p2b5lv.zip]

Archive with 14 entries (12 files):
- Supplementary Tables S1,3-7/
- Supplementary Tables S1,3-7/Table S1 - MaxQunat Parameters.xlsx
- Supplementary Tables S1,3-7/Table S3 - Protein-level data.xlsx
- Supplementary Tables S1,3-7/Table S4 - Peptide Degradation rates.xlsx
- Supplementary Tables S1,3-7/Table S5 - Protein Degradation rates.xlsx
- Supplementary Tables S1,3-7/Table S6 - Conserved proteins.xlsx
- Supplementary Tables S1,3-7/Table S7 - GO Analysis.xlsx
- Supplementary Tables S1,3-7/__MACOSX/
- Supplementary Tables S1,3-7/__MACOSX/._Table S1 - MaxQunat Parameters.xlsx
- Supplementary Tables S1,3-7/__MACOSX/._Table S3 - Protein-level data.xlsx
- Supplementary Tables S1,3-7/__MACOSX/._Table S4 - Peptide Degradation rates.xlsx
- Supplementary Tables S1,3-7/__MACOSX/._Table S5 - Protein Degradation rates.xlsx
- Supplementary Tables S1,3-7/__MACOSX/._Table S6 - Conserved proteins.xlsx
- Supplementary Tables S1,3-7/__MACOSX/._Table S7 - GO Analysis.xlsx
