# Supplementary material for: Cross-species Comparison of Proteome Turnover Kinetics
Source: Mol Cell Proteomics. 2018 Jan 10;17(4):580–91. doi: 10.1074/mcp.RA117.000574 (PMC5880112; doi:10.1074/mcp.RA117.000574)
Supplement: Supplemental Data [file supp_RA117.000574_134905_0_supp_43357_p2b5lv.zip › Supplementary Tables S1,3-7/Table S3 - Protein-level data.xlsx]

## Sheet: Description and Legend
Description
Protein-level dynamic SILAC data for measurement of turnover rates in rodent fibroblasts
Legends
Timepoint	Experimental Timepoint
Protein IDs	Identifier(s) of protein(s) contained in the protein group.
Protein names	Name(s) of protein(s) contained within the group.
Gene names	Name(s) of the gene(s) associated to the protein(s) contained within the group.
Peptides	The total number of peptide sequences associated with the protein group (i.e. for all the proteins in the group).
Unique peptides	The total number of unique peptides associated with the protein group (i.e. these peptides are not shared with another protein group).
Sequence coverage [%]	Percentage of the sequence that is covered by the identified peptides of the best protein sequence contained in the group.
Score	Protein score which is derived from peptide posterior error probabilities.
Ratio H/L	The ratio between two heavy and light label partners determined as the median of all quantified peptides.
Ratio H/L variability [%]	Coefficient of variability over all redundant quantifiable peptides. It is calculated as the standard deviation of the naturally logarithmized ratios times 100.
Ratio H/L count	Number of redundant peptides (MS1 features) used for quantitation.
* Data contained in red colored tabs were searched by the mouse Uniprot database. Other color indiate data searched by species-specific database. See manuscript for additional details.
* For additional information regarding these parmeters, refer to: Cox, J. and M. Mann (2008). Nature biotechnology 26(12): 1367-1372.

## Sheet: Mouse (Rep1)
Timepoint	Protein IDs	Protein names	Gene names	Peptides	Unique peptides	Sequence coverage [%]	Score	Ratio H/L	Ratio H/L variability [%]	Ratio H/L count
2d	A0A087WP63;A0A087WQ44		Srcap	3	3	1	4.3974	1.3071	0.0062901	5
2d	A0A0A6YVU8;Q9JKV1	Proteasomal ubiquitin receptor ADRM1	Gm9774;Adrm1	5	5	15	19.742	1.7409	17.224	7
2d	A0A0J9YUD5			4	4	1.9	8.3619	1.1243	35.377	2
2d	A0A140T8K6;P47964;D3YX71	60S ribosomal protein L36	Rpl36	6	6	33.3	16.769	1.3754	105.13	8
2d	A0A140T8M7;P62751;D3YTY6	60S ribosomal protein L23a	Rpl23a	12	12	54.5	49.692	1.3609	22.083	27
2d	A0A140T8T4;P51410;S4R1R7	60S ribosomal protein L9	Rpl9	9	9	40.6	39.185	1.3909	13.554	31
2d	A0A140T8V3;Q60931	Voltage-dependent anion-selective channel protein 3	Vdac3	13	13	60.8	68.857	0.6398	12.944	20
2d	A0A140T8V5;P17918	Proliferating cell nuclear antigen	Pcna	8	8	39.1	65.612	6.4748	51.436	11
2d	A1L3P4	Sodium/hydrogen exchanger	Slc9a6	2	2	4.4	7.7456	0.95459	1.6211	2
2d	A2A432	Cullin-4B	Cul4b	11	6	14.8	39.4	3.4866	27.014	9
2d	A2A5R2	Brefeldin A-inhibited guanine nucleotide-exchange protein 2	Arfgef2	4	3	3	10.839	1.3137	20.024	2
2d	A2A6T1	Cerebellar degeneration-related protein 2-like	Cdr2l	3	3	8.2	7.6922	2.0426	19.739	3
2d	A2AAY5	SH3 and PX domain-containing protein 2B	Sh3pxd2b	9	8	11.9	38.321	1.7762	21.412	7
2d	A2AGT5	Cytoskeleton-associated protein 5	Ckap5	12	12	9.4	46.208	2.2104	78.71	3
2d	A2AIX1		Sec16a	9	9	5.4	29.357	1.8079	23.156	4
2d	A2AJI0	MAP7 domain-containing protein 1	Map7d1	11	11	18.1	27.116	3.8141	29.758	4
2d	A2AN08	E3 ubiquitin-protein ligase UBR4	Ubr4	15	15	4.3	44.851	1.715	28.991	11
2d	A3KMP2	Tetratricopeptide repeat protein 38	Ttc38	3	3	6.7	5.1961	0.70933	48.097	3
2d	A6X919	Probable C-mannosyltransferase DPY19L1	Dpy19l1	4	4	7.5	8.7331	0.58391	24.956	7
2d	B1AUN2		Eif2b3	4	4	10	10.403	1.1817	43.256	2
2d	B1AZP2	Disks large-associated protein 4	Dlgap4	2	2	3.4	6.2794	1.2021	41.817	2
2d	B2RQC6;Q8C196	CAD protein;Glutamine-dependent carbamoyl-phosphate synthase;Aspartate carbamoyltransferase;Dihydroorotase	Cad	20	20	12	80.763	1.8557	27.511	17
2d	B2RXQ2;Q8BSS9;B8QI36;P60469		Ppfia1	12	12	14.8	47.302	1.1056	24.466	11
2d	B2RXR6	Serine/threonine-protein phosphatase 6 regulatory ankyrin repeat subunit B	Ankrd44	5	5	6.4	12.533	1.3011	26.322	2
2d	B2RXS4	Plexin-B2	Plxnb2	20	20	15.2	121.84	1.1684	28.28	24
2d	B2RY56	RNA-binding protein 25	Rbm25	7	7	11.9	19.626	2.1885	52.427	2
2d	B7ZNL8		Pus7	4	4	9.8	37.477	5.2132	4.2172	2
2d	B9EJ80		Pdzd8	2	2	2.3	4.5088	1.4063	20.55	2
2d	D3YUJ3		Ccnyl1	4	3	11.4	10.961	0.71752	4.3594	3
2d	D3YVN7;Q8BFR5	Elongation factor Tu;Elongation factor Tu, mitochondrial	Gm9755;Tufm	18	18	46.2	103.7	0.69767	33.526	32
2d	D3YXK2	Scaffold attachment factor B1	Safb	10	7	17.8	29.636	1.8399	62.768	5
2d	D3YZP9	Coiled-coil domain-containing protein 6	Ccdc6	9	9	19.2	39.22	1.3601	13.24	9
2d	D3YZZ5		Tmed7	3	3	18.3	17.713	0.74731	3.354	4
2d	D3Z0M9		Ddx23	5	5	7.2	7.0978	3.8494	29.355	2
2d	D3Z2H9		Tpm3-rs7	27	11	66.1	175.96	0.43253	8.8767	46
2d	D3Z3N4		Hnrnph3	4	3	14.7	22.337	0.70793	27.325	3
2d	D3Z5M2;Q6PHQ9	Polyadenylate-binding protein	Gm10110;Pabpc4	21	11	33.5	29.791	1.4355	17.584	12
2d	D3Z7P3	Glutaminase kidney isoform, mitochondrial	Gls	14	14	31.9	96.422	1.0407	56.41	20
2d	D4AFX7		Dnajc13	13	13	8.5	45.047	0.72459	10.975	10
2d	E0CYQ0		Kctd17	4	4	12.5	15.383	2.8581	10.257	4
2d	E2JF22	Piezo-type mechanosensitive ion channel component 1	Piezo1	2	2	1.1	8.512	1.5222	15.319	2
2d	E9PVA8		Gcn1l1	27	27	13.4	95.332	1.2218	19.653	32
2d	E9PVZ8		Golgb1	41	41	16.9	224.17	1.8741	27.096	26
2d	E9PWG2		Trappc8	3	3	2.9	5.303	1.383	17.497	3
2d	E9PWQ3		Col6a3	61	61	23.1	296.11	0.52705	28.307	56
2d	E9PYB0		Ahnak2	34	34	61.8	323.31	0.57485	41.548	62
2d	E9PYG6		Rasa1	5	5	6.6	60.492	1.4503	11.049	4
2d	E9PYK3		Parp4	4	4	3	12.208	1.3383	33.145	2
2d	E9PYL9;Q9CXW4;E9PZB3	60S ribosomal protein L11	Gm10036;Rpl11;Gm5093	6	6	31.5	41.3	1.3763	9.4958	10
2d	E9PYP2		Nbeal1	4	4	1.9	10.472	1.2595	38.243	3
2d	E9PZF0;Q01768	Nucleoside diphosphate kinase;Nucleoside diphosphate kinase B	Gm20390;Nme2	17	8	83.9	150.87	1.2029	15.804	83
2d	E9Q035;P47758	Signal recognition particle receptor subunit beta	Gm20425;Srprb	6	4	6.6	15.418	2.5723	52.903	4
2d	E9Q0S6		Tns1	27	25	18	93.292	6.0449	47.258	10
2d	E9Q3G8		Nup153	2	2	2.3	8.4815	3.8089	15.24	4
2d	E9Q411		Nbas	4	4	2	8.9758	0.6996	16.63	4
2d	E9Q4K7;Q9EQW7	Kinesin-like protein	Kif13b	7	7	4.8	13.788	0.85927	26.769	5
2d	E9Q512		Trip11	15	15	9.4	46.152	2.3964	86.441	4
2d	E9Q616		Ahnak	274	274	76.5	323.31	0.97172	25.936	749
2d	E9Q634	Unconventional myosin-Ie	Myo1e	3	3	3.5	7.2891	2.8682	36.64	2
2d	E9Q6E5		Srsf11	4	4	11.7	26.096	1.9552	82.955	4
2d	E9Q6R7;P11531		Utrn	67	67	25	253.26	0.94465	18.897	53
2d	E9Q735	Ubiquitin conjugation factor E4 A	Ube4a	2	2	2.5	5.0846	1.0801	52.598	2
2d	E9Q7G0		Numa1	34	34	21.4	135.93	3.7942	28.878	16
2d	E9Q7M2;Q9Z2S7		Tsc22d2	4	2	5.2	6.9446	1.674	11.543	7
2d	E9Q8T7		Dnah1	2	2	0.7	2.2954	0.84837	37.682	2
2d	E9Q912		Rap1gds1	14	14	27.5	75.773	1.1524	12.542	12
2d	E9QA15;REV__B2RXQ2		Cald1	51	50	46.6	323.31	0.82763	40.815	162
2d	E9QAZ2;Q9CZM2	Ribosomal protein L15;60S ribosomal protein L15	Gm10020;Rpl15	5	5	25.5	12.579	1.4184	14.993	14
2d	F2Z3U3		Raph1	3	3	3.1	6.3234	1.9282	12.946	3
2d	F6QL70;P47915;F6YH22;D3Z1N9;W4VSN7;F6VZG1	60S ribosomal protein L29	Gm17669;Rpl29;Gm5218;Gm10709;Gm3550	7	7	34.4	14.756	1.1557	16.498	14
2d	F6SVV1;P62082	40S ribosomal protein S7	Gm9493;Rps7	16	16	67.2	131.02	1.3833	16.885	49
2d	F6YVP7;P62270;A0A140T8T3	40S ribosomal protein S18	Gm10260;Rps18	17	17	62.5	61.435	1.5072	14.052	34
2d	F6ZDS4	Nucleoprotein TPR	Tpr	27	27	14.1	237.34	1.9121	39.174	17
2d	F8VPK0		Ttc37	5	5	4.5	9.8683	1.0396	6.9135	6
2d	F8VPN4		Agl	12	12	10.4	33.534	0.99428	44.065	14
2d	F8VPU2	FERM, RhoGEF and pleckstrin domain-containing protein 1	Farp1	16	16	19.9	53.95	0.84245	24.55	17
2d	F8VQC1	Signal recognition particle subunit SRP72	Srp72	14	14	27.4	50.463	1.427	23.523	12
2d	F8WIX8;Q64523;Q6GSS7	Histone H2A;Histone H2A type 2-C;Histone H2A type 2-A	Hist1h2al;Hist2h2ac;Hist2h2aa1	9	2	65.6	125.61	0.30275	20.161	39
2d	G3X8U3		2210016F16Rik	5	5	14.2	18.993	0.79799	11.641	5
2d	G3X972		Sec24c	8	8	10.8	18.661	1.0444	19.283	7
2d	G3X9L6;Q9DCX2	ATP synthase subunit d, mitochondrial	Gm10250;Atp5h	10	10	71.9	86.929	0.49269	30.143	18
2d	G5E829;Q0VF55;Q9R0K7	Plasma membrane calcium-transporting ATPase 1	Atp2b1	13	8	16.6	92.997	0.5963	24.479	14
2d	G5E897		Kdelc2	8	8	18.3	56.049	0.80456	9.4705	14
2d	G5E8V9;E9QAY5		Arfip1	8	8	34.9	150.35	1.6478	11.631	12
2d	J3QNG0;P16460	Argininosuccinate synthase	Gm5424;Ass1	4	4	12.1	10.199	0.4982	20.167	3
2d	J3QNY1;B2RXM2;Q8BG05	Heterogeneous nuclear ribonucleoprotein A3	Gm9242;Gm6793;Hnrnpa3	23	21	49.9	186.56	0.98092	13.286	87
2d	O08528	Hexokinase-2	Hk2	15	12	17.7	57.44	3.0165	48.209	2
2d	O08529	Calpain-2 catalytic subunit	Capn2	29	29	45.7	323.31	0.75318	18.517	61
2d	O08532	Voltage-dependent calcium channel subunit alpha-2/delta-1;Voltage-dependent calcium channel subunit alpha-2-1;Voltage-dependent calcium channel subunit delta-1	Cacna2d1	5	5	6.1	11.285	0.71686	13.738	3
2d	O08539;D3Z6Q9;Q7TQF7	Myc box-dependent-interacting protein 1	Bin1	7	7	15	74.08	1.3972	37.521	15
2d	O08547	Vesicle-trafficking protein SEC22b	Sec22b	9	9	56.3	80.055	1.0507	17.017	17
2d	O08553	Dihydropyrimidinase-related protein 2	Dpysl2	28	24	63.6	323.31	0.44669	18.533	108
2d	O08573	Galectin-9	Lgals9	8	8	28.9	39.148	2.3416	16.26	8
2d	O08579	Emerin	Emd	12	12	57.5	93.812	1.3841	28.864	16
2d	O08583;Q9JJW6	THO complex subunit 4	Alyref	7	7	40.4	60.398	1.4489	16.486	8
2d	O08585	Clathrin light chain A	Clta	5	5	17.4	13.522	1.2838	9.1357	10
2d	O08599	Syntaxin-binding protein 1	Stxbp1	10	10	21.4	56.015	0.7368	15.851	8
2d	O08638	Myosin-11	Myh11	63	36	34.8	237.53	0.8995	29.599	37
2d	O08663	Methionine aminopeptidase 2	Metap2	9	9	24.1	25.386	4.5642	27.073	2
2d	O08709;Q8BG37	Peroxiredoxin-6	Prdx6	21	21	77.7	323.31	0.58577	62.509	54
2d	O08738	Caspase-6;Caspase-6 subunit p18;Caspase-6 subunit p11	Casp6	2	2	8	3.7545	0.76872	3.9431	2
2d	O08749	Dihydrolipoyl dehydrogenase, mitochondrial	Dld	12	12	37.1	104.77	0.6221	16.11	27
2d	O08756	3-hydroxyacyl-CoA dehydrogenase type-2	Hsd17b10	7	7	41	49.619	0.47583	23.106	7
2d	O08759	Ubiquitin-protein ligase E3A	Ube3a	7	7	10.5	19.077	2.3038	17.874	3
2d	O08784	Treacle protein	Tcof1	4	4	4	14.107	1.3562	7.91	5
2d	O08788	Dynactin subunit 1	Dctn1	37	37	34.5	284	0.91488	22.467	50
2d	O08795	Glucosidase 2 subunit beta	Prkcsh	17	17	37.8	91.121	0.97181	21.38	40
2d	O08797;Q8VHQ1;Q8BMT0;Q80UK5;O08806;F6V5V4		Serpinb9	12	11	40.4	54.02	0.5762	13.193	17
2d	O08807	Peroxiredoxin-4	Prdx4	11	10	53.6	116.09	0.89337	12.81	33
2d	O08810	116 kDa U5 small nuclear ribonucleoprotein component	Eftud2	14	13	21.3	45.043	1.4342	21.532	12
2d	O08915	AH receptor-interacting protein	Aip	6	6	24.8	31.64	2.1046	31.524	6
2d	O08917	Flotillin-1	Flot1	15	15	45.6	53.661	0.7323	14.307	14
2d	O08919	Numb-like protein	Numbl	6	5	9.1	13.347	1.8619	17.708	4
2d	O08997	Copper transport protein ATOX1	Atox1	6	6	92.6	156.97	0.86592	18.656	24
2d	O09044	Synaptosomal-associated protein 23	Snap23	8	8	61.4	107.89	1.6314	18.077	9
2d	O09061	Proteasome subunit beta type-1	Psmb1	8	8	43.8	86.392	0.91601	15.854	12
2d	O09106;D3YYI8	Histone deacetylase 1;Histone deacetylase	Hdac1;Gm10093	7	4	16	13.073	2.4949	108.32	2
2d	O09111	NADH dehydrogenase [ubiquinone] 1 beta subcomplex subunit 11, mitochondrial	Ndufb11	2	2	21.2	5.4347	0.88908	7.1344	2
2d	O09131;Q8K2Q2	Glutathione S-transferase omega-1	Gsto1	20	20	75	74.448	0.71199	14.792	35
2d	O09159	Lysosomal alpha-mannosidase	Man2b1	9	9	12.2	71.301	0.35444	16.885	4
2d	O09167;A0A140T8K5	60S ribosomal protein L21	Rpl21	9	9	51.2	89.89	1.4785	19.542	26
2d	O09172	Glutamate--cysteine ligase regulatory subunit	Gclm	5	5	26.6	53.448	1.8422	26.791	5
2d	O35071;P33173;Q60575	Kinesin-like protein KIF1C	Kif1c	10	10	11.5	33.859	3.6049	0.41592	2
2d	O35074	Prostacyclin synthase	Ptgis	23	23	53.9	256.53	1.0031	19.479	48
2d	O35114	Lysosome membrane protein 2	Scarb2	4	4	12.8	14.156	1.0044	16.739	4
2d	O35129	Prohibitin-2	Phb2	14	14	50.5	56.886	0.66239	13.505	17
2d	O35143	ATPase inhibitor, mitochondrial	Atpif1	7	7	35.8	31.754	0.82127	15.033	13
2d	O35215	D-dopachrome decarboxylase	Ddt	6	3	72	39.057	0.4467	18.842	6
2d	O35226	26S proteasome non-ATPase regulatory subunit 4	Psmd4	15	15	45.2	134.44	1.9827	17.633	24
2d	O35239	Tyrosine-protein phosphatase non-receptor type 9	Ptpn9	5	5	10.5	14.18	1.0266	11.771	5
2d	O35250	Exocyst complex component 7	Exoc7	3	3	5.9	6.4217	0.97791	33.765	4
2d	O35286	Pre-mRNA-splicing factor ATP-dependent RNA helicase DHX15	Dhx15	11	11	16.2	34.471	3.035	87.398	5
2d	O35295	Transcriptional activator protein Pur-beta	Purb	8	8	34	15.066	0.39034	7.465	6
2d	O35326	Serine/arginine-rich splicing factor 5	Srsf5	6	6	24.2	19.892	3.6577	16.499	8
2d	O35343	Importin subunit alpha-3	Kpna4	8	6	26.5	30.909	1.354	21.822	7
2d	O35345	Importin subunit alpha-7	Kpna6	6	3	14.9	58.251	1.9312	49.144	5
2d	O35350	Calpain-1 catalytic subunit	Capn1	22	22	39.7	96.57	0.68469	22.479	20
2d	O35379	Multidrug resistance-associated protein 1	Abcc1	3	3	2.7	7.8776	1.0685	18.625	3
2d	O35381;Q64G17	Acidic leucine-rich nuclear phosphoprotein 32 family member A	Anp32a	9	8	30	130.01	0.80504	15.845	15
2d	O35382	Exocyst complex component 4	Exoc4	11	11	14.6	35.532	1.5095	10.965	8
2d	O35405	Phospholipase D3	Pld3	4	4	16.6	43.925	1.3599	30.001	2
2d	O35459	Delta(3,5)-Delta(2,4)-dienoyl-CoA isomerase, mitochondrial	Ech1	4	4	14.7	32.964	0.95884	9.9263	4
2d	O35551	Rab GTPase-binding effector protein 1	Rabep1	8	8	11.5	15.232	1.3289	28.077	5
2d	O35566	CD151 antigen	Cd151	2	2	9.1	37.316	2.0604	9.043	2
2d	O35593	26S proteasome non-ATPase regulatory subunit 14	Psmd14	7	7	37.4	16.147	1.0596	12.542	6
2d	O35609	Secretory carrier-associated membrane protein 3	Scamp3	8	8	24.1	90.898	1.5255	9.7945	11
2d	O35639	Annexin A3	Anxa3	27	27	65.3	157.37	0.95681	12.089	53
2d	O35640	Annexin A8	Anxa8	4	4	20.5	10.584	1.3597	32.638	5
2d	O35643	AP-1 complex subunit beta-1	Ap1b1	20	5	20.9	18.036	0.64238	7.5354	5
2d	O35658	Complement component 1 Q subcomponent-binding protein, mitochondrial	C1qbp	5	5	25.2	52.006	0.86227	14.415	5
2d	O35682	Myeloid-associated differentiation marker	Myadm	3	3	10.3	15.838	0.52813	2.3771	10
2d	O35685	Nuclear migration protein nudC	Nudc	10	10	38.3	35.142	2.4235	65.529	13
2d	O35691	Pinin	Pnn	6	6	10.3	12.416	1.342	58.979	3
2d	O35737	Heterogeneous nuclear ribonucleoprotein H;Heterogeneous nuclear ribonucleoprotein H, N-terminally processed	Hnrnph1	14	6	37.6	144.91	1.4687	23.787	34
2d	O35841	Apoptosis inhibitor 5	Api5	8	8	15.1	25.855	2.8881	22.221	2
2d	O35855	Branched-chain-amino-acid aminotransferase, mitochondrial	Bcat2	5	5	20.6	69.045	0.5772	24.712	5
2d	O35857	Mitochondrial import inner membrane translocase subunit TIM44	Timm44	5	5	15.5	13.162	1.0242	21.628	3
2d	O35864	COP9 signalosome complex subunit 5	Cops5	6	6	22.5	21.48	0.97883	16.68	4
2d	O35887	Calumenin	Calu	27	27	65.1	323.31	1.1718	43.919	82
2d	O35969	Guanidinoacetate N-methyltransferase	Gamt	5	5	41.1	16.249	1.3451	13.485	4
2d	O54724	Polymerase I and transcript release factor	Ptrf	29	29	64	323.31	0.63152	52.999	94
2d	O54734	Dolichyl-diphosphooligosaccharide--protein glycosyltransferase 48 kDa subunit	Ddost	12	12	41	138.52	0.8662	13.751	29
2d	O54774	AP-3 complex subunit delta-1	Ap3d1	10	10	9.8	53.731	1.1869	17.268	9
2d	O54782	Epididymis-specific alpha-mannosidase	Man2b2	9	9	13.5	47.563	0.48711	24.003	10
2d	O54833	Casein kinase II subunit alpha	Csnk2a2	5	5	21.1	10.471	1.2986	21.623	5
2d	O54916	RalBP1-associated Eps domain-containing protein 1	Reps1	4	4	6.2	22.354	1.0914	8.7171	2
2d	O54931	A-kinase anchor protein 2	Akap2	19	19	27.5	120.37	3.0666	20.424	14
2d	O54941	SWI/SNF-related matrix-associated actin-dependent regulator of chromatin subfamily E member 1	Smarce1	7	7	20.4	30.845	3.721	5.4348	3
2d	O54962	Barrier-to-autointegration factor;Barrier-to-autointegration factor, N-terminally processed	Banf1	5	5	62.9	15.901	0.88123	15.05	11
2d	O54988	STE20-like serine/threonine-protein kinase	Slk	15	15	20.7	50.926	1.3951	18.67	10
2d	O54998	Peptidyl-prolyl cis-trans isomerase FKBP7	Fkbp7	9	9	39.4	26.076	2.0318	20.142	14
2d	O55013	Trafficking protein particle complex subunit 3	Trappc3	3	3	18.9	8.1749	1.1846	33.417	3
2d	O55022	Membrane-associated progesterone receptor component 1	Pgrmc1	9	8	48.7	46.563	0.75621	19.451	21
2d	O55023	Inositol monophosphatase 1	Impa1	7	7	29.2	41.81	0.78716	13.079	6
2d	O55029	Coatomer subunit beta	Copb2	21	21	33.5	186.71	1.2284	17.744	31
2d	O55106	Striatin	Strn	5	5	10	24.704	1.2748	24.466	5
2d	O55126	Protein NipSnap homolog 2	Gbas	4	4	21.4	4.9555	0.56986	8.3024	3
2d	O55128	Histone deacetylase complex subunit SAP18	Sap18	4	4	33.3	14.523	6.0969	3.3901	2
2d	O55131;Q9DA97	Septin-7	2017-09-07	31	29	61.7	220.33	0.5168	29.033	72
2d	O55135	Eukaryotic translation initiation factor 6	Eif6	7	7	51	149.92	2.1333	23.391	7
2d	O55142	60S ribosomal protein L35a	Rpl35a	11	11	61.8	28.987	1.3506	21.658	34
2d	O55143;Q8R429;Q64518	Sarcoplasmic/endoplasmic reticulum calcium ATPase 2	Atp2a2	32	32	39.9	265.41	1.6109	26.651	64
2d	O55222	Integrin-linked protein kinase	Ilk	19	19	48.5	80.96	1.4032	23.467	27
2d	O55234	Proteasome subunit beta type-5	Psmb5	8	8	33.7	42.049	1.0243	15.005	14
2d	O55239	Nicotinamide N-methyltransferase	Nnmt	2	2	6.8	5.7033	0.76737	11.684	2
2d	O70133	ATP-dependent RNA helicase A	Dhx9	24	24	24.3	119.75	1.8868	18.387	20
2d	O70152	Dolichol-phosphate mannosyltransferase subunit 1	Dpm1	4	4	18.8	11.129	1.0702	13.289	4
2d	O70194	Eukaryotic translation initiation factor 3 subunit D	Eif3d	14	14	32.7	92.826	1.5261	20.595	32
2d	O70209	PDZ and LIM domain protein 3	Pdlim3	4	4	19.6	17.877	0.58	112.88	2
2d	O70251	Elongation factor 1-beta	Eef1b	11	10	58.2	191.16	1.2517	14.429	40
2d	O70305	Ataxin-2	Atxn2	11	10	12.3	51.124	3.5483	31.349	5
2d	O70309	Integrin beta-5	Itgb5	9	9	17.9	76.077	0.69311	14.026	12
2d	O70310	Glycylpeptide N-tetradecanoyltransferase 1	Nmt1	6	6	14.5	23.325	1.2721	49.567	7
2d	O70318	Band 4.1-like protein 2	Epb41l2	50	46	59.8	323.31	0.68479	27.49	58
2d	O70378;M0QWE2	ER membrane protein complex subunit 8	Emc8	6	6	38.2	31.334	1.2348	13.671	12
2d	O70400	PDZ and LIM domain protein 1	Pdlim1	22	22	84.4	323.31	0.51861	40.404	58
2d	O70423;Q812C9	Membrane primary amine oxidase	Aoc3	14	14	28.2	150.63	0.37092	34.53	11
2d	O70433	Four and a half LIM domains protein 2	Fhl2	29	29	89.6	211.21	0.42573	41.02	70
2d	O70435	Proteasome subunit alpha type-3	Psma3	8	8	32.2	75.904	1.0182	11.376	16
2d	O70439	Syntaxin-7	Stx7	8	8	44.8	55.24	0.9672	19.067	9
2d	O70456	14-3-3 protein sigma	Sfn	4	1	13.3	2.6088	0.82762	9.2466	8
2d	O70475	UDP-glucose 6-dehydrogenase	Ugdh	26	26	62.1	297.65	1.4924	17.444	70
2d	O70481	E3 ubiquitin-protein ligase UBR1	Ubr1	3	3	2	4.7038	2.0433	32.287	3
2d	O70492	Sorting nexin-3	Snx3	12	10	74.1	32.197	1.4292	25.2	17
2d	O70493	Sorting nexin-12	Snx12	10	8	69.1	36.882	0.86384	26.911	12
2d	O70503	Very-long-chain 3-oxoacyl-CoA reductase	Hsd17b12	7	7	30.4	21.704	1.387	9.9219	11
2d	O70566	Protein diaphanous homolog 2	Diaph2	3	3	3.9	19.811	1.1517	6.4079	2
2d	O70572	Sphingomyelin phosphodiesterase 2	Smpd2	3	3	7.4	5.9515	1.2329	24.708	3
2d	O70589	Peripheral plasma membrane protein CASK	Cask	11	11	15.6	46.244	0.5602	16.886	9
2d	O70591	Prefoldin subunit 2	Pfdn2	5	5	37.7	24.564	1.8052	5.1326	6
2d	O88207;Q61245	Collagen alpha-1(V) chain	Col5a1	12	12	8.7	42.409	6.6225	153.9	3
2d	O88291	DBIRD complex subunit ZNF326	Znf326	6	6	11.7	17.303	1.7153	24.747	5
2d	O88325		Naglu	6	6	12.2	10.624	0.69279	56.556	4
2d	O88342	WD repeat-containing protein 1	Wdr1	37	37	70	323.31	0.84938	60.465	132
2d	O88384	Vesicle transport through interaction with t-SNAREs homolog 1B	Vti1b	4	4	24.6	42.623	3.0869	19.004	4
2d	O88447;Q91W40	Kinesin light chain 1	Klc1	15	11	30.7	62.087	1.1874	15.277	18
2d	O88456;Q9D7J7	Calpain small subunit 1	Capns1	9	9	43.1	323.31	0.80844	21.248	15
2d	O88487	Cytoplasmic dynein 1 intermediate chain 2	Dync1i2	15	14	36.3	130	0.74152	17.301	17
2d	O88492	Perilipin-4	Plin4	4	4	14.3	9.772	1.342	0.24011	2
2d	O88522	NF-kappa-B essential modulator	Ikbkg	5	5	15.3	27.414	1.5464	42.41	2
2d	O88531	Palmitoyl-protein thioesterase 1	Ppt1	7	7	35.6	63.072	0.27807	13.935	11
2d	O88543	COP9 signalosome complex subunit 3	Cops3	7	7	21.7	88.084	0.965	13.876	9
2d	O88544	COP9 signalosome complex subunit 4	Cops4	18	18	54.7	137.66	0.92215	15.953	31
2d	O88545	COP9 signalosome complex subunit 6	Cops6	4	4	20.1	13.396	0.65325	52.193	3
2d	O88569	Heterogeneous nuclear ribonucleoproteins A2/B1	Hnrnpa2b1	31	30	67.1	323.31	1.134	18.191	100
2d	O88587	Catechol O-methyltransferase	Comt	10	10	58.9	56.752	0.70232	51.151	14
2d	O88653	Ragulator complex protein LAMTOR3	Lamtor3	2	2	31.5	15.254	0.82061	11.409	2
2d	O88668	Protein CREG1	Creg1	2	2	13.2	6.8026	0.77846	31.67	3
2d	O88685	26S protease regulatory subunit 6A	Psmc3	20	20	52	141.57	1.3267	19.886	24
2d	O88696	ATP-dependent Clp protease proteolytic subunit, mitochondrial	Clpp	4	4	18	13.758	0.81283	10.28	3
2d	O88712	C-terminal-binding protein 1	Ctbp1	4	3	12.5	32.319	1.6106	11.191	3
2d	O88746	Target of Myb protein 1	Tom1	6	6	19.3	19.745	1.2374	44.02	4
2d	O88811	Signal transducing adapter molecule 2	Stam2	3	2	6.9	12.53	1.2824	32.065	2
2d	O88844	Isocitrate dehydrogenase [NADP] cytoplasmic	Idh1	26	25	64.3	158.16	0.46413	14.104	61
2d	O88851	Putative hydrolase RBBP9	Rbbp9	7	7	68.8	24.778	0.44096	16.331	6
2d	O88952;Q8JZS0;O88951	Protein lin-7 homolog C;Protein lin-7 homolog A	Lin7c;Lin7a	5	5	35.5	37.542	0.66501	17.149	7
2d	O88983	Syntaxin-8	Stx8	3	3	15.3	22.379	2.7289	8.3278	3
2d	O89017	Legumain	Lgmn	4	4	11.7	129.13	1.6032	13.847	3
2d	O89023	Tripeptidyl-peptidase 1	Tpp1	3	3	7.5	68.814	0.24929	17.953	3
2d	O89079	Coatomer subunit epsilon	Cope	10	10	53.9	115.17	1.1454	21.809	12
2d	O89086	RNA-binding protein 3	Rbm3	8	8	49.7	46.226	3.159	73.47	18
2d	O89112	LanC-like protein 1	Lancl1	3	3	12	9.7143	0.76234	30.719	4
2d	P00329	Alcohol dehydrogenase 1	Adh1	8	8	40	21.865	0.45061	22.496	9
2d	P00375	Dihydrofolate reductase	Dhfr	2	2	16.6	5.8465	1.6151	29.448	3
2d	P00405	Cytochrome c oxidase subunit 2	Mtco2	3	3	16.3	20.765	0.59045	19.864	7
2d	P00493	Hypoxanthine-guanine phosphoribosyltransferase	Hprt1	13	13	67.4	36.701	1.0354	18.643	12
2d	P01831	Thy-1 membrane glycoprotein	Thy1	8	8	46.9	80.128	0.58364	12.377	36
2d	P02463;Q63ZW6	Collagen alpha-1(IV) chain;Arresten	Col4a1;Col4a5	2	2	0.9	6.234	0.64827	16.949	4
2d	P02468	Laminin subunit gamma-1	Lamc1	7	7	5.7	27.162	3.1735	39.798	2
2d	P02469	Laminin subunit beta-1	Lamb1	18	18	12.6	58.653	1.7346	160.7	7
2d	P02798	Metallothionein-2	Mt2	3	1	34.4	2.7832	2.1169	6.2851	2
2d	P02802	Metallothionein-1	Mt1	4	3	50.8	16.762	1.8427	98.81	14
2d	P04117	Fatty acid-binding protein, adipocyte	Fabp4	7	7	42.4	28.788	0.64442	13.247	14
2d	P04627	Serine/threonine-protein kinase A-Raf	Araf	2	2	4.1	8.2472	1.7453	27.998	2
2d	P05064;A6ZI46;A6ZI47;P05063	Fructose-bisphosphate aldolase A;Fructose-bisphosphate aldolase	Aldoa;Aldoart1	41	41	90.1	323.31	1.0395	47.195	202
2d	P05132;P68181	cAMP-dependent protein kinase catalytic subunit alpha;cAMP-dependent protein kinase catalytic subunit beta	Prkaca;Prkacb	9	9	29.6	43.175	0.96554	18.806	9
2d	P05201	Aspartate aminotransferase, cytoplasmic	Got1	11	11	34.9	70.688	1.0043	16.801	17
2d	P05202	Aspartate aminotransferase, mitochondrial	Got2	22	22	56	114.88	0.76644	14.831	45
2d	P05213;Q3UX10	Tubulin alpha-1B chain	Tuba1b	31	0	69.2	30.606	0.68914	19.53	6
2d	P05480;P08103	Neuronal proto-oncogene tyrosine-protein kinase Src	Src	7	5	14	32.032	0.94848	15.276	7
2d	P05622	Platelet-derived growth factor receptor beta	Pdgfrb	15	15	18.9	44.683	10.294	15.069	2
2d	P05977;P09542	Myosin light chain 1/3, skeletal muscle isoform;Myosin light chain 3	Myl1;Myl3	2	2	8.5	11.216	1.0014	9.4261	9
2d	P06151;P00342	L-lactate dehydrogenase A chain	Ldha	26	25	68.7	323.31	0.76964	12.966	104
2d	P06745;CON__Q3ZBD7	Glucose-6-phosphate isomerase	Gpi	33	33	57.2	323.31	0.60814	11.208	106
2d	P06797	Cathepsin L1;Cathepsin L1 heavy chain;Cathepsin L1 light chain	Ctsl	7	7	38	57.92	1.4649	9.904	11
2d	P06801	NADP-dependent malic enzyme	Me1	16	16	37.2	205.37	0.82756	17.358	21
2d	P06802	Ectonucleotide pyrophosphatase/phosphodiesterase family member 1;Alkaline phosphodiesterase I;Nucleotide pyrophosphatase	Enpp1	2	2	2.4	4.6725	0.86817	20.643	2
2d	P07091	Protein S100-A4	S100a4	8	8	59.4	67.436	0.69024	18.743	33
2d	P07214	SPARC	Sparc	10	10	35.1	38.073	5.249	16.85	8
2d	P07356	Annexin A2	Anxa2	39	39	90	323.31	0.52025	13.465	162
2d	P07742	Ribonucleoside-diphosphate reductase large subunit	Rrm1	11	11	18.7	40.615	3.5489	49.438	8
2d	P07901	Heat shock protein HSP 90-alpha	Hsp90aa1	47	29	56.8	295.67	1.3788	19.373	78
2d	P08003	Protein disulfide-isomerase A4	Pdia4	47	47	60.7	323.31	1.0077	22.61	121
2d	P08030	Adenine phosphoribosyltransferase	Aprt	3	3	16.1	10.704	1.1187	15.79	7
2d	P08113	Endoplasmin	Hsp90b1	61	59	63.3	323.31	1.1077	21.794	255
2d	P08121	Collagen alpha-1(III) chain	Col3a1	16	14	12.6	71.46	4.4022	102.03	9
2d	P08122	Collagen alpha-2(IV) chain;Canstatin	Col4a2	2	2	1.6	5.7495	0.46947	1.3952	2
2d	P08207	Protein S100-A10	S100a10	6	6	54.6	79.083	0.312	16.723	25
2d	P08228	Superoxide dismutase [Cu-Zn]	Sod1	6	6	52.6	23.326	0.52114	17.886	7
2d	P08249	Malate dehydrogenase, mitochondrial	Mdh2	22	22	63.3	243.21	0.7612	16.384	85
2d	P08556	GTPase NRas	Nras	7	2	45	29.83	0.62691	18.087	9
2d	P08752;B2RSH2;P20612;Q3V3I2;P50149	Guanine nucleotide-binding protein G(i) subunit alpha-2	Gnai2	14	11	44.2	126.48	0.79344	20.343	27
2d	P09055	Integrin beta-1	Itgb1	28	28	35.8	142.41	2.0272	26.535	59
2d	P09103	Protein disulfide-isomerase	P4hb	50	50	83.9	323.31	1.1258	22.994	178
2d	P09242	Alkaline phosphatase, tissue-nonspecific isozyme	Alpl	2	2	6.5	2.4796	0.6949	5.2721	2
2d	P09405	Nucleolin	Ncl	32	32	41	195.05	2.9254	72.362	57
2d	P09411;P09041	Phosphoglycerate kinase 1	Pgk1	42	42	88	323.31	0.60425	39.394	214
2d	P09528	Ferritin heavy chain;Ferritin heavy chain, N-terminally processed	Fth1	2	2	9.3	4.385	2.6357	5.917	2
2d	P09671	Superoxide dismutase [Mn], mitochondrial	Sod2	10	10	41.9	66.379	0.48706	12.866	23
2d	P0C0A3	Charged multivesicular body protein 6	Chmp6	2	2	13.5	24.863	0.55813	14.006	2
2d	P0C605;Q61410	cGMP-dependent protein kinase 1	Prkg1	7	7	13.4	13.337	0.72029	31.517	10
2d	P0CW02;P0CW03	Lymphocyte antigen 6C1;Lymphocyte antigen 6C2	Ly6c1;Ly6c2	3	3	29	12.621	0.98345	13.124	4
2d	P0DN34			2	2	31.6	4.1742	0.69142	8.1381	3
2d	P10107	Annexin A1	Anxa1	38	38	83.2	323.31	0.80402	69.685	149
2d	P10126;P62631	Elongation factor 1-alpha 1	Eef1a1	28	28	62.8	323.31	1.1367	68.522	112
2d	P10404;P11370;Q3TZL0;B2RQY6	MLV-related proviral Env polyprotein;Surface protein;Transmembrane protein;Retrovirus-related Env polyprotein from Fv-4 locus	Fv4	7	7	12.6	34.211	2.7983	48.386	8
2d	P10605	Cathepsin B;Cathepsin B light chain;Cathepsin B heavy chain	Ctsb	16	16	47.2	257.17	0.72478	53.377	64
2d	P10630	Eukaryotic initiation factor 4A-II;Eukaryotic initiation factor 4A-II, N-terminally processed	Eif4a2	14	5	39.8	32.503	1.0009	26.477	7
2d	P10639	Thioredoxin	Txn	7	7	64.8	38.312	0.84413	11.363	17
2d	P10649	Glutathione S-transferase Mu 1	Gstm1	17	9	64.7	76.127	0.43011	8.2474	22
2d	P10711;Q9QVN7	Transcription elongation factor A protein 1	Tcea1	9	9	35.2	40.623	6.4397	11.816	4
2d	P10833	Ras-related protein R-Ras	Rras	9	7	50.5	67.236	0.45699	24.199	12
2d	P10852	4F2 cell-surface antigen heavy chain	Slc3a2	16	16	31.4	136.3	1.3491	21.963	20
2d	P10922	Histone H1.0;Histone H1.0, N-terminally processed	H1f0	5	5	24.7	28.184	0.29181	9.1736	7
2d	P11031	Activated RNA polymerase II transcriptional coactivator p15	Sub1	3	3	26	16.094	2.9045	9.0312	3
2d	P11087;CON__Q862S4	Collagen alpha-1(I) chain	Col1a1	33	33	27.2	206.22	3.5913	147.43	28
2d	P11276	Fibronectin;Anastellin	Fn1	30	30	17.1	156.51	0.93985	43.759	32
2d	P11352	Glutathione peroxidase 1	Gpx1	10	10	70.1	49.324	0.40936	22.474	8
2d	P11438	Lysosome-associated membrane glycoprotein 1	Lamp1	6	6	12.3	19.371	1.6531	8.4196	7
2d	P11499;REV__Q8BL66	Heat shock protein HSP 90-beta	Hsp90ab1	55	35	63.8	323.31	1.7156	19.068	178
2d	P11688	Integrin alpha-5;Integrin alpha-5 heavy chain;Integrin alpha-5 light chain	Itga5	14	14	17.6	67.457	1.671	23.515	17
2d	P11862	Growth arrest-specific protein 2	Gas2	4	4	19.4	37.575	0.48909	25.956	5
2d	P11983	T-complex protein 1 subunit alpha	Tcp1	28	28	61.9	253.41	1.4703	17.888	50
2d	P12367	cAMP-dependent protein kinase type II-alpha regulatory subunit	Prkar2a	11	8	37.2	55.726	0.71544	19.758	9
2d	P12382	ATP-dependent 6-phosphofructokinase, liver type	Pfkl	23	19	37.1	268.2	0.878	21.172	47
2d	P12399;P12400	Protein CTLA-2-alpha;Protein CTLA-2-beta	Ctla2a;Ctla2b	4	4	36.5	9.9779	1.3556	12.105	4
2d	P12787	Cytochrome c oxidase subunit 5A, mitochondrial	Cox5a	7	7	58.2	57.324	0.67956	16.584	11
2d	P12815	Programmed cell death protein 6	Pdcd6	5	5	36.1	19.514	1.4082	9.9768	8
2d	P12970;A0A140T8L1;A0A140T8L3;F6VBB8;V9GX35	60S ribosomal protein L7a	Rpl7a;Gm4978	16	16	51.1	77.215	1.3725	20.622	50
2d	P13020;CON__Q3SX14	Gelsolin	Gsn	36	36	48.5	323.31	0.5682	20.078	121
2d	P13439	Uridine 5-monophosphate synthase;Orotate phosphoribosyltransferase;Orotidine 5-phosphate decarboxylase	Umps	8	8	18.5	140.92	3.1986	24.377	5
2d	P13595	Neural cell adhesion molecule 1	Ncam1	9	9	10.4	52.953	1.5061	34.096	12
2d	P13597	Intercellular adhesion molecule 1	Icam1	5	5	10.6	14.36	0.88373	18.291	5
2d	P14069	Protein S100-A6	S100a6	9	9	66.3	107.46	0.74261	26.272	32
2d	P14094	Sodium/potassium-transporting ATPase subunit beta-1	Atp1b1	3	3	11.8	7.849	0.59344	31.231	2
2d	P14115	60S ribosomal protein L27a	Rpl27a	6	6	32.4	28.515	1.3766	11.38	31
2d	P14131	40S ribosomal protein S16	Rps16	12	12	65.1	53.247	1.5344	13.439	36
2d	P14148	60S ribosomal protein L7	Rpl7	14	14	44.4	52.461	1.3536	20.632	25
2d	P14152	Malate dehydrogenase, cytoplasmic	Mdh1	11	11	39.2	97.864	0.59243	11.692	31
2d	P14206	40S ribosomal protein SA	Rpsa	19	19	59.3	226.46	1.2548	25.295	46
2d	P14211	Calreticulin	Calr	40	40	70.7	323.31	0.93337	66.446	131
2d	P14576	Signal recognition particle 54 kDa protein	Srp54	8	8	20.6	25.83	5.3311	28.336	3
2d	P14602	Heat shock protein beta-1	Hspb1	15	15	67.5	134	1.2741	29.728	31
2d	P14685	26S proteasome non-ATPase regulatory subunit 3	Psmd3	22	22	45.8	134.12	0.9706	30.648	29
2d	P14733	Lamin-B1	Lmnb1	33	29	55.6	205.11	0.30976	26.952	49
2d	P14824	Annexin A6	Anxa6	58	58	75.3	323.31	0.75325	42.012	157
2d	P14869;E9Q070	60S acidic ribosomal protein P0	Rplp0;Gm8730	15	15	60.9	149.07	1.2879	16.868	40
2d	P14873	Microtubule-associated protein 1B;MAP1B heavy chain;MAP1 light chain LC1	Map1b	56	55	34	323.31	1.67	41.945	68
2d	P14901	Heme oxygenase 1	Hmox1	5	5	25.6	20.313	7.9309	19.06	2
2d	P15092	Interferon-activable protein 204	Ifi204	11	4	23.9	323.31	0.97071	117.85	3
2d	P15116;P39038	Cadherin-2	Cdh2	4	4	7.8	29.238	1.3789	24.144	5
2d	P15379	CD44 antigen	Cd44	5	5	7.5	81.185	1.8544	82.612	6
2d	P15532	Nucleoside diphosphate kinase A	Nme1	11	2	77.6	67.245	1.4921	44.705	3
2d	P15626;Q80W21;F6Y363;O35660	Glutathione S-transferase Mu 2	Gstm2	20	10	69.3	134.1	0.41905	17.7	54
2d	P15655	Fibroblast growth factor 2	Fgf2	4	4	24	7.6043	1.5327	56.289	5
2d	P15864	Histone H1.2	Hist1h1c	11	2	40.1	11.508	0.17615	111.67	2
2d	P16045	Galectin-1	Lgals1	13	13	95.6	323.31	0.80715	15.529	77
2d	P16110	Galectin-3	Lgals3	10	10	30.3	45.645	0.87688	31.801	32
2d	P16125	L-lactate dehydrogenase B chain	Ldhb	12	11	39.5	56.125	0.41377	18.893	18
2d	P16546;P08032	Spectrin alpha chain, non-erythrocytic 1	Sptan1	188	188	70.1	323.31	0.4987	33.602	409
2d	P16675	Lysosomal protective protein;Lysosomal protective protein 32 kDa chain;Lysosomal protective protein 20 kDa chain	Ctsa	10	10	25.5	43.926	0.32944	18.885	17
2d	P16858;D3YYI5;V9GX06;Q64467;V9GXA7;V9GXK0	Glyceraldehyde-3-phosphate dehydrogenase	Gapdh;Gm7293	33	4	70.6	323.31	0.6238	41.309	200
2d	P17047	Lysosome-associated membrane glycoprotein 2	Lamp2	4	4	8	10.463	2.085	27.191	6
2d	P17095	High mobility group protein HMG-I/HMG-Y	Hmga1	4	4	41.1	8.3773	0.52601	130.8	6
2d	P17156	Heat shock-related 70 kDa protein 2	Hspa2	23	7	33.8	22.4	0.69938	35.177	7
2d	P17182	Alpha-enolase	Eno1	42	37	84.3	323.31	0.69013	19.499	217
2d	P17225	Polypyrimidine tract-binding protein 1	Ptbp1	13	11	36.4	154.51	1.2895	23.006	24
2d	P17426	AP-2 complex subunit alpha-1	Ap2a1	25	18	30.4	60.727	1.0085	15.558	20
2d	P17427	AP-2 complex subunit alpha-2	Ap2a2	30	23	37.3	189.35	0.73053	24.207	38
2d	P17439	Glucosylceramidase	Gba	3	3	5.4	6.0109	1.2539	26.155	3
2d	P17563;Q63836	Selenium-binding protein 1;Selenium-binding protein 2	Selenbp1;Selenbp2	9	9	26.3	34.108	0.35087	14.682	7
2d	P17710;Q91W97	Hexokinase-1	Hk1	35	32	37.7	166.15	0.76974	22.214	53
2d	P17742;F8VPN3;V9GX31	Peptidyl-prolyl cis-trans isomerase A;Peptidyl-prolyl cis-trans isomerase A, N-terminally processed;Peptidyl-prolyl cis-trans isomerase	Ppia;Gm5160	16	16	89.6	323.31	0.78846	8.0183	106
2d	P17751	Triosephosphate isomerase	Tpi1	19	19	72.2	323.31	0.5417	14.708	106
2d	P17879;Q61696	Heat shock 70 kDa protein 1B;Heat shock 70 kDa protein 1A	Hspa1b;Hspa1a	27	15	52	93.173	0.68969	14.203	34
2d	P18052	Receptor-type tyrosine-protein phosphatase alpha	Ptpra	7	7	14.2	21.612	0.9925	25.197	5
2d	P18242	Cathepsin D	Ctsd	18	18	40.5	189.46	0.61589	21.671	46
2d	P18406	Protein CYR61	Cyr61	6	6	20.6	13.664	2.0466	24.259	2
2d	P18572	Basigin	Bsg	5	5	15.2	23.659	0.90624	11.414	7
2d	P18608	Non-histone chromosomal protein HMG-14	Hmgn1	4	4	52.1	164.63	0.87507	25.383	3
2d	P18654;P18653;Q9WUT3	Ribosomal protein S6 kinase alpha-3	Rps6ka3	3	3	5.5	6.8265	1.0194	32.629	3
2d	P18760	Cofilin-1	Cfl1	27	23	94	323.31	1.1892	14.143	144
2d	P19096	Fatty acid synthase;[Acyl-carrier-protein] S-acetyltransferase;[Acyl-carrier-protein] S-malonyltransferase;3-oxoacyl-[acyl-carrier-protein] synthase;3-oxoacyl-[acyl-carrier-protein] reductase;3-hydroxyacyl-[acyl-carrier-protein] dehydratase;Enoyl-[acyl-carrier-protein] reductase;Oleoyl-[acyl-carrier-protein] hydrolase	Fasn	55	55	29.5	272.77	2.1134	24.219	59
2d	P19157;P46425;F6RWR5	Glutathione S-transferase P 1;Glutathione S-transferase P 2	Gstp1;Gstp2	13	13	54.8	323.31	0.69749	21.71	46
2d	P19253;A0A140T8K2	60S ribosomal protein L13a	Rpl13a	9	9	35.5	33.182	1.4861	25.756	12
2d	P19324	Serpin H1	Serpinh1	30	30	68.6	323.31	1.6722	25.214	158
2d	P19536	Cytochrome c oxidase subunit 5B, mitochondrial	Cox5b	6	6	53.9	14.445	0.76067	12.736	5
2d	P19783	Cytochrome c oxidase subunit 4 isoform 1, mitochondrial	Cox4i1	9	9	47.9	28.759	0.63641	32.575	11
2d	P19973	Lymphocyte-specific protein 1	Lsp1	3	3	16.7	22.204	1.1175	42.106	2
2d	P20029	78 kDa glucose-regulated protein	Hspa5	51	49	63.1	323.31	1.351	20.707	254
2d	P20065	Thymosin beta-4;Hematopoietic system regulatory peptide	Tmsb4x	5	4	40	161.14	0.53119	1.617	29
2d	P20108	Thioredoxin-dependent peroxide reductase, mitochondrial	Prdx3	9	9	52.1	45.867	0.54857	15.118	11
2d	P20152;P31001;P15331;CON__Q9DCV7;CON__Q3KNV1;CON__P08729;CON__P05787;Q9DCV7;P11679;CON__Q9H552;CON__Q9NSB2;CON__Q6ISB0;P03995;P46660;P08553;CON__H-INV:HIT000292931;CON__Q61726;CON__O43790;CON__Q6NT21;CON__P78385;CON__Q14533;CON__P78386;CON__Q8N1N4-2;CON__Q7RTT2;CON__Q8VED5;CON__Q5XKE5;E9Q1Z0;CON__Q8BGZ7;CON__O95678;CON__P50446;CON__P48668;CON__P04259;CON__P02538;CON__Q922U2;CON__P13647;CON__Q5XQN…	Vimentin	Vim	65	64	91.6	323.31	0.61012	25.203	389
2d	P20352	Tissue factor	F3	11	11	33.3	149.98	2.3801	102.06	16
2d	P20444;P63318	Protein kinase C alpha type	Prkca	3	3	7.7	7.3585	0.75232	53.403	2
2d	P21107	Tropomyosin alpha-3 chain	Tpm3	29	3	56.5	32.461	0.42966	20.58	33
2d	P21126	Ubiquitin-like protein 4A	Ubl4a	3	3	21.7	13.678	2.7814	11.58	3
2d	P21278	Guanine nucleotide-binding protein subunit alpha-11	Gna11	5	3	15.6	14.077	0.5885	8.2288	7
2d	P21279;P30677;O70443;P27600	Guanine nucleotide-binding protein G(q) subunit alpha	Gnaq	8	6	24.8	26.244	0.57181	16.929	9
2d	P21550	Beta-enolase	Eno3	10	5	38	59.411	0.66363	12.438	8
2d	P21619	Lamin-B2	Lmnb2	20	16	46.6	61.573	0.39457	29.729	13
2d	P21956	Lactadherin	Mfge8	5	5	12.3	20.362	1.117	38.224	8
2d	P21981	Protein-glutamine gamma-glutamyltransferase 2	Tgm2	22	22	43.6	191.72	0.69575	16.797	34
2d	P21995	Embigin	Emb	7	7	22.1	29.896	1.7142	10.948	15
2d	P22315	Ferrochelatase, mitochondrial	Fech	8	8	27.4	24.217	0.48817	21.402	10
2d	P22437	Prostaglandin G/H synthase 1	Ptgs1	6	6	12.8	17.177	0.6195	29.607	4
2d	P22892	AP-1 complex subunit gamma-1	Ap1g1	3	3	4	5.5191	1.0725	17.476	2
2d	P23116	Eukaryotic translation initiation factor 3 subunit A	Eif3a	40	40	29.5	123.23	2.773	23.051	36
2d	P23198;P83917	Chromobox protein homolog 3	Cbx3	9	8	43.7	46.404	2.6582	132.37	9
2d	P23492	Purine nucleoside phosphorylase	Pnp	17	8	71.6	139.51	0.50529	57.881	28
2d	P23506	Protein-L-isoaspartate(D-aspartate) O-methyltransferase	Pcmt1	11	11	46.7	94.339	0.76913	18.935	14
2d	P23591	GDP-L-fucose synthase	Tsta3	4	4	15.9	13.021	0.85047	12.836	3
2d	P23780;Q8VC60	Beta-galactosidase	Glb1	10	10	19.8	29.189	0.30933	21.897	5
2d	P23927	Alpha-crystallin B chain	Cryab	5	5	40	28.744	3.1016	99.164	5
2d	P24270	Catalase	Cat	15	15	33.8	77.496	3.747	54.07	10
2d	P24369	Peptidyl-prolyl cis-trans isomerase B	Ppib	18	18	62.5	124.34	1.1064	21.963	75
2d	P24452	Macrophage-capping protein	Capg	8	8	40.1	132.14	0.63599	18.112	16
2d	P24472;F6SC55;P30115;P13745	Glutathione S-transferase A4	Gsta4	3	3	9	6.8138	1.2639	3.4236	2
2d	P24527	Leukotriene A-4 hydrolase	Lta4h	20	20	41.9	131.83	0.57371	26.871	19
2d	P24547	Inosine-5-monophosphate dehydrogenase 2	Impdh2	18	17	40.3	60.057	4.4582	52.041	14
2d	P24549	Retinal dehydrogenase 1	Aldh1a1	20	14	45.9	92.563	0.29446	20.23	19
2d	P24638	Lysosomal acid phosphatase	Acp2	4	4	9.5	10.703	0.75565	34.26	3
2d	P24668	Cation-dependent mannose-6-phosphate receptor	M6pr	4	4	19.4	14.697	1.9822	10.147	3
2d	P25085	Interleukin-1 receptor antagonist protein	Il1rn	6	6	37.6	21.092	1.0994	18.441	9
2d	P25206	DNA replication licensing factor MCM3	Mcm3	14	14	23.9	46.302	9.5263	33.487	3
2d	P25444;A0A140T8L5;E9Q1N8;F6YTZ4;J3QMG5;D3Z536	40S ribosomal protein S2	Rps2;Gm18025;Gm6576;Gm5786	13	13	38.9	62.427	1.3262	10.79	44
2d	P25799	Nuclear factor NF-kappa-B p105 subunit;Nuclear factor NF-kappa-B p50 subunit	Nfkb1	2	2	2.9	7.9098	0.91721	33.034	2
2d	P25976	Nucleolar transcription factor 1	Ubtf	6	6	8	16.863	4.8687	67.112	2
2d	P26039	Talin-1	Tln1	127	115	65.2	323.31	1.0102	46.543	310
2d	P26041	Moesin	Msn	51	39	73.3	323.31	0.89022	14.716	147
2d	P26043	Radixin	Rdx	29	17	42	71.316	0.94693	15.356	34
2d	P26231;Q65CL1	Catenin alpha-1	Ctnna1	35	28	53.3	323.31	2.8884	62.924	35
2d	P26350;J3QPK6	Prothymosin alpha;Prothymosin alpha, N-terminally processed;Thymosin alpha	Ptma	8	8	37.8	217.89	2.9836	50.796	16
2d	P26369	Splicing factor U2AF 65 kDa subunit	U2af2	9	9	26.1	68.879	1.8346	12.429	13
2d	P26443	Glutamate dehydrogenase 1, mitochondrial	Glud1	29	29	55.4	238.59	0.71481	23.144	68
2d	P26516	26S proteasome non-ATPase regulatory subunit 7	Psmd7	10	10	46.1	83.673	1.0851	15.791	20
2d	P26638	Serine--tRNA ligase, cytoplasmic	Sars	20	20	46.7	170.01	1.2657	50.906	32
2d	P26645	Myristoylated alanine-rich C-kinase substrate	Marcks	18	18	74.8	323.31	1.2402	40.1	36
2d	P26883	Peptidyl-prolyl cis-trans isomerase FKBP1A	Fkbp1a	5	5	46.3	94.875	1.1202	11.021	17
2d	P27046	Alpha-mannosidase 2	Man2a1	19	19	24.2	84.978	3.1067	35.309	12
2d	P27048;P63163	Small nuclear ribonucleoprotein-associated protein B;Small nuclear ribonucleoprotein-associated protein N	Snrpb;Snrpn	6	6	19	14.254	1.2576	13	8
2d	P27546	Microtubule-associated protein 4	Map4	48	48	54.1	323.31	0.70436	31.181	110
2d	P27601	Guanine nucleotide-binding protein subunit alpha-13	Gna13	6	5	21.2	27.281	0.72276	31.917	6
2d	P27612	Phospholipase A-2-activating protein	Plaa	10	10	17.6	62.477	1.2653	16.706	9
2d	P27641	X-ray repair cross-complementing protein 5	Xrcc5	4	4	5.5	12.167	1.5845	2.1373	2
2d	P27659	60S ribosomal protein L3	Rpl3	25	22	52.6	164.57	1.2945	91.112	49
2d	P27661	Histone H2AX	H2afx	7	2	47.6	4.3285	0.24406	1.3955	5
2d	P27773	Protein disulfide-isomerase A3	Pdia3	50	50	73.9	323.31	1.0194	28.558	211
2d	P28271;Q811J3	Cytoplasmic aconitate hydratase	Aco1	15	15	20.4	31.742	0.73578	22.722	20
2d	P28301	Protein-lysine 6-oxidase	Lox	7	7	21.2	61.674	1.0264	282.81	2
2d	P28352	DNA-(apurinic or apyrimidinic site) lyase;DNA-(apurinic or apyrimidinic site) lyase, mitochondrial	Apex1	5	5	18.6	17.935	0.90045	42.862	4
2d	P28474	Alcohol dehydrogenase class-3	Adh5	13	12	45.7	84.195	0.50195	23.679	17
2d	P28653	Biglycan	Bgn	15	15	39.6	86.884	3.4905	29.222	14
2d	P28654	Decorin	Dcn	3	3	9	8.3264	4.8404	37.939	2
2d	P28656	Nucleosome assembly protein 1-like 1	Nap1l1	10	8	35.5	95.78	2.1355	47.528	20
2d	P28658	Ataxin-10	Atxn10	8	8	24.8	43.753	5.6717	21.759	4
2d	P28660;Q8K1X4	Nck-associated protein 1	Nckap1	10	10	10.1	48.267	0.88862	15.049	9
2d	P28740	Kinesin-like protein KIF2A	Kif2a	5	5	6.7	14.928	1.4497	44.684	2
2d	P28867;Q02111	Protein kinase C delta type;Protein kinase C delta type regulatory subunit;Protein kinase C delta type catalytic subunit	Prkcd	4	4	6.1	10.934	2.1545	29.458	3
2d	P29341;Q9D4E6;Q62029;A2A5N3;Q8C7D3	Polyadenylate-binding protein 1;Polyadenylate-binding protein	Pabpc1;Pabpc6	27	17	39.2	204.29	1.4823	16.632	61
2d	P29391;P49945	Ferritin light chain 1	Ftl1	5	5	34.4	19.695	2.3952	23.966	3
2d	P29416	Beta-hexosaminidase subunit alpha	Hexa	7	7	17.4	19.889	0.61049	15.137	6
2d	P29533	Vascular cell adhesion protein 1	Vcam1	10	10	18.9	48.228	3.5347	23.191	5
2d	P29595	NEDD8	Nedd8	3	3	34.6	25.966	1.0068	5.466	4
2d	P29758	Ornithine aminotransferase, mitochondrial	Oat	21	21	54	234.28	3.5529	42.715	37
2d	P30285	Cyclin-dependent kinase 4	Cdk4	7	6	30	25.894	5.278	11.206	5
2d	P30412	Peptidyl-prolyl cis-trans isomerase C	Ppic	7	7	48.1	40.964	1.3255	99.746	12
2d	P30416	Peptidyl-prolyl cis-trans isomerase FKBP4;Peptidyl-prolyl cis-trans isomerase FKBP4, N-terminally processed	Fkbp4	12	12	32.3	34.336	1.8666	18.092	12
2d	P30681	High mobility group protein B2	Hmgb2	4	2	21	9.6887	0.45026	110.86	3
2d	P30999	Catenin delta-1	Ctnnd1	28	28	38.5	202.4	3.3226	64.343	23
2d	P31230	Aminoacyl tRNA synthase complex-interacting multifunctional protein 1;Endothelial monocyte-activating polypeptide 2	Aimp1	18	18	76.1	146.9	1.3647	28.296	25
2d	P31324	cAMP-dependent protein kinase type II-beta regulatory subunit	Prkar2b	17	14	51.2	189.05	0.4501	21.84	19
2d	P31428	Dipeptidase 1	Dpep1	8	8	29.5	35.662	0.29073	15.067	5
2d	P31750	RAC-alpha serine/threonine-protein kinase	Akt1	4	3	12.9	6.7132	1.7168	47.43	4
2d	P31786	Acyl-CoA-binding protein	Dbi	10	10	83.9	83.365	0.43804	6.1439	36
2d	P31938	Dual specificity mitogen-activated protein kinase kinase 1	Map2k1	9	5	19.8	20.24	1.4205	21.636	8
2d	P32020	Non-specific lipid-transfer protein	Scp2	9	9	12.8	39.124	2.1284	17.51	12
2d	P32067	Lupus La protein homolog	Ssb	14	14	36.9	65.081	3.2478	18.202	13
2d	P32233	Developmentally-regulated GTP-binding protein 1	Drg1	6	6	18.3	26.851	3.5183	122.06	4
2d	P32507	Nectin-2	Pvrl2	5	5	14.3	20.837	1.177	38.398	4
2d	P32921	Tryptophan--tRNA ligase, cytoplasmic;T1-TrpRS;T2-TrpRS	Wars	13	13	32.2	61.324	0.89211	13.063	14
2d	P33267	Cytochrome P450 2F2	Cyp2f2	6	6	15.3	12.028	0.71628	22.595	4
2d	P34022	Ran-specific GTPase-activating protein	Ranbp1	8	8	63.1	84.084	1.1293	29.551	23
2d	P34152	Focal adhesion kinase 1	Ptk2	6	6	7.7	17.624	1.3143	26.5	5
2d	P34884	Macrophage migration inhibitory factor	Mif	5	5	41.7	21.576	0.54639	22.995	13
2d	P35235	Tyrosine-protein phosphatase non-receptor type 11	Ptpn11	19	19	42	126.49	1.1607	15.931	19
2d	P35278	Ras-related protein Rab-5C	Rab5c	10	7	62	77.73	1.2829	13.096	23
2d	P35279;P61294	Ras-related protein Rab-6A	Rab6a	7	6	47.1	25.023	1.5583	17.886	7
2d	P35282	Ras-related protein Rab-21	Rab21	7	7	37.8	72.21	1.6664	19.322	11
2d	P35285	Ras-related protein Rab-22A	Rab22a	4	2	23.2	3.2488	0.93345	17.96	2
2d	P35288	Ras-related protein Rab-23	Rab23	11	11	56.5	44.34	1.0283	14.051	11
2d	P35293	Ras-related protein Rab-18	Rab18	9	9	48.5	42.02	2.5437	15.044	11
2d	P35385	Heat shock protein beta-7	Hspb7	2	2	13	4.1709	1.6915	1.7742	2
2d	P35441	Thrombospondin-1	Thbs1	48	26	44.4	305.02	2.1059	57.287	67
2d	P35486	Pyruvate dehydrogenase E1 component subunit alpha, somatic form, mitochondrial	Pdha1	13	13	47.7	87.548	0.75248	12.765	19
2d	P35505	Fumarylacetoacetase	Fah	5	5	18.1	18.554	0.58868	5.2588	5
2d	P35550;Q80WS3	rRNA 2-O-methyltransferase fibrillarin	Fbl	11	11	48	73.398	0.91718	20.904	17
2d	P35564;Q3V063	Calnexin	Canx	32	32	50.3	162.87	0.94972	49.677	52
2d	P35585;Q9WVP1	AP-1 complex subunit mu-1	Ap1m1	5	5	15.1	16.759	0.823	8.7992	6
2d	P35700	Peroxiredoxin-1	Prdx1	22	21	73.9	208.75	0.81093	28.538	68
2d	P35762	CD81 antigen	Cd81	3	3	27.5	130.72	1.4622	11.521	10
2d	P35922	Fragile X mental retardation protein 1 homolog	Fmr1	12	9	25.4	38.274	1.7774	26.251	10
2d	P35979;F8VQK7	60S ribosomal protein L12	Rpl12	9	9	61.2	216.86	1.3229	102.4	31
2d	P35980	60S ribosomal protein L18	Rpl18	8	8	37.8	41.408	1.3422	28.597	21
2d	P36536	GTP-binding protein SAR1a	Sar1a	9	7	64.6	88.929	2.0552	9.609	11
2d	P36916	Guanine nucleotide-binding protein-like 1	Gnl1	4	4	8.2	16.016	0.9781	10.561	4
2d	P36993	Protein phosphatase 1B	Ppm1b	6	4	18.5	9.7004	1.1822	3.4059	3
2d	P37040	NADPH--cytochrome P450 reductase	Por	14	14	26	71.837	1.6267	18.664	16
2d	P37804	Transgelin	Tagln	28	27	91.5	323.31	1.6141	19.1	134
2d	P37889	Fibulin-2	Fbln2	13	13	13.3	59.487	4.6562	49.525	4
2d	P38060	Hydroxymethylglutaryl-CoA lyase, mitochondrial	Hmgcl	2	2	9.5	3.7657	0.79789	29.998	2
2d	P38647	Stress-70 protein, mitochondrial	Hspa9	43	43	60.8	323.31	1.6641	20.114	110
2d	P39053	Dynamin-1	Dnm1	12	8	18.6	48.114	0.77124	21.872	11
2d	P39054	Dynamin-2	Dnm2	19	15	29.8	120.05	0.96412	16.417	24
2d	P39447	Tight junction protein ZO-1	Tjp1	10	10	8.5	26.018	1.5925	29.016	6
2d	P39876	Metalloproteinase inhibitor 3	Timp3	2	2	9.5	3.8869	1.9107	1.9382	2
2d	P40124;Q9CYT6	Adenylyl cyclase-associated protein 1	Cap1	28	28	62.9	323.31	0.79369	47.533	84
2d	P40142	Transketolase	Tkt	33	33	62.3	323.31	0.60132	19.879	116
2d	P40240	CD9 antigen	Cd9	4	4	16.8	41.735	0.28507	67.466	3
2d	P40336	Vacuolar protein sorting-associated protein 26A	Vps26a	4	4	17.1	19.377	0.88145	6.7006	5
2d	P41105	60S ribosomal protein L28	Rpl28	12	12	57.7	38.372	1.3979	31.618	24
2d	P41216	Long-chain-fatty-acid--CoA ligase 1	Acsl1	7	6	11.9	22.218	0.71509	18.205	7
2d	P41241;P41242	Tyrosine-protein kinase CSK	Csk	4	4	11.3	11.225	0.95619	12.66	6
2d	P42125	Enoyl-CoA delta isomerase 1, mitochondrial	Eci1	6	6	26.6	53.816	0.54769	13.339	9
2d	P42208	Septin-2	2017-09-02	21	21	64.3	323.31	0.44932	16.72	54
2d	P42225	Signal transducer and activator of transcription 1	Stat1	9	9	15.8	21.631	1.3231	30.859	7
2d	P42227	Signal transducer and activator of transcription 3	Stat3	17	17	32.3	151.18	4.6378	115	6
2d	P42230	Signal transducer and activator of transcription 5A	Stat5a	7	2	11.2	21.016	1.6938	17.661	3
2d	P42567	Epidermal growth factor receptor substrate 15	Eps15	4	4	7.6	32.854	1.1614	33.463	2
2d	P42669	Transcriptional activator protein Pur-alpha	Pura	8	8	43.9	88.976	0.37378	10.019	10
2d	P42932	T-complex protein 1 subunit theta	Cct8	31	31	57.3	160.95	1.4029	20.153	68
2d	P43024	Cytochrome c oxidase subunit 6A1, mitochondrial	Cox6a1	2	2	42.3	2.6006	1.1955	51.438	3
2d	P43274;Q07133;P43275	Histone H1.4	Hist1h1e	10	3	35.6	12.059	0.2984	10.529	3
2d	P43276	Histone H1.5	Hist1h1b	6	4	30.5	27.393	0.24627	34.333	4
2d	P43277	Histone H1.3	Hist1h1d	12	2	39.8	47.54	0.60135	31.266	28
2d	P43406	Integrin alpha-V;Integrin alpha-V heavy chain;Integrin alpha-V light chain	Itgav	23	23	26.8	87.346	0.84737	25.405	26
2d	P43883	Perilipin-2	Plin2	6	6	24	24.142	3.5204	19.761	4
2d	P45376	Aldose reductase	Akr1b1	15	15	53.8	84.637	0.79953	21.563	38
2d	P45377	Aldose reductase-related protein 2	Akr1b8	14	7	45.9	82.061	0.74072	20.729	33
2d	P45591	Cofilin-2	Cfl2	14	10	75.3	145.66	0.82368	15.257	20
2d	P45878	Peptidyl-prolyl cis-trans isomerase FKBP2	Fkbp2	4	4	39.3	12.279	1.057	15.659	7
2d	P45952	Medium-chain specific acyl-CoA dehydrogenase, mitochondrial	Acadm	13	13	32.8	44.275	0.58923	21.759	14
2d	P46061	Ran GTPase-activating protein 1	Rangap1	11	11	21.6	60.342	2.7275	85.633	15
2d	P46460	Vesicle-fusing ATPase	Nsf	15	15	21.5	36.101	0.80692	14.684	14
2d	P46467;Q8BPY9	Vacuolar protein sorting-associated protein 4B	Vps4b	6	5	18	22.211	1.767	16.991	7
2d	P46471	26S protease regulatory subunit 7	Psmc2	23	23	51.5	94.579	1.2447	49.347	29
2d	P46638;P62492;Q9WTL2	Ras-related protein Rab-11B;Ras-related protein Rab-11A	Rab11b;Rab11a	12	12	52.3	83.227	1.1811	14.642	22
2d	P46664	Adenylosuccinate synthetase isozyme 2	Adss	8	8	22.1	38.57	2.4285	70.971	12
2d	P46735;O88329	Unconventional myosin-Ib	Myo1b	18	16	20.2	103.03	1.1904	23.625	22
2d	P46737	Lys-63-specific deubiquitinase BRCC36	Brcc3	3	3	16.2	8.0312	0.81594	12.478	3
2d	P46935;Q9CUN6;A2A5Z6;Q6I6G8;Q8K4P8	E3 ubiquitin-protein ligase NEDD4	Nedd4	28	25	33.6	96.736	6.1786	89.472	22
2d	P46938;Q9WVQ1;Q6RHR9	Transcriptional coactivator YAP1	Yap1	11	11	39.5	45.058	2.0748	19.887	7
2d	P46978	Dolichyl-diphosphooligosaccharide--protein glycosyltransferase subunit STT3A	Stt3a	11	11	13.2	22.613	1.1717	9.4655	11
2d	P47199	Quinone oxidoreductase	Cryz	6	6	27.2	15.099	0.37201	27.402	3
2d	P47226;A2ALC6;B1AXB9	Testin	Tes	18	18	50.1	66.06	1.0982	14.386	29
2d	P47713	Cytosolic phospholipase A2;Phospholipase A2;Lysophospholipase	Pla2g4a	7	7	10.6	16.031	1.7971	26.742	6
2d	P47738;Q9JHW9;Q62148;Q9CZS1	Aldehyde dehydrogenase, mitochondrial	Aldh2	24	23	53.8	180.92	1.0979	16.185	64
2d	P47740;P47739	Fatty aldehyde dehydrogenase	Aldh3a2	11	11	30	33.893	0.73283	26.267	9
2d	P47753	F-actin-capping protein subunit alpha-1	Capza1	12	10	53.8	102.77	0.60976	72.568	16
2d	P47754	F-actin-capping protein subunit alpha-2	Capza2	17	15	80.4	136.34	0.65414	21.472	32
2d	P47757	F-actin-capping protein subunit beta	Capzb	16	16	51.3	93.858	0.67696	29.305	31
2d	P47791	Glutathione reductase, mitochondrial	Gsr	4	4	13.4	23.001	0.54855	18.495	5
2d	P47809	Dual specificity mitogen-activated protein kinase kinase 4	Map2k4	4	4	15.1	30.734	0.91831	25.574	3
2d	P47811	Mitogen-activated protein kinase 14	Mapk14	2	2	6.4	4.998	1.6605	7.9925	2
2d	P47856	Glutamine--fructose-6-phosphate aminotransferase [isomerizing] 1	Gfpt1	16	12	32.4	130.34	1.5529	24.463	16
2d	P47857	ATP-dependent 6-phosphofructokinase, muscle type	Pfkm	15	12	26	65.38	0.76639	25.329	13
2d	P47911;E9PUX4	60S ribosomal protein L6	Rpl6;Gm5428	15	15	39.9	54.813	1.3731	65.979	33
2d	P47934	Carnitine O-acetyltransferase	Crat	2	2	4.6	8.0135	0.70581	10.954	3
2d	P47941	Crk-like protein	Crkl	8	8	37.3	25.428	1.3087	27.487	5
2d	P47955;E9Q3T0	60S acidic ribosomal protein P1	Rplp1	4	4	75.4	79.463	1.0479	40.439	4
2d	P47962	60S ribosomal protein L5	Rpl5	21	21	54.9	97.094	1.2482	13.23	42
2d	P47963;A0A140T8K8	60S ribosomal protein L13	Rpl13	13	13	46.4	145.61	1.3956	16.164	31
2d	P48036	Annexin A5	Anxa5	28	28	73	323.31	0.74246	14.871	65
2d	P48428	Tubulin-specific chaperone A	Tbca	5	5	43.5	57.271	1.5291	11.082	9
2d	P48453	Serine/threonine-protein phosphatase 2B catalytic subunit beta isoform	Ppp3cb	6	3	13	8.6711	1.2308	11.314	3
2d	P48678	Prelamin-A/C;Lamin-A/C	Lmna	74	72	80.3	323.31	0.6582	15.25	242
2d	P48758	Carbonyl reductase [NADPH] 1	Cbr1	14	13	65.3	54.727	0.50477	24.673	12
2d	P48962;Q3V132	ADP/ATP translocase 1	Slc25a4	25	15	60.1	95.737	0.72346	30.027	55
2d	P49312;V9GXF8	Heterogeneous nuclear ribonucleoprotein A1;Heterogeneous nuclear ribonucleoprotein A1, N-terminally processed	Hnrnpa1	21	20	58.1	220.3	1.6483	18.917	75
2d	P49442	Inositol polyphosphate 1-phosphatase	Inpp1	2	2	7.1	46.654	0.70102	14.503	2
2d	P49443	Protein phosphatase 1A	Ppm1a	11	9	38	53.596	1.2781	24.18	10
2d	P49615	Cyclin-dependent-like kinase 5	Cdk5	4	3	14.7	4.1275	0.89799	12.242	2
2d	P49722	Proteasome subunit alpha type-2	Psma2	11	11	51.7	101.88	0.88619	12.512	23
2d	P49817;P51637	Caveolin-1	Cav1	10	10	42.7	104.87	0.43128	13.602	37
2d	P50171	Estradiol 17-beta-dehydrogenase 8	Hsd17b8	3	3	19.7	20.115	0.43256	10.125	3
2d	P50247	Adenosylhomocysteinase	Ahcy	17	17	41.9	76.599	0.61633	20.481	28
2d	P50285	Dimethylaniline monooxygenase [N-oxide-forming] 1	Fmo1	3	3	5.8	7.9113	0.69272	19.882	3
2d	P50295	Arylamine N-acetyltransferase 2	Nat2	4	4	19	19.555	0.61485	29.658	3
2d	P50396	Rab GDP dissociation inhibitor alpha	Gdi1	18	11	49.4	68.238	0.55101	28.373	9
2d	P50427	Steryl-sulfatase	Sts	2	2	4.6	10.44	0.65124	67.56	3
2d	P50428	Arylsulfatase A	Arsa	9	9	27.3	41.115	0.13558	25.603	4
2d	P50429	Arylsulfatase B	Arsb	3	3	8.4	16.401	0.54745	34.245	3
2d	P50516	V-type proton ATPase catalytic subunit A	Atp6v1a	18	18	40.5	81.265	1.0107	30.252	26
2d	P50518;Q9D593	V-type proton ATPase subunit E 1	Atp6v1e1	5	5	24.3	29.063	3.0174	10.126	8
2d	P50543	Protein S100-A11	S100a11	5	5	51	113.7	0.8035	11.994	22
2d	P50544	Very long-chain specific acyl-CoA dehydrogenase, mitochondrial	Acadvl	18	18	37.3	97.401	1.1549	14.419	30
2d	P50580	Proliferation-associated protein 2G4	Pa2g4	20	20	60.7	201.45	1.6146	48.239	34
2d	P51125	Calpastatin	Cast	29	29	42.3	184.29	1.0326	26.946	40
2d	P51150	Ras-related protein Rab-7a	Rab7a	14	14	74.9	88.583	1.6525	33.216	37
2d	P51174	Long-chain specific acyl-CoA dehydrogenase, mitochondrial	Acadl	16	16	38.4	99.437	0.49665	24.983	37
2d	P51175	Protoporphyrinogen oxidase	Ppox	7	7	24.1	19.478	0.49649	28.602	6
2d	P51432	1-phosphatidylinositol 4,5-bisphosphate phosphodiesterase beta-3	Plcb3	4	4	4.1	9.8539	1.6811	46.542	4
2d	P51660	Peroxisomal multifunctional enzyme type 2;(3R)-hydroxyacyl-CoA dehydrogenase;Enoyl-CoA hydratase 2	Hsd17b4	12	12	22.2	67.808	1.3366	24.268	16
2d	P51855	Glutathione synthetase	Gss	7	7	17.1	29.552	0.81593	32.733	5
2d	P51859	Hepatoma-derived growth factor	Hdgf	10	9	43.9	86.744	0.61558	86.982	17
2d	P51863	V-type proton ATPase subunit d 1	Atp6v0d1	7	7	28.5	63.797	0.73384	21.476	6
2d	P51881	ADP/ATP translocase 2;ADP/ATP translocase 2, N-terminally processed	Slc25a5	17	7	53.4	18.866	1.4032	9.2988	16
2d	P52293	Importin subunit alpha-1	Kpna2	9	9	27	65.707	15.083	142.28	3
2d	P52480;P53657	Pyruvate kinase PKM	Pkm	49	49	81.7	323.31	0.88937	25.703	260
2d	P52503	NADH dehydrogenase [ubiquinone] iron-sulfur protein 6, mitochondrial	Ndufs6	6	6	62.1	36.372	1.9796	20.201	9
2d	P52760	Ribonuclease UK114	Hrsp12	2	2	25.9	11.753	0.51756	31.627	2
2d	P52825	Carnitine O-palmitoyltransferase 2, mitochondrial	Cpt2	11	11	15.8	30.645	0.46059	18.113	9
2d	P52875	Transmembrane protein 165	Tmem165	2	2	11.5	6.3156	1.5284	17.999	4
2d	P52927	High mobility group protein HMGI-C	Hmga2	3	3	42.6	36.58	0.11984	16.23	6
2d	P53026	60S ribosomal protein L10a	Rpl10a	12	12	46.1	50.168	1.3753	17.409	29
2d	P53395	Lipoamide acyltransferase component of branched-chain alpha-keto acid dehydrogenase complex, mitochondrial	Dbt	2	2	4.4	5.8584	0.79748	20.899	2
2d	P53810	Phosphatidylinositol transfer protein alpha isoform	Pitpna	9	7	39.9	90.835	0.90479	14.789	17
2d	P53811	Phosphatidylinositol transfer protein beta isoform	Pitpnb	10	8	46.1	33.545	1.0858	21.87	14
2d	P53994	Ras-related protein Rab-2A	Rab2a	9	3	48.1	72.79	1.5854	15.536	12
2d	P53995	Anaphase-promoting complex subunit 1	Anapc1	3	3	2.7	9.1505	1.611	14.753	3
2d	P53996;Q9D548	Cellular nucleic acid-binding protein	Cnbp	10	10	64.6	109.22	3.7992	59.46	39
2d	P54071	Isocitrate dehydrogenase [NADP], mitochondrial	Idh2	21	20	45.1	96.95	0.41042	14.871	34
2d	P54116	Erythrocyte band 7 integral membrane protein	Stom	6	6	25	11.316	0.81626	13.992	4
2d	P54227;P55821	Stathmin	Stmn1	5	5	31.5	19.135	3.5125	106.83	5
2d	P54726	UV excision repair protein RAD23 homolog A	Rad23a	4	4	17.6	19.888	0.73348	16.325	3
2d	P54728	UV excision repair protein RAD23 homolog B	Rad23b	9	9	20.9	33.425	1.2677	15.89	11
2d	P54729	NEDD8 ultimate buster 1	Nub1	10	10	19.5	28.592	3.9324	27.625	2
2d	P54761;P54754	Ephrin type-B receptor 4;Ephrin type-B receptor 3	Ephb4;Ephb3	3	1	3.5	17.34	2.1817	11.383	4
2d	P54775	26S protease regulatory subunit 6B	Psmc4	18	17	49	172.79	1.1049	21.163	28
2d	P54822	Adenylosuccinate lyase	Adsl	6	6	20.5	23.571	1.0218	25.421	7
2d	P54823	Probable ATP-dependent RNA helicase DDX6	Ddx6	8	8	23	30.534	3.2653	36.728	6
2d	P54923	[Protein ADP-ribosylarginine] hydrolase	Adprh	6	6	25.4	40.346	0.83207	34.433	6
2d	P55096	ATP-binding cassette sub-family D member 3	Abcd3	4	4	10.5	20.145	1.1308	30.396	4
2d	P55194	SH3 domain-binding protein 1	Sh3bp1	4	4	9.3	11.445	0.91354	51.57	3
2d	P55258	Ras-related protein Rab-8A	Rab8a	6	5	29.5	32.27	0.93765	15.56	13
2d	P55264	Adenosine kinase	Adk	20	20	44.3	172.78	0.54762	22.634	40
2d	P55288	Cadherin-11	Cdh11	5	5	9	42.045	4.1051	57.263	3
2d	P55302	Alpha-2-macroglobulin receptor-associated protein	Lrpap1	17	17	42.5	72.197	1.022	55.86	31
2d	P55937	Golgin subfamily A member 3	Golga3	14	14	13.8	64.807	2.5836	27.109	7
2d	P56135	ATP synthase subunit f, mitochondrial	Atp5j2	4	4	37.5	18.974	0.55298	9.1955	9
2d	P56212;P60840	cAMP-regulated phosphoprotein 19;Alpha-endosulfine	Arpp19;Ensa	2	2	22.3	10.126	2.7496	106.33	3
2d	P56376	Acylphosphatase-1	Acyp1	4	4	43.4	22.623	0.57764	8.9061	3
2d	P56380	Bis(5-nucleosyl)-tetraphosphatase [asymmetrical]	Nudt2	4	4	32	10.189	1.1047	25.58	3
2d	P56382	ATP synthase subunit epsilon, mitochondrial	Atp5e	3	3	44.2	7.1317	0.71302	10.498	2
2d	P56387	Dynein light chain Tctex-type 3	Dynlt3	3	3	49.1	33.751	1.3449	12.609	4
2d	P56389	Cytidine deaminase	Cda	3	3	36.3	16.251	1.2238	14.253	3
2d	P56391	Cytochrome c oxidase subunit 6B1	Cox6b1	7	7	80.2	28.21	2.0878	20.657	11
2d	P56395	Cytochrome b5	Cyb5a	7	7	59	48.302	0.78323	18.997	17
2d	P56399	Ubiquitin carboxyl-terminal hydrolase 5	Usp5	25	25	36.1	136.55	0.8428	24.356	30
2d	P56480	ATP synthase subunit beta, mitochondrial	Atp5b	24	24	64.5	323.31	0.57029	22.621	95
2d	P56812	Programmed cell death protein 5	Pdcd5	6	6	55.6	37.177	1.6374	17.953	14
2d	P56959	RNA-binding protein FUS	Fus	10	8	24.5	55.379	1.2973	24.089	13
2d	P57716	Nicastrin	Ncstn	3	3	4.9	8.0422	2.5021	8.907	3
2d	P57746	V-type proton ATPase subunit D	Atp6v1d	4	4	21.9	21.299	2.3658	25.548	2
2d	P57759	Endoplasmic reticulum resident protein 29	Erp29	6	6	27.5	30.987	1.1852	16.551	7
2d	P57776	Elongation factor 1-delta	Eef1d	20	19	68.3	237.43	1.2488	35.108	61
2d	P57780	Alpha-actinin-4	Actn4	86	56	81.4	323.31	0.73329	13.805	314
2d	P57784	U2 small nuclear ribonucleoprotein A	Snrpa1	5	5	25.9	46.837	1.1533	13.024	6
2d	P57787	Monocarboxylate transporter 4	Slc16a3	2	2	4.5	5.8825	1.4959	66.708	5
2d	P58021	Transmembrane 9 superfamily member 2	Tm9sf2	4	4	7.6	10.339	3.8318	22.245	3
2d	P58044	Isopentenyl-diphosphate Delta-isomerase 1	Idi1	2	2	11.9	11.416	1.4856	29.972	3
2d	P58252	Elongation factor 2	Eef2	58	57	59.6	323.31	2.2172	48.339	151
2d	P58281	Dynamin-like 120 kDa protein, mitochondrial;Dynamin-like 120 kDa protein, form S1	Opa1	12	12	16.1	39.304	0.84723	17.723	10
2d	P58710	L-gulonolactone oxidase	Gulo	2	2	4.5	2.2223	0.80146	7.9086	2
2d	P58771	Tropomyosin alpha-1 chain	Tpm1	37	14	66.5	323.31	0.67457	10.599	91
2d	P58774	Tropomyosin beta chain	Tpm2	38	2	66.9	323.31	0.92141	25.706	117
2d	P58854	Gamma-tubulin complex component 3	Tubgcp3	3	3	3.5	6.0858	1.5916	23.701	2
2d	P58871	182 kDa tankyrase-1-binding protein	Tnks1bp1	25	25	20.5	116.12	1.4182	49.985	16
2d	P59108	Copine-2	Cpne2	5	4	17.7	8.9396	0.97507	13.856	4
2d	P59222	Scavenger receptor class F member 2	Scarf2	4	4	6.8	16.54	1.6122	28.977	3
2d	P59235	Nucleoporin Nup43	Nup43	4	4	19.2	20.26	0.67408	32.245	4
2d	P59279	Ras-related protein Rab-2B	Rab2b	8	2	39.8	3.9034	1.5165	5.584	2
2d	P59325	Eukaryotic translation initiation factor 5	Eif5	10	10	26.3	39.628	1.905	32.02	14
2d	P59999	Actin-related protein 2/3 complex subunit 4	Arpc4	4	4	29.2	21.034	0.81006	9.2888	9
2d	P60122	RuvB-like 1	Ruvbl1	12	12	37.9	92.365	1.1345	12.297	22
2d	P60229	Eukaryotic translation initiation factor 3 subunit E	Eif3e	11	11	22	33.846	1.9262	21.699	22
2d	P60335	Poly(rC)-binding protein 1	Pcbp1	19	13	84	323.31	1.8543	23.658	40
2d	P60670	Nuclear protein localization protein 4 homolog	Nploc4	8	8	20.1	68.666	1.033	20.45	11
2d	P60710;V9GXQ2;E9Q3M9	Actin, cytoplasmic 1;Actin, cytoplasmic 1, N-terminally processed	Actb	41	2	95.2	323.31	0.53359	39.39	343
2d	P60766;Q8R527	Cell division control protein 42 homolog	Cdc42	11	10	46.1	104.39	0.81175	18.656	29
2d	P60843	Eukaryotic initiation factor 4A-I	Eif4a1	21	12	55.7	210.37	2.4218	20.215	58
2d	P60867	40S ribosomal protein S20	Rps20	6	6	31.1	37.942	1.1802	12.414	24
2d	P60904	DnaJ homolog subfamily C member 5	Dnajc5	4	4	33.3	23.946	0.55422	31.434	8
2d	P61021	Ras-related protein Rab-5B	Rab5b	8	5	45.6	54.335	0.98505	14.35	9
2d	P61022	Calcineurin B homologous protein 1	Chp1	8	8	54.9	62.063	1.3069	15.819	7
2d	P61027	Ras-related protein Rab-10	Rab10	4	2	20.5	11.643	1.0733	9.645	4
2d	P61028	Ras-related protein Rab-8B	Rab8b	3	2	17.9	10.839	1.0885	0.0045546	2
2d	P61082	NEDD8-conjugating enzyme Ubc12	Ube2m	8	8	42.1	21.266	1.4116	41.138	10
2d	P61087	Ubiquitin-conjugating enzyme E2 K	Ube2k	6	6	28	17.32	1.6783	21.364	6
2d	P61089;Q9CQ37	Ubiquitin-conjugating enzyme E2 N	Ube2n	8	8	48	36.348	0.78132	17.691	30
2d	P61161	Actin-related protein 2	Actr2	16	16	47	105.08	0.72062	64.078	30
2d	P61164	Alpha-centractin	Actr1a	11	5	42.6	102.94	0.72606	15.634	5
2d	P61202	COP9 signalosome complex subunit 2	Cops2	12	12	26.9	34.399	0.9834	8.9987	16
2d	P61222	ATP-binding cassette sub-family E member 1	Abce1	8	8	13.7	49.873	1.5776	13.425	8
2d	P61255	60S ribosomal protein L26	Rpl26	10	10	51.7	40.132	1.3818	20.095	21
2d	P61290	Proteasome activator complex subunit 3	Psme3	7	7	26.8	30.498	6.0505	26.766	5
2d	P61358	60S ribosomal protein L27	Rpl27	9	9	55.1	30.929	1.5249	44.562	18
2d	P61514	60S ribosomal protein L37a	Rpl37a	5	5	58.7	29.052	1.613	7.2429	21
2d	P61620;Q9JLR1	Protein transport protein Sec61 subunit alpha isoform 1;Protein transport protein Sec61 subunit alpha isoform 2	Sec61a1;Sec61a2	5	5	10.9	6.2275	2.3063	32.445	2
2d	P61622	Integrin alpha-11	Itga11	25	25	27.3	150.75	3.0086	49.215	25
2d	P61750	ADP-ribosylation factor 4	Arf4	8	3	50.6	26.07	1.6846	35.761	9
2d	P61759	Prefoldin subunit 3	Vbp1	7	7	32.1	59.302	1.8462	60.273	4
2d	P61924	Coatomer subunit zeta-1	Copz1	5	5	35	39.576	1.3493	6.5794	8
2d	P61957	Small ubiquitin-related modifier 2	Sumo2	2	1	23.2	14.075	2.9357	45.012	5
2d	P61961	Ubiquitin-fold modifier 1	Ufm1	4	4	72.9	21.347	1.0108	24.653	5
2d	P61971	Nuclear transport factor 2	Nutf2	4	4	51.2	38.055	0.68213	19.142	7
2d	P61979	Heterogeneous nuclear ribonucleoprotein K	Hnrnpk	26	26	64.1	323.31	2.0506	48.888	67
2d	P61982	14-3-3 protein gamma;14-3-3 protein gamma, N-terminally processed	Ywhag	18	12	72.1	201.92	0.6947	13.196	40
2d	P62071	Ras-related protein R-Ras2	Rras2	6	4	36.3	14.975	0.44815	5.0324	4
2d	P62075	Mitochondrial import inner membrane translocase subunit Tim13	Timm13	4	4	52.6	12.658	2.1986	27.581	3
2d	P62137	Serine/threonine-protein phosphatase PP1-alpha catalytic subunit	Ppp1ca	14	5	37.6	107.84	1.4919	19.21	26
2d	P62141	Serine/threonine-protein phosphatase PP1-beta catalytic subunit	Ppp1cb	11	4	34.3	20.362	0.98296	10.293	6
2d	P62192	26S protease regulatory subunit 4	Psmc1	18	17	41.1	104.41	1.1683	13.949	27
2d	P62196	26S protease regulatory subunit 8	Psmc5	21	20	61.3	201.28	1.285	19.164	34
2d	P62204;Q9D6P8;P20801	Calmodulin	Calm1	10	10	61.1	191.52	0.65754	14.433	70
2d	P62242	40S ribosomal protein S8	Rps8	17	17	61.5	191.69	1.3786	12.742	45
2d	P62245	40S ribosomal protein S15a	Rps15a	8	8	57.7	32.64	1.5639	13.387	14
2d	P62259	14-3-3 protein epsilon	Ywhae	25	22	74.5	323.31	0.69462	14.676	89
2d	P62264	40S ribosomal protein S14	Rps14	9	9	41.1	83.372	1.3561	15.629	29
2d	P62267	40S ribosomal protein S23	Rps23	9	9	55.9	26.913	1.4991	17.418	21
2d	P62274;D3YYL7	40S ribosomal protein S29	Rps29	3	3	46.4	8.0562	1.7667	2.5249	7
2d	P62281	40S ribosomal protein S11	Rps11	16	16	74.1	68.963	1.5463	11.629	42
2d	P62301	40S ribosomal protein S13	Rps13	11	11	51	45.497	1.4229	21.821	29
2d	P62305	Small nuclear ribonucleoprotein E	Snrpe	2	2	29.3	7.4868	1.0354	12.36	2
2d	P62309	Small nuclear ribonucleoprotein G	Snrpg	2	2	25	4.3314	1.1367	0.34266	5
2d	P62317;D3Z5N9	Small nuclear ribonucleoprotein Sm D2	Snrpd2;Gm5449	8	8	65.3	115.6	0.99088	9.4479	15
2d	P62320	Small nuclear ribonucleoprotein Sm D3	Snrpd3	5	5	38.9	57.144	1.0794	9.8397	12
2d	P62331	ADP-ribosylation factor 6	Arf6	6	6	38.3	27.835	0.47641	44.335	4
2d	P62334	26S protease regulatory subunit 10B	Psmc6	17	17	52.2	118.45	1.3436	19.064	30
2d	P62627	Dynein light chain roadblock-type 1	Dynlrb1	5	5	60.4	32.068	2.502	90.714	5
2d	P62702;V9GWY0	40S ribosomal protein S4, X isoform;40S ribosomal protein S4	Rps4x;Gm15013	20	20	52.9	186.59	1.355	20.234	52
2d	P62715	Serine/threonine-protein phosphatase 2A catalytic subunit beta isoform	Ppp2cb	13	1	58.6	24.013	1.1924	2.5079	2
2d	P62717;F6YJW4	60S ribosomal protein L18a	Rpl18a	6	6	34.1	28.359	1.4426	13.936	15
2d	P62737;P63268	Actin, aortic smooth muscle;Actin, gamma-enteric smooth muscle	Acta2;Actg2	38	3	90.5	323.31	0.78639	48.779	162
2d	P62754	40S ribosomal protein S6	Rps6	10	10	33.3	64.768	1.45	15.423	20
2d	P62774	Myotrophin	Mtpn	10	10	91.5	163.9	0.79461	13.708	28
2d	P62806	Histone H4	Hist1h4a	12	12	65	69.427	0.26528	11.41	57
2d	P62814;Q91YH6	V-type proton ATPase subunit B, brain isoform	Atp6v1b2;Atp6v1b1	11	11	29.7	52.961	0.72106	25.129	13
2d	P62821	Ras-related protein Rab-1A	Rab1A	11	7	59.5	97.268	1.228	11.75	29
2d	P62827;Q14AA6;Q61820	GTP-binding nuclear protein Ran	Ran;1700009N14Rik	13	13	52.3	50.357	1.4546	12.681	38
2d	P62830	60S ribosomal protein L23	Rpl23	6	6	49.3	23.592	1.2913	6.5897	15
2d	P62835;P35276	Ras-related protein Rap-1A	Rap1a	11	3	53.3	11.137	0.63546	21.513	6
2d	P62838;P61080;P61079	Ubiquitin-conjugating enzyme E2 D2;Ubiquitin-conjugating enzyme E2 D1;Ubiquitin-conjugating enzyme E2 D3	Ube2d2;Ube2d1;Ube2d3	2	2	19	11.427	2.195	4.3444	6
2d	P62843	40S ribosomal protein S15	Rps15	5	5	33.8	26.531	1.3939	15.857	8
2d	P62849	40S ribosomal protein S24	Rps24	4	4	26.3	18.839	1.3981	10.373	6
2d	P62852	40S ribosomal protein S25	Rps25	7	7	37.6	22.5	1.5399	9.5411	27
2d	P62855	40S ribosomal protein S26	Rps26	5	5	43.5	20.451	1.6507	14.627	17
2d	P62858;J3QNN8	40S ribosomal protein S28	Rps28;Gm10263	4	4	52.2	16.151	1.6346	12.806	8
2d	P62869	Transcription elongation factor B polypeptide 2	Tceb2	7	7	66.1	31.024	2.45	23.569	10
2d	P62874;Q61011	Guanine nucleotide-binding protein G(I)/G(S)/G(T) subunit beta-1	Gnb1	19	11	71.5	323.31	0.64726	9.998	62
2d	P62878	E3 ubiquitin-protein ligase RBX1;E3 ubiquitin-protein ligase RBX1, N-terminally processed	Rbx1	2	2	24.1	9.8497	1.5057	5.6181	2
2d	P62880	Guanine nucleotide-binding protein G(I)/G(S)/G(T) subunit beta-2	Gnb2	18	8	62.6	264.62	0.59364	10.604	34
2d	P62889	60S ribosomal protein L30	Rpl30	8	8	60.9	71.731	1.4488	4.2153	25
2d	P62897	Cytochrome c, somatic	Cycs	5	4	50.5	12.769	0.81335	24.729	7
2d	P62900	60S ribosomal protein L31	Rpl31	4	4	32	9.7405	1.5179	4.2675	5
2d	P62908	40S ribosomal protein S3	Rps3	21	21	75.7	83.199	1.4045	25.078	57
2d	P62911	60S ribosomal protein L32	Rpl32	3	3	22.2	19.883	1.3484	16.515	17
2d	P62918	60S ribosomal protein L8	Rpl8	15	15	53.3	81.207	1.3549	15.609	35
2d	P62960	Nuclease-sensitive element-binding protein 1	Ybx1	12	6	39.8	92.306	2.1036	83.199	11
2d	P62962	Profilin-1	Pfn1	14	6	75.7	118	0.93297	11.38	54
2d	P62965;P22935	Cellular retinoic acid-binding protein 1	Crabp1	9	9	62.8	31.732	0.43025	9.0064	10
2d	P62983	Ubiquitin-40S ribosomal protein S27a;Ubiquitin;40S ribosomal protein S27a	Rps27a	9	5	53.2	93.493	1.4145	68.496	14
2d	P62984;A0A0A6YW67;J3QK04;P0CG49;P0CG50;D3YYZ2	Ubiquitin-60S ribosomal protein L40;Ubiquitin;60S ribosomal protein L40;Polyubiquitin-B;Ubiquitin;Polyubiquitin-C;Ubiquitin;Ubiquitin-related 1;Ubiquitin-related 2	Uba52;Gm8797;Gm7808;Ubb;Ubc;Gm5239	6	2	42.2	7.9346	1.6772	163.3	7
2d	P62996	Transformer-2 protein homolog beta	Tra2b	6	6	28.8	36.687	1.804	40.478	6
2d	P63001;P60764;Q05144	Ras-related C3 botulinum toxin substrate 1;Ras-related C3 botulinum toxin substrate 3;Ras-related C3 botulinum toxin substrate 2	Rac1;Rac3;Rac2	9	8	42.7	38.603	0.55732	17.024	26
2d	P63005	Platelet-activating factor acetylhydrolase IB subunit alpha	Pafah1b1	17	17	45.4	59.018	1.1494	11.469	22
2d	P63017	Heat shock cognate 71 kDa protein	Hspa8	54	38	70	323.31	1.4239	31.53	262
2d	P63024	Vesicle-associated membrane protein 3	Vamp3	3	1	38.8	39.556	1.0499	0.027313	4
2d	P63028	Translationally-controlled tumor protein	Tpt1	8	8	41.3	52.862	2.5916	60.332	15
2d	P63037	DnaJ homolog subfamily A member 1	Dnaja1	16	16	50.9	64.084	3.9052	19.589	10
2d	P63038	60 kDa heat shock protein, mitochondrial	Hspd1	39	39	60	323.31	1.0866	33.747	106
2d	P63073	Eukaryotic translation initiation factor 4E	Eif4e	9	9	45.6	38.156	1.5103	14.45	15
2d	P63085	Mitogen-activated protein kinase 1	Mapk1	14	10	50	97.11	1.4464	63.687	16
2d	P63101	14-3-3 protein zeta/delta	Ywhaz	18	14	68.6	323.31	0.65361	16.815	50
2d	P63158	High mobility group protein B1	Hmgb1	15	13	54.4	103.91	1.0964	35.676	38
2d	P63168;Q80ZS7	Dynein light chain 1, cytoplasmic	Dynll1;BC048507	4	2	47.2	293.28	1.9502	4.8182	7
2d	P63242;Q8BGY2	Eukaryotic translation initiation factor 5A-1;Eukaryotic translation initiation factor 5A-2	Eif5a;Eif5a2	12	12	69.5	124.61	1.4143	21.734	53
2d	P63254	Cysteine-rich protein 1	Crip1	5	5	79.2	19.712	0.44879	22.672	12
2d	P63260	Actin, cytoplasmic 2;Actin, cytoplasmic 2, N-terminally processed	Actg1	40	1	94.9	274.37	0.58913	10.714	18
2d	P63276	40S ribosomal protein S17	Rps17	10	10	61.5	150.39	1.3983	36.693	34
2d	P63280	SUMO-conjugating enzyme UBC9	Ube2i	2	2	13.9	3.0995	3.3649	11.937	2
2d	P63321	Ras-related protein Ral-A	Rala	5	2	26.2	6.546	0.61849	23.087	3
2d	P63323	40S ribosomal protein S12	Rps12	8	8	65.9	154.66	1.4398	101.58	23
2d	P63325	40S ribosomal protein S10	Rps10	11	11	66.7	41.493	1.4239	26.884	13
2d	P63328;P48455	Serine/threonine-protein phosphatase 2B catalytic subunit alpha isoform	Ppp3ca	7	4	14.8	20.376	1.1093	15.291	7
2d	P63330	Serine/threonine-protein phosphatase 2A catalytic subunit alpha isoform	Ppp2ca	13	1	58.6	237.03	1.7523	17.338	24
2d	P67778	Prohibitin	Phb	14	14	67.3	141.42	0.70248	29.676	29
2d	P67871	Casein kinase II subunit beta	Csnk2b	4	4	27	38.491	1.7986	11.888	4
2d	P67984	60S ribosomal protein L22	Rpl22	5	5	32.8	17.742	1.1627	7.6878	11
2d	P68033;P68134	Actin, alpha cardiac muscle 1;Actin, alpha skeletal muscle	Actc1;Acta1	38	2	85.1	9.9984	0.46374	0.59552	4
2d	P68037	Ubiquitin-conjugating enzyme E2 L3	Ube2l3	7	7	42.2	45.578	0.84894	20.553	9
2d	P68040	Guanine nucleotide-binding protein subunit beta-2-like 1;Guanine nucleotide-binding protein subunit beta-2-like 1, N-terminally processed	Gnb2l1	23	23	84.2	142.1	1.8833	19.816	43
2d	P68254	14-3-3 protein theta	Ywhaq	13	10	54.3	238.87	0.77473	16.661	23
2d	P68368	Tubulin alpha-4A chain	Tuba4a	28	4	62.5	27.06	0.62196	22.352	5
2d	P68369;P05214	Tubulin alpha-1A chain;Tubulin alpha-3 chain	Tuba1a;Tuba3a	31	1	69.2	323.31	0.66232	18.25	174
2d	P68372;Q9D6F9	Tubulin beta-4B chain;Tubulin beta-4A chain	Tubb4b;Tubb4a	35	6	77.1	323.31	0.64182	21.705	189
2d	P68373;Q9JJZ2	Tubulin alpha-1C chain;Tubulin alpha-8 chain	Tuba1c;Tuba8	30	2	69	40.008	0.73873	8.8822	5
2d	P68510	14-3-3 protein eta	Ywhah	17	12	57.7	121.21	0.85629	10.086	16
2d	P70122	Ribosome maturation protein SBDS	Sbds	11	11	41.6	57.561	1.9175	29.497	10
2d	P70168	Importin subunit beta-1	Kpnb1	27	27	37.8	200.49	1.175	38.76	63
2d	P70195	Proteasome subunit beta type-7	Psmb7	4	4	13	20.765	1.0323	13.109	6
2d	P70202	Latexin	Lxn	3	3	13.5	30.104	0.75481	7.0762	8
2d	P70227;Q9Z329	Inositol 1,4,5-trisphosphate receptor type 3	Itpr3	3	2	1.5	6.1582	1.4104	4.2739	2
2d	P70268	Serine/threonine-protein kinase N1	Pkn1	5	5	6.3	11.664	1.0546	57.894	4
2d	P70290	55 kDa erythrocyte membrane protein	Mpp1	10	10	25.1	83.692	2.8377	24.124	9
2d	P70295	Ancient ubiquitous protein 1	Aup1	2	2	6.3	10.031	1.219	42.185	2
2d	P70296	Phosphatidylethanolamine-binding protein 1;Hippocampal cholinergic neurostimulating peptide	Pebp1	15	15	95.7	282.52	0.53872	14.695	31
2d	P70297	Signal transducing adapter molecule 1	Stam	4	3	11.3	15.307	0.76374	26.283	6
2d	P70302	Stromal interaction molecule 1	Stim1	4	4	8.9	17.236	1.2536	17.035	3
2d	P70303	CTP synthase 2	Ctps2	8	6	15.7	13.452	1.161	99.473	4
2d	P70318	Nucleolysin TIAR	Tial1	5	3	16.8	15.256	2.4633	24.958	2
2d	P70333	Heterogeneous nuclear ribonucleoprotein H2	Hnrnph2	13	6	40.3	52.185	1.0816	5.497	7
2d	P70335	Rho-associated protein kinase 1	Rock1	17	11	14.8	48.009	1.231	19.024	10
2d	P70336	Rho-associated protein kinase 2	Rock2	38	32	32.2	169.62	0.87444	13.465	35
2d	P70349	Histidine triad nucleotide-binding protein 1	Hint1	7	7	79.4	144.71	0.87451	15.164	23
2d	P70362	Ubiquitin fusion degradation protein 1 homolog	Ufd1l	6	6	21.5	21.196	2.2391	80.974	4
2d	P70372	ELAV-like protein 1	Elavl1	16	16	56.7	93.264	2.3662	15.139	26
2d	P70398;F8VPU6	Probable ubiquitin carboxyl-terminal hydrolase FAF-X	Usp9x	17	17	9.7	88.434	2.4884	26.378	13
2d	P70404	Isocitrate dehydrogenase [NAD] subunit gamma 1, mitochondrial	Idh3g	7	7	25.4	75.672	1.1167	17.888	10
2d	P70451	Tyrosine-protein kinase Fer	Fer	5	5	6.7	9.2721	0.85505	13.554	5
2d	P70452	Syntaxin-4	Stx4	6	6	23.5	14.72	0.59136	9.7917	4
2d	P70460	Vasodilator-stimulated phosphoprotein	Vasp	11	11	39.7	33.154	1.1818	22.559	12
2d	P70670	Nascent polypeptide-associated complex subunit alpha, muscle-specific form	Naca	5	5	2.9	39.857	1.023	109.84	4
2d	P70677	Caspase-3;Caspase-3 subunit p17;Caspase-3 subunit p12	Casp3	2	2	7.2	2.9857	1.2058	42.824	2
2d	P70697	Uroporphyrinogen decarboxylase	Urod	2	2	6.3	8.327	4.7837	18.054	3
2d	P70698	CTP synthase 1	Ctps1	15	13	31	83.704	2.9746	25.599	11
2d	P70699	Lysosomal alpha-glucosidase	Gaa	15	15	23.9	134.05	0.90426	19.596	16
2d	P80313	T-complex protein 1 subunit eta	Cct7	24	24	48.2	323.31	1.4302	14.572	54
2d	P80314	T-complex protein 1 subunit beta	Cct2	37	37	73.6	323.31	1.5962	15.474	69
2d	P80315	T-complex protein 1 subunit delta	Cct4	29	29	63.6	275.77	1.3565	33.471	67
2d	P80316	T-complex protein 1 subunit epsilon	Cct5	27	27	57.7	154.82	1.4357	16.763	56
2d	P80317;Q61390	T-complex protein 1 subunit zeta	Cct6a	21	21	43.7	229.92	1.6091	11.295	58
2d	P80318	T-complex protein 1 subunit gamma	Cct3	38	38	71	194.14	1.4394	15.611	78
2d	P81117	Nucleobindin-2;Nesfatin-1	Nucb2	15	15	48.3	66.592	1.4833	47.746	19
2d	P82347	Delta-sarcoglycan	Sgcd	9	9	36.7	32.574	0.56064	20.715	9
2d	P82349	Beta-sarcoglycan	Sgcb	4	4	23.4	16.215	0.41501	52.196	2
2d	P83741	Serine/threonine-protein kinase WNK1	Wnk1	8	8	3.9	32.364	2.5118	14.364	6
2d	P83870	PHD finger-like domain-containing protein 5A	Phf5a	5	5	53.6	37.152	1.4879	8.3608	9
2d	P83882;A0A0A6YW33	60S ribosomal protein L36a	Rpl36a;Gm6525	7	7	35.8	14.963	1.5908	7.591	9
2d	P83887;Q8VCK3	Tubulin gamma-1 chain;Tubulin gamma-2 chain	Tubg1;Tubg2	6	6	19.1	17.61	1.3544	17.401	7
2d	P83940	Transcription elongation factor B polypeptide 1	Tceb1	5	5	58.9	60.696	1.3122	11.265	16
2d	P84078;P61205;Q8BSL7	ADP-ribosylation factor 1;ADP-ribosylation factor 3;ADP-ribosylation factor 2	Arf1;Arf3;Arf2	9	4	54.7	105.3	1.1937	20.423	19
2d	P84089	Enhancer of rudimentary homolog	Erh	6	6	53.8	127.28	2.6116	9.0313	9
2d	P84091	AP-2 complex subunit mu	Ap2m1	14	14	35.4	83.474	0.72291	21.837	17
2d	P84096	Rho-related GTP-binding protein RhoG	Rhog	5	4	41.4	40.7	0.58779	21.733	5
2d	P84099	60S ribosomal protein L19	Rpl19	6	6	30.6	49.864	1.638	52.04	19
2d	P84104;A2A4X6	Serine/arginine-rich splicing factor 3	Srsf3;Gm12355	5	4	31.1	36.262	1.2057	12.411	17
2d	P84228;P68433	Histone H3.2;Histone H3.1	Hist1h3b;Hist1h3a	8	1	38.2	4.9999	1.8977	7.9081	2
2d	P84244;P02301	Histone H3.3;Histone H3.3C	H3f3a;H3f3c	8	1	54.4	112.91	0.28339	9.9798	31
2d	P97298	Pigment epithelium-derived factor	Serpinf1	8	5	26.6	22.38	2.6156	52.562	3
2d	P97300	Neuroplastin	Nptn	6	6	16.4	25.199	1.2782	19.589	10
2d	P97314	Cysteine and glycine-rich protein 2	Csrp2	9	9	57.5	82.643	0.56524	16.701	12
2d	P97315	Cysteine and glycine-rich protein 1	Csrp1	17	17	72.5	242.51	0.50171	90.319	74
2d	P97346	Nucleoredoxin	Nxn	4	4	13.3	10.831	2.5029	9.4304	2
2d	P97351	40S ribosomal protein S3a	Rps3a	23	23	61	187.68	1.4309	22.981	83
2d	P97352	Protein S100-A13	S100a13	2	2	23.5	13.46	0.78354	20.511	6
2d	P97370	Sodium/potassium-transporting ATPase subunit beta-3	Atp1b3	6	6	27	27.005	0.70921	17.165	8
2d	P97371	Proteasome activator complex subunit 1	Psme1	8	7	34.5	40.912	0.68745	16.879	13
2d	P97372	Proteasome activator complex subunit 2	Psme2	6	5	30.5	17.305	0.83182	12.193	8
2d	P97379	Ras GTPase-activating protein-binding protein 2	G3bp2	5	4	19.5	17.011	1.7552	24.692	4
2d	P97384	Annexin A11	Anxa11	15	15	32	51.084	0.95126	10.52	16
2d	P97390	Vacuolar protein sorting-associated protein 45	Vps45	3	3	6	6.4725	0.7336	18.115	3
2d	P97429	Annexin A4	Anxa4	17	17	53.6	176.03	0.6001	18.702	27
2d	P97434	Myosin phosphatase Rho-interacting protein	Mprip	37	36	41.8	249.99	0.82874	23.812	45
2d	P97447;Q8CDC8	Four and a half LIM domains protein 1	Fhl1	27	27	78.2	284.67	0.75988	16.033	72
2d	P97449	Aminopeptidase N	Anpep	16	16	21.8	123.71	0.24002	30.025	13
2d	P97450	ATP synthase-coupling factor 6, mitochondrial	Atp5j	5	5	40.7	72.815	0.48125	12.559	6
2d	P97461	40S ribosomal protein S5;40S ribosomal protein S5, N-terminally processed	Rps5	11	11	49	93.198	1.4135	17.578	20
2d	P97465	Docking protein 1	Dok1	4	4	10.8	12.118	2.0426	14.519	2
2d	P97471	Mothers against decapentaplegic homolog 4	Smad4	3	3	6	11.118	4.5021	14.089	2
2d	P97479	Unconventional myosin-VIIa	Myo7a	7	6	3.9	11.447	1.5812	7.5321	2
2d	P97742	Carnitine O-palmitoyltransferase 1, liver isoform	Cpt1a	4	4	8.4	17.179	0.75289	20.473	4
2d	P97760	DNA-directed RNA polymerase II subunit RPB3	Polr2c	4	4	23.6	17.679	2.9463	11.33	2
2d	P97807	Fumarate hydratase, mitochondrial	Fh	18	18	45.6	111.35	0.77385	17.915	27
2d	P97820;P83510	Mitogen-activated protein kinase kinase kinase kinase 4	Map4k4	7	4	8.7	21.378	3.4738	26.581	2
2d	P97823	Acyl-protein thioesterase 1	Lypla1	3	3	13.9	5.7021	0.81351	4.1895	4
2d	P97855	Ras GTPase-activating protein-binding protein 1	G3bp1	15	14	39.8	82.029	1.7549	25.255	22
2d	P97930	Thymidylate kinase	Dtymk	4	4	21.7	9.7844	1.7681	54.307	3
2d	P99024	Tubulin beta-5 chain	Tubb5	33	6	73	174.3	0.65048	12.514	48
2d	P99026	Proteasome subunit beta type-4	Psmb4	8	8	41.3	49.763	0.92744	12.55	15
2d	P99027	60S acidic ribosomal protein P2	Rplp2	12	12	78.3	274.52	1.8847	29.329	54
2d	P99028	Cytochrome b-c1 complex subunit 6, mitochondrial	Uqcrh	4	4	57.3	63.256	0.70754	17.161	11
2d	P99029	Peroxiredoxin-5, mitochondrial	Prdx5	14	14	58.6	138.62	0.40935	16.668	41
2d	Q00262	Syntaxin-2	Stx2	3	3	14.5	16.406	0.56521	22.358	3
2d	Q00519	Xanthine dehydrogenase/oxidase;Xanthine dehydrogenase;Xanthine oxidase	Xdh	27	26	32.4	323.31	0.38721	27.192	25
2d	Q00612;P97324;REV__P46662	Glucose-6-phosphate 1-dehydrogenase X	G6pdx	23	23	48.7	107.65	0.9481	23.351	31
2d	Q00915	Retinol-binding protein 1	Rbp1	10	10	79.3	44.554	0.7074	13.102	20
2d	Q00PI9	Heterogeneous nuclear ribonucleoprotein U-like protein 2	Hnrnpul2	16	16	27.9	141.84	1.3875	23.02	17
2d	Q01149	Collagen alpha-2(I) chain	Col1a2	30	30	31.6	152.38	2.3955	142.22	29
2d	Q01279	Epidermal growth factor receptor	Egfr	15	15	15.5	59.058	4.9063	89.937	6
2d	Q01405	Protein transport protein Sec23A	Sec23a	25	23	42.7	185.26	0.90513	21.089	47
2d	Q01730	Ras suppressor protein 1	Rsu1	11	11	39	52.086	0.93737	26.772	14
2d	Q01853	Transitional endoplasmic reticulum ATPase	Vcp	55	55	72.6	323.31	1.3493	29.37	152
2d	Q02013	Aquaporin-1	Aqp1	3	3	23	54.059	0.40364	13.055	2
2d	Q02053;P31254	Ubiquitin-like modifier-activating enzyme 1	Uba1	38	38	46.5	323.31	1.0823	22.185	86
2d	Q02248	Catenin beta-1	Ctnnb1	24	19	42.4	173.46	2.9183	14.745	27
2d	Q02788	Collagen alpha-2(VI) chain	Col6a2	14	14	17.7	93.231	0.78825	27.895	21
2d	Q02819	Nucleobindin-1	Nucb1	16	16	39.4	78.235	3.8594	64.655	27
2d	Q03141;Q05512;Q8VHJ5	MAP/microtubule affinity-regulating kinase 3;Serine/threonine-protein kinase MARK2;Serine/threonine-protein kinase MARK1	Mark3;Mark2;Mark1	4	4	6.5	6.6003	1.6233	71.114	3
2d	Q03173	Protein enabled homolog	Enah	4	4	8.6	15.304	1.3887	8.2833	5
2d	Q03265	ATP synthase subunit alpha, mitochondrial	Atp5a1	39	39	64.6	323.31	0.57586	19.61	103
2d	Q03958	Prefoldin subunit 6	Pfdn6	6	6	52.8	33.676	1.2069	34.742	9
2d	Q04207	Transcription factor p65	Rela	9	9	21.1	25.315	2.2182	14.023	3
2d	Q04447	Creatine kinase B-type	Ckb	17	16	64	155.14	0.64876	26.299	22
2d	Q04736;P39688	Tyrosine-protein kinase Yes	Yes1	5	3	9.4	19.212	0.69705	19.457	2
2d	Q04857	Collagen alpha-1(VI) chain	Col6a1	21	21	28.9	244.26	1.0028	27.046	32
2d	Q05186	Reticulocalbin-1	Rcn1	20	20	75.7	157.66	0.9253	26.889	49
2d	Q05793	Basement membrane-specific heparan sulfate proteoglycan core protein;Endorepellin;LG3 peptide	Hspg2	9	9	3.1	22.723	0.55545	6.582	4
2d	Q05816	Fatty acid-binding protein, epidermal	Fabp5	14	14	84.4	140.03	0.61287	12.816	42
2d	Q05920	Pyruvate carboxylase, mitochondrial	Pc	17	17	19.9	59.688	0.65847	29.709	13
2d	Q05D44	Eukaryotic translation initiation factor 5B	Eif5b	16	16	19.3	71.876	1.7499	21.861	17
2d	Q06138;Q9DB16	Calcium-binding protein 39	Cab39	5	5	12.3	11.512	1.6114	16.662	4
2d	Q06185	ATP synthase subunit e, mitochondrial	Atp5i	4	4	60.6	8.2375	0.47145	30.911	10
2d	Q07076	Annexin A7	Anxa7	17	17	37.4	91.343	1.0122	10.938	24
2d	Q07113	Cation-independent mannose-6-phosphate receptor	Igf2r	15	15	8.7	53.725	2.7335	159.13	2
2d	Q07417	Short-chain specific acyl-CoA dehydrogenase, mitochondrial	Acads	13	13	37.6	77.3	0.54647	12.423	15
2d	Q07813	Apoptosis regulator BAX	Bax	6	6	35.9	124.65	0.92186	38.345	6
2d	Q08024	Core-binding factor subunit beta	Cbfb	2	2	13.9	83.744	2.1035	22.436	2
2d	Q08091	Calponin-1	Cnn1	27	26	72.7	323.31	0.55166	23.062	99
2d	Q08093	Calponin-2	Cnn2	22	21	79	323.31	0.56989	16.92	113
2d	Q08509	Epidermal growth factor receptor kinase substrate 8	Eps8	14	14	22.8	130.7	3.9338	10.766	3
2d	Q08619;Q8CGE8	Interferon-activable protein 205-B	Ifi205b	13	5	43.3	254.32	1.376	14.202	14
2d	Q08943	FACT complex subunit SSRP1	Ssrp1	9	9	17.2	79.651	4.981	28.455	5
2d	Q0GNC1	Inverted formin-2	Inf2	10	10	10.2	35.944	2.2547	64.415	6
2d	Q11011	Puromycin-sensitive aminopeptidase	Npepps	31	31	43.2	141.1	0.6419	20.113	42
2d	Q11136	Xaa-Pro dipeptidase	Pepd	3	3	7.7	29.929	0.89823	9.3892	4
2d	Q14C51	Pentatricopeptide repeat domain-containing protein 3, mitochondrial	Ptcd3	4	4	11.8	5.2918	1.1876	5.5092	3
2d	Q1HFZ0	tRNA (cytosine(34)-C(5))-methyltransferase	Nsun2	12	12	21.3	39.764	3.9961	12.527	6
2d	Q2KN98	Cytospin-A	Specc1l	10	10	12.5	49.651	1.5587	18.101	11
2d	Q2NL51	Glycogen synthase kinase-3 alpha	Gsk3a	5	4	15.7	11.136	1.2684	30.698	3
2d	Q2TBE6	Phosphatidylinositol 4-kinase type 2-alpha	Pi4k2a	4	4	15.7	27.034	1.9534	26.839	4
2d	Q3B7Z2;Q5QNQ6	Oxysterol-binding protein 1	Osbp	10	10	17.5	43.23	1.0766	17.856	12
2d	Q3SXD3	HD domain-containing protein 2	Hddc2	4	4	31.2	24.76	0.74903	2.3625	4
2d	Q3TB82	Pleckstrin homology domain-containing family F member 1	Plekhf1	4	4	23.3	30.266	2.1684	27.03	3
2d	Q3TBT3	Stimulator of interferon genes protein	Tmem173	4	4	13.5	40.917	2.2499	12.164	3
2d	Q3TC93	HCLS1-binding protein 3	Hs1bp3	6	6	24.1	16.157	0.66852	11.692	4
2d	Q3TCJ1	BRISC complex subunit Abro1	Fam175b	5	5	13.7	10.092	0.92095	53.763	3
2d	Q3TCN2	Putative phospholipase B-like 2;Putative phospholipase B-like 2 28 kDa form;Putative phospholipase B-like 2 40 kDa form;Putative phospholipase B-like 2 15 kDa form	Plbd2	10	10	25.8	65.767	0.48648	22.336	10
2d	Q3TDD9	Protein phosphatase 1 regulatory subunit 21	Ppp1r21	6	6	11.8	42.559	0.87271	30.267	2
2d	Q3TDN2	FAS-associated factor 2	Faf2	13	13	40.4	94.235	1.1489	17.165	13
2d	Q3TDQ1	Dolichyl-diphosphooligosaccharide--protein glycosyltransferase subunit STT3B	Stt3b	5	5	7.3	19.642	1.1423	5.0133	5
2d	Q3TEA8	Heterochromatin protein 1-binding protein 3	Hp1bp3	7	7	14.4	19.029	1.3396	12.431	7
2d	Q3THE2	Myosin regulatory light chain 12B	Myl12b	12	1	62.8	11.088	1.2186	47.617	5
2d	Q3THK7	GMP synthase [glutamine-hydrolyzing]	Gmps	13	13	26.8	117.09	3.0383	22.469	9
2d	Q3THS6;Q91X83	S-adenosylmethionine synthase isoform type-2	Mat2a	12	12	37.7	65.071	4.7451	22.404	6
2d	Q3THW5;P0C0S6	Histone H2A.V;Histone H2A.Z	H2afv;H2afz	5	3	31.2	18.128	0.65584	1.4537	8
2d	Q3TIR3	Synembryn-A	Ric8a	3	3	8.9	42.49	1.6776	22.585	3
2d	Q3TIV5	Zinc finger CCCH domain-containing protein 15	Zc3h15	5	5	13.6	27.475	5.5932	27.895	2
2d	Q3TIX6		Fubp3	9	7	20.3	41.708	3.2015	20.548	5
2d	Q3TJD7	PDZ and LIM domain protein 7	Pdlim7	20	20	63.2	130.31	0.56347	38.496	34
2d	Q3TJZ6	Protein FAM98A	Fam98a	5	4	20	49.424	1.3168	9.3242	4
2d	Q3TLH4	Protein PRRC2C	Prrc2c	13	12	7.2	31.443	3.3107	18.476	4
2d	Q3TMW1	Coiled-coil domain-containing protein 102A	Ccdc102a	6	6	14.6	20.198	2.2432	32.974	4
2d	Q3TN34	MICAL-like protein 2	Micall2	2	2	2.9	10.95	1.5788	53.639	2
2d	Q3TPX4	Exocyst complex component 5	Exoc5	4	4	7.1	10.665	0.87434	27.757	3
2d	Q3TVI8	Pre-B-cell leukemia transcription factor-interacting protein 1	Pbxip1	8	8	14.3	18.576	3.0777	18.037	2
2d	Q3TW96	UDP-N-acetylhexosamine pyrophosphorylase-like protein 1	Uap1l1	8	7	17.4	32.173	0.63549	17.2	6
2d	Q3TWW8	Serine/arginine-rich splicing factor 6	Srsf6	11	9	27.1	31.62	4.4501	22.55	8
2d	Q3TXS7;J3QN38	26S proteasome non-ATPase regulatory subunit 1	Psmd1	20	20	31.1	127.9	1.0955	27.167	24
2d	Q3TYX2	LRRN4 C-terminal-like protein	Lrrn4cl	3	3	13.8	11.317	0.36854	12.567	4
2d	Q3TZZ7	Extended synaptotagmin-2	Esyt2	22	22	36.2	145.95	1.0859	23.581	37
2d	Q3U0J8	TBC1 domain family member 2B	Tbc1d2b	4	4	4.6	12.797	1.8095	11.641	2
2d	Q3U0V1	Far upstream element-binding protein 2	Khsrp	17	16	29.8	133.69	2.0055	24.877	22
2d	Q3U0V2	Tumor necrosis factor receptor type 1-associated DEATH domain protein	Tradd	6	6	25.5	46.162	1.5459	10.165	6
2d	Q3U1J4	DNA damage-binding protein 1	Ddb1	16	16	18.5	55.174	6.2213	28.828	3
2d	Q3U2P1	Protein transport protein Sec24A	Sec24a	2	2	2.1	6.6272	1.623	30.321	2
2d	Q3U7R1	Extended synaptotagmin-1	Esyt1	26	26	31.7	113.13	0.53682	27.793	32
2d	Q3U9G9	Lamin-B receptor	Lbr	4	4	8.5	23.121	1.779	5.4178	2
2d	Q3UDE2	Tubulin--tyrosine ligase-like protein 12	Ttll12	16	16	32.2	76.703	0.75714	21.174	14
2d	Q3UE37	Ubiquitin-conjugating enzyme E2 Z	Ube2z	4	4	13.2	15.642	1.7378	7.0732	4
2d	Q3UEB3	Poly(U)-binding-splicing factor PUF60	Puf60	7	7	16.8	25.539	4.7838	34.557	2
2d	Q3UFY7	7-methylguanosine phosphate-specific 5-nucleotidase	Nt5c3b	4	4	17.7	15.22	1.0331	18.537	4
2d	Q3UGC7;Q66JS6	Eukaryotic translation initiation factor 3 subunit J-A;Eukaryotic translation initiation factor 3 subunit J-B	Eif3j1;Eif3j2	6	6	34.5	96.545	1.586	14.394	11
2d	Q3UGP9	Leucine-rich repeat-containing protein 58	Lrrc58	6	6	25.1	37.273	2.5369	6.1243	3
2d	Q3UGR5	Haloacid dehalogenase-like hydrolase domain-containing protein 2	Hdhd2	5	5	33.6	29.232	0.67908	44.834	6
2d	Q3UHD6	Sorting nexin-27	Snx27	4	4	10.6	14.699	0.96881	11.683	3
2d	Q3UHJ0	AP2-associated protein kinase 1	Aak1	9	9	14.9	31.146	0.86075	31.029	7
2d	Q3UHX2	28 kDa heat- and acid-stable phosphoprotein	Pdap1	9	9	42.5	38.034	1.3547	16.369	10
2d	Q3UIA2;Q5SSM3	Rho GTPase-activating protein 17	Arhgap17	5	5	5.6	12.093	1.4297	13.634	5
2d	Q3UJB0		Sf3b2	7	7	10.1	21.283	3.0259	23.198	4
2d	Q3UJB9	Enhancer of mRNA-decapping protein 4	Edc4	14	14	17.1	77.037	1.188	34.429	13
2d	Q3UKJ7	WD40 repeat-containing protein SMU1;WD40 repeat-containing protein SMU1, N-terminally processed	Smu1	6	6	16	18.357	4.9353	13.313	3
2d	Q3ULD5	Methylcrotonoyl-CoA carboxylase beta chain, mitochondrial	Mccc2	6	6	13.5	11.065	1.018	6.6315	2
2d	Q3ULW8		Parp3	7	7	20.3	34.866	1.3908	18.943	5
2d	Q3UM29	Conserved oligomeric Golgi complex subunit 7	Cog7	2	2	2.9	2.8594	1.3299	32.915	2
2d	Q3UM45	Protein phosphatase 1 regulatory subunit 7	Ppp1r7	12	12	46.3	84.101	0.67896	19.607	10
2d	Q3UMB9	WASH complex subunit 7	Kiaa1033	5	5	6.3	10.301	1.2532	33.261	3
2d	Q3UMC0;Q9D3R6	Spermatogenesis-associated protein 5	Spata5	3	3	4.9	6.6688	1.0996	4.6419	2
2d	Q3UMF0	Cordon-bleu protein-like 1	Cobll1	12	12	13.6	29.474	1.3661	40.589	9
2d	Q3UMT1	Protein phosphatase 1 regulatory subunit 12C	Ppp1r12c	8	8	12.4	23.836	0.84163	9.4271	3
2d	Q3UN02	Lysocardiolipin acyltransferase 1	Lclat1	4	4	17	10.226	0.5255	50.713	3
2d	Q3UPF5	Zinc finger CCCH-type antiviral protein 1	Zc3hav1	3	3	2.9	7.8378	4.1403	4.0144	2
2d	Q3UPH1	Protein PRRC1	Prrc1	5	5	16.3	26.718	1.0264	18.47	6
2d	Q3UPL0	Protein transport protein Sec31A	Sec31a	36	36	30.3	163.93	1.5196	24.082	59
2d	Q3UQ28	Peroxidasin homolog	Pxdn	4	4	4.2	6.0261	2.4257	145.89	2
2d	Q3UQ44	Ras GTPase-activating-like protein IQGAP2	Iqgap2	2	1	1.1	-2	0.75859	9.0124	5
2d	Q3URS9	Coiled-coil domain-containing protein 51	Ccdc51	2	2	9.1	2.5944	0.8381	15.097	2
2d	Q3UTJ2	Sorbin and SH3 domain-containing protein 2	Sorbs2	11	10	14	25.029	0.43063	17.942	4
2d	Q3UV70	[Pyruvate dehydrogenase [acetyl-transferring]]-phosphatase 1, mitochondrial	Pdp1	3	3	9.5	7.9874	0.83149	10.191	2
2d	Q3UW53	Protein Niban	Fam129a	17	17	25.7	106.81	0.84112	23.509	12
2d	Q3UWL8	Prefoldin subunit 4	Pfdn4	3	3	20.9	9.916	0.99642	2.5345	3
2d	Q3UZ39	Leucine-rich repeat flightless-interacting protein 1	Lrrfip1	11	10	25.1	161.58	2.5776	105.01	6
2d	Q3V1T4	Prolyl 3-hydroxylase 1	Lepre1	15	15	33.2	87.491	1.4349	32.06	22
2d	Q3V3R1	Monofunctional C1-tetrahydrofolate synthase, mitochondrial	Mthfd1l	15	15	19.3	55.095	0.80765	9.2942	18
2d	Q3V3R4	Integrin alpha-1	Itga1	8	8	7.5	20.986	0.60938	14.269	6
2d	Q3V4B5	COMM domain-containing protein 6	Commd6	3	3	43.7	10.52	1.0789	3.1078	2
2d	Q4FZC9;REV__Q640L3	Nesprin-3	Syne3	6	6	8.2	16.691	1.217	20.136	8
2d	Q4FZG9	NADH dehydrogenase [ubiquinone] 1 alpha subcomplex subunit 4-like 2	Ndufa4l2	3	3	29.9	7.0634	5.103	47.268	5
2d	Q4KML4	Costars family protein ABRACL	Abracl	4	4	58	48.65	0.98572	11.095	8
2d	Q4LDD4	Arf-GAP with Rho-GAP domain, ANK repeat and PH domain-containing protein 1	Arap1	15	15	15.3	84.667	0.77921	28.049	20
2d	Q4PJX1	Protein odr-4 homolog	Odr4	7	7	20.4	18.736	1.2104	23.534	6
2d	Q4VAA2	Protein CDV3	Cdv3	9	9	53	73.053	1.4195	39.508	20
2d	Q501J6	Probable ATP-dependent RNA helicase DDX17	Ddx17	25	15	39.4	67.036	2.1069	59.259	13
2d	Q505F5	Leucine-rich repeat-containing protein 47	Lrrc47	11	11	24.6	27.793	0.91607	19.112	9
2d	Q569Z5	Probable ATP-dependent RNA helicase DDX46	Ddx46	12	12	14.8	45.161	2.2746	22.945	5
2d	Q569Z6	Thyroid hormone receptor-associated protein 3	Thrap3	8	7	11.8	23.187	2.2341	19.716	7
2d	Q58A65	C-Jun-amino-terminal kinase-interacting protein 4	Spag9	15	14	16.7	62.021	1.5681	37.226	18
2d	Q5EG47;Q8BRK8	5-AMP-activated protein kinase catalytic subunit alpha-1	Prkaa1	10	10	26.1	46.64	1.324	10.709	10
2d	Q5FWK3	Rho GTPase-activating protein 1	Arhgap1	15	15	40.5	94.949	1.2135	68.88	25
2d	Q5I012	Putative sodium-coupled neutral amino acid transporter 10	Slc38a10	7	7	11	20.755	1.0978	28.664	3
2d	Q5M8N0	CB1 cannabinoid receptor-interacting protein 1	Cnrip1	3	3	32.9	19.235	0.3696	42.67	2
2d	Q5NCF2	Trafficking protein particle complex subunit 1	Trappc1	3	3	20.7	5.808	1.3946	16.689	3
2d	Q5SF07	Insulin-like growth factor 2 mRNA-binding protein 2	Igf2bp2	15	15	33.1	93.989	0.36528	15.754	16
2d	Q5SGK3	Aldehyde oxidase 2	Aox2	2	1	1.7	2.3098	0.61021	24.428	2
2d	Q5SRX1	TOM1-like protein 2	Tom1l2	2	2	6.1	3.5416	1.5284	9.7687	2
2d	Q5SSZ5	Tensin-3	Tns3	9	7	10.8	83.922	2.9391	35.365	5
2d	Q5SUF2	Luc7-like protein 3	Luc7l3	6	6	12.5	15.906	2.0217	10.844	3
2d	Q5SUR0	Phosphoribosylformylglycinamidine synthase	Pfas	12	12	16.3	51.566	0.90217	21.442	8
2d	Q5SVR0	TBC1 domain family member 9B	Tbc1d9b	3	3	3.2	12.849	1.262	27.045	3
2d	Q5SWU9	Acetyl-CoA carboxylase 1;Biotin carboxylase	Acaca	8	8	4.5	38.262	2.5678	17.784	2
2d	Q5SYD0;Q5SUA5	Unconventional myosin-Id	Myo1d	14	12	18.6	80.954	0.69532	27.473	8
2d	Q5U452;Q99PW4	TP53-regulating kinase	2810408M09Rik;Tp53rk	2	2	13.1	23.205	0.63716	15.846	2
2d	Q5U458	DnaJ homolog subfamily C member 11	Dnajc11	3	3	8.1	9.6612	0.86311	0.67886	2
2d	Q5XG73	Acyl-CoA-binding domain-containing protein 5	Acbd5	2	2	5.9	6.9473	3.8946	14.925	2
2d	Q5XJY5	Coatomer subunit delta	Arcn1	24	24	54.2	78.002	1.4742	18.069	31
2d	Q60597;E9Q7L0	2-oxoglutarate dehydrogenase, mitochondrial	Ogdh	26	26	35.4	134.92	0.88908	39.386	35
2d	Q60598	Src substrate cortactin	Cttn	33	33	55.1	245.46	1.1128	28.364	84
2d	Q60605;Q8CI43	Myosin light polypeptide 6	Myl6	12	12	84.8	260.41	1.0065	19.913	58
2d	Q60631	Growth factor receptor-bound protein 2	Grb2	8	8	39.2	29.438	2.9585	26.426	8
2d	Q60634	Flotillin-2	Flot2	15	15	42.5	99.898	0.65105	18.734	16
2d	Q60648	Ganglioside GM2 activator	Gm2a	3	3	20.7	11.031	0.30696	62.493	9
2d	Q60668;Q9D3U4	Heterogeneous nuclear ribonucleoprotein D0	Hnrnpd	11	10	32.4	50.603	0.64912	22.622	20
2d	Q60676	Serine/threonine-protein phosphatase 5	Ppp5c	4	4	10.2	21.143	0.95037	1.6384	2
2d	Q60692	Proteasome subunit beta type-6	Psmb6	4	4	19.7	39.095	0.92657	9.606	19
2d	Q60710	Deoxynucleoside triphosphate triphosphohydrolase SAMHD1	Samhd1	23	23	45.5	107.8	0.48073	14.991	38
2d	Q60715	Prolyl 4-hydroxylase subunit alpha-1	P4ha1	30	30	53.4	304.62	1.5311	13.149	76
2d	Q60716	Prolyl 4-hydroxylase subunit alpha-2	P4ha2	18	18	40.2	114.15	1.9085	19.283	32
2d	Q60737	Casein kinase II subunit alpha	Csnk2a1	11	11	42.2	50.094	2.3766	15.574	7
2d	Q60739	BAG family molecular chaperone regulator 1	Bag1	5	5	16.3	21.04	0.97005	2.9605	4
2d	Q60749;Q9WU01	KH domain-containing, RNA-binding, signal transduction-associated protein 1	Khdrbs1	6	6	10.4	38.183	1.8293	18.178	11
2d	Q60759	Glutaryl-CoA dehydrogenase, mitochondrial	Gcdh	3	3	10.3	8.6424	0.72668	29.67	4
2d	Q60766	Immunity-related GTPase family M protein 1	Irgm1	4	4	11.2	15.121	1.1596	15.579	5
2d	Q60770	Syntaxin-binding protein 3	Stxbp3	9	9	17.4	40.038	0.55708	24.021	8
2d	Q60790	Ras GTPase-activating protein 3	Rasa3	7	7	11.2	17.911	2.7152	9.2872	2
2d	Q60823	RAC-beta serine/threonine-protein kinase	Akt2	4	3	11.6	8.7001	1.4636	68.341	3
2d	Q60847	Collagen alpha-1(XII) chain	Col12a1	75	75	30.6	323.31	1.3468	75.003	80
2d	Q60854;W4VSP4;O08804	Serpin B6	Serpinb6	26	26	65.3	313.65	0.65715	33.015	66
2d	Q60855	Receptor-interacting serine/threonine-protein kinase 1	Ripk1	5	5	7.5	15.755	2.0086	56.219	2
2d	Q60864	Stress-induced-phosphoprotein 1	Stip1	32	32	60.8	323.31	1.1755	36.916	63
2d	Q60865	Caprin-1	Caprin1	12	12	19.9	48.676	8.143	34.959	5
2d	Q60870	Receptor expression-enhancing protein 5	Reep5	2	2	7	19.574	0.99875	1.5631	4
2d	Q60872;Q3UTA4;Q3TQZ4;J3QP87;J3QNT6;Q8BX20;M0QWL1;J3QQ02;J3QPI8;J3QPQ5;F6YNI8;Q3UT53;J3QMW5;D3Z367	Eukaryotic translation initiation factor 1A	Eif1a;Gm8300;Gm2016;Gm2035;Gm5039;Gm5662;Gm21936;Gm2056;Gm6803	6	2	32.6	22.111	2.3714	24.607	6
2d	Q60875	Rho guanine nucleotide exchange factor 2	Arhgef2	14	14	19.5	69.246	3.5776	7.3478	3
2d	Q60902	Epidermal growth factor receptor substrate 15-like 1	Eps15l1	15	15	20.1	91.794	0.76749	22.859	16
2d	Q60930	Voltage-dependent anion-selective channel protein 2	Vdac2	15	15	57.6	258.21	0.72571	10.959	38
2d	Q60932	Voltage-dependent anion-selective channel protein 1	Vdac1	20	20	69.9	307.49	0.59164	23.271	63
2d	Q60953	Protein PML	Pml	11	11	19.4	36.731	1.8792	33.415	6
2d	Q60967	Bifunctional 3-phosphoadenosine 5-phosphosulfate synthase 1;Sulfate adenylyltransferase;Adenylyl-sulfate kinase	Papss1	6	6	12.8	24.171	2.8034	16.036	4
2d	Q60973	Histone-binding protein RBBP7	Rbbp7	10	6	35.5	67.341	7.5795	94.985	6
2d	Q61024	Asparagine synthetase [glutamine-hydrolyzing]	Asns	18	18	35.3	49.365	1.3613	19.844	30
2d	Q61033	Lamina-associated polypeptide 2, isoforms alpha/zeta	Tmpo	12	12	26.4	97.267	0.73626	26.649	9
2d	Q61035;Q99KK9	Histidine--tRNA ligase, cytoplasmic	Hars	17	17	36.7	100.33	1.066	18.281	19
2d	Q61036	Serine/threonine-protein kinase PAK 3	Pak3	8	3	19.7	22.384	1.5246	19.228	3
2d	Q61072	Disintegrin and metalloproteinase domain-containing protein 9	Adam9	7	7	9	18.559	7.0958	24.408	2
2d	Q61081	Hsp90 co-chaperone Cdc37;Hsp90 co-chaperone Cdc37, N-terminally processed	Cdc37	8	8	23.5	47.975	2.0045	79.979	12
2d	Q61112	45 kDa calcium-binding protein	Sdf4	4	4	14.1	11.373	6.49	18.967	2
2d	Q61165	Sodium/hydrogen exchanger 1	Slc9a1	3	3	7.6	16.751	0.37792	21.39	2
2d	Q61166	Microtubule-associated protein RP/EB family member 1	Mapre1	12	10	43.3	154.44	1.7527	22.238	18
2d	Q61171	Peroxiredoxin-2	Prdx2	13	13	74.2	110.75	0.71764	68.755	44
2d	Q61191	Host cell factor 1;HCF N-terminal chain 1;HCF N-terminal chain 2;HCF N-terminal chain 3;HCF N-terminal chain 4;HCF N-terminal chain 5;HCF N-terminal chain 6;HCF C-terminal chain 1;HCF C-terminal chain 2;HCF C-terminal chain 3;HCF C-terminal chain 4;HCF C-terminal chain 5;HCF C-terminal chain 6	Hcfc1	8	8	5.4	32.588	2.1732	6.843	5
2d	Q61205	Platelet-activating factor acetylhydrolase IB subunit gamma	Pafah1b3	11	11	63.8	245.91	0.53603	25.795	14
2d	Q61206	Platelet-activating factor acetylhydrolase IB subunit beta	Pafah1b2	6	6	33.6	109.17	0.60696	27.293	13
2d	Q61207	Prosaposin	Psap	3	3	6.6	7.6454	3.5998	142.36	2
2d	Q61210	Rho guanine nucleotide exchange factor 1	Arhgef1	11	11	18.3	27.445	1.4586	15.968	5
2d	Q61235;Q99L88	Beta-2-syntrophin	Sntb2	10	10	21.7	41.432	0.53913	10.712	13
2d	Q61239	Protein farnesyltransferase/geranylgeranyltransferase type-1 subunit alpha	Fnta	6	6	13.3	9.8768	1.4273	24.08	4
2d	Q61249;Q9QZ29	Immunoglobulin-binding protein 1	Igbp1	6	6	20.3	33.537	1.5862	20.676	6
2d	Q61263	Sterol O-acyltransferase 1	Soat1	3	3	9.8	6.7623	4.9235	17.11	2
2d	Q61316;P48722	Heat shock 70 kDa protein 4	Hspa4	39	37	54.8	323.31	1.3194	22.42	72
2d	Q61335	B-cell receptor-associated protein 31	Bcap31	12	12	33.5	140.56	1.0735	15.727	20
2d	Q61337	Bcl2-associated agonist of cell death	Bad	3	3	26	17.875	1.5812	37.156	3
2d	Q61398	Procollagen C-endopeptidase enhancer 1	Pcolce	10	10	26.9	39.422	8.0709	6.0094	4
2d	Q61411	GTPase HRas;GTPase HRas, N-terminally processed	Hras	6	1	38.6	18.26	0.78424	17.706	2
2d	Q61425	Hydroxyacyl-coenzyme A dehydrogenase, mitochondrial	Hadh	8	8	33.4	21.998	0.62325	16.246	5
2d	Q61510	E3 ubiquitin/ISG15 ligase TRIM25	Trim25	6	6	14.8	16.366	1.1025	32.166	6
2d	Q61543	Golgi apparatus protein 1	Glg1	24	24	26.1	226.96	2.6279	29.756	24
2d	Q61545	RNA-binding protein EWS	Ewsr1	3	3	8.9	39.942	0.86451	23.375	9
2d	Q61553	Fascin	Fscn1	32	32	65.9	294.14	0.75679	42.687	92
2d	Q61554	Fibrillin-1	Fbn1	99	96	44.3	323.31	0.061472	52.74	49
2d	Q61576	Peptidyl-prolyl cis-trans isomerase FKBP10	Fkbp10	18	18	37.7	116.76	1.4699	20.814	29
2d	Q61581	Insulin-like growth factor-binding protein 7	Igfbp7	5	5	24.9	45.567	5.4585	27.167	2
2d	Q61584	Fragile X mental retardation syndrome-related protein 1	Fxr1	19	17	30.3	86.396	2.4108	13.945	9
2d	Q61595	Kinectin	Ktn1	22	22	21.3	72.693	1.879	21.894	21
2d	Q61598	Rab GDP dissociation inhibitor beta	Gdi2	38	31	81.6	323.31	0.665	20.725	70
2d	Q61599	Rho GDP-dissociation inhibitor 2	Arhgdib	9	9	62	82.19	0.50297	26.005	12
2d	Q61644	Protein kinase C and casein kinase substrate in neurons protein 1	Pacsin1	2	2	3.6	3.4957	1.5691	8.7996	3
2d	Q61655;Q8BZY3;Q9QY15	ATP-dependent RNA helicase DDX19A	Ddx19a;Ddx19b	10	10	29.3	48.206	1.3974	30.287	11
2d	Q61656	Probable ATP-dependent RNA helicase DDX5	Ddx5	29	19	44.6	136.44	8.6529	60.793	19
2d	Q61699	Heat shock protein 105 kDa	Hsph1	22	20	31.1	100.87	2.1535	26.005	23
2d	Q61749	Translation initiation factor eIF-2B subunit delta	Eif2b4	5	5	14.1	10.043	1.5306	22.349	2
2d	Q61753	D-3-phosphoglycerate dehydrogenase	Phgdh	23	23	43.5	182.75	1.5164	13.404	53
2d	Q61768	Kinesin-1 heavy chain	Kif5b	37	29	44.7	323.31	1.246	14.797	60
2d	Q61771;O35066	Kinesin-like protein KIF3B;Kinesin-like protein KIF3B, N-terminally processed	Kif3b	5	4	7.1	13.347	1.1772	11.208	2
2d	Q61792	LIM and SH3 domain protein 1	Lasp1	17	17	49.4	117.51	0.44093	39.27	63
2d	Q61879	Myosin-10	Myh10	163	124	65.6	323.31	0.32996	29.974	295
2d	Q61937;E9Q5T3	Nucleophosmin	Npm1;Gm5611	20	20	48.3	323.31	2.4146	33.518	55
2d	Q61990;P57722;P57724	Poly(rC)-binding protein 2	Pcbp2	13	7	49.7	54.278	1.8279	10.451	11
2d	Q62009	Periostin	Postn	6	4	12.9	27.275	0.8383	28.523	6
2d	Q62048	Astrocytic phosphoprotein PEA-15	Pea15	6	6	53.1	25.466	0.95778	13.192	11
2d	Q62074	Protein kinase C iota type	Prkci	4	4	9.1	9.4461	2.4989	18.703	2
2d	Q62084	Protein phosphatase 1 regulatory subunit 14B	Ppp1r14b	4	4	49.7	28.486	1.2379	31.056	4
2d	Q62086	Serum paraoxonase/arylesterase 2	Pon2	5	5	24.3	19.909	0.9685	14.63	5
2d	Q62093	Serine/arginine-rich splicing factor 2	Srsf2	6	6	30.3	61.42	1.105	16.843	14
2d	Q62136	Tyrosine-protein phosphatase non-receptor type 21	Ptpn21	2	2	2.1	2.4656	0.91114	61.685	2
2d	Q62159	Rho-related GTP-binding protein RhoC	Rhoc	6	1	32.6	2.9797	1.1638	13.853	2
2d	Q62165	Dystroglycan;Alpha-dystroglycan;Beta-dystroglycan	Dag1	2	2	4.7	12.379	1.0935	53.401	2
2d	Q62167;P16381	ATP-dependent RNA helicase DDX3X;Putative ATP-dependent RNA helicase Pl10	Ddx3x;D1Pas1	24	10	45.8	274.87	3.5136	63.332	21
2d	Q62186	Translocon-associated protein subunit delta	Ssr4	5	5	29.7	24.093	1.4211	14.165	10
2d	Q62188	Dihydropyrimidinase-related protein 3	Dpysl3	20	16	52.8	186.11	0.61925	9.2889	37
2d	Q62189	U1 small nuclear ribonucleoprotein A	Snrpa	2	2	8.7	11.764	1.4579	10.581	5
2d	Q62203	Splicing factor 3A subunit 2	Sf3a2	2	2	5.9	2.3188	1.8262	29.998	2
2d	Q62219	Transforming growth factor beta-1-induced transcript 1 protein	Tgfb1i1	16	16	49.5	77.194	2.1706	46.303	17
2d	Q62241	U1 small nuclear ribonucleoprotein C	Snrpc	2	2	18.2	10.653	1.9784	3.4229	5
2d	Q62261;Q68FG2;P15508	Spectrin beta chain, non-erythrocytic 1	Sptbn1	145	143	67.7	323.31	1.4036	22.819	326
2d	Q62318	Transcription intermediary factor 1-beta	Trim28	23	23	50.7	165.09	1.6414	20.115	36
2d	Q62348	Translin	Tsn	5	5	32.5	36.356	0.86998	34.304	9
2d	Q62351	Transferrin receptor protein 1	Tfrc	4	4	4.8	8.0534	2.8515	10.038	2
2d	Q62356	Follistatin-related protein 1	Fstl1	12	12	47.1	64.591	5.7098	38.384	3
2d	Q62376	U1 small nuclear ribonucleoprotein 70 kDa	Snrnp70	6	6	17	13.196	1.4459	34.942	6
2d	Q62384	Zinc finger protein ZPR1	Zpr1	3	3	11.1	11.398	1.2757	42.501	3
2d	Q62417	Sorbin and SH3 domain-containing protein 1	Sorbs1	19	18	18.1	101.32	1.1004	28.742	25
2d	Q62418	Drebrin-like protein	Dbnl	17	17	47	162.09	1.0664	20.011	26
2d	Q62419;Q62420	Endophilin-A2	Sh3gl1	13	13	38.9	82.139	1.7196	17.685	12
2d	Q62422	Osteoclast-stimulating factor 1	Ostf1	10	10	49.8	39.559	1.4424	28.325	9
2d	Q62425	Cytochrome c oxidase subunit NDUFA4	Ndufa4	2	2	22	4.5111	5.0875	35.803	2
2d	Q62426	Cystatin-B	Cstb	7	7	87.8	39.309	0.47354	90.843	14
2d	Q62433	Protein NDRG1	Ndrg1	10	10	37.8	63.257	0.58636	22.986	17
2d	Q62446	Peptidyl-prolyl cis-trans isomerase FKBP3	Fkbp3	14	14	56.7	46.543	0.96004	16.682	28
2d	Q62448	Eukaryotic translation initiation factor 4 gamma 2	Eif4g2	15	15	21.6	194.07	3.1928	28.188	11
2d	Q62465	Synaptic vesicle membrane protein VAT-1 homolog	Vat1	18	18	46.3	231.49	0.35352	26.17	50
2d	Q62523	Zyxin	Zyx	17	17	49.1	148.11	0.66681	54.201	32
2d	Q63810	Calcineurin subunit B type 1	Ppp3r1	3	3	28.2	33.085	1.144	12.353	2
2d	Q63829	COMM domain-containing protein 3	Commd3	6	6	40.5	16.761	1.6964	10.527	7
2d	Q63844	Mitogen-activated protein kinase 3	Mapk3	15	11	41.3	77.001	0.88091	30.455	18
2d	Q63850	Nuclear pore glycoprotein p62	Nup62	6	6	18.8	52.827	0.95241	20.707	6
2d	Q63918	Serum deprivation-response protein	Sdpr	21	21	62	291.85	0.68723	59.661	38
2d	Q63932	Dual specificity mitogen-activated protein kinase kinase 2	Map2k2	9	5	22.4	43.395	1.3255	25.236	14
2d	Q64008	Ras-related protein Rab-34	Rab34	3	3	13.1	4.1987	0.98658	13.456	5
2d	Q64010	Adapter molecule crk	Crk	14	14	54.9	146.8	0.76073	36.328	19
2d	Q64012	RNA-binding protein Raly	Raly	10	10	35.3	72.263	6.4162	46.109	7
2d	Q64105	Sepiapterin reductase	Spr	9	9	49.8	77.748	0.69717	20.7	19
2d	Q64133	Amine oxidase [flavin-containing] A	Maoa	7	7	16	28.737	0.56003	31.19	9
2d	Q64152	Transcription factor BTF3	Btf3	4	4	46.6	169.6	4.6919	26.506	5
2d	Q64213	Splicing factor 1	Sf1	5	5	9.8	28.655	2.6649	15.162	4
2d	Q64310	Surfeit locus protein 4	Surf4	4	4	18.2	22.804	1.1957	8.8767	6
2d	Q64314	Hematopoietic progenitor cell antigen CD34	Cd34	3	3	8.6	8.0322	0.3035	16.653	3
2d	Q64378	Peptidyl-prolyl cis-trans isomerase FKBP5;Peptidyl-prolyl cis-trans isomerase FKBP5, N-terminally processed	Fkbp5	2	2	6.4	5.8775	0.90242	61.992	2
2d	Q64429	Cytochrome P450 1B1	Cyp1b1	11	11	20.3	26.647	8.5374	35.529	2
2d	Q64433	10 kDa heat shock protein, mitochondrial	Hspe1	11	11	80.4	47.954	1.0877	13.759	32
2d	Q64437	Alcohol dehydrogenase class 4 mu/sigma chain	Adh7	4	3	11	18.213	0.66117	16.316	3
2d	Q64449	C-type mannose receptor 2	Mrc2	21	21	18.5	141.78	1.276	23.022	30
2d	Q64471	Glutathione S-transferase theta-1	Gstt1	5	5	20	13.508	0.62748	38.041	9
2d	Q64511	DNA topoisomerase 2-beta	Top2b	16	10	11.7	84.523	3.7116	49.111	8
2d	Q64514	Tripeptidyl-peptidase 2	Tpp2	23	23	22.8	204.71	1.058	18.729	25
2d	Q64516;Q9WU65	Glycerol kinase;Glycerol kinase 2	Gk;Gk2	2	2	3.6	5.2436	1.7307	60.268	3
2d	Q64520	Guanylate kinase	Guk1	3	3	23.7	12.812	0.81566	23.326	5
2d	Q64521	Glycerol-3-phosphate dehydrogenase, mitochondrial	Gpd2	10	10	19.3	24.761	0.62147	19.312	8
2d	Q64674	Spermidine synthase	Srm	13	13	63.6	114.91	1.1016	27.858	15
2d	Q64727	Vinculin	Vcl	95	95	77.6	323.31	0.47465	19.448	321
2d	Q64735	Complement component receptor 1-like protein	Cr1l	2	2	5.8	21.307	1.0392	65.65	2
2d	Q64737	Trifunctional purine biosynthetic protein adenosine-3;Phosphoribosylamine--glycine ligase;Phosphoribosylformylglycinamidine cyclo-ligase;Phosphoribosylglycinamide formyltransferase	Gart	20	20	29.5	72.497	1.8119	20.915	13
2d	Q68FD5	Clathrin heavy chain 1	Cltc	76	76	48.5	323.31	0.6883	15.464	182
2d	Q68FF6	ARF GTPase-activating protein GIT1	Git1	8	5	14.2	29.901	0.83108	33.115	5
2d	Q68FH4	N-acetylgalactosamine kinase	Galk2	4	4	12.4	10.647	0.53812	46.674	3
2d	Q68FL6	Methionine--tRNA ligase, cytoplasmic	Mars	19	19	30	62.629	1.5739	20.289	17
2d	Q69Z38	Pseudopodium-enriched atypical kinase 1	Peak1	13	13	11.9	44.852	4.0861	69.158	5
2d	Q69ZH9	Rho GTPase-activating protein 23	Arhgap23	2	2	2	4.1313	0.69259	78.294	2
2d	Q69ZN7	Myoferlin	Myof	75	74	41.4	323.31	0.4442	20.382	109
2d	Q69ZR2	E3 ubiquitin-protein ligase HECTD1	Hectd1	12	12	5.6	34.449	1.9168	68.22	7
2d	Q69ZS0	E3 ubiquitin-protein ligase PDZRN3	Pdzrn3	12	12	15.7	57.206	8.8369	40.351	3
2d	Q69ZS7;J3KMK0	HBS1-like protein	Hbs1l;Gm9923	5	5	12.5	13.254	1.6148	8.1176	2
2d	Q6A026	Sister chromatid cohesion protein PDS5 homolog A	Pds5a	4	3	3.8	20.766	4.7534	28.092	3
2d	Q6A028	Switch-associated protein 70	Swap70	10	10	18.1	54.542	0.5752	14.915	6
2d	Q6A065	Centrosomal protein of 170 kDa	Cep170	7	7	6.3	30.082	3.0539	29.031	5
2d	Q6A068	Cell division cycle 5-like protein	Cdc5l	8	8	16.1	27.327	4.2312	12.504	3
2d	Q6A0A9	Constitutive coactivator of PPAR-gamma-like protein 1	FAM120A	23	23	27.9	126.08	1.1731	22.741	26
2d	Q6A0D4	Raftlin	Rftn1	4	4	11	22.551	1.4026	40.087	3
2d	Q6AW69	Cingulin-like protein 1	Cgnl1	8	8	8.2	22.126	5.0655	81.542	2
2d	Q6DFW4	Nucleolar protein 58	Nop58	8	8	19.8	59.414	1.0654	13.883	10
2d	Q6GQT9	Nodal modulator 1	Nomo1	14	14	15.1	42.011	1.625	23.864	11
2d	Q6GV12	3-ketodihydrosphingosine reductase	Kdsr	2	2	8.1	8.9152	1.1855	7.2743	6
2d	Q6IRU2	Tropomyosin alpha-4 chain	Tpm4	36	29	75	323.31	0.40456	14.762	139
2d	Q6IRU5	Clathrin light chain B	Cltb	7	7	26.6	24.117	0.7408	14.88	12
2d	Q6NSR8	Probable aminopeptidase NPEPL1	Npepl1	6	6	16.8	30.801	0.47823	30.508	4
2d	Q6NV83	U2 snRNP-associated SURP motif-containing protein	U2surp	5	5	8.8	9.9793	1.4332	62.563	3
2d	Q6NVF9	Cleavage and polyadenylation specificity factor subunit 6	Cpsf6	4	4	9.8	15.571	1.5063	11.846	4
2d	Q6NXL1		Sec24d	18	18	26.2	112.71	1.7464	24.314	25
2d	Q6NZB0	DnaJ homolog subfamily C member 8	Dnajc8	3	3	13	4.4724	3.1143	68.796	2
2d	Q6NZC7	SEC23-interacting protein	Sec23ip	16	16	19.3	97.152	1.146	27.122	17
2d	Q6NZJ6	Eukaryotic translation initiation factor 4 gamma 1	Eif4g1	28	25	20.2	103.52	2.9561	28.814	21
2d	Q6P069	Sorcin	Sri	12	12	58.6	41.744	0.56155	91.438	20
2d	Q6P1B1	Xaa-Pro aminopeptidase 1	Xpnpep1	14	14	36	70.749	0.7884	17.635	15
2d	Q6P1F6;Q6ZWR4;Q925E7;Q8BG02	Serine/threonine-protein phosphatase 2A 55 kDa regulatory subunit B alpha isoform	Ppp2r2a	9	9	29.5	87.699	1.0774	13.89	8
2d	Q6P3D0;E9Q9G1;Q8VHN8	U8 snoRNA-decapping enzyme	Nudt16	5	5	25.1	9.8947	0.43597	12.587	2
2d	Q6P4T2	U5 small nuclear ribonucleoprotein 200 kDa helicase	Snrnp200	23	23	14.1	97.36	2.744	15.111	14
2d	Q6P542	ATP-binding cassette sub-family F member 1	Abcf1	13	13	24.9	67.379	1.9638	6.2322	10
2d	Q6P549	Phosphatidylinositol 3,4,5-trisphosphate 5-phosphatase 2	Inppl1	5	4	4.6	5.7838	2.2419	32.428	3
2d	Q6P5E4	UDP-glucose:glycoprotein glucosyltransferase 1	Uggt1	30	30	28.4	233.98	0.91466	33.907	35
2d	Q6P5F9	Exportin-1	Xpo1	7	7	7.9	28.924	0.87087	24.284	6
2d	Q6P8X1	Sorting nexin-6;Sorting nexin-6, N-terminally processed	Snx6	14	14	36.9	92.226	0.63325	55.353	14
2d	Q6P9J9	Anoctamin-6	Ano6	10	10	15.4	50.337	0.85248	16.545	17
2d	Q6P9Q4	FH1/FH2 domain-containing protein 1	Fhod1	3	3	3.6	10.502	0.91354	4.5216	3
2d	Q6P9Q6	FK506-binding protein 15	Fkbp15	5	5	5	13.662	1.4407	46.925	3
2d	Q6P9R2;Q9Z1W9	Serine/threonine-protein kinase OSR1	Oxsr1	8	8	14.6	52.767	0.56599	23.105	11
2d	Q6PA06	Atlastin-2	Atl2	2	2	5.8	17.049	1.7523	15.664	3
2d	Q6PAR5	GTPase-activating protein and VPS9 domain-containing protein 1	Gapvd1	3	3	4	11.075	2.5664	12.968	2
2d	Q6PB44	Tyrosine-protein phosphatase non-receptor type 23	Ptpn23	12	12	9.3	47.322	1.3019	58.559	7
2d	Q6PB66	Leucine-rich PPR motif-containing protein, mitochondrial	Lrpprc	13	13	10.2	59.735	1.5163	24.935	11
2d	Q6PB93	Polypeptide N-acetylgalactosaminyltransferase 2;Polypeptide N-acetylgalactosaminyltransferase 2 soluble form	Galnt2	11	11	26.1	71.713	3.2346	38.644	7
2d	Q6PDG5;P97496	SWI/SNF complex subunit SMARCC2	Smarcc2	11	11	13.4	82.57	1.8279	38.704	9
2d	Q6PDH0	Pleckstrin homology-like domain family B member 1	Phldb1	11	11	10.9	34.515	2.2547	73.178	4
2d	Q6PDI5	Proteasome-associated protein ECM29 homolog	Ecm29	5	5	3.8	7.4244	1.1842	10.569	4
2d	Q6PDL0	Cytoplasmic dynein 1 light intermediate chain 2	Dync1li2	11	11	25.2	58.87	1.4287	12.126	11
2d	Q6PDM2	Serine/arginine-rich splicing factor 1	Srsf1	11	11	39.5	40.998	1.2454	20.611	14
2d	Q6PDN3	Myosin light chain kinase, smooth muscle;Myosin light chain kinase, smooth muscle, deglutamylated form	Mylk	3	3	1.6	5.8571	1.5036	53.328	3
2d	Q6PDQ2;A2A8L1;B1AR17	Chromodomain-helicase-DNA-binding protein 4;Chromodomain-helicase-DNA-binding protein 5	Chd4;Chd5	19	19	11.5	72.037	6.5518	12.266	4
2d	Q6PE01	U5 small nuclear ribonucleoprotein 40 kDa protein	Snrnp40	7	7	33.8	17.65	0.8358	22.918	6
2d	Q6PEB6	MOB-like protein phocein	Mob4	2	2	12.4	4.2717	1.5636	20.813	2
2d	Q6PER3	Microtubule-associated protein RP/EB family member 3	Mapre3	4	2	13.9	8.3143	1.4556	25.285	3
2d	Q6PFD9	Nuclear pore complex protein Nup98-Nup96;Nuclear pore complex protein Nup98;Nuclear pore complex protein Nup96	Nup98	7	7	5.8	20.256	1.7212	81.066	6
2d	Q6PGC1	ATP-dependent RNA helicase Dhx29	Dhx29	5	5	5.7	17.686	1.8159	50.168	3
2d	Q6PGF7	Exocyst complex component 8	Exoc8	6	6	12.4	15.547	0.76824	8.9222	6
2d	Q6PGL7	WASH complex subunit FAM21	Fam21	9	9	11.6	30.422	1.1388	12.603	7
2d	Q6PHN9	Ras-related protein Rab-35	Rab35	5	5	27.4	13.791	0.62862	14.193	5
2d	Q6PHZ2	Calcium/calmodulin-dependent protein kinase type II subunit delta	Camk2d	11	8	35.5	40.934	0.65806	15.4	10
2d	Q6PIP5	NudC domain-containing protein 1	Nudcd1	4	4	8.4	7.7262	1.3973	23.367	3
2d	Q6PIU9	Uncharacterized protein FLJ45252 homolog		7	7	31.4	44.975	1.0301	25.184	3
2d	Q6R0H7;Q8CGK7	Guanine nucleotide-binding protein G(s) subunit alpha isoforms XLas	Gnas	14	13	13.7	83.161	0.85945	20.958	14
2d	Q6R891;H3BJD6	Neurabin-2	Ppp1r9b	7	7	12.5	70.964	1.0403	13.333	7
2d	Q6URW6	Myosin-14	Myh14	20	5	7.8	7.9631	0.57042	11.444	4
2d	Q6X893	Choline transporter-like protein 1	Slc44a1	3	3	6.6	7.0553	0.83736	8.2198	3
2d	Q6Y5D8	Rho GTPase-activating protein 10	Arhgap10	4	4	6.2	8.3825	0.82846	9.4554	4
2d	Q6ZPE2	Myotubularin-related protein 5	Sbf1	2	2	1.7	5.8208	1.0104	6.1349	2
2d	Q6ZPJ3	E2/E3 hybrid ubiquitin-protein ligase UBE2O	Ube2o	4	4	4.2	11.519	1.8237	43.547	3
2d	Q6ZPU9	KIF1-binding protein	Kbp	2	2	7.9	18.14	1.5453	86.909	2
2d	Q6ZQ08	CCR4-NOT transcription complex subunit 1	Cnot1	5	5	2.5	10.183	1.0568	20.082	3
2d	Q6ZQ38	Cullin-associated NEDD8-dissociated protein 1	Cand1	34	32	33.2	163.68	0.80024	17.696	59
2d	Q6ZQI3	Malectin	Mlec	8	8	23.7	83.884	0.66528	11.704	11
2d	Q6ZQJ5	DNA replication ATP-dependent helicase/nuclease DNA2;DNA replication nuclease DNA2;DNA replication ATP-dependent helicase DNA2	Dna2	2	2	2.8	2.6247	0.7541	46.804	2
2d	Q6ZQK5	Arf-GAP with coiled-coil, ANK repeat and PH domain-containing protein 2	Acap2	7	7	12.5	53.842	0.99357	20.966	5
2d	Q6ZQM8	UDP-glucuronosyltransferase 1-7C	Ugt1a7c	11	5	25.2	36.097	0.58176	35.262	13
2d	Q6ZWN5	40S ribosomal protein S9	Rps9	19	19	61.9	51.055	1.4014	11.885	27
2d	Q6ZWQ9		Myl12a	12	3	62.8	190.71	1.0736	12.714	58
2d	Q6ZWU9	40S ribosomal protein S27	Rps27	4	2	39.3	14.957	1.6804	103.75	3
2d	Q6ZWV3;P86048	60S ribosomal protein L10;60S ribosomal protein L10-like	Rpl10;Rpl10l	12	12	52.8	51.07	2.4109	19.516	24
2d	Q6ZWV7;G3UWD7;F6XS56	60S ribosomal protein L35	Rpl35	5	5	22.8	20.05	1.4607	6.9656	16
2d	Q6ZWX6	Eukaryotic translation initiation factor 2 subunit 1	Eif2s1	16	16	53.7	82.778	1.4053	23.986	23
2d	Q6ZWY3	40S ribosomal protein S27-like	Rps27l	5	3	40.5	23.8	1.3573	16.99	11
2d	Q6ZWY8;CON__P21752;A2AEH9	Thymosin beta-10	Tmsb10	7	6	79.5	36.619	1.3607	32.526	25
2d	Q6ZWY9;Q64478;P10853;Q8CGP1;Q8CGP2;Q64525;Q64475;P10854;Q9D2U9;Q8CGP0;P70696;Q64524	Histone H2B type 1-C/E/G;Histone H2B type 1-H;Histone H2B type 1-F/J/L;Histone H2B type 1-K;Histone H2B type 1-P;Histone H2B type 2-B;Histone H2B type 1-B;Histone H2B type 1-M;Histone H2B type 3-A;Histone H2B type 3-B;Histone H2B type 1-A;Histone H2B type 2-E	Hist1h2bc;Hist1h2bh;Hist1h2bf;Hist1h2bk;Hist1h2bp;Hist2h2bb;Hist1h2bb;Hist1h2bm;Hist3h2ba;Hist3h2bb;Hist1h2ba;Hist2h2be	13	13	73	149.88	0.32375	22.241	73
2d	Q70FJ1	A-kinase anchor protein 9	Akap9	3	3	0.9	6.436	1.2468	123.8	2
2d	Q71FD7	Filamin-binding LIM protein 1	Fblim1	6	6	29.1	30.334	0.80014	20.079	4
2d	Q71LX4	Talin-2	Tln2	65	53	39.8	323.31	0.41503	31.215	39
2d	Q76MZ3	Serine/threonine-protein phosphatase 2A 65 kDa regulatory subunit A alpha isoform	Ppp2r1a	21	16	36.8	115.87	1.2934	28.021	38
2d	Q78HU7	Glycophorin-C	Gypc	2	2	28.4	19.724	0.51375	8.0795	2
2d	Q78IK4	MICOS complex subunit Mic27	Apool	4	4	19.6	17.282	0.43573	41.394	4
2d	Q78IS1	Transmembrane emp24 domain-containing protein 3	Tmed3	4	4	24.4	9.3904	0.98641	10.539	3
2d	Q78PY7	Staphylococcal nuclease domain-containing protein 1	Snd1	43	43	52.6	193.06	1.588	20.319	85
2d	Q78ZA7	Nucleosome assembly protein 1-like 4	Nap1l4	8	6	32	53.302	1.104	31.816	11
2d	Q791V5	Mitochondrial carrier homolog 2	Mtch2	8	8	33.7	63.356	0.65516	15.694	18
2d	Q7M6Y3;Q61548	Phosphatidylinositol-binding clathrin assembly protein	Picalm	13	13	24.2	91.474	2.3877	45.367	16
2d	Q7TMB8;Q5SQX6	Cytoplasmic FMR1-interacting protein 1	Cyfip1	17	17	15.2	42.161	0.85282	13.451	20
2d	Q7TMK9	Heterogeneous nuclear ribonucleoprotein Q	Syncrip	28	21	48.8	198.57	1.3548	22.076	54
2d	Q7TMM9	Tubulin beta-2A chain	Tubb2a	32	2	72.4	19.074	0.65488	16.863	6
2d	Q7TMY8	E3 ubiquitin-protein ligase HUWE1	Huwe1	14	14	5	65.203	2.4876	33.516	4
2d	Q7TNC4	Putative RNA-binding protein Luc7-like 2	Luc7l2	8	5	25.8	43.423	2.5783	17.391	10
2d	Q7TNG5	Echinoderm microtubule-associated protein-like 2	Eml2	7	7	17.3	29.908	0.44922	20.176	6
2d	Q7TNV0	Protein DEK	Dek	4	4	11.6	8.3781	2.1752	1.5886	2
2d	Q7TPR4	Alpha-actinin-1	Actn1	77	44	79	323.31	0.60548	32.406	190
2d	Q7TPV4	Myb-binding protein 1A	Mybbp1a	14	14	14.9	52.573	3.8182	32.219	14
2d	Q7TPW1	Nexilin	Nexn	10	10	11.7	29.068	0.6483	17.336	8
2d	Q7TQ95	Protein lunapark	Lnp	3	3	10.6	29.407	0.77728	19.309	4
2d	Q7TQH0	Ataxin-2-like protein	Atxn2l	11	10	13.2	32.035	2.7956	25.905	6
2d	Q7TQI3	Ubiquitin thioesterase OTUB1	Otub1	10	10	42.8	76.215	0.98389	19.861	16
2d	Q7TQK5	Coiled-coil domain-containing protein 93	Ccdc93	6	6	12.7	13.898	0.92602	34.514	7
2d	Q7TSC1;Q7TPM1	Protein PRRC2A	Prrc2a	6	5	4.7	20.436	1.6927	16.828	3
2d	Q7TSJ2	Microtubule-associated protein 6	Map6	6	6	9.3	35.726	1.004	25.73	7
2d	Q7TSQ8	Pyruvate dehydrogenase phosphatase regulatory subunit, mitochondrial	Pdpr	2	2	2.8	3.6826	0.73782	64.523	2
2d	Q7TSV4	Phosphoglucomutase-2	Pgm2	6	6	12.7	17.402	0.63124	18.658	5
2d	Q7TT15	Putative polypeptide N-acetylgalactosaminyltransferase-like protein 3	Wbscr17	4	4	8.4	14.766	6.0669	11.531	2
2d	Q7TT37	Elongator complex protein 1	Ikbkap	5	5	5.1	14.952	1.2688	74.514	4
2d	Q7TT50;Q80UW5;P54265	Serine/threonine-protein kinase MRCK beta	Cdc42bpb	25	22	17.7	78.646	0.97555	11.133	20
2d	Q80SU7	Interferon-induced very large GTPase 1	Gvin1	6	6	3.3	48.541	0.67325	16.06	4
2d	Q80SW1;Q68FL4	Putative adenosylhomocysteinase 2;Putative adenosylhomocysteinase 3	Ahcyl1;Ahcyl2	14	14	27.5	35.122	1.4041	18.692	14
2d	Q80TL7	Protein MON2 homolog	Mon2	5	5	2.7	8.187	1.4933	37.19	2
2d	Q80TM9	Nischarin	Nisch	6	6	4.8	20.633	1.7855	8.9486	2
2d	Q80TV8	CLIP-associating protein 1	Clasp1	13	11	13.3	55.171	3.1569	64.629	7
2d	Q80U35	Rho guanine nucleotide exchange factor 17	Arhgef17	7	7	4.7	14.838	1.7963	25.799	3
2d	Q80U72;Q80VQ1	Protein scribble homolog	Scrib	4	4	4.3	23.531	1.1223	13.073	3
2d	Q80U93	Nuclear pore complex protein Nup214	Nup214	7	7	4.7	34.782	1.0512	8.2624	5
2d	Q80UG5	Septin-9	2017-09-09	33	33	66.2	176.53	0.80048	28.722	47
2d	Q80UJ7	Rab3 GTPase-activating protein catalytic subunit	Rab3gap1	5	5	6.8	15.962	1.4848	15.972	4
2d	Q80UM7	Mannosyl-oligosaccharide glucosidase	Mogs	2	2	4	18.502	0.73029	45.839	4
2d	Q80UU9	Membrane-associated progesterone receptor component 2	Pgrmc2	8	7	39.6	134.8	1.035	10.495	11
2d	Q80UY2	E3 ubiquitin-protein ligase KCMF1	Kcmf1	3	3	8.7	5.2464	1.9093	17.764	3
2d	Q80V53	Carbohydrate sulfotransferase 14	Chst14	3	3	9	5.6068	1.4352	90.574	3
2d	Q80VD1	Protein FAM98B	Fam98b	4	3	13.1	21.199	0.80143	24.773	3
2d	Q80VI1	E3 ubiquitin-protein ligase TRIM56	Trim56	4	4	7.2	10.676	2.5571	34.541	2
2d	Q80VJ2	Steroid receptor RNA activator 1	Sra1	6	6	49.6	33.169	1.2532	93.968	4
2d	Q80VP1;Q91W69	Epsin-1	Epn1	3	3	7.3	12.469	0.68263	15.734	3
2d	Q80W54	CAAX prenyl protease 1 homolog	Zmpste24	4	4	13.1	10.506	1.1186	9.2346	5
2d	Q80WJ7	Protein LYRIC	Mtdh	7	7	21.6	47.958	1.3862	21.084	3
2d	Q80X50	Ubiquitin-associated protein 2-like	Ubap2l	18	18	28	112.24	2.707	23.584	15
2d	Q80X73	Protein pelota homolog	Pelo	3	3	8.6	11.214	1.7829	35.701	3
2d	Q80X90	Filamin-B	Flnb	147	136	69.6	323.31	0.61248	21.674	372
2d	Q80XI3	Eukaryotic translation initiation factor 4 gamma 3	Eif4g3	8	5	5.6	20.224	1.3695	17.678	4
2d	Q80XI4	Phosphatidylinositol 5-phosphate 4-kinase type-2 beta	Pip4k2b	3	3	9.4	39.735	0.69796	15.829	3
2d	Q80XJ3	Tetratricopeptide repeat protein 28	Ttc28	2	2	0.9	3.7788	2.492	25.953	2
2d	Q80XQ2	TBC1 domain family member 5	Tbc1d5	6	6	9	18.754	1.9031	25.543	2
2d	Q80XU3	Nuclear ubiquitous casein and cyclin-dependent kinase substrate 1	Nucks1	3	3	12.4	14.144	0.57782	2.4217	2
2d	Q80Y14	Glutaredoxin-related protein 5, mitochondrial	Glrx5	2	2	21.7	22.642	1.0524	0.71132	2
2d	Q80Y17	Lethal(2) giant larvae protein homolog 1	Llgl1	5	5	7.2	17.575	0.77131	23.629	4
2d	Q80YT7	Myomegalin	Pde4dip	3	3	1.3	7.5333	0.84905	35.01	3
2d	Q80YX1	Tenascin	Tnc	11	11	6.8	92.016	2.3887	14.327	7
2d	Q80ZI6	E3 ubiquitin-protein ligase LRSAM1	Lrsam1	2	2	4	2.8597	1.1936	38.562	2
2d	Q80ZX0		Sec24b	9	9	9.4	25.257	1.2661	28.712	11
2d	Q810A7	ATP-dependent RNA helicase DDX42	Ddx42	9	9	11.9	16.472	4.8616	23.314	2
2d	Q810B6	Rabankyrin-5	Ankfy1	11	11	15.9	39.125	0.78035	30.566	10
2d	Q810D6	Glutamate-rich WD repeat-containing protein 1	Grwd1	2	2	9.2	3.3561	3.2866	11.994	2
2d	Q811D0;Q91XM9;Q62108	Disks large homolog 1	Dlg1	15	14	23.3	86.308	0.94623	12.846	12
2d	Q811S7;Q9ERA0	Upstream-binding protein 1	Ubp1	3	3	7.8	8.2894	1.5644	8.9559	2
2d	Q8BFQ8	Parkinson disease 7 domain-containing protein 1	Pddc1	2	2	16.8	12.373	0.88593	37.49	2
2d	Q8BFR4	N-acetylglucosamine-6-sulfatase	Gns	11	11	28.7	36.693	1.1251	26.825	15
2d	Q8BFS6	Serine/threonine-protein phosphatase CPPED1	Cpped1	5	5	23.7	17.389	1.6531	26.983	3
2d	Q8BFW7	Lipoma-preferred partner homolog	Lpp	29	29	61	307.71	0.64234	26.595	64
2d	Q8BFY9	Transportin-1	Tnpo1	12	10	16.3	34.808	1.3365	15.088	11
2d	Q8BFZ3	Beta-actin-like protein 2	Actbl2	12	1	34.6	6.987	0.56276	11.462	5
2d	Q8BFZ9	Erlin-2	Erlin2	10	8	32.4	45.424	0.64853	25.079	12
2d	Q8BG32	26S proteasome non-ATPase regulatory subunit 11	Psmd11	22	22	57.3	68.825	1.1539	18.334	34
2d	Q8BG81	Polymerase delta-interacting protein 3	Poldip3	5	5	15.7	15.589	2.7931	169.64	2
2d	Q8BG95	Protein phosphatase 1 regulatory subunit 12B	Ppp1r12b	6	4	6.7	28.438	0.72449	45.081	3
2d	Q8BGC4	Zinc-binding alcohol dehydrogenase domain-containing protein 2	Zadh2	6	6	20.2	19.757	0.92296	24.861	5
2d	Q8BGD9	Eukaryotic translation initiation factor 4B	Eif4b	10	10	22.4	87.17	1.6154	22.625	15
2d	Q8BGE6	Cysteine protease ATG4B	Atg4b	2	2	5.6	6.9902	3.0267	28.638	2
2d	Q8BGH2	Sorting and assembly machinery component 50 homolog	Samm50	5	5	16.2	34.099	0.57146	20.2	5
2d	Q8BGQ7	Alanine--tRNA ligase, cytoplasmic	Aars	35	35	43.3	280.18	1.6924	29.008	55
2d	Q8BGS2	BolA-like protein 2	Bola2	5	5	69.8	17.546	1.1701	14.846	5
2d	Q8BGU5	Cyclin-Y	Ccny	3	2	12.3	21.912	0.34113	23.935	2
2d	Q8BH04	Phosphoenolpyruvate carboxykinase [GTP], mitochondrial	Pck2	23	23	48.4	215.5	0.63121	12.35	34
2d	Q8BH24	Transmembrane 9 superfamily member 4	Tm9sf4	4	4	9.6	18.935	1.5397	26.928	5
2d	Q8BH43	Wiskott-Aldrich syndrome protein family member 2	Wasf2	5	5	11.3	14.494	1.1863	23.755	5
2d	Q8BH57	WD repeat-containing protein 48	Wdr48	4	4	8.4	12.724	1.269	21.547	3
2d	Q8BH58	TIP41-like protein	Tiprl	4	4	19.6	7.4574	1.375	17.86	2
2d	Q8BH59	Calcium-binding mitochondrial carrier protein Aralar1	Slc25a12	13	12	25.6	48.361	0.78562	21.188	13
2d	Q8BH60	Golgi-associated PDZ and coiled-coil motif-containing protein	Gopc	6	6	20.7	28.454	3.2626	3.0144	5
2d	Q8BH64	EH domain-containing protein 2	Ehd2	23	21	49.7	323.31	2.0294	24.347	30
2d	Q8BH69	Selenide, water dikinase 1	Sephs1	5	5	22.2	11.93	0.6006	13.438	5
2d	Q8BH74	Nuclear pore complex protein Nup107	Nup107	3	3	4.3	9.4481	0.75909	21.303	2
2d	Q8BH79	Anoctamin-10	Ano10	8	8	16.2	48.587	0.84216	18.9	8
2d	Q8BH86	UPF0317 protein C14orf159 homolog, mitochondrial		9	9	20.4	30.747	0.60013	15.16	7
2d	Q8BH95	Enoyl-CoA hydratase, mitochondrial	Echs1	9	9	36.6	53.502	0.47333	18.645	14
2d	Q8BH97	Reticulocalbin-3	Rcn3	18	18	63.1	299.6	1.0991	17.596	57
2d	Q8BHC9	Alpha-(1,3)-fucosyltransferase 11	Fut11	5	5	15.5	14.735	1.6534	30.702	4
2d	Q8BHG1	Nardilysin	Nrd1	7	7	8.5	16.922	1.9516	35.198	3
2d	Q8BHG2	UPF0587 protein C1orf123 homolog		3	3	28.1	13.636	1.0354	9.6628	4
2d	Q8BHL5;Q8BPU7	Engulfment and cell motility protein 2	Elmo2	4	4	7.9	11.455	1.7092	32.451	4
2d	Q8BHN3	Neutral alpha-glucosidase AB	Ganab	32	32	42.5	173.67	0.84779	20.266	57
2d	Q8BI06;Q5FWI3	Cell migration-inducing and hyaluronan-binding protein	Cemip	13	13	11.8	89.039	0.6515	27.274	11
2d	Q8BI72	CDKN2A-interacting protein	Cdkn2aip	2	2	5.7	11.444	1.2975	15.094	2
2d	Q8BI84	Melanoma inhibitory activity protein 3	Mia3	16	16	11.7	86.099	2.4334	42.285	9
2d	Q8BIJ6	Isoleucine--tRNA ligase, mitochondrial	Iars2	12	12	14.6	36.724	0.60207	11.375	6
2d	Q8BJ71	Nuclear pore complex protein Nup93	Nup93	18	18	27.5	66.574	0.85517	19.935	16
2d	Q8BJF9	Charged multivesicular body protein 2b	Chmp2b	2	2	8.9	2.8359	2.0398	4.0757	2
2d	Q8BJH1	Zinc finger C2HC domain-containing protein 1A	Zc2hc1a	7	7	27.5	34.6	1.9489	19.745	8
2d	Q8BJS4	SUN domain-containing protein 2	Sun2	15	15	33.9	74.672	3.9276	33.992	5
2d	Q8BJU0	Small glutamine-rich tetratricopeptide repeat-containing protein alpha	Sgta	7	7	27.3	34.969	1.6563	32.874	7
2d	Q8BJW6	Eukaryotic translation initiation factor 2A;Eukaryotic translation initiation factor 2A, N-terminally processed	Eif2a	10	10	25.8	32.904	1.3767	22.411	14
2d	Q8BJY1	26S proteasome non-ATPase regulatory subunit 5	Psmd5	14	14	35.9	81.672	0.9287	12.909	21
2d	Q8BK64	Activator of 90 kDa heat shock protein ATPase homolog 1	Ahsa1	8	8	26.3	20.167	2.154	105.72	7
2d	Q8BK67	Protein RCC2	Rcc2	12	12	32.7	54.989	3.6917	93.036	10
2d	Q8BKC5;Q8BIV3	Importin-5	Ipo5	28	28	32.5	177.05	2.1997	22.088	36
2d	Q8BKE6	Cytochrome P450 20A1	Cyp20a1	6	6	18.2	39.773	1.57	26.672	4
2d	Q8BKG3	Inactive tyrosine-protein kinase 7	Ptk7	18	18	24.9	106.42	1.0798	14.981	23
2d	Q8BL66	Early endosome antigen 1	Eea1	41	41	32.8	264.22	0.74262	15.025	43
2d	Q8BL97	Serine/arginine-rich splicing factor 7	Srsf7	8	7	27.3	37.404	1.0317	24.384	20
2d	Q8BLN5	Lanosterol synthase	Lss	3	3	6.1	7.2143	0.99623	15.027	2
2d	Q8BMA6	Signal recognition particle subunit SRP68	Srp68	14	14	33.6	100.47	1.6351	15.216	12
2d	Q8BMD8	Calcium-binding mitochondrial carrier protein SCaMC-1	Slc25a24	9	9	18.5	20.029	0.61741	26.618	13
2d	Q8BMF4	Dihydrolipoyllysine-residue acetyltransferase component of pyruvate dehydrogenase complex, mitochondrial	Dlat	16	16	36.4	71.591	0.49747	23.845	23
2d	Q8BMG7	Rab3 GTPase-activating protein non-catalytic subunit	Rab3gap2	5	5	4.6	18.089	1.9354	33.136	5
2d	Q8BMJ2	Leucine--tRNA ligase, cytoplasmic	Lars	33	33	35	134.37	1.5497	28.821	26
2d	Q8BMK4	Cytoskeleton-associated protein 4	Ckap4	47	47	71.7	323.31	0.84162	24.682	143
2d	Q8BML9		Qars	15	15	25.4	66.005	1.2757	12.055	15
2d	Q8BMP6	Golgi resident protein GCP60	Acbd3	11	11	33.7	140.83	1.1859	22.019	12
2d	Q8BMS1	Trifunctional enzyme subunit alpha, mitochondrial;Long-chain enoyl-CoA hydratase;Long chain 3-hydroxyacyl-CoA dehydrogenase	Hadha	32	32	51.9	118.27	0.642	35.707	45
2d	Q8BP47	Asparagine--tRNA ligase, cytoplasmic	Nars	17	17	32.2	116.42	1.3755	32.101	33
2d	Q8BP48	Methionine aminopeptidase 1	Metap1	4	4	17.1	13.836	1.5413	8.2827	4
2d	Q8BP56	Acid trehalase-like protein 1	Athl1	3	3	6.5	7.9697	0.31324	24.625	2
2d	Q8BP67;F6RSK3	60S ribosomal protein L24	Rpl24	8	8	40.1	25.426	1.6652	10.122	15
2d	Q8BP92	Reticulocalbin-2	Rcn2	12	12	45.3	217.1	0.84006	18.366	25
2d	Q8BPM2	Mitogen-activated protein kinase kinase kinase kinase 5	Map4k5	7	7	9.7	17.834	2.9512	9.8023	3
2d	Q8BQ30	Phostensin	Ppp1r18	10	10	27.8	79.279	0.7316	32.104	10
2d	Q8BQ46		Taf15	5	3	11	13.116	1.7233	2.079	3
2d	Q8BQ47	Protein canopy homolog 4	Cnpy4	6	6	32.7	46.38	0.9052	21.564	8
2d	Q8BR90	UPF0600 protein C5orf51 homolog		2	2	7.8	6.6959	0.58844	37.998	2
2d	Q8BRF7	Sec1 family domain-containing protein 1	Scfd1	12	12	28.6	76.298	1.3867	30.07	12
2d	Q8BRH0	Transmembrane and TPR repeat-containing protein 3	Tmtc3	6	6	9.7	13.936	1.3418	24.657	4
2d	Q8BRN9	Coiled-coil and C2 domain-containing protein 1B	Cc2d1b	3	3	3.3	8.0154	1.2693	18.398	2
2d	Q8BSK8	Ribosomal protein S6 kinase beta-1	Rps6kb1	2	2	5.3	22.261	0.77733	37.94	3
2d	Q8BSY0	Aspartyl/asparaginyl beta-hydroxylase	Asph	25	25	39.7	228.55	0.94459	22.427	29
2d	Q8BT60;Q1RLL3;Q9Z140;Q8BLR2;Q0VE82;Q9DC53;Q8JZW4	Copine-3	Cpne3	6	5	13.5	13.757	1.088	22.769	6
2d	Q8BTI8	Serine/arginine repetitive matrix protein 2	Srrm2	17	17	9.8	115.36	3.5542	35.84	9
2d	Q8BTM8	Filamin-A	Flna	190	177	71.8	323.31	0.57086	45.667	635
2d	Q8BTS4	Nuclear pore complex protein Nup54	Nup54	4	4	10.2	19.707	1.0969	3.8306	2
2d	Q8BTV2	Cleavage and polyadenylation specificity factor subunit 7	Cpsf7	3	3	8.1	5.8744	2.4014	9.2032	4
2d	Q8BTW3	Exosome complex component MTR3	Exosc6	3	3	14.7	6.3	0.73872	6.6284	3
2d	Q8BTY8	Sec1 family domain-containing protein 2	Scfd2	3	3	5.4	4.2004	0.96008	52.03	3
2d	Q8BTZ7	Mannose-1-phosphate guanyltransferase beta	Gmppb	7	7	30	44.117	0.85652	25.861	14
2d	Q8BU30	Isoleucine--tRNA ligase, cytoplasmic	Iars	26	26	27.3	147.44	1.5093	16.397	24
2d	Q8BU33	Acetolactate synthase-like protein	Ilvbl	3	3	7.9	9.8061	0.89408	13.485	3
2d	Q8BU85	Methionine-R-sulfoxide reductase B3, mitochondrial	Msrb3	11	11	48.6	55.707	3.9665	80.361	13
2d	Q8BUK6	Protein Hook homolog 3	Hook3	13	13	21	43.986	1.858	28.02	14
2d	Q8BUR4;B2RY04	Dedicator of cytokinesis protein 1	Dock1	3	3	2.3	9.8374	1.4108	14.46	2
2d	Q8BVA4	Leiomodin-1	Lmod1	9	9	18.3	58.314	2.173	70.864	8
2d	Q8BVA5	UPF0554 protein C2orf43 homolog		3	3	11.7	8.0107	1.5392	14.96	2
2d	Q8BVF4	Coiled-coil domain-containing protein 30	Ccdc30	2	2	3.7	2.9661	0.68966	47.72	2
2d	Q8BVI4	Dihydropteridine reductase	Qdpr	5	5	35.3	106.02	0.64773	13.363	12
2d	Q8BVI5	Syntaxin-16	Stx16	6	6	27.9	17.613	0.74025	15.168	5
2d	Q8BVQ5	Protein phosphatase methylesterase 1	Ppme1	8	8	17.6	41.941	1.9189	32.731	10
2d	Q8BVU5	ADP-ribose pyrophosphatase, mitochondrial	Nudt9	4	4	13.7	9.0157	1.5672	28.705	3
2d	Q8BW00	Probable peptidyl-tRNA hydrolase	Ptrh1	2	2	22.5	4.6173	1.1235	32.866	2
2d	Q8BWT1	3-ketoacyl-CoA thiolase, mitochondrial	Acaa2	19	19	72	227.54	0.46562	15.327	23
2d	Q8BWW9	Serine/threonine-protein kinase N2	Pkn2	4	4	6.6	14.429	1.3758	44.933	2
2d	Q8BWY3	Eukaryotic peptide chain release factor subunit 1	Etf1	12	12	28.1	38.448	1.8571	23.304	16
2d	Q8BX02	KN motif and ankyrin repeat domain-containing protein 2	Kank2	30	29	51.1	146.8	1.8581	31.445	32
2d	Q8BX10	Serine/threonine-protein phosphatase PGAM5, mitochondrial	Pgam5	5	5	19.4	11.437	1.1549	10.129	5
2d	Q8BXA1	Golgi integral membrane protein 4	Golim4	12	12	20.9	76.236	4.0978	40.882	9
2d	Q8BXC6	COMM domain-containing protein 2	Commd2	2	2	7.5	2.8155	1.2781	3.547	2
2d	Q8BXZ1	Protein disulfide-isomerase TMX3	Tmx3	4	4	14	36.658	1.1552	18.402	2
2d	Q8BY87	Ubiquitin carboxyl-terminal hydrolase 47	Usp47	13	13	11.8	37.242	5.2861	7.3156	2
2d	Q8BY89	Choline transporter-like protein 2	Slc44a2	10	10	15.4	25.079	0.50113	53.545	7
2d	Q8BYA0	Tubulin-specific chaperone D	Tbcd	4	4	4.6	56.206	0.83681	0.53445	2
2d	Q8BYC6	Serine/threonine-protein kinase TAO3	Taok3	5	4	6.8	12.531	1.079	18.038	4
2d	Q8BYU6	Torsin-1A-interacting protein 2	Tor1aip2	2	2	8	3.8357	1.6828	32.241	2
2d	Q8BZW8	NHL repeat-containing protein 2	Nhlrc2	7	7	11.2	20.462	0.70989	10.438	7
2d	Q8C052	Microtubule-associated protein 1S;MAP1S heavy chain;MAP1S light chain	Map1s	12	12	19.4	26.57	0.76292	18.278	11
2d	Q8C079;Q8C9H6	Striatin-interacting protein 1	Strip1	5	5	8.2	11.82	1.1562	13.411	3
2d	Q8C0C7	Phenylalanine--tRNA ligase alpha subunit	Farsa	11	11	32.9	116.2	0.77466	20.019	12
2d	Q8C0D5	Elongation factor Tu GTP-binding domain-containing protein 1	Eftud1	5	5	6.9	29.443	0.89282	80.948	3
2d	Q8C0E2	Vacuolar protein sorting-associated protein 26B	Vps26b	4	4	15.8	17.776	0.81844	10.398	6
2d	Q8C0I1	Alkyldihydroxyacetonephosphate synthase, peroxisomal	Agps	8	8	19.4	33.517	1.8803	21.049	5
2d	Q8C0J2	Autophagy-related protein 16-1	Atg16l1	2	2	6.3	2.6894	0.91302	72.061	2
2d	Q8C0L6	Peroxisomal N(1)-acetyl-spermine/spermidine oxidase	Paox	4	4	11.3	11.665	0.6558	27.157	4
2d	Q8C0M9	Isoaspartyl peptidase/L-asparaginase;Isoaspartyl peptidase/L-asparaginase alpha chain;Isoaspartyl peptidase/L-asparaginase beta chain	Asrgl1	3	3	17.2	7.0486	0.74647	37.702	2
2d	Q8C129	Leucyl-cystinyl aminopeptidase	Lnpep	5	5	6.3	19.664	1.2049	18.337	3
2d	Q8C166	Copine-1	Cpne1	9	9	25.9	65.449	0.87812	19.4	13
2d	Q8C181;Q8R003	Muscleblind-like protein 2	Mbnl2	9	2	24.7	25.595	2.1759	26.086	16
2d	Q8C1A5	Thimet oligopeptidase	Thop1	9	9	15	85.045	0.82189	18.038	17
2d	Q8C1B7	Septin-11	2017-09-11	29	16	55.9	266.65	0.47204	20.831	76
2d	Q8C1E7	Transmembrane protein 120A	Tmem120a	2	2	8.2	8.4247	1.1817	13.344	3
2d	Q8C2E7	WASH complex subunit strumpellin	Kiaa0196	5	5	4.1	9.8091	0.74919	13.235	2
2d	Q8C2Q3	RNA-binding protein 14	Rbm14	7	7	14.3	40.365	1.059	14.012	12
2d	Q8C3W1	Uncharacterized protein C1orf198 homolog		12	12	64.3	86.571	0.81902	37.172	16
2d	Q8C3X8	Lipase maturation factor 2	Lmf2	5	5	10.3	57.296	1.0676	31.732	6
2d	Q8C4J7	Transducin beta-like protein 3	Tbl3	3	3	6.6	7.0093	5.6948	5.9452	2
2d	Q8C4Q6	Axin interactor, dorsalization-associated protein	Aida	7	7	32.1	31.493	0.47303	35.867	5
2d	Q8C570	mRNA export factor	Rae1	4	4	26.1	30.032	2.1858	98.647	2
2d	Q8C5R8		Prps1l1	6	1	24.5	16.838	1.245	18.473	6
2d	Q8C6B0;Q5I0W6;Q76I26;G3X9G9		Mettl7a1;Mettl7a2;Methig1;Mettl7a3	4	4	20.9	19.066	0.4932	12.31	2
2d	Q8C7R4	Ubiquitin-like modifier-activating enzyme 6	Uba6	13	13	16.2	51.911	1.0285	41.991	7
2d	Q8C7X2	ER membrane protein complex subunit 1	Emc1	7	7	9.7	15.03	0.70493	11.869	3
2d	Q8C854	Myelin expression factor 2	Myef2	7	7	16.1	28.227	1.2843	29.743	5
2d	Q8C878	NEDD8-activating enzyme E1 catalytic subunit	Uba3	8	8	23.8	30.967	1.0569	12.706	5
2d	Q8C8T8	Pre-rRNA-processing protein TSR2 homolog	Tsr2	3	3	24.6	5.0349	1.6124	134.49	2
2d	Q8C8U0;O35711	Liprin-beta-1	Ppfibp1	22	22	27	80.647	3.0239	67.387	11
2d	Q8CAQ8	MICOS complex subunit Mic60	Immt	26	26	34.6	171.15	0.66393	25.451	37
2d	Q8CAY6;Q80X81	Acetyl-CoA acetyltransferase, cytosolic	Acat2;Acat3	10	10	32	38.216	0.64948	20.264	12
2d	Q8CBW3	Abl interactor 1	Abi1	3	3	9.6	17.28	1.012	57.153	2
2d	Q8CBY1	Protein Smaug homolog 1	Samd4a	9	9	18.8	33.123	5.4839	52.418	2
2d	Q8CBY8	Dynactin subunit 4	Dctn4	9	9	31.9	27.062	1.0045	37.489	8
2d	Q8CC35	Synaptopodin	Synpo	20	20	27.8	118.31	1.7677	42.177	14
2d	Q8CC86	Nicotinate phosphoribosyltransferase	Naprt	2	2	3.3	4.3113	0.57925	9.0334	4
2d	Q8CCJ3	E3 UFM1-protein ligase 1	Ufl1	4	4	6.3	9.3456	1.3876	18.851	4
2d	Q8CCK0	Core histone macro-H2A.2	H2afy2	9	7	33.3	21.876	0.29003	21.69	6
2d	Q8CCS6;D3Z5F7	Polyadenylate-binding protein 2	Pabpn1;Gm20521	5	5	36.4	44.087	2.4401	42.601	5
2d	Q8CDJ8	Stonin-1	Ston1	7	7	12.2	24.533	1.4232	13.458	6
2d	Q8CDN6	Thioredoxin-like protein 1	Txnl1	15	15	62.3	143.21	2.0291	32.21	18
2d	Q8CFI0	E3 ubiquitin-protein ligase NEDD4-like	Nedd4l	5	2	4.9	4.9056	1.5321	31.001	4
2d	Q8CFX1	GDH/6PGL endoplasmic bifunctional protein;Glucose 1-dehydrogenase;6-phosphogluconolactonase	H6pd	16	16	26.7	149.71	0.75552	17.309	20
2d	Q8CG14;Q8CFG8	Complement C1s-A subcomponent;Complement C1s-A subcomponent heavy chain;Complement C1s-A subcomponent light chain	C1sa	4	4	7	9.459	0.65623	105.42	3
2d	Q8CG70	Prolyl 3-hydroxylase 3	Leprel2	10	10	21.3	41.56	2.6241	23.733	7
2d	Q8CG72	Poly(ADP-ribose) glycohydrolase ARH3	Adprhl2	3	3	13	32.358	0.70554	1.6329	2
2d	Q8CG76	Aflatoxin B1 aldehyde reductase member 2	Akr7a2	7	7	23.7	23.011	0.61064	6.8425	5
2d	Q8CGA0	Protein phosphatase 1F	Ppm1f	4	4	13.5	26.663	0.73915	3.6569	3
2d	Q8CGB3	Uveal autoantigen with coiled-coil domains and ankyrin repeats	Uaca	2	2	2	3.7038	0.75337	63.481	2
2d	Q8CGC7	Bifunctional glutamate/proline--tRNA ligase;Glutamate--tRNA ligase;Proline--tRNA ligase	Eprs	58	58	42.5	278.08	1.2485	19.618	76
2d	Q8CGF7	Transcription elongation regulator 1	Tcerg1	9	9	8.5	18.919	1.6967	7.4122	6
2d	Q8CGK3	Lon protease homolog, mitochondrial	Lonp1	19	19	25.9	114.61	0.79206	23.432	19
2d	Q8CGN5	Perilipin-1	Plin1	6	6	19.1	16.033	1.1262	19.967	3
2d	Q8CH18	Cell division cycle and apoptosis regulator protein 1	Ccar1	5	5	5.1	10.723	1.7124	18.495	4
2d	Q8CHH9	Septin-8	2017-09-08	13	8	38.7	46.639	0.39364	8.9797	5
2d	Q8CHK3	Lysophospholipid acyltransferase 7	Mboat7	3	3	6.8	6.9224	0.99647	27.683	2
2d	Q8CHP5	Partner of Y14 and mago	Wibg	2	2	12.8	7.4453	1.0068	30.362	2
2d	Q8CHP8	Phosphoglycolate phosphatase	Pgp	8	8	33.6	45.485	1.0226	15.473	10
2d	Q8CHT0	Delta-1-pyrroline-5-carboxylate dehydrogenase, mitochondrial	Aldh4a1	6	6	14.4	16.478	0.549	23.826	3
2d	Q8CHT3	Integrator complex subunit 5	Ints5	3	3	4.9	8.7516	1.6156	3.4244	3
2d	Q8CHW4	Translation initiation factor eIF-2B subunit epsilon	Eif2b5	2	2	3.8	9.8287	1.6982	16.88	3
2d	Q8CI32	BAG family molecular chaperone regulator 5	Bag5	5	5	17.4	20.475	0.9208	7.7448	2
2d	Q8CI51	PDZ and LIM domain protein 5	Pdlim5	29	29	57.9	323.31	0.97041	16.621	84
2d	Q8CI59	Metalloreductase STEAP3	Steap3	10	10	24.2	43.223	1.4599	14.336	9
2d	Q8CI94	Glycogen phosphorylase, brain form	Pygb	27	22	38.6	128.23	0.64935	26.692	31
2d	Q8CIB5	Fermitin family homolog 2	Fermt2	14	14	32.4	138.82	0.82857	23.345	15
2d	Q8CIE6	Coatomer subunit alpha;Xenin;Proxenin	Copa	50	50	47.7	323.31	1.2326	15.888	91
2d	Q8CIG8	Protein arginine N-methyltransferase 5	Prmt5	2	2	3.5	2.2996	1.4262	8.7221	2
2d	Q8CII2	Cell division cycle protein 123 homolog	Cdc123	5	5	18.8	11.514	2.476	106.39	2
2d	Q8CIN4	Serine/threonine-protein kinase PAK 2;PAK-2p27;PAK-2p34	Pak2	13	7	42.9	82.043	1.3189	27.511	21
2d	Q8CJ26	Death domain-containing membrane protein NRADD	Nradd	2	2	12.3	6.7984	1.7649	171.36	3
2d	Q8CJ53	Cdc42-interacting protein 4	Trip10	5	5	8	11.055	0.97969	17.87	4
2d	Q8CJF8;Q8CJG1	Protein argonaute-4;Protein argonaute-1	Ago4;Ago1	3	2	4.5	4.0239	5.311	23.973	3
2d	Q8CJG0;Q8CJF9	Protein argonaute-2	Ago2	9	8	14.5	47.566	0.60253	17.885	4
2d	Q8JZN5	Acyl-CoA dehydrogenase family member 9, mitochondrial	Acad9	6	6	12.8	48.387	0.781	18.469	5
2d	Q8JZQ2;Q8C8R3	AFG3-like protein 2;Ankyrin-2	Afg3l2;Ank2	2	2	1.9	2.9032	0.92277	18.75	3
2d	Q8JZQ9	Eukaryotic translation initiation factor 3 subunit B	Eif3b	17	17	29.1	107.75	1.8876	26.462	17
2d	Q8JZR0	Long-chain-fatty-acid--CoA ligase 5	Acsl5	4	3	7.6	10.227	1.0347	30.322	2
2d	Q8JZU2	Tricarboxylate transport protein, mitochondrial	Slc25a1	5	5	17	16.067	0.45183	18.669	5
2d	Q8JZV7	Putative N-acetylglucosamine-6-phosphate deacetylase	Amdhd2	7	7	29.8	34.745	0.59342	21.077	7
2d	Q8JZZ7;Q80TR1	Latrophilin-2	Lphn2	7	7	5.9	26.264	1.7323	8.488	3
2d	Q8K009	Mitochondrial 10-formyltetrahydrofolate dehydrogenase	Aldh1l2	19	17	29.1	80.614	0.70001	52.566	19
2d	Q8K010	5-oxoprolinase	Oplah	7	7	8.5	21.487	0.33434	56.494	3
2d	Q8K0C4	Lanosterol 14-alpha demethylase	Cyp51a1	9	9	20.7	18.949	8.0379	16.629	3
2d	Q8K0C9	GDP-mannose 4,6 dehydratase	Gmds	5	5	18.8	15.661	0.64157	11.97	4
2d	Q8K0F1	TBC1 domain family member 23	Tbc1d23	2	2	5.3	5.0818	2.3799	2.0058	2
2d	Q8K0U4;Q9CZJ2	Heat shock 70 kDa protein 12A	Hspa12a	4	4	7.6	10.608	0.48244	24.327	3
2d	Q8K124	Pleckstrin homology domain-containing family O member 2	Plekho2	11	11	37.8	129.29	0.56106	41.425	7
2d	Q8K183	Pyridoxal kinase	Pdxk	6	6	24.7	17.607	0.41266	30.677	6
2d	Q8K1E0	Syntaxin-5	Stx5	6	6	23.7	12.804	4.9698	21.079	3
2d	Q8K1E6	Alpha-ketoglutarate-dependent dioxygenase alkB homolog 3	Alkbh3	4	4	19.2	7.5731	1.505	29.19	4
2d	Q8K1J6	CCA tRNA nucleotidyltransferase 1, mitochondrial	Trnt1	9	9	23	31.948	1.4663	17.607	9
2d	Q8K1L5	Protein phosphatase 1 regulatory subunit 11	Ppp1r11	3	3	19.1	8.8592	1.2895	7.5953	6
2d	Q8K1M6	Dynamin-1-like protein	Dnm1l	19	19	30.9	68.215	1.1854	20.068	19
2d	Q8K1N2	Pleckstrin homology-like domain family B member 2	Phldb2	21	21	23.3	77.236	6.5076	53.777	7
2d	Q8K1N4	Spermatogenesis-associated serine-rich protein 2	Spats2	6	6	16	12.835	0.87892	202.19	2
2d	Q8K1R7	Serine/threonine-protein kinase Nek9	Nek9	6	6	7.8	14.765	0.9073	57.016	2
2d	Q8K1X1	WD repeat-containing protein 11	Wdr11	3	3	2.6	12.089	1.3647	14.972	3
2d	Q8K212	Phosphofurin acidic cluster sorting protein 1	Pacs1	2	2	2.4	3.0026	1.2834	12.311	2
2d	Q8K273	Membrane magnesium transporter 1	Mmgt1	2	2	26.7	28.582	1.1996	20.197	3
2d	Q8K297	Procollagen galactosyltransferase 1	Colgalt1	8	8	16.2	76.421	2.1823	20.264	7
2d	Q8K2A1	PTB domain-containing engulfment adapter protein 1	Gulp1	5	5	17.4	11.045	1.0985	18.309	5
2d	Q8K2B0	Synaptonemal complex protein SC65	Leprel4	7	7	15.8	28.026	2.3575	130.18	4
2d	Q8K2B3	Succinate dehydrogenase [ubiquinone] flavoprotein subunit, mitochondrial	Sdha	23	23	44.6	217.98	0.78391	17.837	45
2d	Q8K2C9	Very-long-chain (3R)-3-hydroxyacyl-CoA dehydratase 3	Hacd3	4	4	16.3	12.233	0.75649	7.0008	3
2d	Q8K2F8	Protein LSM14 homolog A	Lsm14a	5	5	14.7	33.469	2.4352	59.626	4
2d	Q8K2K6	Arf-GAP domain and FG repeat-containing protein 1	Agfg1	6	6	15	9.6995	1.2686	18.562	6
2d	Q8K2Q0	COMM domain-containing protein 9	Commd9	3	3	24.2	26.23	0.78549	2.7554	2
2d	Q8K2T1	NmrA-like family domain-containing protein 1	Nmral1	3	3	12.9	7.0104	0.95645	21.451	3
2d	Q8K310;A0A087WQ54	Matrin-3	Matr3	23	23	35.5	148.48	2.2288	37.743	27
2d	Q8K354	Carbonyl reductase [NADPH] 3	Cbr3	13	12	62.8	53.496	0.64168	17.685	17
2d	Q8K3C3	Protein LZIC	Lzic	5	5	31.1	29.492	0.78733	25.828	9
2d	Q8K3H0	DCC-interacting protein 13-alpha	Appl1	13	13	30	58.455	0.71552	14.278	13
2d	Q8K411	Presequence protease, mitochondrial	Pitrm1	25	25	33.7	97.966	0.67856	24.776	21
2d	Q8K4G5	Actin-binding LIM protein 1	Ablim1	3	3	5.1	12.038	0.6899	49.898	3
2d	Q8K4L3	Supervillin	Svil	41	41	25.1	233.24	1.0576	20.367	44
2d	Q8K4Q8	Collectin-12	Colec12	10	10	16	64.228	5.001	12.882	9
2d	Q8K4Z3	NAD(P)H-hydrate epimerase	Apoa1bp	5	5	21.3	59.97	0.38516	7.6971	6
2d	Q8K4Z5	Splicing factor 3A subunit 1	Sf3a1	13	13	21.6	58.877	1.5725	38.081	16
2d	Q8N7N5;A2AHY8	DDB1- and CUL4-associated factor 8	Dcaf8	12	12	27.4	40.286	2.3549	122.29	2
2d	Q8QZS1	3-hydroxyisobutyryl-CoA hydrolase, mitochondrial	Hibch	6	6	21.8	17.805	0.61557	33.255	6
2d	Q8QZT1	Acetyl-CoA acetyltransferase, mitochondrial	Acat1	17	17	47.9	173.45	0.55725	13.262	33
2d	Q8QZY1	Eukaryotic translation initiation factor 3 subunit L	Eif3l	13	13	25.7	173.82	1.7678	21.763	18
2d	Q8QZZ7	EKC/KEOPS complex subunit Tprkb	Tprkb	2	2	21.1	4.3512	1.374	42.573	3
2d	Q8R001	Microtubule-associated protein RP/EB family member 2	Mapre2	4	4	17.2	35.384	1.2448	12.357	4
2d	Q8R010	Aminoacyl tRNA synthase complex-interacting multifunctional protein 2	Aimp2	4	4	24.4	14.895	1.3629	20.807	3
2d	Q8R015	Biogenesis of lysosome-related organelles complex 1 subunit 5	Bloc1s5	2	2	14.6	4.8301	1.3312	0.11088	2
2d	Q8R016	Bleomycin hydrolase	Blmh	3	3	7.5	7.1769	0.86302	8.0377	2
2d	Q8R050;Q149F3	Eukaryotic peptide chain release factor GTP-binding subunit ERF3A;Eukaryotic peptide chain release factor GTP-binding subunit ERF3B	Gspt1;Gspt2	10	10	16.8	38.952	1.6449	29.342	15
2d	Q8R081	Heterogeneous nuclear ribonucleoprotein L	Hnrnpl	21	21	53.2	180.57	1.0915	29.962	41
2d	Q8R0G9	Nuclear pore complex protein Nup133	Nup133	6	6	8.3	16.824	0.55744	21.66	3
2d	Q8R0X7	Sphingosine-1-phosphate lyase 1	Sgpl1	2	2	5.6	14.578	1.4293	4.2699	3
2d	Q8R0Y6	Cytosolic 10-formyltetrahydrofolate dehydrogenase	Aldh1l1	13	11	20.3	38.628	0.5159	25.764	7
2d	Q8R127	Saccharopine dehydrogenase-like oxidoreductase	Sccpdh	4	4	14	14.276	0.83511	13.51	4
2d	Q8R138	Transmembrane protein 119	Tmem119	3	3	27.9	155.66	0.80894	21.042	6
2d	Q8R146	Acylamino-acid-releasing enzyme	Apeh	12	12	24.3	64.362	0.77659	24.313	16
2d	Q8R164	Valacyclovir hydrolase	Bphl	7	7	33.3	28.121	0.49831	9.2979	9
2d	Q8R180	ERO1-like protein alpha	Ero1l	10	10	34.1	73.536	0.71941	17.771	13
2d	Q8R1A4;Q8VDR9;Q8C147	Dedicator of cytokinesis protein 7	Dock7	13	13	7.5	30.172	1.3881	16.709	6
2d	Q8R1B4	Eukaryotic translation initiation factor 3 subunit C	Eif3c	21	21	22.6	115.68	2.1507	19.07	30
2d	Q8R1F1	Niban-like protein 1	Fam129b	28	28	40.5	183.31	1.5838	33.4	46
2d	Q8R1G6	PDZ and LIM domain protein 2	Pdlim2	9	9	44.7	100.68	0.47488	42.003	20
2d	Q8R1M2	Histone H2A.J	H2afj	9	0	63.6	33.585	0.34788	9.452	12
2d	Q8R1Q8	Cytoplasmic dynein 1 light intermediate chain 1	Dync1li1	12	12	34	46.328	1.0497	22.314	13
2d	Q8R1U1	Conserved oligomeric Golgi complex subunit 4	Cog4	3	3	5.4	9.9772	1.734	30.65	3
2d	Q8R1V4	Transmembrane emp24 domain-containing protein 4	Tmed4	6	5	33.5	8.8924	0.61766	57.52	4
2d	Q8R1X6	Spartin	Spg20	10	10	19.2	47.926	2.1368	44.571	8
2d	Q8R1Z9	RING finger protein 121	Rnf121	3	3	14.1	27.662	0.83168	28.405	2
2d	Q8R2U0	Nucleoporin SEH1	Seh1l	3	3	13.9	5.7181	0.7343	15.311	3
2d	Q8R2U4	N-terminal Xaa-Pro-Lys N-methyltransferase 1;N-terminal Xaa-Pro-Lys N-methyltransferase 1, N-terminally processed	Ntmt1	7	7	45.7	27.874	2.8401	27.806	4
2d	Q8R2U6;P0C028;P0C027	Diphosphoinositol polyphosphate phosphohydrolase 2;Diphosphoinositol polyphosphate phosphohydrolase 3-beta;Diphosphoinositol polyphosphate phosphohydrolase 3-alpha	Nudt4;Nudt11;Nudt10	3	2	18.4	13.173	3.2792	55.776	5
2d	Q8R2Y8	Peptidyl-tRNA hydrolase 2, mitochondrial	Ptrh2	6	6	40.9	35.169	1.3701	11.038	10
2d	Q8R307	Vacuolar protein sorting-associated protein 18 homolog	Vps18	3	3	3.6	7.7646	1.0859	9.6347	2
2d	Q8R311	cTAGE family member 5	Ctage5	5	5	6.8	10.321	1.3531	40.898	6
2d	Q8R317;Q99NB8	Ubiquilin-1	Ubqln1	10	7	22.2	48.916	2.1039	38.419	10
2d	Q8R326	Paraspeckle component 1	Pspc1	8	8	15.7	24.196	1.6705	16.082	5
2d	Q8R361	Rab11 family-interacting protein 5	Rab11fip5	10	10	20.5	34.596	1.2428	19.624	7
2d	Q8R3B1	1-phosphatidylinositol 4,5-bisphosphate phosphodiesterase delta-1	Plcd1	18	18	37.2	177.88	0.35366	20.322	19
2d	Q8R3G1	Nuclear inhibitor of protein phosphatase 1	Ppp1r8	3	3	17.4	12.081	1.3617	24.844	3
2d	Q8R3Q6	Coiled-coil domain-containing protein 58	Ccdc58	4	4	34	11.144	0.77594	25.647	6
2d	Q8R3V5	Endophilin-B2	Sh3glb2	7	7	19.5	32.714	1.1934	9.5361	7
2d	Q8R4D1	Sodium/hydrogen exchanger 8	Slc9a8	2	2	3.1	3.6291	1.5231	100.44	2
2d	Q8R4N0	Citrate lyase subunit beta-like protein, mitochondrial	Clybl	7	7	32.2	17.507	0.41248	8.6907	2
2d	Q8R4R6	Nucleoporin NUP53	Nup35	5	5	24.3	12.087	0.69165	11.816	2
2d	Q8R4U7	Leucine zipper protein 1	Luzp1	5	5	6.2	38.094	2.4033	12.604	4
2d	Q8R550	SH3 domain-containing kinase-binding protein 1	Sh3kbp1	17	17	27.1	125.32	1.821	18.258	25
2d	Q8R5A3	Amyloid beta A4 precursor protein-binding family B member 1-interacting protein	Apbb1ip	5	5	10.7	11.764	1.8629	10.73	3
2d	Q8R5C5	Beta-centractin	Actr1b	11	5	44.7	113.16	0.84949	23.455	15
2d	Q8R5J9	PRA1 family protein 3	Arl6ip5	3	3	14.9	7.0562	1.0391	13.97	4
2d	Q8VBT0	Thioredoxin-related transmembrane protein 1	Tmx1	3	3	13.3	8.459	1.3264	23.451	3
2d	Q8VBT9	Tether containing UBX domain for GLUT4	Aspscr1	2	2	8.2	7.5748	1.4576	27.945	2
2d	Q8VBV7	COP9 signalosome complex subunit 8	Cops8	4	4	29.2	11.728	0.72872	27.833	5
2d	Q8VBW6	NEDD8-activating enzyme E1 regulatory subunit	Nae1	8	8	22.8	47.843	0.67326	10.73	9
2d	Q8VC70	RNA-binding motif, single-stranded-interacting protein 2	Rbms2	5	5	18.5	47.924	4.9789	27.055	4
2d	Q8VC85	U6 snRNA-associated Sm-like protein LSm1	Lsm1	2	2	26.3	14.437	0.83927	37.498	2
2d	Q8VCA8	Secernin-2	Scrn2	3	3	15.3	3.1808	0.77929	10.523	2
2d	Q8VCF0	Mitochondrial antiviral-signaling protein	Mavs	4	4	14.5	16.619	1.3008	29.965	4
2d	Q8VCI5	Peroxisomal biogenesis factor 19	Pex19	7	7	35.5	49.169	2.2955	35.782	5
2d	Q8VCM8	Nicalin	Ncln	11	11	18.3	36.815	1.2707	17.55	8
2d	Q8VCN9	Tubulin-specific chaperone C	Tbcc	8	8	28.2	17.11	1.9441	22.676	4
2d	Q8VCR7	Alpha/beta hydrolase domain-containing protein 14B	Abhd14b	4	4	32.4	13.881	0.51676	14.181	4
2d	Q8VCT3	Aminopeptidase B	Rnpep	5	5	9.7	11.355	0.77773	10.664	6
2d	Q8VCW8	Acyl-CoA synthetase family member 2, mitochondrial	Acsf2	4	4	9.1	8.969	0.7554	32.204	3
2d	Q8VCX6	Kaptin	Kptn	2	2	6.7	5.902	1.0628	21.227	2
2d	Q8VD04	GRIP1-associated protein 1	Gripap1	4	4	5.7	12.74	1.3625	18.043	3
2d	Q8VD62	UPF0696 protein C11orf68 homolog	Bles03	3	3	14.7	8.1759	1.7722	42.782	3
2d	Q8VD75	Huntingtin-interacting protein 1	Hip1	15	15	21.4	59.603	1.4746	20.841	8
2d	Q8VDC1	FYVE and coiled-coil domain-containing protein 1	Fyco1	7	7	6.9	32.879	2.9939	32.15	2
2d	Q8VDD5;B1AR69;E9Q1F5;Q9D6A1;Q99MZ6;Q9QZZ4	Myosin-9	Myh9	211	168	72.1	323.31	0.59332	21.206	774
2d	Q8VDD8	WAS protein family homolog 1	Wash1	5	5	15.2	15.417	0.79852	16.674	3
2d	Q8VDJ3	Vigilin	Hdlbp	60	60	50.6	323.31	3.3461	72.495	59
2d	Q8VDK1	Nitrilase homolog 1	Nit1	3	3	11.5	20.798	0.61795	13.649	3
2d	Q8VDL4	ADP-dependent glucokinase	Adpgk	8	8	27.8	57.814	0.89924	13.539	11
2d	Q8VDM4;J3KMQ2	26S proteasome non-ATPase regulatory subunit 2	Psmd2	29	29	39.4	156.62	1.313	20.089	44
2d	Q8VDM6	Heterogeneous nuclear ribonucleoprotein U-like protein 1	Hnrnpul1	8	8	15	22.481	0.89216	6.276	2
2d	Q8VDN2;Q6PIE5;Q6PIC6;Q9WV27;Q64436;Q9Z1W8	Sodium/potassium-transporting ATPase subunit alpha-1	Atp1a1	38	38	39.3	323.31	0.79549	17.443	75
2d	Q8VDP3	Protein-methionine sulfoxide oxidase MICAL1	Mical1	3	3	3	7.2833	0.83662	8.7244	2
2d	Q8VDP4	Cell cycle and apoptosis regulator protein 2	Ccar2	5	5	6.4	14.596	0.9117	82.17	3
2d	Q8VDQ1	Prostaglandin reductase 2	Ptgr2	6	6	23.6	27.135	0.56777	23.075	6
2d	Q8VDQ8	NAD-dependent protein deacetylase sirtuin-2	Sirt2	3	3	8.2	11.272	1.5736	16.739	3
2d	Q8VDS8	Syntaxin-18	Stx18	5	5	20.7	10.031	1.6662	20.883	3
2d	Q8VDZ4	Palmitoyltransferase ZDHHC5	Zdhhc5	3	3	7	4.7923	1.5913	5.9775	2
2d	Q8VE37	Regulator of chromosome condensation	Rcc1	4	4	20	12.36	0.57662	8.6545	4
2d	Q8VE47	Ubiquitin-like modifier-activating enzyme 5	Uba5	8	8	31.3	101.14	0.85925	28.76	8
2d	Q8VE62	Polyadenylate-binding protein-interacting protein 1	Paip1	7	7	18.2	12.874	1.8987	19.152	7
2d	Q8VE70	Programmed cell death protein 10	Pdcd10	2	2	10.4	9.4227	0.72024	24.182	4
2d	Q8VE88	Protein FAM114A2	Fam114a2	3	3	8.7	13.75	1.9257	2.7259	2
2d	Q8VE97	Serine/arginine-rich splicing factor 4	Srsf4	7	5	14.7	14.116	0.86454	15.068	3
2d	Q8VEB4	Group XV phospholipase A2	Pla2g15	4	4	17	36.473	0.60995	26.103	5
2d	Q8VED9	Galectin-related protein	Lgalsl	4	4	34.3	37.049	1.028	16.669	4
2d	Q8VEE0	Ribulose-phosphate 3-epimerase	Rpe	2	2	12.7	14.45	0.75403	16.983	2
2d	Q8VEE1	LIM and cysteine-rich domains protein 1	Lmcd1	8	8	24.7	18.121	0.54322	28.762	5
2d	Q8VEH3	ADP-ribosylation factor-like protein 8A	Arl8a	5	2	32.8	8.1637	1.0773	14.317	6
2d	Q8VEJ9	Vacuolar protein sorting-associated protein 4A	Vps4a	3	2	9.8	12.675	2.0305	56.695	3
2d	Q8VEK3;G3XA10	Heterogeneous nuclear ribonucleoprotein U	Hnrnpu;Gm28062	29	29	40.1	233.31	2.037	39.51	66
2d	Q8VEM8	Phosphate carrier protein, mitochondrial	Slc25a3	13	13	31.7	84.352	0.81057	16.401	20
2d	Q8VH51	RNA-binding protein 39	Rbm39	9	9	22.3	51.145	4.0893	16.661	7
2d	Q8VHE0	Translocation protein SEC63 homolog	Sec63	9	9	12.1	52.4	3.3306	13.527	4
2d	Q8VHI3	GDP-fucose protein O-fucosyltransferase 2	Pofut2	6	6	15.9	16.597	1.3588	20.5	6
2d	Q8VHM5		Hnrnpr	19	12	33.2	60.666	1.0056	34.38	9
2d	Q8VHX6	Filamin-C	Flnc	126	110	58	323.31	0.64131	19.143	208
2d	Q8VI36	Paxillin	Pxn	4	4	11.8	19.724	0.81039	11.78	3
2d	Q8VI75	Importin-4	Ipo4	5	5	6.4	15.561	4.2266	5.7832	2
2d	Q8VIJ6	Splicing factor, proline- and glutamine-rich	Sfpq	17	17	31.2	124.29	1.1616	29.723	35
2d	Q8VIM9	Immunity-related GTPase family Q protein	Irgq	6	6	13.7	12.01	3.0469	26.699	2
2d	Q8WTY4	Anamorsin	Ciapin1	5	5	28.2	65.394	3.0368	25.582	3
2d	Q91V12	Cytosolic acyl coenzyme A thioester hydrolase	Acot7	6	6	21.5	20.367	1.0349	11.395	7
2d	Q91V41	Ras-related protein Rab-14	Rab14	13	13	70.7	84.368	1.2796	21.153	19
2d	Q91V61	Sideroflexin-3	Sfxn3	13	13	42.1	73.189	0.4548	25.399	25
2d	Q91V64	Isochorismatase domain-containing protein 1	Isoc1	2	2	8.4	7.6154	0.59836	24.859	3
2d	Q91V76	Ester hydrolase C11orf54 homolog		6	6	27.6	15.902	0.50642	16.34	8
2d	Q91V89		Ppp2r5d	6	5	11.8	13.301	1.3753	21.449	6
2d	Q91V92	ATP-citrate synthase	Acly	28	28	35.7	115.93	1.5008	25.699	24
2d	Q91VA7	Isocitrate dehydrogenase [NAD] subunit, mitochondrial	Idh3b	14	14	43.2	59.099	1.0585	22.366	15
2d	Q91VC3;A0A0N4SVP8;E9PV04	Eukaryotic initiation factor 4A-III;Eukaryotic initiation factor 4A-III, N-terminally processed	Eif4a3;Gm8994	12	10	27	55.925	2.4982	56.808	13
2d	Q91VD9	NADH-ubiquinone oxidoreductase 75 kDa subunit, mitochondrial	Ndufs1	22	22	39.5	119.05	1.1341	20.51	26
2d	Q91VE0	Long-chain fatty acid transport protein 4	Slc27a4	5	5	10.1	10.469	0.98947	16.42	2
2d	Q91VH2	Sorting nexin-9	Snx9	14	14	28.9	145.47	1.0696	27.488	17
2d	Q91VH6	Protein MEMO1	Memo1	6	6	33.7	28.093	1.1946	9.8088	6
2d	Q91VI7	Ribonuclease inhibitor	Rnh1	26	26	74.1	323.31	1.0825	19.304	49
2d	Q91VJ2	Protein kinase C delta-binding protein	Prkcdbp	12	12	65	73.155	0.56524	33.371	23
2d	Q91VJ4	Serine/threonine-protein kinase 38	Stk38	2	2	4.1	4.6589	1.9047	26.271	2
2d	Q91VK1	Basic leucine zipper and W2 domain-containing protein 2	Bzw2	4	4	10.5	32.78	2.4957	19.338	3
2d	Q91VM5	RNA binding motif protein, X-linked-like-1	Rbmxl1	22	6	43	69.77	0.80919	18.423	37
2d	Q91VM9	Inorganic pyrophosphatase 2, mitochondrial	Ppa2	7	7	26.4	42.018	0.54558	36.062	7
2d	Q91VN4	MICOS complex subunit Mic25	Chchd6	2	2	7.3	3.0705	0.77742	7.6306	2
2d	Q91VR2	ATP synthase subunit gamma, mitochondrial	Atp5c1	13	13	40.3	67.352	0.62345	5.4157	32
2d	Q91VR5	ATP-dependent RNA helicase DDX1	Ddx1	26	26	38.6	178.76	1.0331	18.749	35
2d	Q91VS7	Microsomal glutathione S-transferase 1	Mgst1	3	3	14.2	10.472	0.56796	11.068	5
2d	Q91VS8	FERM, RhoGEF and pleckstrin domain-containing protein 2	Farp2	3	3	3.4	4.8996	1.0875	24.611	2
2d	Q91VT4	Carbonyl reductase family member 4	Cbr4	5	5	27.1	23.576	0.66653	11.915	4
2d	Q91VU0	Protein FAM3C	Fam3c	5	5	23.3	12.404	4.1876	21.432	4
2d	Q91VW3	SH3 domain-binding glutamic acid-rich-like protein 3	Sh3bgrl3	3	3	31.2	58.298	1.1076	3.1626	11
2d	Q91VZ6	Stromal membrane-associated protein 1	Smap1	5	5	10	13.869	1.792	10.618	5
2d	Q91W29	Cytochrome c oxidase subunit 4 isoform 2, mitochondrial	Cox4i2	4	4	28.5	9.9862	0.38106	42.72	4
2d	Q91W50	Cold shock domain-containing protein E1	Csde1	25	25	36.7	115.69	8.0118	14.526	13
2d	Q91W59	RNA-binding motif, single-stranded-interacting protein 1	Rbms1	5	3	21.3	17.182	2.9205	9.8656	6
2d	Q91W89	Alpha-mannosidase 2C1	Man2c1	6	6	8.4	13.168	0.55286	18.804	2
2d	Q91W90	Thioredoxin domain-containing protein 5	Txndc5	19	19	52.3	278.17	1.2072	26.4	65
2d	Q91WB7;Q6PGH0	Ubiquitin domain-containing protein 1;Ubiquitin domain-containing protein 2	Ubtd1;Ubtd2	3	3	9.3	6.6961	0.96458	4.5447	2
2d	Q91WC0	Histone-lysine N-methyltransferase setd3	Setd3	4	4	10.6	24.209	3.1976	95.62	3
2d	Q91WD5	NADH dehydrogenase [ubiquinone] iron-sulfur protein 2, mitochondrial	Ndufs2	5	5	16.4	28.071	0.92798	33.239	5
2d	Q91WG2	Rab GTPase-binding effector protein 2	Rabep2	5	5	12.1	17.42	1.2142	14.573	2
2d	Q91WG4	Elongator complex protein 2	Elp2	3	3	5.2	15.631	3.2874	13.788	2
2d	Q91WJ8	Far upstream element-binding protein 1	Fubp1	13	11	21	54.572	2.2684	22.803	9
2d	Q91WK0	Leucine-rich repeat flightless-interacting protein 2	Lrrfip2	5	4	14.7	20.982	1.2718	108.28	3
2d	Q91WK2	Eukaryotic translation initiation factor 3 subunit H	Eif3h	12	12	35.2	50.841	1.9631	20.182	17
2d	Q91WK5	Glycine cleavage system H protein, mitochondrial	Gcsh	2	2	17.6	39.27	0.78986	24.931	2
2d	Q91WQ3	Tyrosine--tRNA ligase, cytoplasmic;Tyrosine--tRNA ligase, cytoplasmic, N-terminally processed	Yars	17	17	32.6	50.86	1.0809	15.804	19
2d	Q91WT7;Q3UXL1;Q91WR5;Q8K023;P70694		Akr1c14	11	11	45.2	55.077	0.64259	43.159	12
2d	Q91WV0	Protein Dr1	Dr1	3	3	29	19.027	1.9225	22.847	5
2d	Q91X43	SH3 domain-containing protein 19	Sh3d19	5	5	7.7	18.477	2.3559	15.081	3
2d	Q91X52	L-xylulose reductase	Dcxr	5	5	24.2	18.455	0.8473	8.6222	8
2d	Q91X76		Nt5dc2	2	2	5.1	4.0771	1.8085	28.982	2
2d	Q91XC8	Death-associated protein 1	Dap	3	3	22.5	47.843	1.9277	3.669	16
2d	Q91XD2	LIM and senescent cell antigen-like-containing domain protein 2	Lims2	6	3	19.9	16.031	0.82856	19.292	3
2d	Q91XD6	Vacuolar protein-sorting-associated protein 36	Vps36	6	6	17.1	10.835	0.97239	67.559	5
2d	Q91XV3	Brain acid soluble protein 1	Basp1	22	22	91.6	323.31	0.27586	49.794	24
2d	Q91YD9	Neural Wiskott-Aldrich syndrome protein	Wasl	4	4	12.4	6.2836	1.4875	30.305	3
2d	Q91YE6	Importin-9	Ipo9	5	5	7.3	145.98	1.8103	45.349	8
2d	Q91YH5;Q8BH66	Atlastin-3	Atl3	16	16	43.1	206.05	0.96965	36.447	24
2d	Q91YI0	Argininosuccinate lyase	Asl	6	6	16.6	16.51	0.58092	21.092	3
2d	Q91YJ2	Sorting nexin-4	Snx4	17	17	44	174.62	0.97601	21.83	19
2d	Q91YJ3	Thymocyte nuclear protein 1	Thyn1	3	3	10.6	5.0809	2.139	17.041	3
2d	Q91YM2	Rho GTPase-activating protein 35	Arhgap35	6	6	5.5	16.698	1.8465	28.884	3
2d	Q91YN5	UDP-N-acetylhexosamine pyrophosphorylase;UDP-N-acetylgalactosamine pyrophosphorylase;UDP-N-acetylglucosamine pyrophosphorylase	Uap1	4	4	10.3	24.773	4.1251	3.7558	2
2d	Q91YN9	BAG family molecular chaperone regulator 2	Bag2	9	9	42.4	41.554	1.4062	9.1504	6
2d	Q91YP2	Neurolysin, mitochondrial	Nln	6	6	11.2	14.983	0.74972	19.523	6
2d	Q91YP3	Deoxyribose-phosphate aldolase	Dera	2	2	8.2	5.5191	1.2385	14.172	2
2d	Q91YQ5	Dolichyl-diphosphooligosaccharide--protein glycosyltransferase subunit 1	Rpn1	33	33	65.8	196.21	0.81006	23.047	74
2d	Q91YR1	Twinfilin-1	Twf1	16	15	52	203.14	0.99859	9.9225	24
2d	Q91YR7	Pre-mRNA-processing factor 6	Prpf6	9	9	12.1	18.546	5.8898	138.04	4
2d	Q91YR9	Prostaglandin reductase 1	Ptgr1	5	5	21.6	56.997	0.59851	9.6676	8
2d	Q91YS8	Calcium/calmodulin-dependent protein kinase type 1	Camk1	4	4	18.2	13.958	1.0242	18.628	5
2d	Q91YT0	NADH dehydrogenase [ubiquinone] flavoprotein 1, mitochondrial	Ndufv1	14	14	44	48.114	1.1801	13.897	14
2d	Q91YW3	DnaJ homolog subfamily C member 3	Dnajc3	12	12	31.3	62.808	4.0711	44.522	6
2d	Q91Z38	Tetratricopeptide repeat protein 1	Ttc1	3	3	14.4	10.86	2.2837	27.369	3
2d	Q91Z53	Glyoxylate reductase/hydroxypyruvate reductase	Grhpr	10	10	36	106.39	0.55974	18.771	11
2d	Q91Z67	SLIT-ROBO Rho GTPase-activating protein 2	Srgap2	3	3	4.9	4.3565	1.0618	6.6275	2
2d	Q91ZA3	Propionyl-CoA carboxylase alpha chain, mitochondrial	Pcca	4	4	7.6	17.346	0.39511	26.496	2
2d	Q91ZE0	Trimethyllysine dioxygenase, mitochondrial	Tmlhe	5	5	10.9	9.3352	0.81751	21.122	4
2d	Q91ZJ5	UTP--glucose-1-phosphate uridylyltransferase	Ugp2	10	10	26.6	67.056	0.90023	15.841	12
2d	Q91ZR1;P56371	Ras-related protein Rab-4B	Rab4b	4	4	23.9	16.467	0.98415	17.802	4
2d	Q91ZR2	Sorting nexin-18	Snx18	4	4	9.8	25.222	1.2633	36.187	3
2d	Q91ZU6	Dystonin	Dst	17	16	3	56.993	2.0464	114.52	2
2d	Q91ZW2	GDP-fucose protein O-fucosyltransferase 1	Pofut1	6	6	21.4	15.103	1.3028	17.514	5
2d	Q91ZW3	SWI/SNF-related matrix-associated actin-dependent regulator of chromatin subfamily A member 5	Smarca5	8	6	8.6	25.63	3.8563	5.4402	2
2d	Q91ZX7;Q91VN0	Prolow-density lipoprotein receptor-related protein 1;Low-density lipoprotein receptor-related protein 1 85 kDa subunit;Low-density lipoprotein receptor-related protein 1 515 kDa subunit;Low-density lipoprotein receptor-related protein 1 intracellular domain	Lrp1	87	85	25.7	323.31	6.9208	20.571	31
2d	Q920A5	Retinoid-inducible serine carboxypeptidase	Scpep1	10	10	24.3	68.735	0.87582	16.885	19
2d	Q920B9	FACT complex subunit SPT16	Supt16h	12	12	13.6	27.477	3.6913	36.963	4
2d	Q920E5;A0A0G2JEA5	Farnesyl pyrophosphate synthase	Fdps	8	8	26.9	34.316	1.7971	22.294	10
2d	Q921E2	Ras-related protein Rab-31	Rab31	5	3	32	22.157	1.8876	28.045	3
2d	Q921F2	TAR DNA-binding protein 43	Tardbp	10	10	33.1	53.909	1.1508	17.999	19
2d	Q921F4	Heterogeneous nuclear ribonucleoprotein L-like	Hnrnpll	14	14	29.8	63.776	1.3741	15.011	12
2d	Q921G7	Electron transfer flavoprotein-ubiquinone oxidoreductase, mitochondrial	Etfdh	10	10	20	31.761	0.5165	25.321	11
2d	Q921H8;Q8VCH0	3-ketoacyl-CoA thiolase A, peroxisomal;3-ketoacyl-CoA thiolase B, peroxisomal	Acaa1a;Acaa1b	14	14	50.5	121.47	1.4205	15.741	22
2d	Q921I9	Exosome complex component RRP41	Exosc4	3	3	16.3	15.33	1.2936	18.581	2
2d	Q921J2	GTP-binding protein Rheb	Rheb	4	4	25.5	24.315	2.419	16.561	3
2d	Q921K8	TRPM8 channel-associated factor 2	Tcaf2	3	3	6.1	7.2139	0.64379	24.586	3
2d	Q921L5	Conserved oligomeric Golgi complex subunit 2	Cog2	6	6	11.6	13.245	1.1981	8.234	5
2d	Q921M3	Splicing factor 3B subunit 3	Sf3b3	13	13	15.6	50.59	1.8981	7.5945	9
2d	Q921M4	Golgin subfamily A member 2	Golga2	13	13	20.5	68.305	4.1642	18.722	6
2d	Q921T2	Torsin-1A-interacting protein 1	Tor1aip1	12	12	24.5	65.564	0.72783	36.962	12
2d	Q921W0	Charged multivesicular body protein 1a	Chmp1a	4	4	17.9	6.5997	2.1461	16.36	2
2d	Q921W4	Quinone oxidoreductase-like protein 1	Cryzl1	4	4	17	21.942	1.1195	12.123	4
2d	Q921X9	Protein disulfide-isomerase A5	Pdia5	10	10	23.2	63.798	1.0202	17.533	11
2d	Q922B1	O-acetyl-ADP-ribose deacetylase MACROD1	Macrod1	5	5	25.7	40.216	0.28176	20.492	2
2d	Q922B2	Aspartate--tRNA ligase, cytoplasmic	Dars	21	21	48.7	74.228	1.0156	23.466	29
2d	Q922D4	Serine/threonine-protein phosphatase 6 regulatory subunit 3	Ppp6r3	6	6	9.5	27.448	2.4723	0.5284	2
2d	Q922D8	C-1-tetrahydrofolate synthase, cytoplasmic;Methylenetetrahydrofolate dehydrogenase;Methenyltetrahydrofolate cyclohydrolase;Formyltetrahydrofolate synthetase;C-1-tetrahydrofolate synthase, cytoplasmic, N-terminally processed	Mthfd1	25	25	35	146.04	1.2063	21.28	29
2d	Q922F4	Tubulin beta-6 chain	Tubb6	26	13	70.9	171.48	1.128	8.9684	40
2d	Q922H2	[Pyruvate dehydrogenase (acetyl-transferring)] kinase isozyme 3, mitochondrial	Pdk3	3	3	9.2	4.3159	1.0342	0.50752	2
2d	Q922H4	Mannose-1-phosphate guanyltransferase alpha	Gmppa	5	5	16.4	30.451	1.0584	20.609	3
2d	Q922J3	CAP-Gly domain-containing linker protein 1	Clip1	22	19	19.6	133.84	2.1852	19.614	9
2d	Q922Q1	Mitochondrial amidoxime reducing component 2	2017-03-02	10	10	40.8	38.046	0.92265	14.159	16
2d	Q922Q4	Pyrroline-5-carboxylate reductase 2	Pycr2	4	2	17.2	16.489	1.1646	12.305	7
2d	Q922Q8	Leucine-rich repeat-containing protein 59	Lrrc59	14	14	48.5	65.58	1.6538	20.243	28
2d	Q922R8	Protein disulfide-isomerase A6	Pdia6	15	15	49.8	122.43	1.126	48.225	50
2d	Q922Y1	UBX domain-containing protein 1	Ubxn1	5	5	31	11.636	1.5225	43.745	4
2d	Q923D2	Flavin reductase (NADPH)	Blvrb	8	8	79.1	66.498	0.59381	41.853	12
2d	Q923D4	Splicing factor 3B subunit 5	Sf3b5	5	5	59.3	20.798	2.445	32.504	4
2d	Q923T9;P28652;P11798	Calcium/calmodulin-dependent protein kinase type II subunit gamma;Calcium/calmodulin-dependent protein kinase type II subunit beta	Camk2g;Camk2b	13	10	37.2	80.067	0.76565	54.515	21
2d	Q924C1	Exportin-5	Xpo5	4	4	3.9	9.2762	3.8694	6.0311	3
2d	Q924M7	Mannose-6-phosphate isomerase	Mpi	4	4	14.4	29.299	0.64132	19.603	3
2d	Q924Z4	Ceramide synthase 2	Cers2	3	3	6.8	7.1494	3.7361	15.77	3
2d	Q925B0	PRKC apoptosis WT1 regulator protein	Pawr	7	7	34.5	33.15	0.29882	20.863	2
2d	Q925I1	ATPase family AAA domain-containing protein 3	Atad3	4	4	5.8	6.6763	0.63683	40.259	2
2d	Q93092	Transaldolase	Taldo1	12	12	36.2	38.219	1.6902	14.901	18
2d	Q99020	Heterogeneous nuclear ribonucleoprotein A/B	Hnrnpab	10	10	36.5	55.472	3.002	49.773	20
2d	Q99104;P21271	Unconventional myosin-Va	Myo5a	5	4	2.8	7.1793	1.4136	74.695	2
2d	Q99J09	Methylosome protein 50	Wdr77	3	3	11.1	33.957	1.9307	12.748	2
2d	Q99J45	Nuclear receptor-binding protein	Nrbp1	3	3	8.8	16.969	2.5898	6.6737	2
2d	Q99J47	Dehydrogenase/reductase SDR family member 7B	Dhrs7b	2	2	9.6	9.964	2.3587	30.002	3
2d	Q99J56	Derlin-1	Derl1	2	2	11.6	4.1989	2.0199	23.436	2
2d	Q99J77		Nans	12	12	49.6	82.341	0.63117	19.844	10
2d	Q99J99	3-mercaptopyruvate sulfurtransferase	Mpst	8	8	31.6	26.397	0.42752	14.374	5
2d	Q99JB2	Stomatin-like protein 2, mitochondrial	Stoml2	8	8	38.8	43.442	0.76727	13.972	7
2d	Q99JB8	Protein kinase C and casein kinase II substrate protein 3	Pacsin3	9	9	32.5	57.575	0.63944	19.143	10
2d	Q99JF8;Q3UMU9	PC4 and SFRS1-interacting protein	Psip1	7	6	15.9	30.44	1.4303	19.108	4
2d	Q99JI4	26S proteasome non-ATPase regulatory subunit 6	Psmd6	18	18	43.7	59.781	0.94662	20.299	15
2d	Q99JI6	Ras-related protein Rap-1b	Rap1b	13	5	53.3	73.083	0.59921	27.871	25
2d	Q99JP6;Q9QWW1;Q9Z2Y3	Homer protein homolog 3	Homer3	4	4	10.7	23.074	2.5548	32.528	3
2d	Q99JR1	Sideroflexin-1	Sfxn1	7	7	28.6	27.979	0.593	20.373	10
2d	Q99JW4	LIM and senescent cell antigen-like-containing domain protein 1	Lims1	11	8	37.2	39.151	0.72989	15.69	17
2d	Q99JX3	Golgi reassembly-stacking protein 2	Gorasp2	9	8	28.8	58.101	0.97981	16.451	13
2d	Q99JX4	Eukaryotic translation initiation factor 3 subunit M	Eif3m	6	6	22.5	57.741	1.7188	17.099	5
2d	Q99JY0	Trifunctional enzyme subunit beta, mitochondrial;3-ketoacyl-CoA thiolase	Hadhb	15	15	33.3	83.519	0.56708	44.025	19
2d	Q99JY8	Lipid phosphate phosphohydrolase 3	Ppap2b	8	8	33	38.93	9.5476	11.418	2
2d	Q99JY9;Q641P0	Actin-related protein 3	Actr3	19	19	55.5	129.41	0.73211	68.493	42
2d	Q99K01	Pyridoxal-dependent decarboxylase domain-containing protein 1	Pdxdc1	12	12	18.3	46.438	2.1442	15.212	6
2d	Q99K28	ADP-ribosylation factor GTPase-activating protein 2	Arfgap2	5	5	13.1	17.092	1.7072	16.432	2
2d	Q99K48	Non-POU domain-containing octamer-binding protein	Nono	18	18	45	73.909	2.6249	64.526	30
2d	Q99K51;Q61233;Q3V0K9	Plastin-3	Pls3	35	35	56	323.31	1.3899	19.798	88
2d	Q99K85	Phosphoserine aminotransferase	Psat1	17	17	50.8	84.587	1.9156	15.546	38
2d	Q99KB8	Hydroxyacylglutathione hydrolase, mitochondrial	Hagh	2	2	10.4	9.9298	0.70172	18.381	2
2d	Q99KC8;Q8BGF0	von Willebrand factor A domain-containing protein 5A	Vwa5a	31	31	49.6	266.71	0.62785	16.23	51
2d	Q99KE1;Q8BMF3	NAD-dependent malic enzyme, mitochondrial	Me2	4	4	11.7	17.408	1.252	2.4122	2
2d	Q99KF1	Transmembrane emp24 domain-containing protein 9	Tmed9	9	8	34.9	80.947	0.87219	14.604	16
2d	Q99KH8;Q99JT2	Serine/threonine-protein kinase 24;Serine/threonine-protein kinase 24 35 kDa subunit;Serine/threonine-protein kinase 24 12 kDa subunit	Stk24	9	6	26	48.728	1.3438	14.129	8
2d	Q99KI0	Aconitate hydratase, mitochondrial	Aco2	42	42	56.7	323.31	0.55708	19.837	58
2d	Q99KJ8	Dynactin subunit 2	Dctn2	20	20	55.5	153.91	0.95925	18.835	33
2d	Q99KK7	Dipeptidyl peptidase 3	Dpp3	10	10	18.8	175.99	0.80255	33.851	11
2d	Q99KN2	Probable cytosolic iron-sulfur protein assembly protein CIAO1	Ciao1	3	3	14.2	8.8733	2.7289	56.929	3
2d	Q99KN9	Clathrin interactor 1	Clint1	8	8	15.7	60.061	3.0342	60.66	11
2d	Q99KP6	Pre-mRNA-processing factor 19	Prpf19	14	14	39.9	113.44	1.3883	21.344	16
2d	Q99KQ4	Nicotinamide phosphoribosyltransferase	Nampt	7	7	18.9	32.593	0.91681	13.378	6
2d	Q99KR3	Beta-lactamase-like protein 2	Lactb2	7	7	30.2	31.642	1.0076	23.008	10
2d	Q99KR7	Peptidyl-prolyl cis-trans isomerase F, mitochondrial	Ppif	2	2	23.3	18.176	1.0296	7.0616	2
2d	Q99KV1	DnaJ homolog subfamily B member 11	Dnajb11	11	11	31.8	120.18	1.0301	16.087	13
2d	Q99KW3	TRIO and F-actin-binding protein	Triobp	15	14	9.7	43.665	0.73463	17.805	13
2d	Q99KY4	Cyclin-G-associated kinase	Gak	6	6	5.4	22.904	2.3558	27.262	4
2d	Q99L04	Dehydrogenase/reductase SDR family member 1	Dhrs1	8	8	31.9	41.833	1.2731	14.197	11
2d	Q99L13	3-hydroxyisobutyrate dehydrogenase, mitochondrial	Hibadh	10	10	40.6	52.353	0.46284	13.782	12
2d	Q99L20		Gstt3	5	3	36.1	45.885	0.55484	25.644	3
2d	Q99L27;Q9DCZ1	GMP reductase 2;GMP reductase 1	Gmpr2;Gmpr	2	2	7.2	6.8879	0.84771	33.362	2
2d	Q99L45	Eukaryotic translation initiation factor 2 subunit 2	Eif2s2	18	18	55	105.66	2.0772	14.724	31
2d	Q99L47	Hsc70-interacting protein	St13	12	12	30.2	73.514	1.0809	17.589	38
2d	Q99LB2	Dehydrogenase/reductase SDR family member 4	Dhrs4	5	5	25.4	20.53	1.0949	8.9506	6
2d	Q99LB6	Methionine adenosyltransferase 2 subunit beta	Mat2b	5	5	21	18.766	1.695	26.426	6
2d	Q99LC2	Cleavage stimulation factor subunit 1	Cstf1	6	6	22.3	18.495	1.5869	36.175	5
2d	Q99LC3	NADH dehydrogenase [ubiquinone] 1 alpha subcomplex subunit 10, mitochondrial	Ndufa10	6	6	22.5	17.731	1.0508	20.069	7
2d	Q99LC5	Electron transfer flavoprotein subunit alpha, mitochondrial	Etfa	17	17	54.1	212.77	0.51068	16.383	37
2d	Q99LD4	COP9 signalosome complex subunit 1	Gps1	11	11	30.6	41.822	0.93726	12.935	11
2d	Q99LD8	N(G),N(G)-dimethylarginine dimethylaminohydrolase 2	Ddah2	13	12	69.5	158.16	0.26728	17.843	18
2d	Q99LD9	Translation initiation factor eIF-2B subunit beta	Eif2b2	3	3	8.5	4.417	1.6994	6.6151	2
2d	Q99LE6	ATP-binding cassette sub-family F member 2	Abcf2	9	9	15.9	23.742	4.9262	22.404	2
2d	Q99LF4	tRNA-splicing ligase RtcB homolog	Rtcb	25	25	48.7	114.27	0.93038	22.777	38
2d	Q99LI7	Cleavage stimulation factor subunit 3	Cstf3	2	2	2.8	3.4764	1.5466	3.0198	2
2d	Q99LI8	Hepatocyte growth factor-regulated tyrosine kinase substrate	Hgs	12	12	20.6	52.248	0.86535	23.197	11
2d	Q99LJ1	Tissue alpha-L-fucosidase	Fuca1	3	3	7.5	4.6895	0.79058	1.6355	2
2d	Q99LJ5	CKLF-like MARVEL transmembrane domain-containing protein 3	Cmtm3	2	2	16.8	8.8075	0.50992	57.939	2
2d	Q99LJ6	Glutathione peroxidase 7	Gpx7	6	6	41.9	26.394	0.88675	16.84	11
2d	Q99LM2	CDK5 regulatory subunit-associated protein 3	Cdk5rap3	3	3	10.1	5.125	1.4165	40.476	2
2d	Q99LN9	Deoxyhypusine hydroxylase	Dohh	4	4	18.5	15.648	2.6352	66.21	2
2d	Q99LP6	GrpE protein homolog 1, mitochondrial	Grpel1	8	8	44.7	17.463	2.1606	30.258	6
2d	Q99LR1	Monoacylglycerol lipase ABHD12	Abhd12	2	2	8	4.2235	1.524	83.347	2
2d	Q99LS3	Phosphoserine phosphatase	Psph	8	8	38.2	19.334	1.5215	20.889	11
2d	Q99LX0	Protein deglycase DJ-1	Park7	11	11	69.3	85.272	0.57891	18.274	24
2d	Q99M28	RNA-binding protein with serine-rich domain 1	Rnps1	2	2	7.5	6.6444	1.7974	8.2964	2
2d	Q99M51	Cytoplasmic protein NCK1	Nck1	4	3	9.8	11.187	1.2465	23.076	3
2d	Q99M71	Mammalian ependymin-related protein 1	Epdr1	5	5	25.4	14.014	0.21051	27.362	5
2d	Q99MI1;Q6PH08	ELKS/Rab6-interacting/CAST family member 1	Erc1	16	16	16.2	42.701	1.1711	16.558	10
2d	Q99MN1	Lysine--tRNA ligase	Kars	19	19	40.5	93.608	1.6294	54.547	20
2d	Q99MN9	Propionyl-CoA carboxylase beta chain, mitochondrial	Pccb	7	7	17.2	25.631	0.53109	17.229	7
2d	Q99MR6	Serrate RNA effector molecule homolog	Srrt	7	7	8.7	24.931	1.5967	6.9401	8
2d	Q99MR8	Methylcrotonoyl-CoA carboxylase subunit alpha, mitochondrial	Mccc1	7	7	12.8	30.865	0.61951	39.918	5
2d	Q99NB9	Splicing factor 3B subunit 1	Sf3b1	17	17	18.7	49.434	4.7211	90.01	7
2d	Q99P72	Reticulon-4	Rtn4	18	18	26.9	190.3	0.97224	36.218	37
2d	Q99P88	Nuclear pore complex protein Nup155	Nup155	8	8	8.5	45.674	0.6873	18.055	7
2d	Q99PL5	Ribosome-binding protein 1	Rrbp1	66	66	48.9	323.31	2.3513	36.325	116
2d	Q99PP9	Tripartite motif-containing protein 16	Trim16	6	6	14.9	23.343	1.059	31.635	5
2d	Q99PT1	Rho GDP-dissociation inhibitor 1	Arhgdia	12	12	75.5	223.96	0.6539	14.63	43
2d	Q99PV0	Pre-mRNA-processing-splicing factor 8	Prpf8	22	22	12.3	128.43	3.5004	60.377	12
2d	Q9CPN8	Insulin-like growth factor 2 mRNA-binding protein 3	Igf2bp3	12	12	29.9	59.016	0.7567	17.464	11
2d	Q9CPQ1	Cytochrome c oxidase subunit 6C	Cox6c	6	6	52.6	15.381	0.74211	19.782	12
2d	Q9CPQ3	Mitochondrial import receptor subunit TOM22 homolog	Tomm22	4	4	45.1	67.566	1.0786	16.033	6
2d	Q9CPQ8	ATP synthase subunit g, mitochondrial	Atp5l	3	3	34	10.025	0.36648	5.5991	5
2d	Q9CPR4;B2RY53	60S ribosomal protein L17	Rpl17	12	12	52.2	55.188	1.0768	22.04	28
2d	Q9CPT4	Myeloid-derived growth factor	Mydgf	2	2	14.5	5.1671	1.1495	9.5711	3
2d	Q9CPU0	Lactoylglutathione lyase	Glo1	10	10	61.4	42.713	0.71953	15.057	16
2d	Q9CPV4	Glyoxalase domain-containing protein 4	Glod4	14	14	52	102.37	0.72235	16.759	24
2d	Q9CPW4;E9Q2K4	Actin-related protein 2/3 complex subunit 5	Arpc5	10	10	70.9	74.615	0.80377	24.404	23
2d	Q9CPX6	Ubiquitin-like-conjugating enzyme ATG3	Atg3	3	3	11.5	14.088	1.4366	14.742	4
2d	Q9CPY7	Cytosol aminopeptidase	Lap3	13	13	34.1	99.043	1.0912	16.079	13
2d	Q9CQ10	Charged multivesicular body protein 3	Chmp3	2	2	6.7	3.1166	1.816	7.3872	2
2d	Q9CQ19	Myosin regulatory light polypeptide 9	Myl9	10	3	62.2	57.408	1.8992	10.979	8
2d	Q9CQ22	Ragulator complex protein LAMTOR1	Lamtor1	4	4	38.5	30.489	1.2675	17.799	4
2d	Q9CQ26	STAM-binding protein	Stambp	2	2	6.6	16.576	1.4473	25.268	2
2d	Q9CQ45	Neudesin	Nenf	5	5	39.2	12.112	1.5619	8.2341	6
2d	Q9CQ48	NudC domain-containing protein 2	Nudcd2	5	5	30.6	14.632	1.3572	8.4843	5
2d	Q9CQ54	NADH dehydrogenase [ubiquinone] 1 subunit C2	Ndufc2	2	2	16.7	6.0367	0.85199	25.981	4
2d	Q9CQ60	6-phosphogluconolactonase	Pgls	10	10	51.8	80.693	0.59956	38.073	20
2d	Q9CQ62	2,4-dienoyl-CoA reductase, mitochondrial	Decr1	8	8	27.8	57.313	0.50621	19.979	15
2d	Q9CQ65	S-methyl-5-thioadenosine phosphorylase	Mtap	15	15	65.4	135.12	0.79181	19.342	32
2d	Q9CQ69	Cytochrome b-c1 complex subunit 8	Uqcrq	5	5	50	11.363	0.58184	17.627	7
2d	Q9CQ71	Replication protein A 14 kDa subunit	Rpa3	2	2	27.3	4.7573	2.1683	198.23	2
2d	Q9CQ92	Mitochondrial fission 1 protein	Fis1	4	4	32.2	28.905	1.282	25.814	7
2d	Q9CQA3	Succinate dehydrogenase [ubiquinone] iron-sulfur subunit, mitochondrial	Sdhb	12	12	48.9	59.66	0.65612	18.391	16
2d	Q9CQB5	CDGSH iron-sulfur domain-containing protein 2	Cisd2	2	2	15.6	2.5062	1.5539	0.35959	2
2d	Q9CQC6	Basic leucine zipper and W2 domain-containing protein 1	Bzw1	10	10	17.4	20.682	2.8471	16.109	10
2d	Q9CQC9	GTP-binding protein SAR1b	Sar1b	5	3	20.7	9.7557	2.3163	24.242	6
2d	Q9CQD1	Ras-related protein Rab-5A	Rab5a	8	5	51.2	27.535	1.089	6.105	7
2d	Q9CQD4;Q99LU0	Charged multivesicular body protein 1b-2;Charged multivesicular body protein 1b-1	Chmp1b2;Chmp1b1	3	3	12.6	7.2521	2.1492	4.6225	5
2d	Q9CQE8	UPF0568 protein C14orf166 homolog		8	8	40.2	24.061	0.91332	17.677	10
2d	Q9CQF3	Cleavage and polyadenylation specificity factor subunit 5	Nudt21	3	3	14.1	4.0118	2.0135	7.4504	2
2d	Q9CQF9	Prenylcysteine oxidase	Pcyox1	10	10	26.3	65.606	0.60856	22.348	15
2d	Q9CQH3	NADH dehydrogenase [ubiquinone] 1 beta subcomplex subunit 5, mitochondrial	Ndufb5	3	3	14.3	7.2461	0.6569	24.533	3
2d	Q9CQI3;Q9ERL7	Glia maturation factor beta	Gmfb	7	7	50.7	120.43	0.69314	13.409	12
2d	Q9CQI6	Coactosin-like protein	Cotl1	2	2	10.6	4.0992	0.547	6.9928	2
2d	Q9CQJ6	Density-regulated protein	Denr	5	5	34.3	25.692	0.72072	26.754	4
2d	Q9CQJ8	NADH dehydrogenase [ubiquinone] 1 beta subcomplex subunit 9	Ndufb9	4	4	37.4	18.867	0.56078	16.755	3
2d	Q9CQL1;P61327	Protein mago nashi homolog 2;Protein mago nashi homolog	Magohb;Magoh	3	3	24	7.201	2.5539	7.4789	2
2d	Q9CQM5	Thioredoxin domain-containing protein 17	Txndc17	5	5	52.8	25.013	0.63676	24.841	7
2d	Q9CQM9	Glutaredoxin-3	Glrx3	7	7	23.1	49.777	1.4074	12.154	12
2d	Q9CQN1	Heat shock protein 75 kDa, mitochondrial	Trap1	17	17	25.6	90.055	2.2061	23.602	16
2d	Q9CQQ7	ATP synthase F(0) complex subunit B1, mitochondrial	Atp5f1	11	11	31.2	35.597	0.6003	8.3448	12
2d	Q9CQR2	40S ribosomal protein S21	Rps21	6	6	61.4	73.33	1.39	12.478	16
2d	Q9CQR6	Serine/threonine-protein phosphatase 6 catalytic subunit;Serine/threonine-protein phosphatase 6 catalytic subunit, N-terminally processed	Ppp6c	2	2	6.9	7.6295	1.3283	1.0154	2
2d	Q9CQS8;E9PW43	Protein transport protein Sec61 subunit beta	Sec61b;Gm10320	2	2	27.1	10.011	3.2404	6.2809	3
2d	Q9CQT1	Methylthioribose-1-phosphate isomerase	Mri1	7	7	36.6	37.5	0.641	15.56	5
2d	Q9CQU0	Thioredoxin domain-containing protein 12	Txndc12	6	6	42.9	27.07	1.0896	16.698	16
2d	Q9CQU3	Protein RER1	Rer1	2	2	14.8	10.916	0.67028	47.442	2
2d	Q9CQV8	14-3-3 protein beta/alpha;14-3-3 protein beta/alpha, N-terminally processed	Ywhab	14	9	60.2	323.31	0.79609	10.009	23
2d	Q9CQW1	Synaptobrevin homolog YKT6	Ykt6	6	6	36.4	30.579	1.3665	10.382	6
2d	Q9CQW2	ADP-ribosylation factor-like protein 8B	Arl8b	5	2	28	24.073	1.1235	9.947	13
2d	Q9CQW9	Interferon-induced transmembrane protein 3	Ifitm3	4	3	36.5	51.489	10.03	29.416	3
2d	Q9CQX2	Cytochrome b5 type B	Cyb5b	4	4	50.7	95.776	0.77981	22.04	10
2d	Q9CQY5	Magnesium transporter protein 1	Magt1	3	3	9	7.224	1.117	10.505	2
2d	Q9CQZ5	NADH dehydrogenase [ubiquinone] 1 alpha subcomplex subunit 6	Ndufa6	4	4	33.6	12.146	1.5038	17.264	7
2d	Q9CR00	26S proteasome non-ATPase regulatory subunit 9	Psmd9	10	10	54.5	45.35	1.0743	22.831	8
2d	Q9CR09	Ubiquitin-fold modifier-conjugating enzyme 1	Ufc1	4	4	27.5	22.084	1.4094	12.115	6
2d	Q9CR16	Peptidyl-prolyl cis-trans isomerase D	Ppid	20	20	66.8	110.19	1.2728	18.165	34
2d	Q9CR20;J3QMQ2	Immediate early response 3-interacting protein 1	Ier3ip1;Gm10784	2	2	34.1	30.665	1.3673	30.414	3
2d	Q9CR21	Acyl carrier protein, mitochondrial	Ndufab1	2	2	15.4	4.1109	0.70828	23.381	2
2d	Q9CR26	Vacuolar protein sorting-associated protein VTA1 homolog	Vta1	4	4	19.1	37.064	0.99348	45.242	4
2d	Q9CR51	V-type proton ATPase subunit G 1	Atp6v1g1	4	4	39.8	69.029	2.5062	100.53	4
2d	Q9CR57	60S ribosomal protein L14	Rpl14	7	7	32.3	26.967	1.3752	18.537	15
2d	Q9CR62	Mitochondrial 2-oxoglutarate/malate carrier protein	Slc25a11	7	7	25.8	27.841	0.63098	11.217	12
2d	Q9CR67	Transmembrane protein 33	Tmem33	2	2	9.3	7.2166	2.1731	9.7919	2
2d	Q9CR68	Cytochrome b-c1 complex subunit Rieske, mitochondrial;Cytochrome b-c1 complex subunit 11	Uqcrfs1	5	5	29.6	13.603	0.74071	31.034	2
2d	Q9CR86	Calcium-regulated heat stable protein 1	Carhsp1	6	6	68.9	30.163	0.74662	37.315	11
2d	Q9CR95	Adaptin ear-binding coat-associated protein 1	Necap1	2	2	18.2	3.2494	0.89767	53.243	2
2d	Q9CR98;A0A140T8T1	Protein FAM136A	Fam136a	4	4	40.6	18.462	0.82295	16.46	5
2d	Q9CRA5	Golgi phosphoprotein 3	Golph3	3	3	15.8	18.363	2.2332	105.26	3
2d	Q9CRA8	Exosome complex component RRP46	Exosc5	2	2	15.7	23.554	2.1011	27.473	2
2d	Q9CRB2	H/ACA ribonucleoprotein complex subunit 2	Nhp2	2	2	21.6	27.18	0.82756	8.3617	3
2d	Q9CRB9	MICOS complex subunit Mic19	Chchd3	11	11	48.5	45.776	0.62422	12.01	8
2d	Q9CRC3	UPF0235 protein C15orf40 homolog		2	2	21.4	5.4737	1.1529	9.8365	2
2d	Q9CRC8	Leucine-rich repeat-containing protein 40	Lrrc40	3	3	9.6	15.528	1.0744	24.474	3
2d	Q9CRC9	Glucosamine-6-phosphate isomerase 2	Gnpda2	6	5	40.9	51.909	0.481	7.3634	2
2d	Q9CRD2	ER membrane protein complex subunit 2	Emc2	3	3	9.4	7.039	0.40287	128.14	2
2d	Q9CS42	Ribose-phosphate pyrophosphokinase 2	Prps2	6	2	24.2	22.72	1.1182	33.682	5
2d	Q9CSU0	Regulation of nuclear pre-mRNA domain-containing protein 1B	Rprd1b	5	4	23.6	17.613	1.9382	23.748	5
2d	Q9CT10	Ran-binding protein 3	Ranbp3	2	2	3.9	4.9379	2.8654	43.382	2
2d	Q9CU62	Structural maintenance of chromosomes protein 1A	Smc1a	15	15	15.6	50.899	2.288	24.5	2
2d	Q9CVB6	Actin-related protein 2/3 complex subunit 2	Arpc2	11	11	31.7	44.052	0.79183	24.249	29
2d	Q9CW03	Structural maintenance of chromosomes protein 3	Smc3	18	18	18	61.728	2.8501	109.79	4
2d	Q9CWF2	Tubulin beta-2B chain	Tubb2b	32	2	72.4	207.55	0.67314	11.525	38
2d	Q9CWJ9	Bifunctional purine biosynthesis protein PURH;Phosphoribosylaminoimidazolecarboxamide formyltransferase;IMP cyclohydrolase	Atic	32	32	62.8	323.31	1.0802	26.153	50
2d	Q9CWK8	Sorting nexin-2	Snx2	16	14	39.5	104.41	0.73592	17.481	20
2d	Q9CWM4	Prefoldin subunit 1	Pfdn1	5	5	37.7	16.772	2.0764	6.0175	7
2d	Q9CWS0	N(G),N(G)-dimethylarginine dimethylaminohydrolase 1	Ddah1	20	19	70.5	121.62	0.44241	19.226	49
2d	Q9CWU9	Nucleoporin Nup37	Nup37	3	3	14.7	9.4278	0.94514	18.269	3
2d	Q9CWZ7	Gamma-soluble NSF attachment protein	Napg	4	4	17	33.187	1.3123	30.664	3
2d	Q9CX00	IST1 homolog	Ist1	4	4	11	9.8618	1.9048	6.4304	3
2d	Q9CX34	Suppressor of G2 allele of SKP1 homolog	Sugt1	10	10	42.3	126.92	3.6565	10.087	3
2d	Q9CX56	26S proteasome non-ATPase regulatory subunit 8	Psmd8	3	3	6.2	4.3993	1.7087	6.2957	4
2d	Q9CX80	Cytoglobin	Cygb	5	5	36.3	45.828	0.82405	39.395	5
2d	Q9CX86	Heterogeneous nuclear ribonucleoprotein A0	Hnrnpa0	13	13	56.4	101.02	2.9833	67.187	21
2d	Q9CXA2	Trans-L-3-hydroxyproline dehydratase	L3hypdh	8	8	31.9	31.406	0.65939	22.796	6
2d	Q9CXE7	Transmembrane emp24 domain-containing protein 5	Tmed5	2	2	10	9.5176	1.1057	5.5548	4
2d	Q9CXF4	TBC1 domain family member 15	Tbc1d15	7	7	13.6	21.33	3.0599	28.774	2
2d	Q9CXI5	Mesencephalic astrocyte-derived neurotrophic factor	Manf	6	6	36.9	37.716	1.2098	26.92	12
2d	Q9CXR1	Dehydrogenase/reductase SDR family member 7	Dhrs7	2	2	11.2	17.2	0.67966	14.287	2
2d	Q9CXS4	Centromere protein V	Cenpv	3	3	24.2	21.559	0.39845	2.0613	2
2d	Q9CXT8	Mitochondrial-processing peptidase subunit beta	Pmpcb	6	6	20.7	52.608	3.4873	8.7857	3
2d	Q9CXW3	Calcyclin-binding protein	Cacybp	5	5	31.9	19.042	3.0152	26.353	8
2d	Q9CXY6	Interleukin enhancer-binding factor 2	Ilf2	5	5	18.5	25.791	0.73074	20.816	8
2d	Q9CXZ1	NADH dehydrogenase [ubiquinone] iron-sulfur protein 4, mitochondrial	Ndufs4	5	5	26.3	15.285	2.7957	124.4	3
2d	Q9CY18	Sorting nexin-7	Snx7	10	10	19.9	24.289	1.0853	35.273	10
2d	Q9CY50	Translocon-associated protein subunit alpha	Ssr1	4	4	19.9	70.271	2.3635	40.418	3
2d	Q9CY57	Chromatin target of PRMT1 protein	Chtop	3	3	16.9	8.6596	3.8166	16.268	4
2d	Q9CY58	Plasminogen activator inhibitor 1 RNA-binding protein	Serbp1	20	20	52.1	260.32	3.6479	82.111	23
2d	Q9CY64	Biliverdin reductase A	Blvra	7	7	30.5	44.003	0.87721	13.785	7
2d	Q9CY66	H/ACA ribonucleoprotein complex subunit 1	Gar1	3	3	17.7	6.6932	1.3644	2.2546	2
2d	Q9CYA0	Cysteine-rich with EGF-like domain protein 2	Creld2	3	3	12.6	9.4419	1.2605	12.121	5
2d	Q9CYD3	Cartilage-associated protein	Crtap	7	7	16.2	14.585	2.1335	14.373	7
2d	Q9CYG7	Mitochondrial import receptor subunit TOM34	Tomm34	7	7	26.5	49.865	2.5007	76.242	5
2d	Q9CYL5	Golgi-associated plant pathogenesis-related protein 1	Glipr2	8	8	71.4	115.62	0.82807	32.911	13
2d	Q9CYN2	Signal peptidase complex subunit 2	Spcs2	6	6	36.7	125.26	1.376	20.356	3
2d	Q9CYR6	Phosphoacetylglucosamine mutase	Pgm3	10	10	27.5	47.523	0.74956	17.355	10
2d	Q9CYZ2	Tumor protein D54	Tpd52l2	13	13	58.2	94.183	1.044	23.379	23
2d	Q9CZ04	COP9 signalosome complex subunit 7a	Cops7a	5	5	25.1	25.34	1.1074	13.214	8
[truncated: 4,497 more rows]

## Sheet: Mouse (Rep2)
Timepoint	Protein IDs	Protein names	Gene names	Peptides	Unique peptides	Sequence coverage [%]	Score	Ratio H/L	Ratio H/L variability [%]	Ratio H/L count
2d	A0A087WRJ1;O88245;F7AIG4;E9Q1C9;L7N452;A2AHM2;A2ARV7;G3UY53;A2AW66;A2ARR6;A2BFU4;Q7TPX5;J3QPX0;F6YAM1;A0A087WRH0;K7N769;Q99LG7;Q6PEE4;F6ZS36;A2AW67;A2ART4;A2ARR7;Q9JIC0;L7N248;L7N267;E9PZP6;A2ART0;A0A0J9YUD4;L7N208;A2ARX0;A2ARW8;E9Q981;Q6NZI9;A2AU83;A2BG91;P08043;Q6P560		2610044O15Rik8	3	2	13.4	6.7331	5.4131	4.8521	2
2d	A0A0A6YVU8;Q9JKV1	Proteasomal ubiquitin receptor ADRM1	Gm9774;Adrm1	5	5	12	25.81	1.9986	12.809	8
2d	A0A0J9YUD5			7	7	5.2	35.666	0.87097	22.428	5
2d	A0A140T8K6;P47964;D3YX71	60S ribosomal protein L36	Rpl36	8	8	41	18.104	1.4266	78.55	11
2d	A0A140T8M7;P62751;D3YTY6	60S ribosomal protein L23a	Rpl23a	14	14	59.6	40.455	1.4674	76.336	22
2d	A0A140T8T4;P51410;S4R1R7	60S ribosomal protein L9	Rpl9	13	13	62.5	142.18	1.3821	9.0691	27
2d	A0A140T8V3;Q60931	Voltage-dependent anion-selective channel protein 3	Vdac3	11	11	42	112.15	0.68937	12.074	24
2d	A1L3P4	Sodium/hydrogen exchanger	Slc9a6	3	3	5.8	9.0118	0.87221	47.569	3
2d	A2A432	Cullin-4B	Cul4b	15	9	15.7	34.034	4.2693	102.38	5
2d	A2A4P4;Q3THG9	Alanyl-tRNA editing protein Aarsd1	Gm27029;Aarsd1	4	4	13.3	19.233	3.3018	17.569	6
2d	A2A5R2	Brefeldin A-inhibited guanine nucleotide-exchange protein 2	Arfgef2	10	8	8	35.056	1.7582	71.751	7
2d	A2A6T1	Cerebellar degeneration-related protein 2-like	Cdr2l	7	7	20	27.541	2.8072	7.6475	8
2d	A2AAY5	SH3 and PX domain-containing protein 2B	Sh3pxd2b	15	14	27.3	65.292	2.8972	158.21	13
2d	A2ADY9;Q9DAF3	Protein DDI1 homolog 2	Ddi2	4	4	18.3	15.149	2.5828	7.2462	2
2d	A2AGT5	Cytoskeleton-associated protein 5	Ckap5	23	23	14.3	110.52	4.1575	97.471	12
2d	A2AIX1		Sec16a	12	12	7.6	34.09	2.161	19.963	5
2d	A2AJI0	MAP7 domain-containing protein 1	Map7d1	9	9	14.4	21.306	6.3534	98.014	5
2d	A2ALW5	DnaJ homolog subfamily C member 25	Dnajc25	3	2	10.4	9.5365	2.037	3.4751	2
2d	A2AN08	E3 ubiquitin-protein ligase UBR4	Ubr4	23	23	6.6	94.581	2.5537	84.854	15
2d	A2ANY6		Mdn1	3	3	0.8	6.3796	5.7498	44.517	2
2d	A2AR02	Peptidyl-prolyl cis-trans isomerase G	Ppig	6	6	9.3	11.77	3.1176	45.259	4
2d	A2ARA8	Integrin alpha-8;Integrin alpha-8 heavy chain;Integrin alpha-8 light chain	Itga8	6	6	8.4	17.052	1.3984	14.941	6
2d	A2AWA9	Rab GTPase-activating protein 1	Rabgap1	11	11	12	30.316	2.9383	27.602	6
2d	A2BDX3	Adenylyltransferase and sulfurtransferase MOCS3;Molybdopterin-synthase adenylyltransferase;Molybdopterin-synthase sulfurtransferase	Mocs3	4	4	8.9	5.0933	2.0846	12.004	4
2d	A2RSY6	TRMT1-like protein	Trmt1l	3	3	6.7	14.789	5.2149	27.671	2
2d	A3KMP2	Tetratricopeptide repeat protein 38	Ttc38	4	4	12.5	13.709	1.1649	3.6543	2
2d	A6H630	Protein-glutamate O-methyltransferase	Armt1	2	2	4.6	3.4181	0.79967	43.745	2
2d	A6H8H2	DENN domain-containing protein 4C	Dennd4c	2	2	1.8	10.08	1.3686	90.734	2
2d	A6X919	Probable C-mannosyltransferase DPY19L1	Dpy19l1	4	4	7.8	13.144	1.0654	9.1584	6
2d	B1AUH1	Receptor-type tyrosine-protein phosphatase U	Ptpru	2	2	1.8	1.8734	2.9345	93.603	2
2d	B1AUN2		Eif2b3	6	6	13.9	12.689	1.6856	7.9053	6
2d	B1AZI6;E9Q5E2	THO complex subunit 2	Thoc2	4	4	3.5	7.707	3.2839	22.721	2
2d	B1AZP2	Disks large-associated protein 4	Dlgap4	2	2	2.6	2.0174	2.3853	15.412	2
2d	B2RQC6;Q8C196	CAD protein;Glutamine-dependent carbamoyl-phosphate synthase;Aspartate carbamoyltransferase;Dihydroorotase	Cad	23	23	16	127.22	2.3212	23.653	16
2d	B2RVL6	Zinc finger CCHC domain-containing protein 24	Zcchc24	7	7	31.5	25.889	11.086	78.911	2
2d	B2RXQ2		Ppfia1	11	11	12.2	28.114	1.5649	24.119	10
2d	B2RXR6	Serine/threonine-protein phosphatase 6 regulatory ankyrin repeat subunit B	Ankrd44	8	8	10.9	15.511	1.0252	39.599	6
2d	B2RXS4	Plexin-B2	Plxnb2	22	22	19.6	91.126	1.7274	24.622	20
2d	B2RY04	Dedicator of cytokinesis protein 5	Dock5	2	2	1.5	6.2214	0.91311	68.806	2
2d	B2RY56	RNA-binding protein 25	Rbm25	11	11	21.1	58.13	2.5368	13.595	6
2d	B7ZMP1	Probable Xaa-Pro aminopeptidase 3	Xpnpep3	2	2	5.5	6.1339	1.1025	41.525	3
2d	B7ZNL8		Pus7	9	9	21.3	66.516	4.4602	11.223	5
2d	B9EJ80		Pdzd8	2	2	1.9	23.652	1.84	14.782	3
2d	B9EJ86	Oxysterol-binding protein	Osbpl8	5	5	8.1	16.853	2.2216	15.972	2
2d	D0QMC3;O35368	Myeloid cell nuclear differentiation antigen-like protein	Mndal	17	9	32.2	27.498	3.0489	11.726	3
2d	D3YUJ3		Ccnyl1	4	4	11.2	4.8822	1.0786	11.381	2
2d	D3YVN7;Q8BFR5	Elongation factor Tu;Elongation factor Tu, mitochondrial	Gm9755;Tufm	23	23	58.6	129.12	0.75768	18.111	56
2d	D3YXK2	Scaffold attachment factor B1	Safb	17	11	24.4	230.21	2.2315	23.478	10
2d	D3YYU8	Obscurin-like protein 1	Obsl1	10	10	8.6	26.889	3.6002	14.396	4
2d	D3YZP9	Coiled-coil domain-containing protein 6	Ccdc6	13	13	31.8	223.24	1.7559	14.691	15
2d	D3YZZ5		Tmed7	4	4	23.7	17.252	0.77684	15.628	6
2d	D3Z0M9		Ddx23	11	11	19.4	36.568	3.8991	16.111	10
2d	D3Z2H9		Tpm3-rs7	27	12	65.7	89.644	0.53831	20.994	22
2d	D3Z3N4		Hnrnph3	5	5	22.8	24.018	1.1416	16.452	8
2d	D3Z5M2;Q6PHQ9	Polyadenylate-binding protein	Gm10110;Pabpc4	20	12	32.7	49.274	1.7897	88.58	13
2d	D3Z7P3	Glutaminase kidney isoform, mitochondrial	Gls	22	22	47.9	122.89	1.3033	24.413	24
2d	D4AFX7		Dnajc13	9	9	6	114.73	1.0184	27.783	8
2d	E0CYQ0		Kctd17	6	6	24	30.681	2.9762	127.93	3
2d	E9PVA8		Gcn1l1	32	32	16.2	128.53	1.4487	33.814	22
2d	E9PVZ8		Golgb1	46	46	19.5	187.64	2.0265	21.36	38
2d	E9PWG2		Trappc8	4	4	3.7	24.25	1.4047	6.6643	2
2d	E9PWQ3		Col6a3	99	99	40.3	323.31	0.20698	39.096	83
2d	E9PY39;Q9CZY3;Q99LQ7	Ubiquitin-conjugating enzyme E2 variant 1	Gm20431;Ube2v1	8	3	28	31.07	1.1522	13.452	8
2d	E9PYB0		Ahnak2	33	33	61.2	323.31	0.92532	13.916	57
2d	E9PYF4		Lmo7	11	11	9.7	41.327	3.4873	1.7988	4
2d	E9PYG6		Rasa1	7	7	9.2	21.237	1.8992	24.228	8
2d	E9PYL9;Q9CXW4;E9PZB3	60S ribosomal protein L11	Gm10036;Rpl11	7	7	46.6	33.972	1.3924	16.747	9
2d	E9PZF0;Q01768	Nucleoside diphosphate kinase;Nucleoside diphosphate kinase B	Gm20390;Nme2	14	6	72.3	100.18	1.4444	19.662	35
2d	E9PZJ8	Activating signal cointegrator 1 complex subunit 3	Ascc3	7	7	4.3	15.638	3.058	11.647	3
2d	E9PZM4	Chromodomain-helicase-DNA-binding protein 2	Chd2	2	2	1.7	5.2721	3.8534	84.029	3
2d	E9Q035;P47758	Signal recognition particle receptor subunit beta	Gm20425;Srprb	13	13	13.7	85.333	4.1122	51.73	6
2d	E9Q0S6		Tns1	37	35	32.9	159.64	6.0532	68.018	10
2d	E9Q394		Akap13	7	7	4.8	42.224	3.0129	107.07	2
2d	E9Q3G8		Nup153	11	11	11.8	62.561	3.4051	1.2345	6
2d	E9Q3L2		Pi4ka	8	8	4.6	26.581	0.75031	21.563	6
2d	E9Q411		Nbas	8	8	5.7	24.337	1.153	22.416	7
2d	E9Q4K7	Kinesin-like protein	Kif13b	8	5	4.9	12.997	0.95955	14.214	7
2d	E9Q4P1		Wdfy1	5	5	17.3	14.57	0.94345	10.72	4
2d	E9Q4X2		Uggt2	4	4	4.6	10.168	2.1655	26.255	4
2d	E9Q512		Trip11	25	25	18.4	196.79	2.8263	39.677	16
2d	E9Q555	E3 ubiquitin-protein ligase RNF213	Rnf213	9	9	2.7	47.905	1.9865	55.925	5
2d	E9Q5C9		Nolc1	8	8	13.7	18.848	6.5934	10.772	3
2d	E9Q5K9	YTH domain-containing protein 1	Ythdc1	6	6	12.1	109.45	0.89957	130.83	3
2d	E9Q616		Ahnak	269	269	73.6	323.31	1.3461	23.55	467
2d	E9Q634	Unconventional myosin-Ie	Myo1e	4	4	3.9	2.6785	3.0218	50.034	2
2d	E9Q6E5		Srsf11	2	2	6.1	5.7335	2.6946	17.654	3
2d	E9Q6R7		Utrn	78	78	31.7	323.31	1.0673	20.897	68
2d	E9Q7G0		Numa1	53	53	34.1	323.31	4.1767	27.829	37
2d	E9Q7M2;Q9EQN3		Tsc22d2	4	3	5.6	11.696	1.8131	19.473	3
2d	E9Q8I7		Nfxl1	3	3	5.1	7.3835	0.91628	9.2202	4
2d	E9Q912		Rap1gds1	13	13	32.9	130.16	1.3941	17.522	13
2d	E9Q987;Q99PQ1	Tripartite motif-containing protein 12A	Trim12c;Trim12a	2	2	7	12.597	1.5741	73.805	2
2d	E9QA15;REV__B2RXQ2		Cald1	54	53	43.1	323.31	1.1437	47.228	113
2d	E9QAB6		Ptar1	3	3	8.7	10.536	4.3586	83.867	4
2d	E9QAZ2;Q9CZM2	Ribosomal protein L15;60S ribosomal protein L15	Gm10020;Rpl15	18	18	60.8	58.425	1.5525	64.57	32
2d	F2Z3U3		Raph1	3	3	3	5.9055	2.9103	46	3
2d	F6QL70;D3Z1N9;P47915;F6YH22;W4VSN7;F6VZG1	60S ribosomal protein L29	Gm17669;Gm10709;Rpl29;Gm5218;Gm3550	4	4	26	6.4426	1.5245	66.857	6
2d	F6YVP7;P62270;A0A140T8T3	40S ribosomal protein S18	Gm10260;Rps18	14	14	48.7	28.296	1.6193	61.067	17
2d	F6ZDS4	Nucleoprotein TPR	Tpr	38	38	19.5	323.31	1.8525	30.851	32
2d	F8VPK0		Ttc37	4	4	3.8	6.1998	1.402	5.0163	3
2d	F8VPN4		Agl	14	14	14.3	47.278	0.97523	18.575	16
2d	F8VPP8		Zc3h7b	7	6	7.1	12.605	2.0888	130.23	2
2d	F8VPU2	FERM, RhoGEF and pleckstrin domain-containing protein 1	Farp1	17	17	24.6	60.036	1.0207	18.507	16
2d	F8VQ70		Scaper	2	2	1.9	5.6642	4.5275	92.422	3
2d	F8VQB6	Unconventional myosin-X	Myo10	2	2	1.3	4.3893	8.1065	10.327	2
2d	F8VQC1	Signal recognition particle subunit SRP72	Srp72	14	14	31.7	120.09	1.6716	71.398	15
2d	F8WIX8;Q64523;Q6GSS7	Histone H2A;Histone H2A type 2-C;Histone H2A type 2-A	Hist1h2al;Hist2h2ac;Hist2h2aa1	7	2	60	61.872	0.2749	16.029	7
2d	G3X972		Sec24c	6	6	7.6	11.48	1.6128	40.555	6
2d	G3X9K3	Brefeldin A-inhibited guanine nucleotide-exchange protein 1	Arfgef1	6	4	5.6	8.6387	1.6453	16.293	3
2d	G3X9L6;Q9DCX2	ATP synthase subunit d, mitochondrial	Gm10250;Atp5h	10	10	66.2	86.977	0.53377	21.729	14
2d	G5E829	Plasma membrane calcium-transporting ATPase 1	Atp2b1	16	9	18.3	24.876	1.0197	16.628	7
2d	G5E861	Sodium channel and clathrin linker 1	Sclt1	2	2	2.6	1.8693	0.94456	2.2582	2
2d	G5E897		Kdelc2	5	5	13.3	25.141	0.88079	18.926	10
2d	G5E8K5	Ankyrin-3	Ank3	9	7	8.1	59.512	3.7576	12.766	4
2d	G5E8V9;E9QAY5		Arfip1	11	11	44.8	119.14	2.1066	68.34	11
2d	G5E905		Zfp871	3	3	6.3	6.4772	9.5735	139.15	2
2d	J3QNY1;B2RXM2;V9GX38		Gm9242;Gm6793	25	2	46.5	8.6102	1.0324	4.534	6
2d	O08528;Q91W97	Hexokinase-2	Hk2	31	29	38.6	189.59	3.9009	78.157	11
2d	O08529	Calpain-2 catalytic subunit	Capn2	30	30	55.7	323.31	0.92109	26.97	52
2d	O08532	Voltage-dependent calcium channel subunit alpha-2/delta-1;Voltage-dependent calcium channel subunit alpha-2-1;Voltage-dependent calcium channel subunit delta-1	Cacna2d1	3	3	4.7	9.0148	0.71274	15.307	4
2d	O08539	Myc box-dependent-interacting protein 1	Bin1	10	10	24.1	210.71	2.1305	14.51	14
2d	O08547	Vesicle-trafficking protein SEC22b	Sec22b	13	13	61.9	73.047	1.1294	23.373	16
2d	O08553	Dihydropyrimidinase-related protein 2	Dpysl2	27	24	67.5	323.31	0.51198	11.767	59
2d	O08573	Galectin-9	Lgals9	5	5	19.3	45.496	2.3543	42.591	3
2d	O08579	Emerin	Emd	13	13	62.9	98.358	1.3307	21.458	27
2d	O08582	GTP-binding protein 1	Gtpbp1	4	4	12.1	16.863	2.3652	6.2869	4
2d	O08583;Q9JJW6	THO complex subunit 4	Alyref	9	9	51	109.21	1.3317	9.3235	14
2d	O08585	Clathrin light chain A	Clta	2	2	7.7	2.5198	1.6081	6.9912	3
2d	O08599	Syntaxin-binding protein 1	Stxbp1	14	14	27.4	32.027	0.80433	41.025	16
2d	O08638	Myosin-11	Myh11	56	31	32	323.31	0.63556	39.573	33
2d	O08663	Methionine aminopeptidase 2	Metap2	15	15	47.7	99.378	5.0759	1.7424	2
2d	O08709;Q8BG37	Peroxiredoxin-6	Prdx6	15	15	61.6	113.3	1.1369	11.137	29
2d	O08715	A-kinase anchor protein 1, mitochondrial	Akap1	6	6	15.5	44.805	4.9311	36.145	2
2d	O08736	Caspase-12	Casp12	3	3	8.8	11.228	10.565	0.33761	2
2d	O08738	Caspase-6;Caspase-6 subunit p18;Caspase-6 subunit p11	Casp6	4	4	13	5.6409	1.1106	14.818	4
2d	O08749	Dihydrolipoyl dehydrogenase, mitochondrial	Dld	18	18	43.6	110.91	0.65069	20.321	36
2d	O08756	3-hydroxyacyl-CoA dehydrogenase type-2	Hsd17b10	9	9	51.7	110.18	0.53372	20.161	12
2d	O08759	Ubiquitin-protein ligase E3A	Ube3a	10	10	19.2	79.757	2.6791	34.076	8
2d	O08784	Treacle protein	Tcof1	16	16	16.7	55.431	1.419	60.372	15
2d	O08788	Dynactin subunit 1	Dctn1	41	41	38.3	323.31	1.0674	18.347	49
2d	O08795	Glucosidase 2 subunit beta	Prkcsh	15	15	36.7	147.15	1.234	8.7764	23
2d	O08797;Q9DAV6		Serpinb9	13	13	38	36.509	0.50874	20.217	8
2d	O08807	Peroxiredoxin-4	Prdx4	17	16	65	149.36	1.0346	21.189	39
2d	O08808	Protein diaphanous homolog 1	Diaph1	6	6	5.5	6.6318	2.85	6.0077	2
2d	O08810	116 kDa U5 small nuclear ribonucleoprotein component	Eftud2	22	21	32.3	88.762	1.5531	18.967	23
2d	O08915	AH receptor-interacting protein	Aip	6	6	25.5	134.27	3.2402	24.53	8
2d	O08917	Flotillin-1	Flot1	14	14	44.4	87.654	0.77066	13.249	21
2d	O08919	Numb-like protein	Numbl	7	6	15.9	18.517	1.9169	75.886	6
2d	O08997	Copper transport protein ATOX1	Atox1	3	3	76.5	101.02	1.1153	4.8901	10
2d	O08999	Latent-transforming growth factor beta-binding protein 2	Ltbp2	5	5	3.3	21.405	1.5908	15.979	8
2d	O09012	Peroxisomal targeting signal 1 receptor	Pex5	13	13	26.6	70.745	5.3749	12.188	2
2d	O09044;P60879	Synaptosomal-associated protein 23	Snap23	9	9	61.4	151.98	1.928	18.37	7
2d	O09061	Proteasome subunit beta type-1	Psmb1	7	7	42.1	65.252	1.1628	6.7163	11
2d	O09106;D3YYI8	Histone deacetylase 1;Histone deacetylase	Hdac1;Gm10093	4	3	15.4	9.7931	1.9283	115.82	2
2d	O09110	Dual specificity mitogen-activated protein kinase kinase 3	Map2k3	4	3	16.7	18.255	2.4633	0.90881	2
2d	O09111	NADH dehydrogenase [ubiquinone] 1 beta subcomplex subunit 11, mitochondrial	Ndufb11	5	5	33.8	45.674	0.99605	18.434	4
2d	O09117	Synaptophysin-like protein 1	Sypl1	2	2	4.2	5.8319	0.57633	16.659	2
2d	O09131;Q8K2Q2	Glutathione S-transferase omega-1	Gsto1	21	21	80.8	89.381	1.513	19.302	28
2d	O09159	Lysosomal alpha-mannosidase	Man2b1	7	7	11.1	32.535	0.3615	37.178	3
2d	O09167;A0A140T8K5	60S ribosomal protein L21	Rpl21	11	11	51.9	57.962	1.5123	5.0857	19
2d	O09172	Glutamate--cysteine ligase regulatory subunit	Gclm	3	3	16.1	16.584	2.4005	7.2018	4
2d	O35071;Q60575	Kinesin-like protein KIF1C	Kif1c	8	6	10.5	71.521	3.7226	30.585	4
2d	O35074	Prostacyclin synthase	Ptgis	21	21	54.5	201.1	1.577	11.693	34
2d	O35083	1-acyl-sn-glycerol-3-phosphate acyltransferase alpha	Agpat1	3	3	18.2	6.4887	0.92459	32.151	2
2d	O35114	Lysosome membrane protein 2	Scarb2	5	5	14	18.022	1.4062	10.321	4
2d	O35129	Prohibitin-2	Phb2	13	13	47.2	48.475	0.7555	95.483	20
2d	O35143	ATPase inhibitor, mitochondrial	Atpif1	4	4	24.5	3.373	0.67517	36.941	5
2d	O35166	Golgi SNAP receptor complex member 2	Gosr2	6	6	34.9	26.827	2.1065	19.841	8
2d	O35226	26S proteasome non-ATPase regulatory subunit 4	Psmd4	9	9	36.7	192.54	2.8928	44.192	9
2d	O35239	Tyrosine-protein phosphatase non-receptor type 9	Ptpn9	5	5	12.5	14.692	1.1468	11.534	2
2d	O35286	Pre-mRNA-splicing factor ATP-dependent RNA helicase DHX15	Dhx15	15	15	21.3	42.785	2.9217	22.581	7
2d	O35295	Transcriptional activator protein Pur-beta	Purb	9	8	53.4	135.3	0.50206	14.539	6
2d	O35326	Serine/arginine-rich splicing factor 5	Srsf5	3	3	13.8	18.908	1.3567	143.85	4
2d	O35343	Importin subunit alpha-3	Kpna4	13	9	38	139.93	2.301	43.791	17
2d	O35344	Importin subunit alpha-4	Kpna3	11	7	25.7	18.33	2.1707	19.677	13
2d	O35345	Importin subunit alpha-7	Kpna6	6	2	14.9	20.464	2.1253	12.454	2
2d	O35350	Calpain-1 catalytic subunit	Capn1	16	16	27.1	72.271	0.74402	33.123	16
2d	O35379	Multidrug resistance-associated protein 1	Abcc1	8	8	7.3	55.943	1.5831	41.148	5
2d	O35381;Q64G17	Acidic leucine-rich nuclear phosphoprotein 32 family member A	Anp32a	8	6	25.5	40.842	0.95459	23.06	10
2d	O35382	Exocyst complex component 4	Exoc4	13	13	14.7	32.282	1.5928	14.319	8
2d	O35459	Delta(3,5)-Delta(2,4)-dienoyl-CoA isomerase, mitochondrial	Ech1	6	6	22.3	19.403	0.72006	9.6045	9
2d	O35465	Peptidyl-prolyl cis-trans isomerase FKBP8	Fkbp8	5	5	15.4	41.061	7.7952	24.848	3
2d	O35551	Rab GTPase-binding effector protein 1	Rabep1	3	3	2	2.9059	1.1204	39.257	2
2d	O35566	CD151 antigen	Cd151	3	3	12.6	15.105	3.7246	7.9567	11
2d	O35593	26S proteasome non-ATPase regulatory subunit 14	Psmd14	7	7	39.4	20.213	1.0858	8.765	8
2d	O35598	Disintegrin and metalloproteinase domain-containing protein 10	Adam10	7	7	16.3	29.525	6.5772	10.978	2
2d	O35609	Secretory carrier-associated membrane protein 3	Scamp3	7	7	20.1	60.08	1.7477	13.367	10
2d	O35638	Cohesin subunit SA-2	Stag2	6	5	7.6	26.84	2.0779	146.18	2
2d	O35639	Annexin A3	Anxa3	21	21	61	204.76	0.84096	11.364	31
2d	O35643	AP-1 complex subunit beta-1	Ap1b1	27	11	30.6	63.527	0.85753	25.504	8
2d	O35658	Complement component 1 Q subcomponent-binding protein, mitochondrial	C1qbp	4	4	15.1	28.597	0.94897	5.1502	7
2d	O35682	Myeloid-associated differentiation marker	Myadm	5	5	15.3	36.755	0.63028	8.9547	21
2d	O35685	Nuclear migration protein nudC	Nudc	8	8	23.5	22.192	3.0062	10.429	7
2d	O35691	Pinin	Pnn	8	8	13.4	24.656	2.0699	69.147	9
2d	O35704	Serine palmitoyltransferase 1	Sptlc1	8	8	27.3	53.022	3.5817	13.475	4
2d	O35737	Heterogeneous nuclear ribonucleoprotein H;Heterogeneous nuclear ribonucleoprotein H, N-terminally processed	Hnrnph1	18	10	56.1	196.09	1.73	14.93	35
2d	O35841	Apoptosis inhibitor 5	Api5	12	12	33.1	150.57	2.9869	52.898	11
2d	O35855	Branched-chain-amino-acid aminotransferase, mitochondrial	Bcat2	5	5	20.4	97.964	0.63869	11.37	5
2d	O35857	Mitochondrial import inner membrane translocase subunit TIM44	Timm44	9	9	20.6	42.979	0.93212	87.923	7
2d	O35864	COP9 signalosome complex subunit 5	Cops5	8	8	31.4	33.379	1.3351	48.725	8
2d	O35874	Neutral amino acid transporter A	Slc1a4	2	2	5.6	24.277	6.3992	12.508	2
2d	O35887	Calumenin	Calu	24	24	71.1	323.31	1.7738	33.044	63
2d	O35900	U6 snRNA-associated Sm-like protein LSm2	Lsm2	2	2	28.4	6.1933	0.74927	3.8328	2
2d	O35969	Guanidinoacetate N-methyltransferase	Gamt	6	6	57.6	23.093	1.6982	19.546	4
2d	O54692	Centromere/kinetochore protein zw10 homolog	Zw10	8	8	14.1	29.137	1.281	9.6186	4
2d	O54724	Polymerase I and transcript release factor	Ptrf	26	26	54.1	323.31	0.42435	15.203	58
2d	O54734	Dolichyl-diphosphooligosaccharide--protein glycosyltransferase 48 kDa subunit	Ddost	14	14	49.7	216.47	0.87477	8.9674	23
2d	O54774	AP-3 complex subunit delta-1	Ap3d1	13	13	13.8	76.246	1.4153	11.341	18
2d	O54781;Q9Z0G2	SRSF protein kinase 2;SRSF protein kinase 2 N-terminal;SRSF protein kinase 2 C-terminal	Srpk2	4	3	10.9	8.7341	3.3913	7.135	2
2d	O54782	Epididymis-specific alpha-mannosidase	Man2b2	11	11	18.8	174.97	0.59018	21.283	13
2d	O54833	Casein kinase II subunit alpha	Csnk2a2	8	8	25.1	31.084	1.7023	8.3312	10
2d	O54916;Q80XA6	RalBP1-associated Eps domain-containing protein 1	Reps1	3	3	4.3	16.783	1.131	14.953	3
2d	O54931	A-kinase anchor protein 2	Akap2	18	18	29.6	195.85	3.4101	29.975	12
2d	O54940	BCL2/adenovirus E1B 19 kDa protein-interacting protein 2	Bnip2	3	3	8.6	4.5871	2.8306	10.585	2
2d	O54941	SWI/SNF-related matrix-associated actin-dependent regulator of chromatin subfamily E member 1	Smarce1	7	7	26.5	24.099	4.4705	81.026	3
2d	O54962	Barrier-to-autointegration factor;Barrier-to-autointegration factor, N-terminally processed	Banf1	7	7	66.3	52.765	0.81026	9.2273	10
2d	O54965	E3 ubiquitin-protein ligase RNF13	Rnf13	2	2	8.7	8.9872	8.4467	37.344	3
2d	O54984	ATPase Asna1	Asna1	2	2	9.8	9.4255	1.3997	13.266	3
2d	O54988;O55098	STE20-like serine/threonine-protein kinase	Slk	23	23	31.5	149.65	1.6536	37.783	15
2d	O54998	Peptidyl-prolyl cis-trans isomerase FKBP7	Fkbp7	9	9	42.7	45.054	2.8429	60.108	12
2d	O55022	Membrane-associated progesterone receptor component 1	Pgrmc1	13	12	57.9	66.922	1.2675	19.371	14
2d	O55023	Inositol monophosphatase 1	Impa1	7	7	24.5	18.518	0.8617	13.427	14
2d	O55029	Coatomer subunit beta	Copb2	21	21	33.7	149.78	1.2466	45.307	19
2d	O55033	Cytoplasmic protein NCK2	Nck2	3	3	8.2	4.5679	2.3803	30.491	2
2d	O55060	Thiopurine S-methyltransferase	Tpmt	3	3	10	8.5568	0.78938	13.761	3
2d	O55091	Protein IMPACT	Impact	10	10	35.8	55.696	4.233	50.53	3
2d	O55106	Striatin	Strn	7	7	16.8	28.372	1.3533	6.6242	3
2d	O55125	Protein NipSnap homolog 1	Nipsnap1	2	2	3.9	4.3539	0.53895	28.265	2
2d	O55126	Protein NipSnap homolog 2	Gbas	6	6	21.7	14.657	0.49364	10.622	7
2d	O55128	Histone deacetylase complex subunit SAP18	Sap18	4	4	25.5	25.408	8.9952	89.074	2
2d	O55131;Q9DA97	Septin-7	2017-09-07	33	31	63.5	323.31	0.56217	26.847	56
2d	O55135	Eukaryotic translation initiation factor 6	Eif6	10	10	75.9	61.942	2.9174	24.981	9
2d	O55142	60S ribosomal protein L35a	Rpl35a	7	7	43.6	12.497	1.3459	13.659	10
2d	O55143;Q8R429;Q64518	Sarcoplasmic/endoplasmic reticulum calcium ATPase 2	Atp2a2	40	40	41.6	282.22	2.4651	64.198	48
2d	O55201	Transcription elongation factor SPT5	Supt5h	18	18	26.3	136.28	6.1637	63.88	7
2d	O55222	Integrin-linked protein kinase	Ilk	13	13	42	64.651	1.6474	19.052	13
2d	O55234	Proteasome subunit beta type-5	Psmb5	11	11	43.6	82.47	1.1213	7.7188	17
2d	O70133	ATP-dependent RNA helicase A	Dhx9	28	28	27.3	323.31	1.9348	57.199	31
2d	O70139	cAMP-dependent protein kinase inhibitor gamma	Pkig	3	3	92.1	13.481	2.2135	0.40794	2
2d	O70152	Dolichol-phosphate mannosyltransferase subunit 1	Dpm1	8	8	39.6	27.026	1.6338	13.939	8
2d	O70194	Eukaryotic translation initiation factor 3 subunit D	Eif3d	15	15	38.9	153.57	1.9831	15.508	19
2d	O70209	PDZ and LIM domain protein 3	Pdlim3	7	7	34.2	54.905	0.22732	12.345	5
2d	O70251	Elongation factor 1-beta	Eef1b	10	9	69.8	152.68	1.4656	16.288	16
2d	O70252	Heme oxygenase 2	Hmox2	5	5	17.8	21.544	1.7585	3.1625	2
2d	O70258	Epsilon-sarcoglycan	Sgce	2	2	8.2	6.7594	1.2585	33.583	2
2d	O70274;Q63739	Protein tyrosine phosphatase type IVA 2;Protein tyrosine phosphatase type IVA 1	Ptp4a2;Ptp4a1	2	2	16.2	7.6263	2.1161	7.8239	4
2d	O70305	Ataxin-2	Atxn2	8	8	8	15.255	3.9931	32.84	5
2d	O70309	Integrin beta-5	Itgb5	16	16	26.3	57.708	1.1759	17.038	20
2d	O70310	Glycylpeptide N-tetradecanoyltransferase 1	Nmt1	5	5	13.7	14.837	2.2017	2.6818	5
2d	O70318	Band 4.1-like protein 2	Epb41l2	50	46	54.3	323.31	0.96185	28.463	62
2d	O70378;M0QWE2	ER membrane protein complex subunit 8	Emc8	5	5	35.7	12.723	1.7713	2.6376	4
2d	O70400	PDZ and LIM domain protein 1	Pdlim1	21	21	88.1	209.29	0.76843	13.144	42
2d	O70401	Tetraspanin-6	Tspan6	3	3	17.1	41.263	3.9936	21.49	5
2d	O70404	Vesicle-associated membrane protein 8	Vamp8	3	3	32.7	29.193	5.712	59.719	3
2d	O70423;Q812C9	Membrane primary amine oxidase	Aoc3	15	15	32.8	142.25	0.38337	59.353	20
2d	O70433	Four and a half LIM domains protein 2	Fhl2	24	24	72	160.52	0.50159	20.636	39
2d	O70435	Proteasome subunit alpha type-3	Psma3	6	6	29	42.336	1.1062	5.6332	7
2d	O70439	Syntaxin-7	Stx7	5	5	30.7	36.272	1.2203	6.571	4
2d	O70456	14-3-3 protein sigma	Sfn	3	1	10.5	-2	0.97796	14.435	3
2d	O70475	UDP-glucose 6-dehydrogenase	Ugdh	28	28	70.2	220.54	2.9917	70.691	29
2d	O70492	Sorting nexin-3	Snx3	7	6	47.5	31.607	1.8096	4.1632	10
2d	O70493	Sorting nexin-12	Snx12	7	6	47.3	43.962	1.0327	6.846	10
2d	O70496	H(+)/Cl(-) exchange transporter 7	Clcn7	3	3	6.7	14.731	1.3965	3.7776	2
2d	O70503	Very-long-chain 3-oxoacyl-CoA reductase	Hsd17b12	7	7	27.6	81.727	1.827	7.7917	9
2d	O70551	SRSF protein kinase 1	Srpk1	5	4	14.8	42.11	0.79434	7.4561	6
2d	O70566	Protein diaphanous homolog 2	Diaph2	3	3	2.7	9.4609	1.0941	16.845	2
2d	O70572	Sphingomyelin phosphodiesterase 2	Smpd2	2	2	5.7	5.2364	2.2335	83.536	2
2d	O70589	Peripheral plasma membrane protein CASK	Cask	18	18	26.8	99.281	0.59752	25.802	12
2d	O70591	Prefoldin subunit 2	Pfdn2	2	2	16.9	46.322	1.8535	2.8842	4
2d	O88207	Collagen alpha-1(V) chain	Col5a1	18	18	17.1	96.887	3.1646	75.643	5
2d	O88291	DBIRD complex subunit ZNF326	Znf326	6	6	14	28.108	2.1669	32.894	6
2d	O88322	Nidogen-2	Nid2	13	13	13	42.903	0.3981	16.13	7
2d	O88325		Naglu	7	7	14.3	86.164	1.1144	16.323	4
2d	O88342	WD repeat-containing protein 1	Wdr1	29	29	65	323.31	1.0647	22.307	51
2d	O88351	Inhibitor of nuclear factor kappa-B kinase subunit beta	Ikbkb	3	3	4.4	11.005	1.362	7.0632	2
2d	O88384	Vesicle transport through interaction with t-SNAREs homolog 1B	Vti1b	3	3	18.1	20.715	2.461	43.959	5
2d	O88428	Bifunctional 3-phosphoadenosine 5-phosphosulfate synthase 2;Sulfate adenylyltransferase;Adenylyl-sulfate kinase	Papss2	4	4	8.2	7.8978	1.7973	5.369	4
2d	O88441	Metaxin-2	Mtx2	2	2	15.6	69.426	1.6053	13.374	3
2d	O88447	Kinesin light chain 1	Klc1	19	14	35.7	96.112	1.4578	53.558	16
2d	O88456;Q9D7J7	Calpain small subunit 1	Capns1	15	15	84.4	100.52	0.92665	12.098	27
2d	O88487	Cytoplasmic dynein 1 intermediate chain 2	Dync1i2	16	15	37.9	142.5	0.88073	12.377	23
2d	O88522	NF-kappa-B essential modulator	Ikbkg	2	2	5.3	5.6557	1.7262	105.52	2
2d	O88531	Palmitoyl-protein thioesterase 1	Ppt1	7	7	26.1	28.031	0.29332	118.77	6
2d	O88532	Zinc finger RNA-binding protein	Zfr	10	10	13.4	179.1	6.9994	24.779	3
2d	O88543	COP9 signalosome complex subunit 3	Cops3	7	7	23.9	103.79	1.0296	7.6231	6
2d	O88544	COP9 signalosome complex subunit 4	Cops4	16	16	54.4	69.284	0.98635	26.448	22
2d	O88545	COP9 signalosome complex subunit 6	Cops6	4	4	21.3	26.228	1.175	0.65882	3
2d	O88569	Heterogeneous nuclear ribonucleoproteins A2/B1	Hnrnpa2b1	27	27	74.2	283.53	1.1812	55.441	70
2d	O88587	Catechol O-methyltransferase	Comt	9	9	52.5	116.83	1.4488	41.358	13
2d	O88597	Beclin-1	Becn1	2	2	4.9	2.6313	1.9788	0.18583	2
2d	O88630	Golgi SNAP receptor complex member 1	Gosr1	4	4	18.8	9.2894	3.6831	16.251	3
2d	O88643	Serine/threonine-protein kinase PAK 1	Pak1	8	3	18.3	28.14	3.5941	29.314	2
2d	O88653	Ragulator complex protein LAMTOR3	Lamtor3	3	3	41.1	32.14	1.1174	3.1377	3
2d	O88685	26S protease regulatory subunit 6A	Psmc3	15	15	44.6	67.224	1.3851	18.148	17
2d	O88696	ATP-dependent Clp protease proteolytic subunit, mitochondrial	Clpp	4	4	21.3	12.562	0.62388	61.481	5
2d	O88712	C-terminal-binding protein 1	Ctbp1	8	8	35.1	84.969	1.483	20.078	7
2d	O88738	Baculoviral IAP repeat-containing protein 6	Birc6	12	12	4.1	45.98	4.075	63.089	5
2d	O88746	Target of Myb protein 1	Tom1	4	4	14	13.291	1.3686	16.744	4
2d	O88811	Signal transducing adapter molecule 2	Stam2	8	7	25.6	77.074	2.3374	53.221	4
2d	O88844	Isocitrate dehydrogenase [NADP] cytoplasmic	Idh1	17	16	47.1	51.76	0.49247	8.4627	24
2d	O88851	Putative hydrolase RBBP9	Rbbp9	5	5	44.1	44.704	0.48458	10.659	6
2d	O88879	Apoptotic protease-activating factor 1	Apaf1	3	3	3.4	5.8716	1.804	119.55	2
2d	O88952;Q8JZS0;O88951	Protein lin-7 homolog C	Lin7c	6	6	38.6	20.092	0.72686	19.668	10
2d	O89017	Legumain	Lgmn	6	6	19.3	60.253	2.5324	5.0057	10
2d	O89023	Tripeptidyl-peptidase 1	Tpp1	5	5	15.7	159.13	0.14607	9.6981	9
2d	O89051	Integral membrane protein 2B;BRI2, membrane form;BRI2 intracellular domain;BRI2C, soluble form;Bri23 peptide	Itm2b	3	3	12.8	3.5774	2.0717	169.17	2
2d	O89079	Coatomer subunit epsilon	Cope	7	7	42.2	97.811	1.3065	56.816	14
2d	O89086	RNA-binding protein 3	Rbm3	6	6	62.7	102.35	4.0287	59.162	9
2d	O89090	Transcription factor Sp1	Sp1	4	4	7	25.242	8.8206	36.452	2
2d	O89110	Caspase-8;Caspase-8 subunit p18;Caspase-8 subunit p10	Casp8	3	3	7.5	5.0429	1.7393	0.85438	2
2d	P00329	Alcohol dehydrogenase 1	Adh1	12	12	48	88.734	0.19156	31.419	11
2d	P00375	Dihydrofolate reductase	Dhfr	3	3	18.2	4.2831	2.1073	21.009	3
2d	P00405	Cytochrome c oxidase subunit 2	Mtco2	3	3	30.4	8.1301	0.94435	31.783	3
2d	P00493	Hypoxanthine-guanine phosphoribosyltransferase	Hprt1	10	10	61.5	65.099	1.6815	12.911	12
2d	P01027	Complement C3;Complement C3 beta chain;C3-beta-c;Complement C3 alpha chain;C3a anaphylatoxin;Acylation stimulating protein;Complement C3b alpha chain;Complement C3c alpha chain fragment 1;Complement C3dg fragment;Complement C3g fragment;Complement C3d fragment;Complement C3f fragment;Complement C3c alpha chain fragment 2	C3	21	17	16.5	61.188	5.4035	38.304	4
2d	P01831	Thy-1 membrane glycoprotein	Thy1	7	7	34	101.72	1.0734	6.9993	38
2d	P02463;Q63ZW6	Collagen alpha-1(IV) chain;Arresten	Col4a1	4	4	3.2	17.592	0.43598	5.267	2
2d	P02468	Laminin subunit gamma-1	Lamc1	9	9	7.2	37.487	1.1314	9.2153	7
2d	P02469	Laminin subunit beta-1	Lamb1	27	27	19	236.11	4.5847	41.264	12
2d	P02798	Metallothionein-2	Mt2	5	3	83.6	76.058	6.4197	53.461	4
2d	P02802	Metallothionein-1	Mt1	3	2	34.4	25.929	7.4151	48.155	3
2d	P03911	NADH-ubiquinone oxidoreductase chain 4	Mtnd4	3	3	7.8	9.2107	0.94436	8.62	4
2d	P03958	Adenosine deaminase	Ada	4	4	11.4	9.4428	0.90909	39.117	3
2d	P04918	Serum amyloid A-3 protein	Saa3	2	2	20.5	5.6109	5.6279	107.49	2
2d	P04925	Major prion protein	Prnp	4	4	12.6	19.186	2.2615	25.518	5
2d	P05064;A6ZI46;A6ZI47;P05063	Fructose-bisphosphate aldolase A;Fructose-bisphosphate aldolase	Aldoa;Aldoart1	37	37	90.1	323.31	1.4898	32.876	94
2d	P05132	cAMP-dependent protein kinase catalytic subunit alpha	Prkaca	12	3	32.5	8.3033	1.684	42.315	3
2d	P05201	Aspartate aminotransferase, cytoplasmic	Got1	11	11	32	26.818	1.1767	6.3194	12
2d	P05202	Aspartate aminotransferase, mitochondrial	Got2	30	30	72.6	216.95	0.8499	24.028	48
2d	P05213;Q3UX10	Tubulin alpha-1B chain	Tuba1b	35	0	83.4	323.31	0.92463	14.045	85
2d	P05480	Neuronal proto-oncogene tyrosine-protein kinase Src	Src	4	3	12	3.2581	1.1061	5.5661	2
2d	P05533	Lymphocyte antigen 6A-2/6E-1	Ly6a	2	2	17.2	25.234	1.6225	10.315	3
2d	P05622	Platelet-derived growth factor receptor beta	Pdgfrb	16	16	17.9	86.424	10.779	62.621	2
2d	P05977;P09542	Myosin light chain 1/3, skeletal muscle isoform;Myosin light chain 3	Myl1;Myl3	2	2	8.5	63.997	1.3867	8.1482	10
2d	P06151;P00342	L-lactate dehydrogenase A chain	Ldha	28	26	81	285.53	1.1425	16.443	72
2d	P06745;CON__Q3ZBD7	Glucose-6-phosphate isomerase	Gpi	30	30	65.2	323.31	0.93305	10.768	51
2d	P06797	Cathepsin L1;Cathepsin L1 heavy chain;Cathepsin L1 light chain	Ctsl	8	8	38.9	65.995	1.666	89.576	9
2d	P06801	NADP-dependent malic enzyme	Me1	5	5	18.9	23.959	0.80479	9.1582	3
2d	P06802	Ectonucleotide pyrophosphatase/phosphodiesterase family member 1;Alkaline phosphodiesterase I;Nucleotide pyrophosphatase	Enpp1	15	15	22	82.565	1.2552	20.679	13
2d	P07091	Protein S100-A4	S100a4	8	8	59.4	28.267	1.3701	8.7664	12
2d	P07141	Macrophage colony-stimulating factor 1;Processed macrophage colony-stimulating factor 1	Csf1	3	3	6	10.42	1.4377	12.599	2
2d	P07214	SPARC	Sparc	11	11	52.6	104.9	7.8632	49.591	10
2d	P07356	Annexin A2	Anxa2	43	43	89.4	323.31	0.50541	10.74	110
2d	P07742	Ribonucleoside-diphosphate reductase large subunit	Rrm1	14	14	23.2	40.288	3.4746	37.708	6
2d	P07901	Heat shock protein HSP 90-alpha	Hsp90aa1	48	31	58.5	297.93	1.8378	55.717	47
2d	P08003	Protein disulfide-isomerase A4	Pdia4	47	46	69.1	323.31	1.2292	30.358	80
2d	P08030	Adenine phosphoribosyltransferase	Aprt	7	7	57.2	63.352	1.5643	15.365	7
2d	P08113	Endoplasmin	Hsp90b1	65	63	62.2	323.31	1.3231	36.112	154
2d	P08121	Collagen alpha-1(III) chain	Col3a1	37	32	38.2	279.8	5.6975	88.346	15
2d	P08122	Collagen alpha-2(IV) chain;Canstatin	Col4a2	4	4	2.9	7.8483	0.20088	22.663	3
2d	P08207	Protein S100-A10	S100a10	5	5	54.6	48.757	0.34501	8.4327	11
2d	P08228	Superoxide dismutase [Cu-Zn]	Sod1	5	5	36.4	22.502	0.5923	7.3593	5
2d	P08249	Malate dehydrogenase, mitochondrial	Mdh2	18	18	58.9	152.5	0.84156	16.342	37
2d	P08752;B2RSH2	Guanine nucleotide-binding protein G(i) subunit alpha-2	Gnai2	16	12	56.1	191.53	1.03	9.3556	25
2d	P09055	Integrin beta-1	Itgb1	26	26	37.8	152.11	2.9359	49.323	42
2d	P09103	Protein disulfide-isomerase	P4hb	43	43	78.4	323.31	1.3351	28.316	103
2d	P09405	Nucleolin	Ncl	34	34	38.9	323.31	2.9138	80.461	40
2d	P09411;P09041	Phosphoglycerate kinase 1	Pgk1	38	38	89.2	323.31	0.94841	10.719	111
2d	P09470	Angiotensin-converting enzyme;Angiotensin-converting enzyme, soluble form	Ace	12	12	13.6	94.267	0.12185	13.229	3
2d	P09602;E9Q2Z4;J3QM43;A0A087WR34	Non-histone chromosomal protein HMG-17	Hmgn2;Gm16494	6	6	44.4	31.616	1.9337	39.776	9
2d	P09671	Superoxide dismutase [Mn], mitochondrial	Sod2	7	7	45	141.59	1.124	5.6153	23
2d	P0C605	cGMP-dependent protein kinase 1	Prkg1	6	6	12.4	9.4856	0.54947	26.503	6
2d	P0CW02;P0CW03	Lymphocyte antigen 6C1;Lymphocyte antigen 6C2	Ly6c1;Ly6c2	4	4	30.5	40.884	1.7882	9.7887	6
2d	P0DN34			2	2	31.6	4.76	1.0736	10.383	3
2d	P10107	Annexin A1	Anxa1	33	33	76.9	323.31	0.96733	14.725	89
2d	P10126;P62631	Elongation factor 1-alpha 1	Eef1a1	31	31	70.1	323.31	1.2678	41.594	83
2d	P10404	MLV-related proviral Env polyprotein;Surface protein;Transmembrane protein		2	2	5	18.202	2.8928	9.4803	3
2d	P10493	Nidogen-1	Nid1	12	12	13.3	52.366	1.1385	36.921	11
2d	P10518	Delta-aminolevulinic acid dehydratase	Alad	3	3	16.7	29.327	1.2262	7.6747	3
2d	P10605	Cathepsin B;Cathepsin B light chain;Cathepsin B heavy chain	Ctsb	19	19	63.7	323.31	1.2048	15.658	50
2d	P10630	Eukaryotic initiation factor 4A-II;Eukaryotic initiation factor 4A-II, N-terminally processed	Eif4a2	16	9	45.2	105.45	1.0114	20.28	10
2d	P10639	Thioredoxin	Txn	7	7	51.4	18.427	1.0299	5.6488	8
2d	P10649	Glutathione S-transferase Mu 1	Gstm1	17	8	60.6	46.327	0.33409	19.039	12
2d	P10711;Q9QVN7	Transcription elongation factor A protein 1	Tcea1	12	12	40.2	54.339	5.6138	10.844	9
2d	P10833	Ras-related protein R-Ras	Rras	8	6	37.2	18.217	0.79268	16.674	10
2d	P10852	4F2 cell-surface antigen heavy chain	Slc3a2	14	14	32.5	62.342	1.4742	16.476	17
2d	P10922	Histone H1.0;Histone H1.0, N-terminally processed	H1f0	6	6	27.8	11.535	0.26875	11.691	9
2d	P11031	Activated RNA polymerase II transcriptional coactivator p15	Sub1	4	4	24.4	6.1704	2.8681	175.64	4
2d	P11087;CON__Q862S4	Collagen alpha-1(I) chain	Col1a1	51	51	54	323.31	6.5892	141.04	37
2d	P11103	Poly [ADP-ribose] polymerase 1	Parp1	12	12	14.9	85.472	2.5543	58.055	7
2d	P11276	Fibronectin;Anastellin	Fn1	97	97	57.7	323.31	0.071069	72.496	86
2d	P11352	Glutathione peroxidase 1	Gpx1	10	10	70.6	77.536	0.51257	46.337	7
2d	P11438	Lysosome-associated membrane glycoprotein 1	Lamp1	3	3	8.4	23.732	2.0498	16.825	4
2d	P11440;Q80YP0	Cyclin-dependent kinase 1	Cdk1	13	11	45.1	38.189	8.0857	52.844	10
2d	P11499	Heat shock protein HSP 90-beta	Hsp90ab1	53	34	62.7	323.31	2.0772	34.779	106
2d	P11688	Integrin alpha-5;Integrin alpha-5 heavy chain;Integrin alpha-5 light chain	Itga5	16	16	20	78.024	3.7843	41.449	14
2d	P11862	Growth arrest-specific protein 2	Gas2	11	11	49	78.136	0.18018	20.569	5
2d	P11983	T-complex protein 1 subunit alpha	Tcp1	30	30	60.6	140.96	1.7081	14.381	40
2d	P12367	cAMP-dependent protein kinase type II-alpha regulatory subunit	Prkar2a	7	5	24.7	45.022	0.83248	62.238	5
2d	P12382	ATP-dependent 6-phosphofructokinase, liver type	Pfkl	22	19	40	323.31	1.3151	11.358	37
2d	P12399	Protein CTLA-2-alpha	Ctla2a	3	3	16.8	15.867	0.52351	74.72	3
2d	P12787	Cytochrome c oxidase subunit 5A, mitochondrial	Cox5a	6	6	49.3	68.401	0.87825	9.36	8
2d	P12815	Programmed cell death protein 6	Pdcd6	4	4	41.9	29.579	1.3098	16.79	3
2d	P12970;A0A140T8L1;A0A140T8L3;F6VBB8;V9GX35	60S ribosomal protein L7a	Rpl7a	25	25	63.5	171.79	1.4838	41.497	52
2d	P13020;CON__Q3SX14	Gelsolin	Gsn	32	32	58.3	323.31	0.65305	9.8238	62
2d	P13439	Uridine 5-monophosphate synthase;Orotate phosphoribosyltransferase;Orotidine 5-phosphate decarboxylase	Umps	4	4	8.3	8.128	3.799	12.41	2
2d	P13595	Neural cell adhesion molecule 1	Ncam1	23	23	27.8	202.76	1.834	53.514	24
2d	P14069	Protein S100-A6	S100a6	13	13	94.4	111.29	0.9027	40.085	23
2d	P14115	60S ribosomal protein L27a	Rpl27a	6	6	32.4	45.834	1.4486	19.401	9
2d	P14131	40S ribosomal protein S16	Rps16	18	18	67.1	39.832	1.6428	20.59	28
2d	P14148	60S ribosomal protein L7	Rpl7	25	25	54.1	109.99	1.4766	13.433	44
2d	P14152	Malate dehydrogenase, cytoplasmic	Mdh1	11	11	38.6	113.25	0.65965	12.73	21
2d	P14206	40S ribosomal protein SA	Rpsa	18	18	61.4	190.25	1.3659	49.618	30
2d	P14211	Calreticulin	Calr	27	27	69.7	323.31	1.2699	16.109	71
2d	P14576	Signal recognition particle 54 kDa protein	Srp54	8	8	20.6	46.252	4.603	17.241	5
2d	P14602	Heat shock protein beta-1	Hspb1	10	10	69.4	72.33	3.2948	79.438	7
2d	P14685	26S proteasome non-ATPase regulatory subunit 3	Psmd3	14	14	30.8	53.446	1.1069	11.403	19
2d	P14733	Lamin-B1	Lmnb1	30	28	49.7	242.24	0.39602	22.786	34
2d	P14824	Annexin A6	Anxa6	54	54	72.4	323.31	0.66173	32.822	95
2d	P14869;E9Q070	60S acidic ribosomal protein P0	Rplp0;Gm8730	14	14	58.7	75.351	1.3754	11.628	21
2d	P14873	Microtubule-associated protein 1B;MAP1B heavy chain;MAP1 light chain LC1	Map1b	62	61	41.8	323.31	2.3951	34.414	61
2d	P14901	Heme oxygenase 1	Hmox1	9	9	54.7	34.527	5.4849	58.229	3
2d	P15092;E9Q3L4	Interferon-activable protein 204	Ifi204	15	4	29.4	77.762	3.578	7.1133	4
2d	P15306	Thrombomodulin	Thbd	4	4	11.8	6.2004	11.968	7.1851	2
2d	P15327	Bisphosphoglycerate mutase	Bpgm	2	2	12	6.6498	7.6558	14.689	2
2d	P15379	CD44 antigen	Cd44	9	9	10.4	44.345	3.1079	92.27	8
2d	P15532	Nucleoside diphosphate kinase A	Nme1	10	2	65.1	10.153	2.357	32.684	4
2d	P15626;F6Y363;O35660	Glutathione S-transferase Mu 2	Gstm2	23	12	73.9	86.414	0.41564	21.427	30
2d	P15864;Q07133	Histone H1.2	Hist1h1c	20	8	50.9	45.744	0.70627	67.8	40
2d	P16045	Galectin-1	Lgals1	16	16	94.1	305.74	0.93014	8.8776	80
2d	P16110	Galectin-3	Lgals3	7	7	27.7	64.558	1.7722	6.1094	19
2d	P16125	L-lactate dehydrogenase B chain	Ldhb	11	9	40.1	64.875	0.51636	10.102	12
2d	P16546;P08032	Spectrin alpha chain, non-erythrocytic 1	Sptan1	166	166	65.9	323.31	0.64966	27.794	287
2d	P16675	Lysosomal protective protein;Lysosomal protective protein 32 kDa chain;Lysosomal protective protein 20 kDa chain	Ctsa	8	8	24.1	68.927	0.42286	8.8717	17
2d	P16858;D3YYI5;V9GX06;Q64467;V9GXA7	Glyceraldehyde-3-phosphate dehydrogenase	Gapdh;Gm7293	31	3	92.2	323.31	1.0203	20.467	187
2d	P17047	Lysosome-associated membrane glycoprotein 2	Lamp2	7	7	15.2	14.79	2.7231	66.943	7
2d	P17095	High mobility group protein HMG-I/HMG-Y	Hmga1	5	5	33.6	20.732	0.78908	93.147	9
2d	P17156	Heat shock-related 70 kDa protein 2	Hspa2	16	5	27.6	13.397	0.74969	17.84	3
2d	P17182	Alpha-enolase	Eno1	34	28	81.6	323.31	1.0321	10.387	106
2d	P17225	Polypyrimidine tract-binding protein 1	Ptbp1	16	14	51.6	246.93	1.427	14.622	19
2d	P17426	AP-2 complex subunit alpha-1	Ap2a1	23	15	31.9	53.645	1.0694	18.242	10
2d	P17427	AP-2 complex subunit alpha-2	Ap2a2	33	25	40.6	176.99	0.8617	16.341	36
2d	P17439	Glucosylceramidase	Gba	4	4	14	16.578	1.0526	6.5629	5
2d	P17710	Hexokinase-1	Hk1	25	23	31.6	173.52	0.79858	22.669	35
2d	P17742;F8VPN3;V9GX31	Peptidyl-prolyl cis-trans isomerase A;Peptidyl-prolyl cis-trans isomerase A, N-terminally processed	Ppia	13	13	71.3	272.94	0.93523	36.729	36
2d	P17751	Triosephosphate isomerase	Tpi1	19	19	72.2	208.05	0.79863	10.964	64
2d	P17879;Q61696	Heat shock 70 kDa protein 1B;Heat shock 70 kDa protein 1A	Hspa1b;Hspa1a	19	10	43	91.575	0.75382	33.154	18
2d	P17918;A0A140T8V5	Proliferating cell nuclear antigen	Pcna	12	12	64.4	141.87	7.8759	16.544	9
2d	P18052	Receptor-type tyrosine-protein phosphatase alpha	Ptpra	5	5	9.4	11.662	1.7339	8.0528	7
2d	P18155	Bifunctional methylenetetrahydrofolate dehydrogenase/cyclohydrolase, mitochondrial;NAD-dependent methylenetetrahydrofolate dehydrogenase;Methenyltetrahydrofolate cyclohydrolase	Mthfd2	8	8	32.9	91.918	12.254	11.366	2
2d	P18242	Cathepsin D	Ctsd	18	18	50	211.63	0.96158	38.26	32
2d	P18572	Basigin	Bsg	4	4	10.3	21.2	2.1815	6.559	5
2d	P18608	Non-histone chromosomal protein HMG-14	Hmgn1	5	5	50	46.877	1.5924	53.854	8
2d	P18654;P18653;Q9WUT3	Ribosomal protein S6 kinase alpha-3	Rps6ka3	9	9	15.3	22.514	1.8837	9.8582	7
2d	P18760	Cofilin-1	Cfl1	20	19	76.5	313.87	1.4679	34.943	94
2d	P18872	Guanine nucleotide-binding protein G(o) subunit alpha	Gnao1	5	3	15	20.428	0.48326	8.5654	3
2d	P19096	Fatty acid synthase;[Acyl-carrier-protein] S-acetyltransferase;[Acyl-carrier-protein] S-malonyltransferase;3-oxoacyl-[acyl-carrier-protein] synthase;3-oxoacyl-[acyl-carrier-protein] reductase;3-hydroxyacyl-[acyl-carrier-protein] dehydratase;Enoyl-[acyl-carrier-protein] reductase;Oleoyl-[acyl-carrier-protein] hydrolase	Fasn	66	66	40.3	323.31	2.5092	26.293	63
2d	P19157;P46425;F6RWR5	Glutathione S-transferase P 1;Glutathione S-transferase P 2	Gstp1;Gstp2	16	16	66.7	323.31	0.66552	40.848	41
2d	P19253;A0A140T8K2	60S ribosomal protein L13a	Rpl13a	10	10	42.4	19.972	1.4925	13.51	11
2d	P19324	Serpin H1	Serpinh1	27	27	72.7	323.31	1.9958	16.659	71
2d	P19536	Cytochrome c oxidase subunit 5B, mitochondrial	Cox5b	8	8	58.6	23.123	0.92431	12.835	9
2d	P19783	Cytochrome c oxidase subunit 4 isoform 1, mitochondrial	Cox4i1	8	8	42	20.346	0.91902	9.1021	8
2d	P19973	Lymphocyte-specific protein 1	Lsp1	5	5	27.9	18.762	1.5177	77.103	4
2d	P20029	78 kDa glucose-regulated protein	Hspa5	46	44	60.3	323.31	1.5707	17.604	130
2d	P20060	Beta-hexosaminidase subunit beta	Hexb	10	10	29.9	47.231	0.50559	26.137	9
2d	P20065	Thymosin beta-4;Hematopoietic system regulatory peptide	Tmsb4x	5	5	50	115.12	0.85913	5.7783	12
2d	P20108	Thioredoxin-dependent peroxide reductase, mitochondrial	Prdx3	9	9	53.3	94.272	0.49411	21.255	14
2d	P20152;P15331;CON__Q9DCV7;CON__Q3KNV1;CON__P08729;Q9DCV7;CON__Q9H552;CON__Q9NSB2;CON__Q6ISB0;P03995;P46660;P08553;CON__H-INV:HIT000292931;CON__Q61726;CON__O43790;CON__Q6NT21;CON__P78385;CON__Q14533;CON__P78386;CON__Q8N1N4-2;CON__Q7RTT2;CON__P07744;E9Q1Z0;CON__P12035;CON__Q01546;Q9ERE2;P97861;Q6IMF0;Q9Z2T6;P07744;P08551;P19246	Vimentin	Vim	58	51	91.2	323.31	0.77094	27.905	262
2d	P20352	Tissue factor	F3	12	12	32	88.507	4.59	74.266	13
2d	P20444;P68404	Protein kinase C alpha type;Protein kinase C beta type	Prkca;Prkcb	4	4	7.4	16.241	1.048	18.47	5
2d	P21107	Tropomyosin alpha-3 chain	Tpm3	28	5	61.4	32.814	0.57488	98.248	18
2d	P21126	Ubiquitin-like protein 4A	Ubl4a	4	4	28.7	11.44	2.801	69.66	6
2d	P21278	Guanine nucleotide-binding protein subunit alpha-11	Gna11	11	8	42.3	39.15	0.91573	11.693	13
2d	P21279	Guanine nucleotide-binding protein G(q) subunit alpha	Gnaq	10	8	37.3	33.375	0.49921	11.703	8
2d	P21447	Multidrug resistance protein 1A	Abcb1a	3	1	4.3	4.9208	1.4258	38.819	2
2d	P21550	Beta-enolase	Eno3	9	4	34.6	15.875	0.99057	8.9134	3
2d	P21619	Lamin-B2	Lmnb2	19	17	35.2	121.7	0.50149	25.077	18
2d	P21956	Lactadherin	Mfge8	4	4	10.4	17.124	1.6875	86.242	2
2d	P21981;Q9D7I9	Protein-glutamine gamma-glutamyltransferase 2	Tgm2	31	31	62.2	323.31	2.3359	16.938	42
2d	P21995	Embigin	Emb	5	5	16.7	25.764	2.0431	23.293	5
2d	P22315	Ferrochelatase, mitochondrial	Fech	13	13	44.5	82.91	0.53687	35.164	13
2d	P22437	Prostaglandin G/H synthase 1	Ptgs1	4	4	12.5	27.766	0.88406	20.56	5
2d	P22892	AP-1 complex subunit gamma-1	Ap1g1	9	9	13.7	41.434	1.1797	33.068	11
2d	P22907	Porphobilinogen deaminase	Hmbs	3	3	14.1	10.073	1.9302	28.754	2
2d	P23116	Eukaryotic translation initiation factor 3 subunit A	Eif3a	46	46	33	159.11	3.0092	63.897	42
2d	P23198	Chromobox protein homolog 3	Cbx3	6	5	27.9	18.43	2.0669	86.716	6
2d	P23475	X-ray repair cross-complementing protein 6	Xrcc6	5	5	9.9	13.353	1.6292	36.635	4
2d	P23492	Purine nucleoside phosphorylase	Pnp	13	7	63.3	113.09	0.72208	11.755	22
2d	P23506	Protein-L-isoaspartate(D-aspartate) O-methyltransferase	Pcmt1	8	8	49.3	52.29	0.81605	44.849	11
2d	P23591	GDP-L-fucose synthase	Tsta3	6	6	29.3	34.064	1.0395	22.745	6
2d	P23607;P17012	Zinc finger autosomal protein;Zinc finger X-chromosomal protein	Zfa;Zfx	4	4	6.2	18.092	7.953	4.5885	2
2d	P23780;Q8VC60	Beta-galactosidase	Glb1	10	10	20.9	55.316	0.35955	11.769	9
2d	P23927	Alpha-crystallin B chain	Cryab	5	5	32	8.7207	7.6451	50.234	2
2d	P24270	Catalase	Cat	10	10	22.6	36.799	6.5971	28.442	7
2d	P24288	Branched-chain-amino-acid aminotransferase, cytosolic	Bcat1	4	4	13	10.514	6.9158	25.62	2
2d	P24369	Peptidyl-prolyl cis-trans isomerase B	Ppib	17	17	55.1	83.737	1.1595	8.3386	39
2d	P24452	Macrophage-capping protein	Capg	4	4	21.6	44.626	0.74198	8.4957	9
2d	P24527	Leukotriene A-4 hydrolase	Lta4h	18	18	39.3	240.39	0.58087	16.038	23
2d	P24547	Inosine-5-monophosphate dehydrogenase 2	Impdh2	20	19	41.4	85.432	5.1962	23.519	14
2d	P24549;O35945	Retinal dehydrogenase 1	Aldh1a1	12	12	25.5	96.911	0.24429	31.781	11
2d	P24638	Lysosomal acid phosphatase	Acp2	4	4	10.9	6.2122	0.95589	18.533	3
2d	P24668	Cation-dependent mannose-6-phosphate receptor	M6pr	11	11	46.4	88.591	2.6129	76.295	10
2d	P24788	Cyclin-dependent kinase 11B	Cdk11b	3	3	4	5.7939	4.9809	35.414	2
2d	P25085	Interleukin-1 receptor antagonist protein	Il1rn	2	2	19.1	17.193	1.1257	51.592	2
2d	P25206	DNA replication licensing factor MCM3	Mcm3	24	24	36.9	114.89	6.7078	36.364	7
2d	P25444;J3QMG5;A0A140T8L5;F6YTZ4;E9Q1N8;D3Z536	40S ribosomal protein S2	Rps2;Gm5786;Gm6576;Gm18025;Gm8225	14	14	44.7	68.821	1.4388	6.1648	17
2d	P25799	Nuclear factor NF-kappa-B p105 subunit;Nuclear factor NF-kappa-B p50 subunit	Nfkb1	7	7	9.8	50.172	1.6271	8.6592	6
2d	P25976	Nucleolar transcription factor 1	Ubtf	5	5	9.4	16.028	4.9217	56.654	3
2d	P26039	Talin-1	Tln1	110	99	60.1	323.31	1.1491	25.304	175
2d	P26040	Ezrin	Ezr	18	6	22.2	8.958	1.0657	21.254	5
2d	P26041	Moesin	Msn	48	33	61.4	266.12	1.179	40.929	74
2d	P26043	Radixin	Rdx	30	15	42.2	93.475	0.87509	16.116	18
2d	P26231;Q61301;Q65CL1	Catenin alpha-1	Ctnna1	43	43	65.6	323.31	3.815	42.287	38
2d	P26350;J3QPK6	Prothymosin alpha;Prothymosin alpha, N-terminally processed;Thymosin alpha	Ptma	7	7	37.8	88.949	3.5748	95.475	13
2d	P26369	Splicing factor U2AF 65 kDa subunit	U2af2	9	9	30.9	59.109	1.9363	14.481	8
2d	P26443	Glutamate dehydrogenase 1, mitochondrial	Glud1	27	27	57	200.14	0.65811	13.149	46
2d	P26450	Phosphatidylinositol 3-kinase regulatory subunit alpha	Pik3r1	2	2	6.8	8.5593	2.0672	60.692	2
2d	P26516	26S proteasome non-ATPase regulatory subunit 7	Psmd7	16	16	60.4	94.361	1.211	12.397	23
2d	P26618	Platelet-derived growth factor receptor alpha	Pdgfra	17	17	24.9	110.23	19.509	85.092	4
2d	P26638	Serine--tRNA ligase, cytoplasmic	Sars	19	19	46.1	216.96	1.3186	12.449	24
2d	P26645	Myristoylated alanine-rich C-kinase substrate	Marcks	21	21	74.8	323.31	1.5719	38.522	54
2d	P26883	Peptidyl-prolyl cis-trans isomerase FKBP1A	Fkbp1a	6	6	71.3	28.182	1.2289	8.5646	31
2d	P27046	Alpha-mannosidase 2	Man2a1	26	26	31.7	221.07	4.8819	66.971	12
2d	P27048;P63163	Small nuclear ribonucleoprotein-associated protein B;Small nuclear ribonucleoprotein-associated protein N	Snrpb;Snrpn	5	5	22.1	10.038	1.3618	26.636	5
2d	P27546	Microtubule-associated protein 4	Map4	54	54	61.2	323.31	0.96917	50.01	90
2d	P27612	Phospholipase A-2-activating protein	Plaa	12	12	19.4	66.312	1.396	37.482	7
2d	P27641	X-ray repair cross-complementing protein 5	Xrcc5	7	7	11.6	34.331	1.3134	16.71	7
2d	P27659;E9PWZ3	60S ribosomal protein L3	Rpl3	24	24	50.4	145.48	1.4379	19.256	52
2d	P27773	Protein disulfide-isomerase A3	Pdia3	52	51	74.7	323.31	1.3212	38.324	95
2d	P28271	Cytoplasmic aconitate hydratase	Aco1	15	15	22.8	69.013	0.82145	17.102	16
2d	P28301	Protein-lysine 6-oxidase	Lox	13	13	53	49.338	6.223	72.847	3
2d	P28352	DNA-(apurinic or apyrimidinic site) lyase;DNA-(apurinic or apyrimidinic site) lyase, mitochondrial	Apex1	9	9	38.5	50.005	1.147	22.19	12
2d	P28474	Alcohol dehydrogenase class-3	Adh5	14	13	60.2	121.49	0.63604	18.71	16
2d	P28653	Biglycan	Bgn	12	11	35.8	177.6	4.9249	47.823	13
2d	P28656	Nucleosome assembly protein 1-like 1	Nap1l1	12	11	45.3	243.72	2.9011	69.806	14
2d	P28658	Ataxin-10	Atxn10	11	11	30.9	95.556	6.2589	26.186	5
2d	P28660	Nck-associated protein 1	Nckap1	9	9	9.7	39.027	0.92386	15.445	9
2d	P28667	MARCKS-related protein	Marcksl1	4	4	48	32.789	2.5961	19.499	4
2d	P28740	Kinesin-like protein KIF2A	Kif2a	4	3	7.2	8.6936	2.544	9.6297	3
2d	P28798	Granulins;Acrogranin;Granulin-1;Granulin-2;Granulin-3;Granulin-4;Granulin-5;Granulin-6;Granulin-7	Grn	10	10	30.6	101.94	0.88086	125.02	14
2d	P29341;Q9D4E6;Q62029;A2A5N3;Q8C7D3	Polyadenylate-binding protein 1	Pabpc1	29	21	47.6	323.31	1.8225	16.762	46
2d	P29387	Guanine nucleotide-binding protein subunit beta-4	Gnb4	9	3	32.4	4.6508	1.5059	21.668	2
2d	P29416	Beta-hexosaminidase subunit alpha	Hexa	7	7	18.4	37.279	0.49031	8.6728	10
2d	P29533	Vascular cell adhesion protein 1	Vcam1	24	24	40.9	140.88	3.9235	90.624	17
2d	P29595	NEDD8	Nedd8	2	2	17.3	22.5	1.3885	0.014603	5
2d	P29758	Ornithine aminotransferase, mitochondrial	Oat	21	21	72.4	192.09	3.5703	82.37	27
2d	P30285	Cyclin-dependent kinase 4	Cdk4	10	9	46.9	45.414	8.7524	49.069	4
2d	P30412	Peptidyl-prolyl cis-trans isomerase C	Ppic	10	10	73.1	121.5	1.9879	149.05	12
2d	P30415	NK-tumor recognition protein;Putative peptidyl-prolyl cis-trans isomerase	Nktr	3	3	2.2	4.4877	0.98271	5.5047	2
2d	P30416	Peptidyl-prolyl cis-trans isomerase FKBP4;Peptidyl-prolyl cis-trans isomerase FKBP4, N-terminally processed	Fkbp4	23	23	53.1	91.272	2.2415	39.827	24
2d	P30681	High mobility group protein B2	Hmgb2	11	9	42.4	25.529	1.8866	60.855	12
2d	P30999	Catenin delta-1	Ctnnd1	31	31	46.8	173.15	3.6671	47.536	25
2d	P31230	Aminoacyl tRNA synthase complex-interacting multifunctional protein 1;Endothelial monocyte-activating polypeptide 2	Aimp1	16	16	61.6	90.256	1.6502	30.597	21
2d	P31324	cAMP-dependent protein kinase type II-beta regulatory subunit	Prkar2b	7	5	23.6	99.303	0.67144	11.729	11
2d	P31428	Dipeptidase 1	Dpep1	9	9	35.6	71.486	0.40566	25.926	7
2d	P31750	RAC-alpha serine/threonine-protein kinase	Akt1	9	7	24.6	29.328	2.0585	17.882	6
2d	P31786	Acyl-CoA-binding protein	Dbi	9	9	77	62.271	0.6012	7.9808	15
2d	P31938	Dual specificity mitogen-activated protein kinase kinase 1	Map2k1	14	10	34.1	101.92	2.279	56.647	22
2d	P32020	Non-specific lipid-transfer protein	Scp2	12	12	19.6	132.82	3.0789	52.589	11
2d	P32067	Lupus La protein homolog	Ssb	20	20	46.7	90.751	2.9965	72.546	21
2d	P32233	Developmentally-regulated GTP-binding protein 1	Drg1	9	9	34.6	96.216	3.6443	22.413	4
2d	P32507	Nectin-2	Pvrl2	4	4	10.8	12.083	3.7209	26.582	3
2d	P32883;Q61411;P08556	GTPase KRas;GTPase KRas, N-terminally processed;GTPase HRas;GTPase HRas, N-terminally processed;GTPase NRas	Kras;Hras;Nras	6	6	51.3	43.564	0.75997	5.0655	6
2d	P32921	Tryptophan--tRNA ligase, cytoplasmic;T1-TrpRS;T2-TrpRS	Wars	16	16	44.3	50.853	1.2165	29.171	11
2d	P34022	Ran-specific GTPase-activating protein	Ranbp1	6	6	53.7	112.48	1.45	9.6974	12
2d	P34152	Focal adhesion kinase 1	Ptk2	7	7	9.5	23.468	2.0542	22.639	4
2d	P34884	Macrophage migration inhibitory factor	Mif	2	2	17.4	10.599	0.92145	7.1601	9
2d	P35123	Ubiquitin carboxyl-terminal hydrolase 4	Usp4	10	10	19.1	48.674	3.5174	46.958	9
2d	P35235	Tyrosine-protein phosphatase non-receptor type 11	Ptpn11	14	14	23.6	44.351	1.3271	89.795	9
2d	P35278	Ras-related protein Rab-5C	Rab5c	8	6	53.7	34.67	1.5666	26.472	8
2d	P35279;P61294;Q8BHD0	Ras-related protein Rab-6A;Ras-related protein Rab-6B	Rab6a;Rab6b	9	9	41.3	18.087	2.2753	14.947	8
2d	P35282	Ras-related protein Rab-21	Rab21	6	6	32.9	50.126	1.7919	20.493	5
2d	P35283	Ras-related protein Rab-12	Rab12	4	4	25.9	15.847	1.6983	3.0637	4
2d	P35288	Ras-related protein Rab-23	Rab23	7	7	32.1	19.138	1.4206	8.9971	6
2d	P35293	Ras-related protein Rab-18	Rab18	13	13	60.2	47.021	3.4257	22.003	11
2d	P35385	Heat shock protein beta-7	Hspb7	4	4	17.2	9.97	4.532	11.202	2
2d	P35441	Thrombospondin-1	Thbs1	39	25	36.9	314.17	2.3014	67.636	47
2d	P35456	Urokinase plasminogen activator surface receptor	Plaur	2	2	7.6	30.106	5.17	5.3016	2
2d	P35486	Pyruvate dehydrogenase E1 component subunit alpha, somatic form, mitochondrial	Pdha1	17	17	56.2	105.16	0.74109	18.03	15
2d	P35550;Q80WS3	rRNA 2-O-methyltransferase fibrillarin	Fbl	11	11	48.3	47.333	1.2684	6.8099	18
2d	P35564	Calnexin	Canx	34	34	58.9	302.62	1.4073	40.041	57
2d	P35569	Insulin receptor substrate 1	Irs1	10	10	11.2	21.878	3.9389	163.6	3
2d	P35585	AP-1 complex subunit mu-1	Ap1m1	7	7	21	18.296	0.832	14.282	8
2d	P35700	Peroxiredoxin-1	Prdx1	21	20	83.9	123.21	0.98431	25.759	34
2d	P35762	CD81 antigen	Cd81	3	3	27.5	267.56	2.0161	7.5373	7
2d	P35821	Tyrosine-protein phosphatase non-receptor type 1	Ptpn1	5	5	14.6	14.781	2.1882	2.538	2
2d	P35831	Tyrosine-protein phosphatase non-receptor type 12	Ptpn12	4	4	7.6	6.5267	1.677	17.876	2
2d	P35922	Fragile X mental retardation protein 1 homolog	Fmr1	13	12	30.8	92.042	2.0915	16.486	12
2d	P35979;F8VQK7	60S ribosomal protein L12	Rpl12	7	7	54.5	95.631	1.3991	6.9883	12
2d	P35980	60S ribosomal protein L18	Rpl18	14	14	50.5	45.068	1.5564	7.0783	32
2d	P36536	GTP-binding protein SAR1a	Sar1a	7	6	58.6	72.788	2.5497	12.925	7
2d	P36916	Guanine nucleotide-binding protein-like 1	Gnl1	5	5	12.5	16.019	1.1927	49.638	5
2d	P36993	Protein phosphatase 1B	Ppm1b	8	6	28.2	18.081	1.3199	14.457	8
2d	P37040	NADPH--cytochrome P450 reductase	Por	23	23	43.8	80.684	2.8721	25.637	17
2d	P37804	Transgelin	Tagln	24	24	87.6	118.59	1.9946	14.538	64
2d	P37889	Fibulin-2	Fbln2	31	31	41.4	323.31	0.40295	85.655	32
2d	P38647	Stress-70 protein, mitochondrial	Hspa9	41	41	57.9	323.31	1.8171	17.886	80
2d	P39053	Dynamin-1	Dnm1	16	10	23.6	59.565	0.79369	32.348	13
2d	P39054	Dynamin-2	Dnm2	19	13	25.7	109.79	0.99876	16.915	19
2d	P39447	Tight junction protein ZO-1	Tjp1	13	13	11.7	38.702	2.3055	18.249	12
2d	P39749	Flap endonuclease 1	Fen1	6	6	18.5	34.379	4.093	33.179	2
2d	P39876	Metalloproteinase inhibitor 3	Timp3	4	4	23.2	24.619	1.7955	54.033	3
2d	P40124	Adenylyl cyclase-associated protein 1	Cap1	31	31	77.4	323.31	0.82042	77.922	54
2d	P40142	Transketolase	Tkt	32	32	66.5	211.27	0.67142	11.449	50
2d	P40336	Vacuolar protein sorting-associated protein 26A	Vps26a	5	5	22.3	16.666	0.96514	39.173	3
2d	P40936	Indolethylamine N-methyltransferase	Inmt	4	4	18.9	58.982	0.26736	31.545	2
2d	P41105	60S ribosomal protein L28	Rpl28	16	16	65.7	40.758	1.5593	40.272	22
2d	P41216	Long-chain-fatty-acid--CoA ligase 1	Acsl1	6	6	11	27.01	2.6699	39.923	4
2d	P41241	Tyrosine-protein kinase CSK	Csk	4	4	11.8	6.6573	1.4213	22.219	3
2d	P42125	Enoyl-CoA delta isomerase 1, mitochondrial	Eci1	5	5	27	27.398	0.48533	6.7489	3
2d	P42208	Septin-2	2017-09-02	18	18	58.7	238.25	0.48577	9.266	39
2d	P42225	Signal transducer and activator of transcription 1	Stat1	3	3	4.7	19.607	1.4756	47.553	2
2d	P42227	Signal transducer and activator of transcription 3	Stat3	19	19	40	208.86	6.2463	44.607	9
2d	P42567	Epidermal growth factor receptor substrate 15	Eps15	5	5	7.8	43.625	1.3901	42.936	3
2d	P42669	Transcriptional activator protein Pur-alpha	Pura	9	8	44.2	206.54	0.3578	16.122	5
2d	P42859	Huntingtin	Htt	4	4	1.8	8.3433	1.5496	16.008	4
2d	P42932	T-complex protein 1 subunit theta	Cct8	28	28	59.9	143.34	1.6718	14.03	42
2d	P43024	Cytochrome c oxidase subunit 6A1, mitochondrial	Cox6a1	4	4	44.1	28.977	2.4695	63.245	12
2d	P43274	Histone H1.4	Hist1h1e	15	6	39.7	26.45	0.42634	11.264	10
2d	P43275	Histone H1.1	Hist1h1a	8	5	34.7	14.492	1.5697	15.931	2
2d	P43276	Histone H1.5	Hist1h1b	10	8	31.4	17.403	0.43282	9.0754	7
2d	P43277	Histone H1.3	Hist1h1d	14	1	41.2	4.1314	0.86058	79.39	4
2d	P43406	Integrin alpha-V;Integrin alpha-V heavy chain;Integrin alpha-V light chain	Itgav	20	20	24	117.5	1.381	42.106	22
2d	P43883	Perilipin-2	Plin2	8	8	25.4	26.823	6.2907	38.744	2
2d	P45376	Aldose reductase	Akr1b1	13	13	46.5	66.565	0.96233	22.505	23
2d	P45377	Aldose reductase-related protein 2	Akr1b8	13	6	55.7	95.201	1.0525	12.804	30
2d	P45481	CREB-binding protein	Crebbp	7	5	4	17.708	3.1184	142.97	2
2d	P45591	Cofilin-2	Cfl2	10	9	65.1	57.219	1.2656	14.907	11
2d	P45878	Peptidyl-prolyl cis-trans isomerase FKBP2	Fkbp2	5	5	53.6	20.262	1.3518	15.371	7
2d	P45952	Medium-chain specific acyl-CoA dehydrogenase, mitochondrial	Acadm	12	12	33.7	41.877	0.58561	9.927	17
2d	P46061	Ran GTPase-activating protein 1	Rangap1	17	17	44	90.268	3.7031	71.094	12
2d	P46414	Cyclin-dependent kinase inhibitor 1B	Cdkn1b	5	5	38.6	28.56	10.255	26.793	3
2d	P46460	Vesicle-fusing ATPase	Nsf	14	14	22.4	61.866	1.0363	16.927	12
2d	P46467	Vacuolar protein sorting-associated protein 4B	Vps4b	8	6	25.2	44.099	2.9814	75.223	9
2d	P46471	26S protease regulatory subunit 7	Psmc2	22	22	51.5	103.53	1.3916	56.666	23
2d	P46638;P62492	Ras-related protein Rab-11B;Ras-related protein Rab-11A	Rab11b;Rab11a	10	10	49.1	100.83	1.3393	10.082	11
2d	P46664;P28650	Adenylosuccinate synthetase isozyme 2	Adss	12	12	36.8	55.941	3.1093	21.872	8
2d	P46735	Unconventional myosin-Ib	Myo1b	12	11	14.7	59.613	1.7565	22.7	14
2d	P46737;Q7M757	Lys-63-specific deubiquitinase BRCC36	Brcc3	7	7	36.1	96.213	1.3053	20.601	3
2d	P46935;Q6I6G8;Q8K4P8	E3 ubiquitin-protein ligase NEDD4	Nedd4	34	30	50.1	323.31	8.0796	62.285	17
2d	P46938;Q9WVQ1	Transcriptional coactivator YAP1	Yap1	9	8	36.5	79.679	2.7489	13.933	6
2d	P46978	Dolichyl-diphosphooligosaccharide--protein glycosyltransferase subunit STT3A	Stt3a	10	10	19.1	37.387	1.4438	25.155	8
2d	P47199	Quinone oxidoreductase	Cryz	10	10	40.5	50.302	0.60301	12.504	9
2d	P47226;A2ALC6	Testin	Tes	13	13	35.9	125.69	1.7745	29.005	18
2d	P47713	Cytosolic phospholipase A2;Phospholipase A2;Lysophospholipase	Pla2g4a	11	11	21.1	43.007	3.0207	34.972	6
2d	P47738	Aldehyde dehydrogenase, mitochondrial	Aldh2	27	27	65.9	263.62	0.9447	11.709	44
2d	P47740;P47739	Fatty aldehyde dehydrogenase	Aldh3a2	13	13	26.7	36.667	0.92358	10.19	16
2d	P47753	F-actin-capping protein subunit alpha-1	Capza1	12	11	64.3	165.93	0.73266	14.388	21
2d	P47754	F-actin-capping protein subunit alpha-2	Capza2	15	14	68.5	160.64	0.76025	32.03	19
2d	P47757	F-actin-capping protein subunit beta	Capzb	13	13	48.4	148.05	0.80514	15.775	23
2d	P47802	Metaxin-1	Mtx1	5	5	16.4	7.5443	1.5446	50.18	2
2d	P47809	Dual specificity mitogen-activated protein kinase kinase 4	Map2k4	4	4	16.9	9.0343	1.2983	12.845	3
2d	P47811	Mitogen-activated protein kinase 14	Mapk14	6	6	22.8	31.645	1.6021	32.301	6
2d	P47856	Glutamine--fructose-6-phosphate aminotransferase [isomerizing] 1	Gfpt1	18	13	40.2	167.67	2.9622	34.457	18
2d	P47857	ATP-dependent 6-phosphofructokinase, muscle type	Pfkm	10	8	17.2	49.775	0.9329	59.487	5
2d	P47911;E9PUX4	60S ribosomal protein L6	Rpl6;Gm5428	18	18	51	100.73	1.5648	32.529	30
2d	P47930	Fos-related antigen 2	Fosl2	3	3	12.3	4.5427	3.1831	139.41	2
2d	P47941	Crk-like protein	Crkl	5	5	22.1	13.891	1.4888	7.1214	4
2d	P47955	60S acidic ribosomal protein P1	Rplp1	5	4	80.7	183.55	1.474	18.983	12
2d	P47962	60S ribosomal protein L5	Rpl5	17	17	43.4	69.554	1.3732	13.357	32
2d	P47963;A0A140T8K8	60S ribosomal protein L13	Rpl13	11	11	44.1	90.032	1.4997	7.1138	38
2d	P48024	Eukaryotic translation initiation factor 1	Eif1	9	4	81.4	146.44	11.306	36.237	4
2d	P48036	Annexin A5	Anxa5	28	28	87.8	242.75	0.73845	11.318	46
2d	P48428	Tubulin-specific chaperone A	Tbca	11	11	47.2	137.81	1.6311	31.043	17
2d	P48678	Prelamin-A/C;Lamin-A/C	Lmna	72	70	79.8	323.31	0.5592	34.617	153
2d	P48722	Heat shock 70 kDa protein 4L	Hspa4l	7	5	12.6	13.1	1.3001	13.955	4
2d	P48758	Carbonyl reductase [NADPH] 1	Cbr1	14	13	60.3	57.776	0.53099	8.5934	15
2d	P48774	Glutathione S-transferase Mu 5	Gstm5	5	4	14.3	12.452	0.42522	6.8535	3
2d	P48962;Q3V132	ADP/ATP translocase 1	Slc25a4	23	14	64.1	135.34	0.65474	39.955	40
2d	P49135	TFIIH basal transcription factor complex helicase XPB subunit	Ercc3	2	2	4.9	17.135	2.679	38.08	3
2d	P49312;V9GXF8	Heterogeneous nuclear ribonucleoprotein A1;Heterogeneous nuclear ribonucleoprotein A1, N-terminally processed	Hnrnpa1	24	23	63.4	186.69	1.976	20.051	59
2d	P49443	Protein phosphatase 1A	Ppm1a	9	7	28.8	25.642	1.7096	23.472	13
2d	P49586;Q811Q9	Choline-phosphate cytidylyltransferase A;Choline-phosphate cytidylyltransferase B	Pcyt1a;Pcyt1b	3	3	13.6	9.9411	3.37	38.958	2
2d	P49615	Cyclin-dependent-like kinase 5	Cdk5	5	4	16.8	5.6871	1.1113	30.3	3
2d	P49718	DNA replication licensing factor MCM5	Mcm5	8	8	20.5	50.222	10.275	24.965	2
2d	P49722	Proteasome subunit alpha type-2	Psma2	8	8	44.9	93.438	1.0622	12.714	11
2d	P49769	Presenilin-1;Presenilin-1 NTF subunit;Presenilin-1 CTF subunit;Presenilin-1 CTF12	Psen1	4	4	16.3	39.643	3.2079	32.579	3
2d	P49817;P51637	Caveolin-1	Cav1	10	10	45.5	81.786	0.2579	11.156	17
2d	P49935	Pro-cathepsin H;Cathepsin H mini chain;Cathepsin H;Cathepsin H heavy chain;Cathepsin H light chain	Ctsh	5	5	18.9	16.856	0.70264	27.976	4
2d	P49962	Signal recognition particle 9 kDa protein	Srp9	4	4	38.4	11.44	2.918	10.394	5
2d	P50171	Estradiol 17-beta-dehydrogenase 8	Hsd17b8	4	4	24.3	19.364	0.4592	10.868	3
2d	P50247	Adenosylhomocysteinase	Ahcy	21	21	59.5	128.55	0.70152	25.917	30
2d	P50285	Dimethylaniline monooxygenase [N-oxide-forming] 1	Fmo1	9	9	23.7	31.807	0.60063	20.889	10
2d	P50295;P50296;P50294	Arylamine N-acetyltransferase 2	Nat2	3	3	13.1	8.1315	0.66268	31.673	3
2d	P50396	Rab GDP dissociation inhibitor alpha	Gdi1	24	18	56.8	146.8	0.59913	11.167	22
2d	P50428	Arylsulfatase A	Arsa	10	10	37.9	120.4	0.14768	14.282	20
2d	P50429	Arylsulfatase B	Arsb	9	9	19.9	46.412	0.43718	25.14	10
2d	P50516	V-type proton ATPase catalytic subunit A	Atp6v1a	14	14	26.1	75.745	1.0001	20.744	19
2d	P50518;Q9D593	V-type proton ATPase subunit E 1	Atp6v1e1	7	7	27.4	26.988	1.9264	82.417	9
2d	P50543	Protein S100-A11	S100a11	7	7	88.8	316.58	1.0063	33.763	26
2d	P50544	Very long-chain specific acyl-CoA dehydrogenase, mitochondrial	Acadvl	18	18	40.1	131.1	1.1578	14.924	21
2d	P50580	Proliferation-associated protein 2G4	Pa2g4	21	21	57.6	173	2.0044	14.055	24
2d	P51125	Calpastatin	Cast	34	34	58.4	323.31	1.2771	56.338	46
2d	P51150	Ras-related protein Rab-7a	Rab7a	14	14	59.9	100.11	1.9083	27.467	19
2d	P51174	Long-chain specific acyl-CoA dehydrogenase, mitochondrial	Acadl	18	18	40.2	113.32	0.50338	15.608	25
2d	P51175	Protoporphyrinogen oxidase	Ppox	3	3	8.8	5.5842	0.53282	12.431	3
2d	P51432	1-phosphatidylinositol 4,5-bisphosphate phosphodiesterase beta-3	Plcb3	5	5	7.1	22.601	1.82	36.321	4
2d	P51569	Alpha-galactosidase A	Gla	7	7	23.9	28.502	0.48694	16.756	5
2d	P51655	Glypican-4;Secreted glypican-4	Gpc4	18	16	43.8	229.46	1.0773	45.125	31
2d	P51660	Peroxisomal multifunctional enzyme type 2;(3R)-hydroxyacyl-CoA dehydrogenase;Enoyl-CoA hydratase 2	Hsd17b4	13	13	26.4	57.907	1.9892	30.567	17
2d	P51807	Dynein light chain Tctex-type 1	Dynlt1	2	2	30.1	48.289	3.2258	10.314	3
2d	P51855	Glutathione synthetase	Gss	8	8	23	32.758	1.1992	10.128	6
2d	P51859	Hepatoma-derived growth factor	Hdgf	17	16	74.3	190.67	0.79707	17.682	27
2d	P51863	V-type proton ATPase subunit d 1	Atp6v0d1	4	4	18.5	33.043	1.0126	7.713	3
2d	P51881	ADP/ATP translocase 2;ADP/ATP translocase 2, N-terminally processed	Slc25a5	21	12	55.4	137.77	1.6671	13.477	26
2d	P52293	Importin subunit alpha-1	Kpna2	9	9	24.2	64.645	11.132	107.07	3
2d	P52432	DNA-directed RNA polymerases I and III subunit RPAC1	Polr1c	3	3	12.7	18.938	4.6092	14.918	3
2d	P52480	Pyruvate kinase PKM	Pkm	47	46	80.6	323.31	1.4401	31.625	152
2d	P52503	NADH dehydrogenase [ubiquinone] iron-sulfur protein 6, mitochondrial	Ndufs6	4	4	53.4	28.532	2.4919	8.9404	6
2d	P52825	Carnitine O-palmitoyltransferase 2, mitochondrial	Cpt2	20	20	37.7	85.393	0.48729	44.787	26
2d	P52875	Transmembrane protein 165	Tmem165	3	3	19.2	32.868	1.9064	5.8784	3
2d	P52927	High mobility group protein HMGI-C	Hmga2	5	5	41.7	39.906	0.26033	12.048	8
2d	P53026	60S ribosomal protein L10a	Rpl10a	9	9	33.2	19.459	1.3912	84.563	17
2d	P53395	Lipoamide acyltransferase component of branched-chain alpha-keto acid dehydrogenase complex, mitochondrial	Dbt	4	4	9.5	5.0844	0.92444	8.7808	2
2d	P53564	Homeobox protein cut-like 1	Cux1	4	4	3.4	11.996	4.2174	76.874	3
2d	P53612	Geranylgeranyl transferase type-2 subunit beta	Rabggtb	2	2	6.5	4.3404	1.9066	24.053	2
2d	P53702	Cytochrome c-type heme lyase	Hccs	5	5	20.2	12.477	1.4567	18.864	5
2d	P53810	Phosphatidylinositol transfer protein alpha isoform	Pitpna	10	9	44.3	171.09	1.2335	18.113	13
2d	P53811	Phosphatidylinositol transfer protein beta isoform	Pitpnb	8	7	40.2	43.329	1.4556	16.693	13
2d	P53986	Monocarboxylate transporter 1	Slc16a1	4	4	11.8	42.354	0.94841	15.424	4
2d	P53994	Ras-related protein Rab-2A	Rab2a	9	5	48.6	68.645	1.6391	20.55	13
2d	P53995	Anaphase-promoting complex subunit 1	Anapc1	3	3	2.6	14.821	2.432	95.215	2
2d	P53996;Q9D548	Cellular nucleic acid-binding protein	Cnbp	11	11	63.5	94.288	3.7576	77.486	18
2d	P54071	Isocitrate dehydrogenase [NADP], mitochondrial	Idh2	24	23	50.4	179.34	0.42618	39.411	31
2d	P54103	DnaJ homolog subfamily C member 2;DnaJ homolog subfamily C member 2, N-terminally processed	Dnajc2	5	5	10.3	17.755	2.3198	30.311	3
2d	P54116	Erythrocyte band 7 integral membrane protein	Stom	6	6	27.1	11.391	1.6297	13.698	4
2d	P54227	Stathmin	Stmn1	5	3	27.5	7.7634	3.5574	20.032	5
2d	P54726	UV excision repair protein RAD23 homolog A	Rad23a	3	3	15.4	8.0203	1.2349	35.405	2
2d	P54728	UV excision repair protein RAD23 homolog B	Rad23b	6	6	18.3	30.553	1.9397	7.9424	7
2d	P54729	NEDD8 ultimate buster 1	Nub1	9	9	16.6	52.537	5.7965	14.397	4
2d	P54751	CMP-N-acetylneuraminate-beta-galactosamide-alpha-2,3-sialyltransferase 1	St3gal1	3	3	13.4	8.3538	12.767	18.613	2
2d	P54754	Ephrin type-B receptor 3	Ephb3	6	5	7.9	12.333	1.3877	134.31	2
2d	P54775	26S protease regulatory subunit 6B	Psmc4	21	21	60	141.16	1.3092	51.259	24
2d	P54822	Adenylosuccinate lyase	Adsl	15	15	32.9	64.056	1.2642	10.776	22
2d	P54823	Probable ATP-dependent RNA helicase DDX6	Ddx6	18	18	47.2	164.45	3.8808	36.248	11
2d	P54923	[Protein ADP-ribosylarginine] hydrolase	Adprh	7	7	31.2	32.188	1.1762	16.093	6
2d	P55096	ATP-binding cassette sub-family D member 3	Abcd3	8	8	17.8	40.283	1.9985	13.265	4
2d	P55194	SH3 domain-binding protein 1	Sh3bp1	4	4	9	12.422	1.2301	33.415	3
2d	P55258;P61028;Q8K386;Q9CZT8;P63011;P62823	Ras-related protein Rab-8A;Ras-related protein Rab-8B	Rab8a;Rab8b	6	3	25.6	9.8979	1.4442	7.6625	11
2d	P55264	Adenosine kinase	Adk	22	22	48.8	147.17	0.56656	16.977	57
2d	P55288	Cadherin-11	Cdh11	5	5	10.1	76.91	9.3975	26.624	3
2d	P55302	Alpha-2-macroglobulin receptor-associated protein	Lrpap1	11	11	30.8	55.768	1.345	9.0585	16
2d	P55821	Stathmin-2	Stmn2	3	1	11.2	2.5249	3.7688	10.388	2
2d	P55937	Golgin subfamily A member 3	Golga3	27	27	26	268.45	3.0523	19.393	20
2d	P56135	ATP synthase subunit f, mitochondrial	Atp5j2	4	4	25	9.1105	0.65629	21.517	6
2d	P56212	cAMP-regulated phosphoprotein 19	Arpp19	5	5	58.9	13.46	3.3825	68.12	4
2d	P56387	Dynein light chain Tctex-type 3	Dynlt3	4	4	78.4	60.078	1.7473	10.565	4
2d	P56391	Cytochrome c oxidase subunit 6B1	Cox6b1	4	4	50	16.444	2.1129	14.134	5
2d	P56394	Cytochrome c oxidase copper chaperone	Cox17	4	4	73	14.598	8.2831	138.63	3
2d	P56395	Cytochrome b5	Cyb5a	5	5	47.8	91.271	1.0396	6.0364	8
2d	P56399	Ubiquitin carboxyl-terminal hydrolase 5	Usp5	27	27	43.2	141.96	1.0444	17.725	30
2d	P56480	ATP synthase subunit beta, mitochondrial	Atp5b	24	24	67.5	323.31	0.638	10.451	58
2d	P56546	C-terminal-binding protein 2	Ctbp2	4	4	13.3	23.837	2.7157	36.001	4
2d	P56671	Myc-associated zinc finger protein	Maz	2	2	5.2	4.4644	4.2387	0.55997	2
2d	P56812	Programmed cell death protein 5	Pdcd5	6	6	55.6	32.07	1.9154	12.067	8
2d	P56873	Sjoegren syndrome/scleroderma autoantigen 1 homolog	Sssca1	3	3	42.2	14.679	4.2723	7.4284	2
2d	P56959	RNA-binding protein FUS	Fus	9	7	22.4	75.347	1.7783	8.0188	18
2d	P57759	Endoplasmic reticulum resident protein 29	Erp29	9	9	45.4	29.587	1.3796	31.544	9
2d	P57776	Elongation factor 1-delta	Eef1d	13	12	55.2	319.25	1.4217	32.918	23
2d	P57780	Alpha-actinin-4	Actn4	73	47	75.8	323.31	0.95442	28.392	112
2d	P57784;A0A0U1RNZ6	U2 small nuclear ribonucleoprotein A	Snrpa1	11	11	54.5	60.576	1.3484	29.628	8
2d	P57787	Monocarboxylate transporter 4	Slc16a3	5	5	11.3	24.473	3.278	9.7506	5
2d	P58021	Transmembrane 9 superfamily member 2	Tm9sf2	8	8	16.9	72.501	4.8139	85.413	8
2d	P58022	Lysyl oxidase homolog 2	Loxl2	9	9	17	87.418	3.0548	32.764	5
2d	P58044	Isopentenyl-diphosphate Delta-isomerase 1	Idi1	3	3	18.5	8.8611	1.6154	5.9098	4
2d	P58252	Elongation factor 2	Eef2	59	58	69.7	323.31	2.4077	53.119	126
2d	P58281	Dynamin-like 120 kDa protein, mitochondrial;Dynamin-like 120 kDa protein, form S1	Opa1	18	18	23	71.607	0.81465	10.569	10
2d	P58389	Serine/threonine-protein phosphatase 2A activator	Ppp2r4	11	11	58.8	58.808	0.85547	17.103	10
2d	P58404	Striatin-4	Strn4	6	6	17.4	19.96	2.1787	5.7918	2
2d	P58771	Tropomyosin alpha-1 chain	Tpm1	32	12	62.7	323.31	0.61164	24.758	64
2d	P58774	Tropomyosin beta chain	Tpm2	32	3	61.6	247.88	0.93966	21.543	29
2d	P58854	Gamma-tubulin complex component 3	Tubgcp3	2	2	3.3	3.6961	1.751	21.361	2
2d	P58871	182 kDa tankyrase-1-binding protein	Tnks1bp1	37	37	31.9	213.64	2.4175	27.666	28
2d	P59016	Vacuolar protein sorting-associated protein 33B	Vps33b	3	3	7.3	7.457	1.3567	15.253	2
2d	P59017	Bcl-2-like protein 13	Bcl2l13	5	5	16.8	11.361	1.2263	5.9732	5
2d	P59024	Peptidyl-prolyl cis-trans isomerase FKBP14	Fkbp14	5	5	34.1	11.896	0.59841	9.4966	2
2d	P59108;Q1RLL3;Q9Z140;Q8BLR2;Q0VE82;Q9DC53;Q8JZW4	Copine-2	Cpne2	6	5	13.9	13.035	1.1733	57.349	6
2d	P59222	Scavenger receptor class F member 2	Scarf2	6	6	9.4	17.854	1.7388	143.01	3
2d	P59235	Nucleoporin Nup43	Nup43	3	3	10	9.4159	0.95508	3.4648	3
2d	P59325	Eukaryotic translation initiation factor 5	Eif5	13	13	31.2	47.985	2.7777	60.58	16
2d	P59326	YTH domain-containing family protein 1	Ythdf1	6	3	16.6	28.682	5.5974	65.79	3
2d	P59808	SAM and SH3 domain-containing protein 1	Sash1	10	10	11.5	31.645	14.121	96.685	2
2d	P59999	Actin-related protein 2/3 complex subunit 4	Arpc4	7	7	36.3	14.542	0.94274	11.401	10
2d	P60122	RuvB-like 1	Ruvbl1	19	19	62.9	147.82	1.5392	15.895	21
2d	P60229	Eukaryotic translation initiation factor 3 subunit E	Eif3e	12	12	31.5	31.914	2.2282	13.735	17
2d	P60335	Poly(rC)-binding protein 1	Pcbp1	15	12	79.2	267.95	2.1738	16.311	26
2d	P60670	Nuclear protein localization protein 4 homolog	Nploc4	13	13	35.7	73.653	1.2616	12.961	10
2d	P60710;V9GXQ2;E9Q3M9	Actin, cytoplasmic 1;Actin, cytoplasmic 1, N-terminally processed	Actb	38	2	89.6	54.27	0.59484	59.245	28
2d	P60766;Q8R527;Q9ER71	Cell division control protein 42 homolog	Cdc42	9	8	55	92.23	1.0383	6.0602	15
2d	P60824	Cold-inducible RNA-binding protein	Cirbp	3	3	26.7	17.822	1.3846	26.34	2
2d	P60843	Eukaryotic initiation factor 4A-I	Eif4a1	18	11	47	262.25	3.3551	68.642	34
2d	P60867	40S ribosomal protein S20	Rps20	6	6	31.1	22.944	1.355	12.942	14
2d	P60904	DnaJ homolog subfamily C member 5	Dnajc5	6	6	50.5	52.083	0.81891	11.759	5
2d	P61021	Ras-related protein Rab-5B	Rab5b	7	4	39.5	16.301	1.1594	16.556	5
2d	P61022	Calcineurin B homologous protein 1	Chp1	8	8	44.1	24.862	1.5582	10.925	6
2d	P61027	Ras-related protein Rab-10	Rab10	3	2	16.5	4.7598	1.1681	9.7427	2
2d	P61082	NEDD8-conjugating enzyme Ubc12	Ube2m	4	4	19.7	22.757	1.7106	11.776	5
2d	P61087	Ubiquitin-conjugating enzyme E2 K	Ube2k	6	6	37	14.634	2.0657	9.0433	7
2d	P61089	Ubiquitin-conjugating enzyme E2 N	Ube2n	6	6	61.8	28.184	1.1158	16.001	9
2d	P61161	Actin-related protein 2	Actr2	13	13	36	77.644	0.80386	15.349	19
2d	P61164	Alpha-centractin	Actr1a	11	5	46.3	108.5	1.0154	12.759	7
2d	P61202	COP9 signalosome complex subunit 2	Cops2	12	12	31.8	128.21	1.1123	19.051	11
2d	P61211	ADP-ribosylation factor-like protein 1	Arl1	5	5	22.1	24.859	4.0195	16.524	4
2d	P61222	ATP-binding cassette sub-family E member 1	Abce1	16	16	44.1	134.32	1.8573	65.79	12
2d	P61226;Q8BU31;Q80ZJ1	Ras-related protein Rap-2b;Ras-related protein Rap-2c;Ras-related protein Rap-2a	Rap2b;Rap2c;Rap2a	4	4	42.1	31.143	0.43692	59.916	2
2d	P61255	60S ribosomal protein L26	Rpl26	17	17	64.1	46.999	1.4838	7.5416	39
2d	P61290	Proteasome activator complex subunit 3	Psme3	8	8	44.5	65.337	5.2717	21.008	3
2d	P61327;Q9CQL1	Protein mago nashi homolog;Protein mago nashi homolog 2	Magoh;Magohb	5	5	47.9	20.771	2.7315	12.712	4
2d	P61358	60S ribosomal protein L27	Rpl27	11	11	66.2	44.568	1.7009	13.759	27
2d	P61514	60S ribosomal protein L37a	Rpl37a	8	8	64.1	73.814	1.5455	70.726	18
2d	P61620;Q9JLR1	Protein transport protein Sec61 subunit alpha isoform 1	Sec61a1	7	7	19.1	25.1	1.4796	134.69	6
2d	P61622	Integrin alpha-11	Itga11	30	30	31.4	154.05	4.3779	40.713	23
2d	P61750	ADP-ribosylation factor 4	Arf4	11	5	67.8	73.67	2.0782	6.6601	4
2d	P61759	Prefoldin subunit 3	Vbp1	8	8	39.3	49.349	1.3198	13.001	6
2d	P61804	Dolichyl-diphosphooligosaccharide--protein glycosyltransferase subunit DAD1	Dad1	2	2	17.7	4.0906	0.96356	0.61116	4
2d	P61924	Coatomer subunit zeta-1	Copz1	2	2	13	20.203	1.5458	8.9437	5
2d	P61957	Small ubiquitin-related modifier 2	Sumo2	3	2	27.4	34.314	3.5405	94.845	3
2d	P61965	WD repeat-containing protein 5	Wdr5	6	6	31.7	20.958	2.0954	69.371	3
2d	P61967	AP-1 complex subunit sigma-1A	Ap1s1	2	2	15.8	41.134	1.3278	11.973	4
2d	P61971	Nuclear transport factor 2	Nutf2	3	3	29.9	18.377	0.80963	11.868	3
2d	P61979	Heterogeneous nuclear ribonucleoprotein K	Hnrnpk	27	27	59.8	235.46	2.3287	56.516	46
2d	P61982	14-3-3 protein gamma;14-3-3 protein gamma, N-terminally processed	Ywhag	18	12	77.3	223.29	0.86893	59.167	20
2d	P62046	Leucine-rich repeat and calponin homology domain-containing protein 1	Lrch1	2	2	4.1	7.8987	2.1942	14.287	2
2d	P62071	Ras-related protein R-Ras2	Rras2	7	5	42.6	23.008	0.66936	23.013	3
2d	P62075	Mitochondrial import inner membrane translocase subunit Tim13	Timm13	4	4	45.3	19.512	2.1563	15.827	6
2d	P62077	Mitochondrial import inner membrane translocase subunit Tim8 B	Timm8b	2	2	28.9	11.66	3.6018	0.054582	2
2d	P62082;F6SVV1	40S ribosomal protein S7	Rps7;Gm9493	18	18	72.2	169.56	1.5752	11.659	30
2d	P62137	Serine/threonine-protein phosphatase PP1-alpha catalytic subunit	Ppp1ca	17	6	63.3	141.03	2.3702	38.525	17
2d	P62141	Serine/threonine-protein phosphatase PP1-beta catalytic subunit	Ppp1cb	16	7	60.2	46.047	1.5366	8.995	5
2d	P62192	26S protease regulatory subunit 4	Psmc1	14	14	36.1	174.23	1.4207	28.597	16
2d	P62196	26S protease regulatory subunit 8	Psmc5	18	18	59.6	118.96	1.3084	8.3029	21
2d	P62204;Q9D6P8;P20801	Calmodulin	Calm1	14	14	85.9	303.34	0.81459	14.238	33
2d	P62242	40S ribosomal protein S8	Rps8	17	17	61.1	111.38	1.4586	20.085	31
2d	P62245	40S ribosomal protein S15a	Rps15a	10	10	66.2	18.819	1.6245	13.704	18
2d	P62259	14-3-3 protein epsilon	Ywhae	24	22	80	206.4	0.77741	59.88	45
2d	P62264	40S ribosomal protein S14	Rps14	10	10	66.9	134.69	1.6459	9.3488	14
2d	P62267	40S ribosomal protein S23	Rps23	8	8	49	23.128	1.5803	26.331	10
2d	P62274;D3YYL7	40S ribosomal protein S29	Rps29	5	5	50	23.434	1.6936	7.8394	10
2d	P62281	40S ribosomal protein S11	Rps11	20	20	73.4	79.221	1.5683	17.119	37
2d	P62301	40S ribosomal protein S13	Rps13	9	9	41.1	29.85	1.6056	9.6587	17
2d	P62307	Small nuclear ribonucleoprotein F	Snrpf	4	4	48.8	30.376	1.118	10.05	3
2d	P62309	Small nuclear ribonucleoprotein G	Snrpg	3	3	26.3	6.3066	1.1692	6.2761	3
2d	P62311	U6 snRNA-associated Sm-like protein LSm3	Lsm3	2	2	32.4	9.4232	0.73456	4.486	3
2d	P62313	U6 snRNA-associated Sm-like protein LSm6	Lsm6	4	4	37.5	7.0122	0.79639	19.663	3
2d	P62315	Small nuclear ribonucleoprotein Sm D1	Snrpd1	4	4	45.4	28.299	1.0239	12.205	8
2d	P62317;D3Z5N9	Small nuclear ribonucleoprotein Sm D2	Snrpd2;Gm5449	8	8	71.2	38.849	1.0763	6.1068	9
2d	P62320	Small nuclear ribonucleoprotein Sm D3	Snrpd3	4	4	31.7	87.721	1.2525	8.5388	11
2d	P62322	U6 snRNA-associated Sm-like protein LSm5	Lsm5	2	2	46.2	9.4248	0.70059	0.062935	2
2d	P62331	ADP-ribosylation factor 6	Arf6	3	3	36.6	58.242	0.73363	7.2031	3
2d	P62334	26S protease regulatory subunit 10B	Psmc6	19	19	58.6	97.716	1.4732	40.064	20
2d	P62484	Abl interactor 2	Abi2	4	2	7.4	4.7304	2.0406	5.8244	3
2d	P62627	Dynein light chain roadblock-type 1	Dynlrb1	6	6	82.3	26.208	3.8626	87.194	6
2d	P62702;V9GWY0	40S ribosomal protein S4, X isoform	Rps4x	21	21	65	117.71	1.5368	11.411	29
2d	P62715	Serine/threonine-protein phosphatase 2A catalytic subunit beta isoform	Ppp2cb	8	1	38.5	28.849	1.506	9.2922	2
2d	P62717;F6YJW4	60S ribosomal protein L18a	Rpl18a	11	11	47.2	38.776	1.582	12.411	18
2d	P62737	Actin, aortic smooth muscle	Acta2	34	1	87.8	35.961	0.67328	146.59	6
2d	P62743	AP-2 complex subunit sigma	Ap2s1	4	4	25.4	7.0513	0.81552	3.2521	4
2d	P62754	40S ribosomal protein S6	Rps6	13	13	35.7	83.873	1.5708	9.925	17
2d	P62774	Myotrophin	Mtpn	9	9	83.1	141.77	1.1623	13.447	18
2d	P62806	Histone H4	Hist1h4a	20	20	74.8	98.302	0.31778	79.503	53
2d	P62814;Q91YH6	V-type proton ATPase subunit B, brain isoform	Atp6v1b2	6	6	16.2	20.354	0.85501	15.184	5
2d	P62821	Ras-related protein Rab-1A	Rab1A	13	9	65.4	42.296	1.2184	11.164	13
2d	P62827;Q14AA6;Q61820	GTP-binding nuclear protein Ran	Ran;1700009N14Rik	15	15	50	219.23	1.6854	17.046	22
2d	P62830	60S ribosomal protein L23	Rpl23	8	8	59.3	31.108	1.4548	16.058	7
2d	P62835	Ras-related protein Rap-1A	Rap1a	8	5	31	21.704	0.58852	15.248	5
2d	P62838;P61079;Q6ZWY6	Ubiquitin-conjugating enzyme E2 D2;Ubiquitin-conjugating enzyme E2 D3	Ube2d2;Ube2d3	4	3	42.9	45.135	2.5752	11.459	7
2d	P62843;F7ANJ3	40S ribosomal protein S15	Rps15	7	7	55.2	33.544	1.4913	8.139	15
2d	P62849	40S ribosomal protein S24	Rps24	5	5	35.3	10.343	1.5277	13.645	8
2d	P62852	40S ribosomal protein S25	Rps25	6	6	31.2	21.019	1.6001	5.4532	9
2d	P62855	40S ribosomal protein S26	Rps26	6	6	54.8	21.599	1.7226	16.255	15
2d	P62858;J3QNN8	40S ribosomal protein S28	Rps28;Gm10263	3	3	46.4	9.4014	1.7334	4.1472	9
2d	P62869	Transcription elongation factor B polypeptide 2	Tceb2	11	10	87.3	67.677	2.2391	84.233	12
2d	P62874;Q61011	Guanine nucleotide-binding protein G(I)/G(S)/G(T) subunit beta-1	Gnb1	15	9	58.5	285.34	0.73044	11.835	22
2d	P62878	E3 ubiquitin-protein ligase RBX1;E3 ubiquitin-protein ligase RBX1, N-terminally processed	Rbx1	2	2	17.6	19.532	2.1966	2.5871	2
2d	P62880	Guanine nucleotide-binding protein G(I)/G(S)/G(T) subunit beta-2	Gnb2	14	5	51.8	144.13	0.67538	8.8517	21
2d	P62889	60S ribosomal protein L30	Rpl30	12	12	74.8	47.527	1.5311	8.7243	29
2d	P62892	60S ribosomal protein L39	Rpl39	3	3	25.5	8.2351	0.27533	103.27	6
2d	P62897;CON__P62894;P00015	Cytochrome c, somatic	Cycs	15	15	62.9	160.99	0.79522	9.0141	44
2d	P62900	60S ribosomal protein L31	Rpl31	7	7	47.2	36.552	1.5426	9.2326	12
2d	P62908	40S ribosomal protein S3	Rps3	24	24	84	79.535	1.5834	20.823	38
2d	P62911	60S ribosomal protein L32	Rpl32	9	9	53.3	28.758	1.4043	8.5203	23
2d	P62918	60S ribosomal protein L8	Rpl8	14	14	53.7	184.04	1.5199	18.933	30
2d	P62960;Q9Z2C8	Nuclease-sensitive element-binding protein 1	Ybx1	18	12	73.6	159.22	3.7869	92.817	11
2d	P62962;CON__P02584	Profilin-1	Pfn1	18	18	93.6	112.08	1.1715	12.972	32
2d	P62965	Cellular retinoic acid-binding protein 1	Crabp1	10	9	59.9	30.151	1.173	7.5774	16
2d	P62983	Ubiquitin-40S ribosomal protein S27a;Ubiquitin;40S ribosomal protein S27a	Rps27a	9	3	50	77.137	3.1118	93.441	13
2d	P62984;A0A0A6YW67;J3QK04;P0CG49;P0CG50;D3YYZ2	Ubiquitin-60S ribosomal protein L40;Ubiquitin;60S ribosomal protein L40;Polyubiquitin-B;Ubiquitin;Polyubiquitin-C;Ubiquitin;Ubiquitin-related 1;Ubiquitin-related 2	Uba52;Gm8797;Gm7808;Ubb;Ubc;Gm5239	8	2	43.8	3.4539	1.6708	0.74376	2
2d	P62996	Transformer-2 protein homolog beta	Tra2b	5	4	25.7	19.333	1.9218	119.28	3
2d	P63001;Q05144	Ras-related C3 botulinum toxin substrate 1	Rac1	9	4	55.7	28.107	0.66881	12.733	14
2d	P63005	Platelet-activating factor acetylhydrolase IB subunit alpha	Pafah1b1	16	16	46.1	187.32	1.3462	27.802	30
2d	P63017	Heat shock cognate 71 kDa protein	Hspa8	48	36	74.5	323.31	1.6112	29.082	109
2d	P63024;Q62442	Vesicle-associated membrane protein 3	Vamp3	4	1	38.8	46.24	1.0823	117.26	5
2d	P63028	Translationally-controlled tumor protein	Tpt1	10	10	45.9	48.773	3.2034	34.774	14
2d	P63037	DnaJ homolog subfamily A member 1	Dnaja1	15	15	48.6	192.91	6.27	46.362	11
2d	P63038	60 kDa heat shock protein, mitochondrial	Hspd1	46	46	78	323.31	1.1363	23.465	94
2d	P63073	Eukaryotic translation initiation factor 4E	Eif4e	8	8	42.4	42.134	1.9115	26.883	17
2d	P63085	Mitogen-activated protein kinase 1	Mapk1	14	10	46.4	39.349	1.6761	24.738	12
2d	P63087	Serine/threonine-protein phosphatase PP1-gamma catalytic subunit	Ppp1cc	14	4	58.2	35.001	2.1421	21.631	4
2d	P63089	Pleiotrophin	Ptn	5	5	37.5	15.772	4.0245	48.509	4
2d	P63101	14-3-3 protein zeta/delta	Ywhaz	20	14	69.8	323.31	0.79154	11.099	40
2d	P63158	High mobility group protein B1	Hmgb1	17	15	50.2	129.3	1.1315	14.476	47
2d	P63168;Q80ZS7	Dynein light chain 1, cytoplasmic	Dynll1;BC048507	5	2	59.6	42.912	1.6194	31.854	9
2d	P63242;Q8BGY2	Eukaryotic translation initiation factor 5A-1;Eukaryotic translation initiation factor 5A-2	Eif5a;Eif5a2	15	15	88.3	323.31	2.062	16.137	33
2d	P63254	Cysteine-rich protein 1	Crip1	4	4	67.5	23.638	0.56014	8.9887	13
2d	P63260	Actin, cytoplasmic 2;Actin, cytoplasmic 2, N-terminally processed	Actg1	39	3	89.6	323.31	0.63394	46.636	328
2d	P63276	40S ribosomal protein S17	Rps17	13	13	62.2	117.52	1.5052	16.675	31
2d	P63280	SUMO-conjugating enzyme UBC9	Ube2i	6	6	56.3	29.055	2.3727	54.676	7
2d	P63321	Ras-related protein Ral-A	Rala	4	2	32.5	50.861	0.86329	5.934	5
2d	P63323	40S ribosomal protein S12	Rps12	8	8	62.9	71.782	1.4185	6.0011	32
2d	P63325	40S ribosomal protein S10	Rps10	8	8	41.2	30.065	1.5994	75.913	14
2d	P63328;P48455	Serine/threonine-protein phosphatase 2B catalytic subunit alpha isoform	Ppp3ca	8	4	18.2	19.895	1.4256	13.699	6
2d	P63330	Serine/threonine-protein phosphatase 2A catalytic subunit alpha isoform	Ppp2ca	8	1	38.5	97.066	2.378	17.29	13
2d	P67778	Prohibitin	Phb	19	19	80.1	82.913	0.77194	17.736	24
2d	P67871	Casein kinase II subunit beta	Csnk2b	6	6	37.7	53.138	2.6146	45.252	4
2d	P67984	60S ribosomal protein L22	Rpl22	9	7	60.2	69.403	1.2634	15.276	18
2d	P68033;P68134	Actin, alpha cardiac muscle 1;Actin, alpha skeletal muscle	Actc1;Acta1	35	2	82.8	323.31	0.63046	6.1506	68
2d	P68037	Ubiquitin-conjugating enzyme E2 L3	Ube2l3	6	6	46.8	57.681	0.92546	10.555	11
2d	P68040	Guanine nucleotide-binding protein subunit beta-2-like 1;Guanine nucleotide-binding protein subunit beta-2-like 1, N-terminally processed	Gnb2l1	25	25	85.2	323.31	2.0175	17.467	39
2d	P68181	cAMP-dependent protein kinase catalytic subunit beta	Prkacb	14	5	42.2	43.621	1.7786	9.5804	13
2d	P68254	14-3-3 protein theta	Ywhaq	17	13	60	323.31	0.88844	15.08	24
2d	P68368	Tubulin alpha-4A chain	Tuba4a	25	3	57.4	19.599	0.97786	11.75	4
2d	P68369;P05214	Tubulin alpha-1A chain;Tubulin alpha-3 chain	Tuba1a;Tuba3a	34	1	83.4	7.5863	0.71244	9.6239	3
2d	P68372;CON__ENSEMBL:ENSBTAP00000025008;A2AQ07	Tubulin beta-4B chain	Tubb4b	35	2	84	323.31	0.80305	12.675	103
2d	P68433	Histone H3.1	Hist1h3a	16	1	72.8	30.718	0.38782	7.3766	4
2d	P68510	14-3-3 protein eta	Ywhah	19	14	65	94.897	1.0257	12.154	20
2d	P70122	Ribosome maturation protein SBDS	Sbds	13	13	47.6	174.48	2.5703	19.114	13
2d	P70168	Importin subunit beta-1	Kpnb1	33	33	51.6	200.51	1.5413	42.638	50
2d	P70175	Disks large homolog 3	Dlg3	5	3	7.1	9.6346	4.6125	34.578	2
2d	P70182	Phosphatidylinositol 4-phosphate 5-kinase type-1 alpha	Pip5k1a	6	4	15.2	18.806	1.3137	56.317	3
2d	P70195	Proteasome subunit beta type-7	Psmb7	9	9	42.2	56.398	1.0421	95.281	6
2d	P70202	Latexin	Lxn	5	5	23	83.529	1.1643	9.461	8
2d	P70206	Plexin-A1	Plxna1	6	6	4.4	9.1924	2.8698	23.153	2
2d	P70245	3-beta-hydroxysteroid-Delta(8),Delta(7)-isomerase	Ebp	2	2	10.9	13.013	0.89027	7.2123	2
2d	P70255	Nuclear factor 1 C-type	Nfic	5	5	20	10.754	6.2424	72.636	4
2d	P70257	Nuclear factor 1 X-type	Nfix	8	7	28.7	59.915	3.208	76.055	7
2d	P70268;Q8K045	Serine/threonine-protein kinase N1	Pkn1	5	4	7.7	14.04	1.3604	33.475	4
2d	P70271	PDZ and LIM domain protein 4	Pdlim4	6	6	22.4	27.624	0.60391	28.726	14
2d	P70279	Surfeit locus protein 6	Surf6	2	2	6.2	1.8225	3.6893	45.572	2
2d	P70288	Histone deacetylase 2	Hdac2	4	3	12.9	29.084	4.543	22.607	4
2d	P70290	55 kDa erythrocyte membrane protein	Mpp1	16	16	50.6	103.72	3.5845	27.245	11
2d	P70296;Q8VIN1	Phosphatidylethanolamine-binding protein 1;Hippocampal cholinergic neurostimulating peptide	Pebp1	16	16	92	225.4	0.69059	8.1228	30
2d	P70297	Signal transducing adapter molecule 1	Stam	4	3	11.7	20.783	0.80915	4.9324	4
2d	P70302	Stromal interaction molecule 1	Stim1	8	8	19.1	92.945	1.3083	19.369	10
2d	P70303	CTP synthase 2	Ctps2	6	5	11.3	16.01	1.7337	19.434	3
2d	P70318	Nucleolysin TIAR	Tial1	4	3	18.1	10.748	1.9501	18.871	2
2d	P70333	Heterogeneous nuclear ribonucleoprotein H2	Hnrnph2	13	6	42.8	39.989	1.2832	13.199	14
2d	P70335	Rho-associated protein kinase 1	Rock1	19	15	17.4	39.529	1.3437	23.601	12
2d	P70336	Rho-associated protein kinase 2	Rock2	36	32	29.3	195.38	1.2128	16.837	38
2d	P70349	Histidine triad nucleotide-binding protein 1	Hint1	7	7	73.8	75.871	1.0385	15.709	12
2d	P70372	ELAV-like protein 1	Elavl1	16	16	50.9	114.9	2.2389	61.302	24
2d	P70388	DNA repair protein RAD50	Rad50	9	9	9.1	23.843	2.5617	13.796	4
2d	P70398;F8VPU6	Probable ubiquitin carboxyl-terminal hydrolase FAF-X	Usp9x	34	34	19	280.63	3.8348	15.94	14
2d	P70399	Tumor suppressor p53-binding protein 1	Tp53bp1	9	9	9.1	58.911	2.2119	29.519	9
2d	P70404	Isocitrate dehydrogenase [NAD] subunit gamma 1, mitochondrial	Idh3g	9	9	32.1	111.66	1.592	8.4745	13
2d	P70451	Tyrosine-protein kinase Fer	Fer	5	5	7.7	13.83	0.91818	75.52	5
2d	P70452	Syntaxin-4	Stx4	4	4	15.4	26.587	0.50591	31.397	4
2d	P70460	Vasodilator-stimulated phosphoprotein	Vasp	11	11	39.7	43.89	1.3291	18.355	13
2d	P70670	Nascent polypeptide-associated complex subunit alpha, muscle-specific form	Naca	5	5	2.6	58.682	1.9983	75.659	11
2d	P70677	Caspase-3;Caspase-3 subunit p17;Caspase-3 subunit p12	Casp3	3	3	16.2	76.005	2.0647	9.5227	4
2d	P70698	CTP synthase 1	Ctps1	14	13	33.2	77.223	4.6715	15.268	7
2d	P70699	Lysosomal alpha-glucosidase	Gaa	13	13	20.7	71.366	1.2744	14.386	16
2d	P80313	T-complex protein 1 subunit eta	Cct7	25	25	57.9	156.71	1.7975	27.495	33
2d	P80314	T-complex protein 1 subunit beta	Cct2	30	30	61.1	262.13	1.7898	21.107	47
2d	P80315	T-complex protein 1 subunit delta	Cct4	23	23	55.8	238.07	1.5999	10.933	31
2d	P80316	T-complex protein 1 subunit epsilon	Cct5	25	25	61.9	224.09	1.683	15.673	33
2d	P80317;Q61390	T-complex protein 1 subunit zeta	Cct6a	25	25	49.2	139.91	1.8532	13.978	37
2d	P80318	T-complex protein 1 subunit gamma	Cct3	36	36	65.5	201.87	1.773	18.352	49
2d	P81117	Nucleobindin-2;Nesfatin-1	Nucb2	17	17	48.3	210.9	1.0445	11.811	27
2d	P82198	Transforming growth factor-beta-induced protein ig-h3	Tgfbi	14	14	26.9	60.553	0.31828	50.547	6
2d	P82347	Delta-sarcoglycan	Sgcd	7	7	26.6	15.162	0.64307	11.504	6
2d	P82349	Beta-sarcoglycan	Sgcb	5	5	30.3	56.855	0.63711	13.301	6
2d	P83093	Stromal interaction molecule 2	Stim2	4	4	7.2	41.767	7.5561	16.233	2
2d	P83741;Q80UE6;Q3UH66	Serine/threonine-protein kinase WNK1	Wnk1	14	14	7.2	93.915	2.7794	70.433	12
2d	P83870	PHD finger-like domain-containing protein 5A	Phf5a	4	4	48.2	22.804	1.8931	4.653	3
2d	P83882;A0A0A6YW33	60S ribosomal protein L36a	Rpl36a	13	13	59.4	26.777	1.5578	53.914	18
2d	P83887;Q8VCK3	Tubulin gamma-1 chain;Tubulin gamma-2 chain	Tubg1;Tubg2	6	6	22.6	28.072	1.7575	45.933	6
2d	P83917	Chromobox protein homolog 1	Cbx1	4	4	15.7	47.365	1.7735	15.361	4
2d	P83940	Transcription elongation factor B polypeptide 1	Tceb1	5	5	50.9	40.35	1.557	9.1779	4
2d	P84078	ADP-ribosylation factor 1	Arf1	12	1	70.2	190.85	1.569	20.058	13
2d	P84084	ADP-ribosylation factor 5	Arf5	12	5	77.2	36.119	2.2503	25.625	8
2d	P84089	Enhancer of rudimentary homolog	Erh	8	8	62.5	116.99	3.0134	70.85	12
2d	P84091	AP-2 complex subunit mu	Ap2m1	10	10	29.9	60.12	0.81741	14.151	10
2d	P84096	Rho-related GTP-binding protein RhoG	Rhog	11	10	63.9	57.847	0.71519	93.991	15
2d	P84099	60S ribosomal protein L19	Rpl19	9	9	38.8	19.204	1.7389	7.5597	12
2d	P84102;O88892	Small EDRK-rich factor 2	Serf2	3	3	32.2	4.3818	8.4237	13.937	2
2d	P84104;A2A4X6	Serine/arginine-rich splicing factor 3	Srsf3	7	6	42.1	54.223	1.2325	12.906	14
2d	P84228	Histone H3.2	Hist1h3b	18	3	72.8	129.7	0.31922	52.719	38
2d	P84244;P02301	Histone H3.3;Histone H3.3C	H3f3a;H3f3c	16	2	66.2	56.985	0.39104	5.0946	3
2d	P97300	Neuroplastin	Nptn	5	5	13.4	31.34	1.2237	15.043	4
2d	P97310	DNA replication licensing factor MCM2	Mcm2	16	16	25	90.395	9.9283	7.4781	7
2d	P97311	DNA replication licensing factor MCM6	Mcm6	18	18	27.9	101.47	8.2695	139.73	3
2d	P97314	Cysteine and glycine-rich protein 2	Csrp2	12	12	68.9	103.5	0.37267	15.597	26
2d	P97315	Cysteine and glycine-rich protein 1	Csrp1	19	19	82.4	320.07	0.45377	70.329	58
2d	P97346	Nucleoredoxin	Nxn	12	12	40.5	56.192	4.1117	101.11	6
2d	P97351	40S ribosomal protein S3a	Rps3a	23	23	66.7	142.5	1.5843	49.21	48
2d	P97352	Protein S100-A13	S100a13	2	2	22.4	8.2424	0.9479	9.6361	5
2d	P97370	Sodium/potassium-transporting ATPase subunit beta-3	Atp1b3	6	6	30.9	21.234	0.8499	8.0994	13
2d	P97371	Proteasome activator complex subunit 1	Psme1	12	12	46.2	50.823	0.63491	16.46	13
2d	P97372	Proteasome activator complex subunit 2	Psme2	7	7	33.9	57.404	0.8614	11.479	8
2d	P97379	Ras GTPase-activating protein-binding protein 2	G3bp2	10	10	29.5	57.47	2.536	55.922	13
2d	P97384	Annexin A11	Anxa11	9	9	20.7	32.014	1.2623	17.494	14
2d	P97390	Vacuolar protein sorting-associated protein 45	Vps45	9	9	18.2	27.448	0.91797	21.917	9
2d	P97393	Rho GTPase-activating protein 5	Arhgap5	4	4	4.4	7.8832	3.3978	1.2763	2
2d	P97429	Annexin A4	Anxa4	20	20	50.2	159.2	0.68611	20.465	27
2d	P97434	Myosin phosphatase Rho-interacting protein	Mprip	35	34	44.3	323.31	1.1793	36.834	41
2d	P97447	Four and a half LIM domains protein 1	Fhl1	23	23	69.6	214.57	0.94625	23.677	47
2d	P97449	Aminopeptidase N	Anpep	24	24	34	193.8	0.27248	31.255	23
2d	P97450	ATP synthase-coupling factor 6, mitochondrial	Atp5j	5	5	40.7	31.847	0.56255	22.55	8
2d	P97454;Q9JIW5	Mothers against decapentaplegic homolog 5	Smad5	4	2	10.5	2.576	4.9679	29.924	4
2d	P97461	40S ribosomal protein S5;40S ribosomal protein S5, N-terminally processed	Rps5	12	12	44.6	52.597	1.5564	29.703	15
2d	P97465	Docking protein 1	Dok1	5	5	16	35.293	1.8116	65.024	2
2d	P97470	Serine/threonine-protein phosphatase 4 catalytic subunit	Ppp4c	4	4	19.5	13.909	2.7694	7.1848	2
2d	P97479;Q99MZ6	Unconventional myosin-VIIa	Myo7a	10	10	6.4	37.77	3.0319	25.084	5
2d	P97493	Thioredoxin, mitochondrial	Txn2	4	4	34.3	85.859	2.53	119.09	3
2d	P97494	Glutamate--cysteine ligase catalytic subunit	Gclc	5	5	10.4	15.946	1.0865	10.215	4
2d	P97496	SWI/SNF complex subunit SMARCC1	Smarcc1	9	7	12.3	34.319	3.3664	53.534	2
2d	P97742	Carnitine O-palmitoyltransferase 1, liver isoform	Cpt1a	9	9	14.1	44.296	0.85985	42.564	6
2d	P97760	DNA-directed RNA polymerase II subunit RPB3	Polr2c	4	4	22.5	12.331	3.7581	134.39	3
2d	P97770	THUMP domain-containing protein 3	Thumpd3	4	4	8.1	16.761	2.9208	11.216	4
2d	P97789	5-3 exoribonuclease 1	Xrn1	6	6	5.5	16.552	2.6816	20.521	7
2d	P97807	Fumarate hydratase, mitochondrial	Fh	19	19	46.2	141.17	0.8301	20.521	24
2d	P97820	Mitogen-activated protein kinase kinase kinase kinase 4	Map4k4	8	7	11.7	30.021	3.0976	205.82	2
2d	P97822	Acidic leucine-rich nuclear phosphoprotein 32 family member E	Anp32e	4	4	18.8	71.242	3.6035	138.04	3
2d	P97823	Acyl-protein thioesterase 1	Lypla1	3	3	28.7	34.95	0.95723	4.8666	2
2d	P97825	Hematological and neurological expressed 1 protein;Hematological and neurological expressed 1 protein, N-terminally processed	Hn1	3	3	37.7	18.176	2.478	120.34	2
2d	P97855	Ras GTPase-activating protein-binding protein 1	G3bp1	17	17	53.8	241.53	2.341	54.695	25
2d	P97930	Thymidylate kinase	Dtymk	7	7	29.2	12.208	1.6051	29.143	4
2d	P98078	Disabled homolog 2	Dab2	12	12	24.3	89.006	6.8447	10.247	3
2d	P98083	SHC-transforming protein 1	Shc1	6	6	15.4	18.599	4.9068	4.7968	2
2d	P99024	Tubulin beta-5 chain	Tubb5	33	6	80	81.779	0.77693	8.0535	22
2d	P99026	Proteasome subunit beta type-4	Psmb4	7	7	36.7	30.872	1.0465	31.478	5
2d	P99027	60S acidic ribosomal protein P2	Rplp2	11	11	80.9	184.99	1.8137	7.4846	32
2d	P99028	Cytochrome b-c1 complex subunit 6, mitochondrial	Uqcrh	4	4	56.2	191.25	0.73525	12.886	7
2d	P99029	Peroxiredoxin-5, mitochondrial	Prdx5	11	11	51.9	76.445	0.67976	19.499	18
2d	Q00262	Syntaxin-2	Stx2	5	5	29.1	26.791	0.57159	61.747	3
2d	Q00519;G3X982;Q3TYQ9	Xanthine dehydrogenase/oxidase;Xanthine dehydrogenase;Xanthine oxidase	Xdh	38	38	41.6	323.31	0.86651	34.426	34
2d	Q00560	Interleukin-6 receptor subunit beta	Il6st	13	13	22	105.96	8.5288	36.177	2
2d	Q00612;P97324	Glucose-6-phosphate 1-dehydrogenase X	G6pdx	22	22	51.8	202.27	1.2333	41.442	26
2d	Q00899	Transcriptional repressor protein YY1	Yy1	5	5	16.4	12.116	5.9368	77.572	2
2d	Q00915	Retinol-binding protein 1	Rbp1	7	7	51.1	57.022	0.8766	6.4023	15
2d	Q00993	Tyrosine-protein kinase receptor UFO	Axl	5	5	10.2	15.855	2.6664	84.957	3
2d	Q00PI9	Heterogeneous nuclear ribonucleoprotein U-like protein 2	Hnrnpul2	19	19	31.8	170.18	1.2841	32.238	24
2d	Q01149	Collagen alpha-2(I) chain	Col1a2	51	51	58.2	323.31	1.5701	126.85	28
2d	Q01279;P70424;Q61527	Epidermal growth factor receptor	Egfr	24	24	27.9	68.807	6.777	46.733	9
2d	Q01320	DNA topoisomerase 2-alpha	Top2a	22	16	16.6	75.308	4.712	67.281	5
2d	Q01405	Protein transport protein Sec23A	Sec23a	22	19	44.1	232.49	0.85819	13.375	31
2d	Q01721	Growth arrest-specific protein 1	Gas1	4	4	25.4	19.846	3.08	279.49	2
2d	Q01730	Ras suppressor protein 1	Rsu1	14	14	55.6	52.736	1.0921	37.724	16
2d	Q01853	Transitional endoplasmic reticulum ATPase	Vcp	59	59	77	323.31	1.5776	23.631	110
2d	Q02053;P31254	Ubiquitin-like modifier-activating enzyme 1	Uba1	42	42	58.5	323.31	1.2897	21.406	79
2d	Q02248	Catenin beta-1	Ctnnb1	19	16	32.3	181.84	4.0511	61.058	21
2d	Q02780	Nuclear factor 1 A-type	Nfia	6	4	18.4	12.465	1.964	10.041	3
2d	Q02788	Collagen alpha-2(VI) chain	Col6a2	24	24	29.5	305.35	0.32442	32.112	26
2d	Q02819	Nucleobindin-1	Nucb1	25	25	54.2	191.4	3.69	79.453	24
2d	Q03141	MAP/microtubule affinity-regulating kinase 3	Mark3	4	2	7.2	12.914	2.4765	123.58	4
2d	Q03173	Protein enabled homolog	Enah	9	9	14.1	28.698	1.8526	26.213	8
2d	Q03265	ATP synthase subunit alpha, mitochondrial	Atp5a1	34	34	62	275.88	0.61971	10.502	59
2d	Q03350	Thrombospondin-2	Thbs2	13	13	17.2	65.133	6.0038	42.794	3
2d	Q03958	Prefoldin subunit 6	Pfdn6	4	4	23.6	22.481	1.5929	35.207	12
2d	Q03963	Interferon-induced, double-stranded RNA-activated protein kinase	Eif2ak2	5	5	12.4	11.312	2.284	28.92	4
2d	Q04207	Transcription factor p65	Rela	10	10	23.3	37.425	3.9111	67.734	6
2d	Q04447;P07310	Creatine kinase B-type	Ckb	13	13	48.8	161.31	0.67905	26.042	14
2d	Q04736;P25911;P08103	Tyrosine-protein kinase Yes	Yes1	7	3	17.6	16.823	1.0622	14.496	6
2d	Q04750;Q8R4U6	DNA topoisomerase 1	Top1	10	10	15.4	55.045	4.2924	21.452	6
2d	Q04857	Collagen alpha-1(VI) chain	Col6a1	28	28	35	223.62	0.46446	48.956	40
2d	Q05186	Reticulocalbin-1	Rcn1	18	18	72	313.07	1.0914	22.861	44
2d	Q05769	Prostaglandin G/H synthase 2	Ptgs2	2	2	5	7.6816	6.7277	14.109	3
2d	Q05793	Basement membrane-specific heparan sulfate proteoglycan core protein;Endorepellin;LG3 peptide	Hspg2	74	74	30.6	323.31	0.16467	22.033	81
2d	Q05816	Fatty acid-binding protein, epidermal	Fabp5	11	11	64.4	229.61	0.58521	8.5583	18
2d	Q05860	Formin-1	Fmn1	3	3	2.6	4.8606	1.4978	73.399	2
2d	Q05920	Pyruvate carboxylase, mitochondrial	Pc	9	9	10.9	24.392	1.1792	1.3326	4
2d	Q05BC3	Echinoderm microtubule-associated protein-like 1	Eml1	5	5	9	11.39	1.832	10.611	4
2d	Q05CL8;A2AMD0	La-related protein 7	Larp7;Gm12666	4	4	9.1	7.6844	3.0271	48.543	3
2d	Q05D44	Eukaryotic translation initiation factor 5B	Eif5b	28	27	30.6	172.4	2.1222	36.303	24
2d	Q06138	Calcium-binding protein 39	Cab39	4	4	14.1	11.868	2.567	22.639	3
2d	Q06180	Tyrosine-protein phosphatase non-receptor type 2	Ptpn2	2	2	5.9	24.517	6.7897	2.063	2
2d	Q06185	ATP synthase subunit e, mitochondrial	Atp5i	4	4	60.6	7.2644	0.59869	5.164	3
2d	Q07076	Annexin A7	Anxa7	10	10	27.2	123.77	1.2328	8.1802	17
2d	Q07113	Cation-independent mannose-6-phosphate receptor	Igf2r	27	27	16.6	276.7	6.3214	29.568	11
2d	Q07417	Short-chain specific acyl-CoA dehydrogenase, mitochondrial	Acads	12	12	47.6	48.509	0.6144	81.46	10
2d	Q07797	Galectin-3-binding protein	Lgals3bp	5	5	13.2	35.565	2.0701	34.11	4
2d	Q07813	Apoptosis regulator BAX	Bax	4	4	28.6	81.624	1.2703	15.366	4
2d	Q08024	Core-binding factor subunit beta	Cbfb	4	4	25.1	48.158	3.23	68.29	3
2d	Q08091	Calponin-1	Cnn1	20	20	70.4	323.31	0.6433	7.5384	45
2d	Q08093	Calponin-2	Cnn2	20	19	75.1	244.33	0.62342	7.9796	46
2d	Q08460	Calcium-activated potassium channel subunit alpha-1	Kcnma1	6	6	6.8	21.827	2.4827	56.026	5
2d	Q08509	Epidermal growth factor receptor kinase substrate 8	Eps8	15	15	21.8	78.198	5.8677	37.592	4
2d	Q08619	Interferon-activable protein 205-B	Ifi205b	23	3	69.2	323.31	1.9912	24.447	29
2d	Q08943	FACT complex subunit SSRP1	Ssrp1	15	15	25.3	62.318	5.4475	20.007	6
2d	Q0GNC1	Inverted formin-2	Inf2	17	17	22	116.64	4.5571	24.611	9
2d	Q0P678	Zinc finger CCCH domain-containing protein 18	Zc3h18	7	7	15.8	31.885	2.8392	43.208	3
2d	Q0VBL3		Rbm15	3	3	5.2	6.8233	2.9152	16.981	2
2d	Q11011	Puromycin-sensitive aminopeptidase	Npepps	28	28	42.1	164.56	0.78052	11.373	26
2d	Q11136	Xaa-Pro dipeptidase	Pepd	5	5	13.6	22.647	1.4281	8.1629	4
2d	Q14C51	Pentatricopeptide repeat domain-containing protein 3, mitochondrial	Ptcd3	3	3	9.5	11.564	1.4523	24.85	2
2d	Q14DH7	Acyl-CoA synthetase short-chain family member 3, mitochondrial	Acss3	2	2	3.7	4.2123	0.39188	9.4292	2
2d	Q1HFZ0	tRNA (cytosine(34)-C(5))-methyltransferase	Nsun2	16	16	33.3	92.74	4.0367	75.456	7
2d	Q2KN98	Cytospin-A	Specc1l	10	10	16.2	53.046	3.1425	32.656	9
2d	Q2TBE6	Phosphatidylinositol 4-kinase type 2-alpha	Pi4k2a	6	6	18.2	12.497	3.3336	18.153	3
2d	Q31125	Zinc transporter SLC39A7	Slc39a7	4	4	11.6	9.9003	1.1681	20.473	3
2d	Q3B7Z2;Q5QNQ6	Oxysterol-binding protein 1	Osbp	11	11	18.9	68.244	1.2399	32.264	10
2d	Q3KNM2	E3 ubiquitin-protein ligase MARCH5	2017-03-05	2	2	9	6.1027	3.4043	53.121	2
2d	Q3SXD3	HD domain-containing protein 2	Hddc2	5	5	39.2	115.04	1.1803	8.8223	4
2d	Q3TB82	Pleckstrin homology domain-containing family F member 1	Plekhf1	2	2	8.2	5.0484	3.556	7.0155	2
2d	Q3TC33	Coiled-coil domain-containing protein 127	Ccdc127	2	2	9.6	11.018	0.83852	23.15	4
2d	Q3TC72	Fumarylacetoacetate hydrolase domain-containing protein 2A	Fahd2	2	2	17.3	6.2989	0.44671	28.115	2
2d	Q3TC93	HCLS1-binding protein 3	Hs1bp3	7	7	28.9	23.001	0.50815	156.9	6
2d	Q3TCH7	Cullin-4A	Cul4a	17	11	24.1	45.482	4.1683	89.775	10
2d	Q3TCJ1	BRISC complex subunit Abro1	Fam175b	4	4	17.6	5.372	1.0632	49.546	2
2d	Q3TCN2	Putative phospholipase B-like 2;Putative phospholipase B-like 2 28 kDa form;Putative phospholipase B-like 2 40 kDa form;Putative phospholipase B-like 2 15 kDa form	Plbd2	9	9	23.2	61.861	0.54513	22.662	10
2d	Q3TDD9	Protein phosphatase 1 regulatory subunit 21	Ppp1r21	4	4	8.3	5.9299	0.86418	34.073	2
2d	Q3TDN2	FAS-associated factor 2	Faf2	10	10	33.9	59.553	1.3504	9.7485	12
2d	Q3TDQ1	Dolichyl-diphosphooligosaccharide--protein glycosyltransferase subunit STT3B	Stt3b	6	6	9.2	56.483	1.3817	36.648	8
2d	Q3TEA8	Heterochromatin protein 1-binding protein 3	Hp1bp3	25	25	55.8	86.016	1.4009	53.27	32
2d	Q3THE2	Myosin regulatory light chain 12B	Myl12b	13	1	66.3	16.984	1.1661	53.937	7
2d	Q3THK3	General transcription factor IIF subunit 1	Gtf2f1	6	6	11.8	29.436	4.4086	98.689	4
2d	Q3THK7	GMP synthase [glutamine-hydrolyzing]	Gmps	28	28	53.5	123.49	3.1227	57.68	20
2d	Q3THS6;Q91X83	S-adenosylmethionine synthase isoform type-2	Mat2a	14	14	45.3	57.07	4.8373	91.836	11
2d	Q3THW5;P0C0S6	Histone H2A.V;Histone H2A.Z	H2afv;H2afz	5	3	31.2	9.0279	0.70933	12.633	10
2d	Q3TIR3;Q80XE1	Synembryn-A	Ric8a	5	5	13	22.665	3.0436	3.8019	5
2d	Q3TIV5	Zinc finger CCCH domain-containing protein 15	Zc3h15	12	12	29.3	144.14	5.4731	69.821	7
2d	Q3TIX6		Fubp3	11	10	31	173.86	3.7343	10.744	9
2d	Q3TIX9	U4/U6.U5 tri-snRNP-associated protein 2	Usp39	3	3	7.8	5.3904	2.4144	23.792	3
2d	Q3TJD7	PDZ and LIM domain protein 7	Pdlim7	19	19	55.1	176.76	0.88616	32.48	36
2d	Q3TJZ6	Protein FAM98A	Fam98a	8	7	28	73.936	1.2753	28.816	8
2d	Q3TKT4	Transcription activator BRG1	Smarca4	13	10	10.8	62.771	5.171	32.953	8
2d	Q3TL44	NLR family member X1	Nlrx1	4	4	6.1	19.89	0.4856	31.144	3
2d	Q3TLH4	Protein PRRC2C	Prrc2c	26	25	15.4	316.08	4.9342	35.059	11
2d	Q3TMW1	Coiled-coil domain-containing protein 102A	Ccdc102a	6	6	14.2	144.92	1.8024	28.926	2
2d	Q3TPE9	Ankyrin repeat and MYND domain-containing protein 2	Ankmy2	2	2	4.3	2.122	3.9926	19.439	2
2d	Q3TUH1	Phosphatidate cytidylyltransferase, mitochondrial	Tamm41	3	3	12.5	12.226	0.76852	8.1789	3
2d	Q3TVI8	Pre-B-cell leukemia transcription factor-interacting protein 1	Pbxip1	10	10	18.8	51.145	6.2836	83.392	5
2d	Q3TW96	UDP-N-acetylhexosamine pyrophosphorylase-like protein 1	Uap1l1	7	5	21.1	14.467	0.50476	11.49	3
2d	Q3TWW8	Serine/arginine-rich splicing factor 6	Srsf6	7	7	21.8	33.364	4.5912	20.454	7
2d	Q3TXS7;J3QN38	26S proteasome non-ATPase regulatory subunit 1	Psmd1	29	29	38	144.46	1.2659	57.394	33
2d	Q3TXT3	SOSS complex subunit C	Inip	2	2	36.5	6.7476	1.9439	20.978	2
2d	Q3TYS2	Uncharacterized protein C17orf62 homolog		3	3	20.3	9.7457	1.3007	23.963	3
2d	Q3TYX2	LRRN4 C-terminal-like protein	Lrrn4cl	5	5	18.4	30.706	0.59728	33.081	2
2d	Q3TYX3	SET and MYND domain-containing protein 5	Smyd5	4	4	12.3	4.9352	1.2951	66.837	4
2d	Q3TZZ7	Extended synaptotagmin-2	Esyt2	19	19	30.4	154.33	1.4327	12.8	21
2d	Q3U0J8	TBC1 domain family member 2B	Tbc1d2b	7	7	11	17.379	3.2541	38.309	4
2d	Q3U0V1	Far upstream element-binding protein 2	Khsrp	25	23	45.1	224.72	2.0498	24.85	29
2d	Q3U0V2	Tumor necrosis factor receptor type 1-associated DEATH domain protein	Tradd	6	6	26.8	100.56	1.8919	15.677	6
2d	Q3U1J4	DNA damage-binding protein 1	Ddb1	22	22	28.2	112.13	3.2008	71.815	9
2d	Q3U1V6	Ubiquitin-conjugating enzyme E2 variant 3	Uevld	4	4	9.1	5.8942	2.9839	24.353	2
2d	Q3U2P1	Protein transport protein Sec24A	Sec24a	6	6	7.7	19.301	1.9826	34.428	4
2d	Q3U319	E3 ubiquitin-protein ligase BRE1B	Rnf40	6	4	8.2	9.2778	2.7777	20.633	2
2d	Q3U7R1	Extended synaptotagmin-1	Esyt1	22	22	30.1	124.23	0.74586	15.222	31
2d	Q3U821		Wdr75	4	4	7.6	14.093	4.6736	1.429	2
2d	Q3U962	Collagen alpha-2(V) chain	Col5a2	16	16	17.3	88.622	2.8337	78.683	5
2d	Q3U9G9	Lamin-B receptor	Lbr	5	5	9.4	10.674	2.5917	74.402	4
2d	Q3UBX0	Transmembrane protein 109	Tmem109	2	2	7.8	4.8902	1.0561	20.954	2
2d	Q3UDE2	Tubulin--tyrosine ligase-like protein 12	Ttll12	17	17	31.3	87.83	0.98212	15.037	20
2d	Q3UEB3	Poly(U)-binding-splicing factor PUF60	Puf60	15	15	39.2	124.49	5.2804	41.977	4
2d	Q3UFF7	Lysophospholipase-like protein 1	Lyplal1	2	2	13.4	28.304	0.66806	2.5054	2
2d	Q3UFY7	7-methylguanosine phosphate-specific 5-nucleotidase	Nt5c3b	5	5	16.3	49.756	0.94478	22.577	6
2d	Q3UGC7;Q66JS6	Eukaryotic translation initiation factor 3 subunit J-A;Eukaryotic translation initiation factor 3 subunit J-B	Eif3j1;Eif3j2	15	15	69.3	74.115	1.7464	13.022	16
2d	Q3UGR5	Haloacid dehalogenase-like hydrolase domain-containing protein 2	Hdhd2	5	5	54.1	24.855	0.81797	83.835	2
2d	Q3UHD6	Sorting nexin-27	Snx27	8	8	29.9	22.442	0.9966	36.569	7
2d	Q3UHJ0	AP2-associated protein kinase 1	Aak1	11	11	18.6	85.111	1.2371	20.498	9
2d	Q3UHX2	28 kDa heat- and acid-stable phosphoprotein	Pdap1	7	7	39.8	18.856	1.7162	8.5092	9
2d	Q3UI43	BRISC and BRCA1-A complex member 1	Babam1	4	4	26.7	50.147	1.1356	16.114	5
2d	Q3UIA2;Q5SSM3	Rho GTPase-activating protein 17	Arhgap17	9	9	20.6	29.221	1.4167	64.428	10
2d	Q3UIU2	NADH dehydrogenase [ubiquinone] 1 beta subcomplex subunit 6	Ndufb6	2	2	18.8	6.0271	0.87423	13.565	2
2d	Q3UJ81	Nuclear envelope phosphatase-regulatory subunit 1	Cnep1r1	3	3	20	13.657	2.8224	2.6745	2
2d	Q3UJB0		Sf3b2	17	17	27.9	150.77	2.7785	27.669	12
2d	Q3UJB9	Enhancer of mRNA-decapping protein 4	Edc4	10	10	13.3	97.661	1.6426	10.293	5
2d	Q3UJP5	Protein C8orf37 homolog		2	2	9.6	5.7379	2.0508	3.6894	2
2d	Q3UJU9	Regulator of microtubule dynamics protein 3	Rmdn3	5	5	12.3	11.263	0.63632	38.853	4
2d	Q3UKJ7	WD40 repeat-containing protein SMU1;WD40 repeat-containing protein SMU1, N-terminally processed	Smu1	5	5	13.1	50.986	3.3866	34.949	4
2d	Q3ULD5	Methylcrotonoyl-CoA carboxylase beta chain, mitochondrial	Mccc2	8	8	17.2	25.014	0.76551	14.559	7
2d	Q3ULW8		Parp3	6	6	26.6	31.391	1.282	51.973	5
2d	Q3UM45	Protein phosphatase 1 regulatory subunit 7	Ppp1r7	12	12	49.9	207.93	0.99921	15.019	15
2d	Q3UMB9	WASH complex subunit 7	Kiaa1033	4	4	4.5	22.182	1.4442	27.385	5
2d	Q3UMC0;Q9D3R6	Spermatogenesis-associated protein 5;Katanin p60 ATPase-containing subunit A-like 2	Spata5;Katnal2	2	2	2.7	5.3923	1.4861	6.1954	3
2d	Q3UMF0	Cordon-bleu protein-like 1	Cobll1	14	14	20.7	63.071	3.7521	17.641	5
2d	Q3UMR5	Calcium uniporter protein, mitochondrial	Mcu	5	5	14.9	38.57	0.47925	18.428	6
2d	Q3UMT1	Protein phosphatase 1 regulatory subunit 12C	Ppp1r12c	6	6	8.8	7.4987	0.98293	21.652	3
2d	Q3UMU9	Hepatoma-derived growth factor-related protein 2	Hdgfrp2	9	8	17.3	15.631	2.5992	39.834	4
2d	Q3UMY5	Echinoderm microtubule-associated protein-like 4	Eml4	4	4	6.1	10.824	2.8373	24.24	2
2d	Q3UN02	Lysocardiolipin acyltransferase 1	Lclat1	4	4	8.2	4.966	1.561	16.805	5
2d	Q3UPF5	Zinc finger CCCH-type antiviral protein 1	Zc3hav1	7	7	10.9	23.714	3.2145	11.271	2
2d	Q3UPH1	Protein PRRC1	Prrc1	7	7	25.7	23.385	1.0553	13.995	5
2d	Q3UPL0	Protein transport protein Sec31A	Sec31a	37	37	35.9	321.1	1.8826	36.842	59
2d	Q3URD3	Sarcolemmal membrane-associated protein	Slmap	9	9	13.3	42.102	1.3741	12.291	7
2d	Q3URS9	Coiled-coil domain-containing protein 51	Ccdc51	3	3	7.9	5.5967	0.87312	13.233	2
2d	Q3UTJ2	Sorbin and SH3 domain-containing protein 2	Sorbs2	14	14	19.7	71.618	0.40471	36.631	15
2d	Q3UU96	Serine/threonine-protein kinase MRCK alpha	Cdc42bpa	5	4	2.6	5.7593	1.5394	20.523	2
2d	Q3UVG3	Protein FAM91A1	Fam91a1	2	2	2.6	21.435	1.999	3.5181	2
2d	Q3UVK0	Endoplasmic reticulum metallopeptidase 1	Ermp1	2	2	2.6	4.4517	2.1838	0.99147	2
2d	Q3UW53	Protein Niban	Fam129a	15	15	24.8	147.65	0.89712	23.672	20
2d	Q3UYV9	Nuclear cap-binding protein subunit 1	Ncbp1	5	5	8.4	12.987	2.4847	9.4544	3
2d	Q3UZ39	Leucine-rich repeat flightless-interacting protein 1	Lrrfip1	24	23	56.2	320.6	7.4199	20.331	7
2d	Q3V009	Transmembrane emp24 domain-containing protein 1	Tmed1	2	2	11.5	3.7044	1.2029	9.5892	2
2d	Q3V1H1	Cytoskeleton-associated protein 2	Ckap2	12	12	19.4	43.916	1.141	84.642	2
2d	Q3V1T4	Prolyl 3-hydroxylase 1	Lepre1	12	12	27.5	49.811	1.519	7.9127	12
2d	Q3V3R1	Monofunctional C1-tetrahydrofolate synthase, mitochondrial	Mthfd1l	31	30	39	117.1	1.0499	43.909	36
2d	Q3V4B5	COMM domain-containing protein 6	Commd6	3	3	39.1	10.755	0.42946	136.22	2
2d	Q4FZC9	Nesprin-3	Syne3	8	8	13.8	29.444	1.2487	41.966	4
2d	Q4FZG9	NADH dehydrogenase [ubiquinone] 1 alpha subcomplex subunit 4-like 2	Ndufa4l2	4	4	31	5.0675	3.3307	103.33	5
2d	Q4KMM3	Oxidation resistance protein 1	Oxr1	6	6	10.9	15.699	1.9333	9.4397	6
2d	Q4LDD4	Arf-GAP with Rho-GAP domain, ANK repeat and PH domain-containing protein 1	Arap1	10	10	11.5	45.487	0.84086	7.8273	11
2d	Q4PJX1	Protein odr-4 homolog	Odr4	8	8	20.4	38.676	1.8224	49.23	6
2d	Q4VA53	Sister chromatid cohesion protein PDS5 homolog B	Pds5b	11	9	11.6	59.766	2.7375	14.403	6
2d	Q4VAA2	Protein CDV3	Cdv3	11	11	52.7	66.942	1.6853	14.926	16
2d	Q4VBE8	WD repeat-containing protein 18	Wdr18	5	5	13.7	9.2834	1.4711	14.753	4
2d	Q501J6	Probable ATP-dependent RNA helicase DDX17	Ddx17	19	11	32.6	48.93	2.7801	18.641	8
2d	Q505B7	Protein archease	Zbtb8os	2	2	10.1	10.003	1.1776	5.3779	3
2d	Q505F5	Leucine-rich repeat-containing protein 47	Lrrc47	12	12	27.5	20.404	1.2339	12.957	10
2d	Q52KI8	Serine/arginine repetitive matrix protein 1	Srrm1	6	6	10.1	32.534	2.2887	34.717	3
2d	Q569Z5	Probable ATP-dependent RNA helicase DDX46	Ddx46	12	12	16.5	51.744	2.3716	13.147	12
2d	Q569Z6	Thyroid hormone receptor-associated protein 3	Thrap3	23	22	25.7	84.6	2.3289	14.32	25
2d	Q58A65	C-Jun-amino-terminal kinase-interacting protein 4	Spag9	18	18	19.2	103.46	1.7971	47.001	15
2d	Q59J78	Mimitin, mitochondrial	Ndufaf2	3	3	26.8	28.898	1.8251	23.89	3
2d	Q5DTM8	E3 ubiquitin-protein ligase BRE1A	Rnf20	7	5	10.1	30.652	4.3854	96.367	6
2d	Q5DW34	Histone-lysine N-methyltransferase EHMT1	Ehmt1	5	5	5.9	15.808	1.4737	107.57	3
2d	Q5EG47;Q8BRK8	5-AMP-activated protein kinase catalytic subunit alpha-1	Prkaa1	8	8	22.5	19.323	1.6376	18.431	5
2d	Q5F2E7	Nuclear fragile X mental retardation-interacting protein 2	Nufip2	8	8	14	42.828	6.1428	45.945	2
2d	Q5F2E8	Serine/threonine-protein kinase TAO1	Taok1	4	3	3.3	9.2112	2.4899	104.96	2
2d	Q5FWI3	Transmembrane protein 2	Tmem2	2	2	2.2	8.2269	1.7359	18.179	2
2d	Q5FWK3	Rho GTPase-activating protein 1	Arhgap1	12	12	42.4	46.745	1.4817	28.345	12
2d	Q5I012	Putative sodium-coupled neutral amino acid transporter 10	Slc38a10	7	7	11.6	44.079	1.3775	20.418	7
2d	Q5IRJ6	Zinc transporter 9	Slc30a9	2	2	5.1	18.032	0.70987	6.9424	2
2d	Q5M8N0	CB1 cannabinoid receptor-interacting protein 1	Cnrip1	4	4	41.5	19.3	0.41192	42.619	4
2d	Q5PRF0	HEAT repeat-containing protein 5A	Heatr5a	6	6	4.6	23.633	2.3755	12.659	4
2d	Q5SF07	Insulin-like growth factor 2 mRNA-binding protein 2	Igf2bp2	9	8	17.6	96.995	0.60451	10.627	6
2d	Q5SFM8	RNA-binding protein 27	Rbm27	5	4	5.7	15.883	2.9828	58.949	4
2d	Q5SGK3	Aldehyde oxidase 2	Aox2	2	2	1.2	2.6913	0.86598	11.774	2
2d	Q5SNZ0	Girdin	Ccdc88a	5	5	4.2	10.653	2.2004	89.617	2
2d	Q5SRX1	TOM1-like protein 2	Tom1l2	6	6	10.1	47.728	1.2539	21.029	9
2d	Q5SSZ5	Tensin-3	Tns3	19	17	23.1	118.22	4.9184	28.355	5
2d	Q5SUC9	Protein SCO1 homolog, mitochondrial	Sco1	2	2	8.8	1.9821	0.76597	1.7344	2
2d	Q5SUF2	Luc7-like protein 3	Luc7l3	10	10	25.5	124.05	1.9296	21.202	6
2d	Q5SUR0	Phosphoribosylformylglycinamidine synthase	Pfas	15	15	21.9	50.029	0.9481	16.017	20
2d	Q5SV85	Synergin gamma	Synrg	3	3	2.9	18.378	3.236	11.916	2
2d	Q5SWP3	NAC-alpha domain-containing protein 1	Nacad	3	3	3.4	14.621	2.4312	20.936	3
2d	Q5SWU9;E9Q4Z2	Acetyl-CoA carboxylase 1;Biotin carboxylase	Acaca	11	11	7.2	35.605	3.6007	21.425	2
2d	Q5SXY1	Cytospin-B	Specc1	4	4	4.1	6.8175	2.0276	8.0637	3
2d	Q5SYD0	Unconventional myosin-Id	Myo1d	15	15	17.9	89.36	0.92631	12.686	19
2d	Q5U3K5	Rab-like protein 6	Rabl6	3	3	7.6	9.4175	1.0594	15.983	2
2d	Q5U458	DnaJ homolog subfamily C member 11	Dnajc11	2	2	5.9	34.102	1.0085	14.832	5
2d	Q5U464	Arf-GAP with SH3 domain, ANK repeat and PH domain-containing protein 3	Asap3	3	3	5	8.2549	3.4062	13.479	2
2d	Q5U4D9	THO complex subunit 6 homolog	Thoc6	4	4	21.4	8.9519	1.4474	42.089	4
2d	Q5UAK0	Mesoderm induction early response protein 1	Mier1	4	4	15.3	9.5697	3.246	102.53	2
2d	Q5XG71	Small subunit processome component 20 homolog	Utp20	5	5	2.4	22.239	9.8244	93.088	3
2d	Q5XG73	Acyl-CoA-binding domain-containing protein 5	Acbd5	3	3	11	18.069	4.0277	51.299	2
2d	Q5XJY5	Coatomer subunit delta	Arcn1	22	22	46	84.049	1.6102	18.159	26
2d	Q60597;E9Q7L0	2-oxoglutarate dehydrogenase, mitochondrial	Ogdh	31	31	42	239.07	0.77384	48.733	39
2d	Q60598	Src substrate cortactin	Cttn	24	24	43	151.15	1.4017	8.1643	39
2d	Q60605	Myosin light polypeptide 6	Myl6	10	9	82.1	189.69	1.2121	14.808	33
2d	Q60631	Growth factor receptor-bound protein 2	Grb2	9	9	49.3	21.612	3.4081	27.494	3
2d	Q60634	Flotillin-2	Flot2	12	12	34.3	35.988	0.65082	14.857	13
2d	Q60668;Q9D3U4	Heterogeneous nuclear ribonucleoprotein D0	Hnrnpd	14	13	35.2	67.128	0.74512	21.586	21
2d	Q60676	Serine/threonine-protein phosphatase 5	Ppp5c	4	4	11.4	28.945	1.1801	21.124	2
2d	Q60692	Proteasome subunit beta type-6	Psmb6	7	7	39.9	33.834	1.0425	17.988	11
2d	Q60695	Ral guanine nucleotide dissociation stimulator-like 1	Rgl1	2	2	4.9	8.3101	1.6669	217.96	2
2d	Q60710	Deoxynucleoside triphosphate triphosphohydrolase SAMHD1	Samhd1	29	29	56.5	148.3	0.50363	21.55	39
2d	Q60715	Prolyl 4-hydroxylase subunit alpha-1	P4ha1	31	31	69.5	297.12	1.7273	24.122	51
2d	Q60716	Prolyl 4-hydroxylase subunit alpha-2	P4ha2	23	23	49.9	118.16	2.6495	29.705	31
2d	Q60722	Transcription factor 4	Tcf4	2	2	4.2	5.0706	5.0531	10.009	2
2d	Q60737	Casein kinase II subunit alpha	Csnk2a1	11	11	33.8	126.95	3.4487	105.75	5
2d	Q60739	BAG family molecular chaperone regulator 1	Bag1	4	4	13.5	11.029	1.1388	10.681	7
2d	Q60749	KH domain-containing, RNA-binding, signal transduction-associated protein 1	Khdrbs1	7	7	14.2	187.04	1.7557	10.03	12
2d	Q60759	Glutaryl-CoA dehydrogenase, mitochondrial	Gcdh	4	4	10.5	14.967	0.7736	19.559	8
2d	Q60766	Immunity-related GTPase family M protein 1	Irgm1	6	6	23.2	33.355	1.2597	5.3908	3
2d	Q60770	Syntaxin-binding protein 3	Stxbp3	8	8	17.4	41.284	0.6688	55.312	6
2d	Q60790	Ras GTPase-activating protein 3	Rasa3	6	6	8.4	15.167	4.6686	43.984	2
2d	Q60823	RAC-beta serine/threonine-protein kinase	Akt2	5	3	12.1	2.3737	1.6813	9.0129	2
2d	Q60847	Collagen alpha-1(XII) chain	Col12a1	87	87	37	323.31	0.76011	23.113	94
2d	Q60854	Serpin B6	Serpinb6	18	16	53.2	188.17	0.88927	23.549	32
2d	Q60855	Receptor-interacting serine/threonine-protein kinase 1	Ripk1	8	8	14.8	29.938	3.36	63.638	5
2d	Q60864	Stress-induced-phosphoprotein 1	Stip1	34	34	57.3	218.28	1.4882	32.156	41
2d	Q60865	Caprin-1	Caprin1	10	10	20.2	75.385	8.3831	11.606	6
2d	Q60866	Phosphotriesterase-related protein	Pter	4	4	13.5	18.738	0.71116	25.686	3
2d	Q60870	Receptor expression-enhancing protein 5	Reep5	3	3	12.4	9.3548	1.2245	3.8501	3
2d	Q60875	Rho guanine nucleotide exchange factor 2	Arhgef2	15	15	22.1	111.37	4.8582	14.828	6
2d	Q60902	Epidermal growth factor receptor substrate 15-like 1	Eps15l1	18	18	23.2	146.68	0.85759	22.013	17
2d	Q60930	Voltage-dependent anion-selective channel protein 2	Vdac2	14	14	61	287.7	0.68437	8.4191	33
2d	Q60932	Voltage-dependent anion-selective channel protein 1	Vdac1	20	20	68.9	323.31	0.65939	14.386	61
2d	Q60953	Protein PML	Pml	13	13	19.5	115.85	2.0638	50.7	11
2d	Q60960	Importin subunit alpha-5;Importin subunit alpha-5, N-terminally processed	Kpna1	9	5	22.5	68.052	3.9379	48.229	4
2d	Q60967	Bifunctional 3-phosphoadenosine 5-phosphosulfate synthase 1;Sulfate adenylyltransferase;Adenylyl-sulfate kinase	Papss1	13	13	28	59.4	3.0746	20.921	18
2d	Q60972	Histone-binding protein RBBP4	Rbbp4	15	10	57.4	69.658	3.3842	87.817	7
2d	Q60973	Histone-binding protein RBBP7	Rbbp7	19	14	72.5	204.79	7.2938	176.7	12
2d	Q61024	Asparagine synthetase [glutamine-hydrolyzing]	Asns	13	13	29.9	70.563	1.8672	10.596	14
2d	Q61033	Lamina-associated polypeptide 2, isoforms alpha/zeta	Tmpo	13	13	27.1	60.283	0.96933	67.05	14
2d	Q61035	Histidine--tRNA ligase, cytoplasmic	Hars	15	13	28.5	62.395	1.3555	15.217	18
2d	Q61036	Serine/threonine-protein kinase PAK 3	Pak3	8	2	15.9	14.137	2.4605	9.8003	4
2d	Q61072	Disintegrin and metalloproteinase domain-containing protein 9	Adam9	12	12	21.9	37.478	5.9943	4.3129	2
2d	Q61074	Protein phosphatase 1G	Ppm1g	11	11	31.9	110.23	4.7506	18.544	3
2d	Q61081	Hsp90 co-chaperone Cdc37;Hsp90 co-chaperone Cdc37, N-terminally processed	Cdc37	11	11	31.7	55.386	2.4846	56.271	16
2d	Q61103	Zinc finger protein ubi-d4	Dpf2	6	6	16.6	18.496	3.1862	7.4859	5
2d	Q61164	Transcriptional repressor CTCF	Ctcf	8	8	21.1	29.21	2.2015	57.111	4
2d	Q61165	Sodium/hydrogen exchanger 1	Slc9a1	4	4	8	7.9433	0.77349	20.035	4
2d	Q61166	Microtubule-associated protein RP/EB family member 1	Mapre1	10	10	54.5	149.85	2.1843	13.868	14
2d	Q61171	Peroxiredoxin-2	Prdx2	14	14	90.4	199.81	0.86311	62.711	25
2d	Q61187	Tumor susceptibility gene 101 protein	Tsg101	9	9	25.6	30.276	3.1592	88.573	5
2d	Q61191	Host cell factor 1;HCF N-terminal chain 1;HCF N-terminal chain 2;HCF N-terminal chain 3;HCF N-terminal chain 4;HCF N-terminal chain 5;HCF N-terminal chain 6;HCF C-terminal chain 1;HCF C-terminal chain 2;HCF C-terminal chain 3;HCF C-terminal chain 4;HCF C-terminal chain 5;HCF C-terminal chain 6	Hcfc1	9	9	6.6	34.81	2.0522	13.053	7
2d	Q61194	Phosphatidylinositol 4-phosphate 3-kinase C2 domain-containing subunit alpha	Pik3c2a	3	3	2.7	10.984	7.4337	95.183	2
2d	Q61205	Platelet-activating factor acetylhydrolase IB subunit gamma	Pafah1b3	11	11	80.2	69.723	0.6757	12.92	11
2d	Q61206	Platelet-activating factor acetylhydrolase IB subunit beta	Pafah1b2	10	10	79.9	192.77	0.76621	13.917	12
2d	Q61207	Prosaposin	Psap	16	16	34.1	132.56	0.91682	103.65	32
2d	Q61210	Rho guanine nucleotide exchange factor 1	Arhgef1	9	9	14.7	64.426	1.8885	20.833	5
2d	Q61216	Double-strand break repair protein MRE11A	Mre11a	3	3	4.5	3.5831	2.4536	13.602	3
2d	Q61235	Beta-2-syntrophin	Sntb2	12	12	31.2	44.966	0.69525	14.514	7
2d	Q61239	Protein farnesyltransferase/geranylgeranyltransferase type-1 subunit alpha	Fnta	6	6	16.4	7.7697	1.1065	26.393	6
2d	Q61249;Q9QZ29	Immunoglobulin-binding protein 1	Igbp1	8	8	34.4	35.535	1.9918	7.7617	9
2d	Q61263	Sterol O-acyltransferase 1	Soat1	5	5	14.6	16.27	5.0498	42.192	3
2d	Q61316	Heat shock 70 kDa protein 4	Hspa4	47	44	61.6	323.31	1.4219	62.754	60
2d	Q61335	B-cell receptor-associated protein 31	Bcap31	10	10	26.5	123.1	1.3258	7.828	17
2d	Q61398	Procollagen C-endopeptidase enhancer 1	Pcolce	13	13	37.8	93.655	13.149	40.202	6
2d	Q61425	Hydroxyacyl-coenzyme A dehydrogenase, mitochondrial	Hadh	14	14	69.7	130.86	0.59262	18.461	12
2d	Q61464	Zinc finger protein 638	Znf638	11	11	8.7	50.247	3.4958	8.9771	7
2d	Q61469	Lipid phosphate phosphohydrolase 1	Ppap2a	2	2	5.7	7.1737	1.0153	6.6231	4
2d	Q61481;Q64338	Calcium/calmodulin-dependent 3,5-cyclic nucleotide phosphodiesterase 1A	Pde1a	3	2	8.3	9.5629	3.4509	5.8747	2
2d	Q61508	Extracellular matrix protein 1	Ecm1	8	8	22	31.574	3.7889	61.949	4
2d	Q61510	E3 ubiquitin/ISG15 ligase TRIM25	Trim25	14	14	33.6	62.388	1.3156	38.026	14
2d	Q61543	Golgi apparatus protein 1	Glg1	31	31	33.6	271.24	3.3121	64.328	28
2d	Q61545	RNA-binding protein EWS	Ewsr1	7	7	13.9	63.812	1.1738	54.913	15
2d	Q61550	Double-strand-break repair protein rad21 homolog	Rad21	9	9	19.4	23.106	5.2637	39.907	3
2d	Q61553	Fascin	Fscn1	30	30	77.1	270.29	0.9001	11.463	46
2d	Q61554	Fibrillin-1	Fbn1	114	109	50.9	323.31	0.064029	79.931	80
2d	Q61555	Fibrillin-2	Fbn2	16	11	7.8	77.12	0.04446	54.74	2
2d	Q61559	IgG receptor FcRn large subunit p51	Fcgrt	4	4	12.6	27.785	2.9388	31.647	2
2d	Q61576	Peptidyl-prolyl cis-trans isomerase FKBP10	Fkbp10	18	17	39.2	131.39	2.375	50.956	19
2d	Q61581	Insulin-like growth factor-binding protein 7	Igfbp7	7	7	39.1	127.75	10.241	172.27	3
2d	Q61584	Fragile X mental retardation syndrome-related protein 1	Fxr1	21	21	33.8	188.99	3.1455	37.727	9
2d	Q61592	Growth arrest-specific protein 6	Gas6	10	10	20.5	29.797	6.8625	23.437	2
2d	Q61595	Kinectin	Ktn1	30	30	29.5	144.2	2.302	19.698	23
2d	Q61598	Rab GDP dissociation inhibitor beta	Gdi2	38	32	83.1	323.31	0.81819	26.773	62
2d	Q61599	Rho GDP-dissociation inhibitor 2	Arhgdib	11	11	71.5	145.64	0.89565	50.11	21
2d	Q61635		Ifi47	9	9	23.8	27.245	1.1734	7.7539	8
2d	Q61655;Q8BZY3	ATP-dependent RNA helicase DDX19A	Ddx19a;Ddx19b	12	12	32	30.646	1.7562	30.101	13
2d	Q61656	Probable ATP-dependent RNA helicase DDX5	Ddx5	31	23	53.7	128.4	7.7247	50.231	17
2d	Q61686	Chromobox protein homolog 5	Cbx5	10	9	38.7	24.306	5.8868	47.356	5
2d	Q61687	Transcriptional regulator ATRX	Atrx	17	17	10.3	102.17	4.565	28.47	3
2d	Q61699	Heat shock protein 105 kDa	Hsph1	33	31	48.1	187.75	2.592	31.785	34
2d	Q61733	28S ribosomal protein S31, mitochondrial	Mrps31	2	2	9.4	5.8978	1.2744	9.0885	2
2d	Q61735	Leukocyte surface antigen CD47	Cd47	2	2	8.9	33.174	0.85296	1.6233	2
2d	Q61753	D-3-phosphoglycerate dehydrogenase	Phgdh	23	23	52.2	164.44	1.3508	29.925	39
2d	Q61768;P28738;P33175	Kinesin-1 heavy chain	Kif5b	34	34	46.5	323.31	1.3528	41.06	46
2d	Q61771;P28741	Kinesin-like protein KIF3B;Kinesin-like protein KIF3B, N-terminally processed	Kif3b	3	3	4.4	4.6128	2.2657	48.397	2
2d	Q61789	Laminin subunit alpha-3	Lama3	3	3	0.9	1.3214	1.1486	9.9218	2
2d	Q61792	LIM and SH3 domain protein 1	Lasp1	16	16	59.7	84.771	0.57153	39.018	22
2d	Q61810	Latent-transforming growth factor beta-binding protein 3	Ltbp3	5	5	6	16.085	1.4826	151.22	4
2d	Q61879;Q02566	Myosin-10	Myh10	159	126	61.1	323.31	0.2943	42.503	254
2d	Q61881	DNA replication licensing factor MCM7	Mcm7	9	9	14.5	21.253	17.559	54.949	4
2d	Q61937;E9Q5T3	Nucleophosmin	Npm1;Gm5611	15	15	50.3	235.81	2.6456	151.73	31
2d	Q61990;P57722	Poly(rC)-binding protein 2	Pcbp2	10	7	48.6	93.942	2.216	18.573	15
2d	Q62009;CON__Q2KJC7	Periostin	Postn	21	21	37.4	143.09	0.33929	65.233	23
2d	Q62048	Astrocytic phosphoprotein PEA-15	Pea15	8	8	60	102.03	1.075	18.974	10
2d	Q62074	Protein kinase C iota type	Prkci	5	5	16.5	33.563	2.4777	13.819	2
2d	Q62084	Protein phosphatase 1 regulatory subunit 14B	Ppp1r14b	4	4	59.2	20.804	2.4048	13.874	5
2d	Q62086	Serum paraoxonase/arylesterase 2	Pon2	7	7	32.5	53.598	1.3551	12.912	5
2d	Q62087	Serum paraoxonase/lactonase 3	Pon3	4	4	19.5	10.082	0.77284	36.253	3
2d	Q62093	Serine/arginine-rich splicing factor 2	Srsf2	5	5	21.7	55.809	1.2467	8.3791	11
2d	Q62159	Rho-related GTP-binding protein RhoC	Rhoc	12	2	69.4	12.326	1.3708	20.741	3
2d	Q62165	Dystroglycan;Alpha-dystroglycan;Beta-dystroglycan	Dag1	7	7	14.3	43.355	1.5236	12.764	6
2d	Q62167;P16381	ATP-dependent RNA helicase DDX3X;Putative ATP-dependent RNA helicase Pl10	Ddx3x;D1Pas1	27	10	55	247.19	4.2962	82.873	22
2d	Q62186	Translocon-associated protein subunit delta	Ssr4	6	6	40.1	20.446	1.525	18.417	6
2d	Q62188	Dihydropyrimidinase-related protein 3	Dpysl3	19	16	57.7	187.35	0.53089	41.063	15
2d	Q62189	U1 small nuclear ribonucleoprotein A	Snrpa	3	3	13.2	41.785	1.7115	1.504	3
2d	Q62193	Replication protein A 32 kDa subunit	Rpa2	3	3	24.8	46.962	4.1274	19.691	2
2d	Q62203	Splicing factor 3A subunit 2	Sf3a2	7	7	16.8	15.568	2.0621	17.358	7
2d	Q62219	Transforming growth factor beta-1-induced transcript 1 protein	Tgfb1i1	15	15	67.5	138.65	3.5108	26.698	15
2d	Q62241	U1 small nuclear ribonucleoprotein C	Snrpc	4	4	25.8	15.08	2.8379	22.214	3
2d	Q62261;Q68FG2;P15508	Spectrin beta chain, non-erythrocytic 1	Sptbn1	140	138	64.1	323.31	1.722	23.828	193
2d	Q62312	TGF-beta receptor type-2	Tgfbr2	4	4	13.2	35.348	7.7435	25.899	2
2d	Q62318	Transcription intermediary factor 1-beta	Trim28	28	28	59.5	262.89	1.6881	16.907	40
2d	Q62348	Translin	Tsn	6	6	27.6	38.025	1.1451	12.754	4
2d	Q62356	Follistatin-related protein 1	Fstl1	10	10	39.2	87.027	15.555	113.62	5
2d	Q62376	U1 small nuclear ribonucleoprotein 70 kDa	Snrnp70	9	9	32.6	53.265	1.4394	25.519	8
2d	Q62383	Transcription elongation factor SPT6	Supt6h	15	15	15.4	92.434	6.111	60.481	4
2d	Q62393	Tumor protein D52	Tpd52	4	4	17.4	9.1611	1.0444	29.188	3
2d	Q62417	Sorbin and SH3 domain-containing protein 1	Sorbs1	15	15	13.5	52.458	1.513	9.3487	18
2d	Q62418	Drebrin-like protein	Dbnl	14	14	39.7	143.48	1.2332	22.678	18
2d	Q62419;Q62420	Endophilin-A2	Sh3gl1	18	18	44	87.775	2.322	30.175	16
2d	Q62422	Osteoclast-stimulating factor 1	Ostf1	8	8	53.5	62.703	1.6823	65.584	8
2d	Q62426	Cystatin-B	Cstb	6	6	75.5	38.045	0.73309	7.5514	12
2d	Q62433	Protein NDRG1	Ndrg1	12	12	64.7	175.31	1.3267	14.828	32
2d	Q62446	Peptidyl-prolyl cis-trans isomerase FKBP3	Fkbp3	11	11	50	70.614	0.97333	7.2528	14
2d	Q62448	Eukaryotic translation initiation factor 4 gamma 2	Eif4g2	16	16	25.2	308.25	3.4691	26.145	10
2d	Q62465	Synaptic vesicle membrane protein VAT-1 homolog	Vat1	16	16	48.8	304.89	0.46944	9.2484	34
2d	Q62523	Zyxin	Zyx	20	20	67.4	323.31	1.2677	11.977	29
2d	Q63810	Calcineurin subunit B type 1	Ppp3r1	6	6	51.8	22.204	1.4712	7.098	4
2d	Q63829	COMM domain-containing protein 3	Commd3	7	7	43.1	29.319	1.4933	15.457	9
2d	Q63836;P17563	Selenium-binding protein 2;Selenium-binding protein 1	Selenbp2;Selenbp1	8	8	27.3	79.624	0.56722	16.743	9
2d	Q63844;Q6P5G0;Q61532	Mitogen-activated protein kinase 3	Mapk3	16	12	52.4	53.339	0.94535	19.519	17
2d	Q63850	Nuclear pore glycoprotein p62	Nup62	5	5	16.7	33.207	1.3018	20.609	4
2d	Q63918	Serum deprivation-response protein	Sdpr	21	21	58.1	209.9	0.51481	29.038	24
2d	Q63932	Dual specificity mitogen-activated protein kinase kinase 2	Map2k2	12	8	23.7	33.356	1.6141	24.064	5
2d	Q64008	Ras-related protein Rab-34	Rab34	5	5	13.9	34.857	1.1023	15.95	7
2d	Q64010	Adapter molecule crk	Crk	13	13	54.3	66.996	1.0126	8.5016	14
2d	Q64012	RNA-binding protein Raly	Raly	16	16	67.3	136.4	4.7759	33.535	18
2d	Q640M1;Q6EJB6	U3 small nucleolar RNA-associated protein 14 homolog A	Utp14a	10	10	23.1	48.447	12.472	66.651	3
2d	Q640N1	Adipocyte enhancer-binding protein 1	Aebp1	12	12	15	51.912	7.9514	41.349	8
2d	Q64105	Sepiapterin reductase	Spr	8	8	43.7	32.856	0.76297	16.986	7
2d	Q64133	Amine oxidase [flavin-containing] A	Maoa	6	6	18.3	48.387	0.45598	11.982	7
2d	Q64152	Transcription factor BTF3	Btf3	10	10	59.3	323.31	5.5867	39.779	7
2d	Q64213	Splicing factor 1	Sf1	10	10	19.1	41.964	2.737	24.786	7
2d	Q64282	Interferon-induced protein with tetratricopeptide repeats 1	Ifit1	6	4	20.1	28.296	0.72563	28.063	6
2d	Q64310	Surfeit locus protein 4	Surf4	3	3	13.4	29.809	1.4798	12.31	3
2d	Q64314	Hematopoietic progenitor cell antigen CD34	Cd34	3	3	8.6	9.8962	0.25304	12.68	3
2d	Q64318	Zinc finger E-box-binding homeobox 1	Zeb1	7	3	6.6	15.86	12.422	37.676	4
2d	Q64339	Ubiquitin-like protein ISG15	Isg15	4	4	47.2	54.401	0.52179	5.8313	5
2d	Q64345;E9PV48	Interferon-induced protein with tetratricopeptide repeats 3	Ifit3;I830012O16Rik	3	3	10.7	12.848	0.44055	19.676	2
2d	Q64378	Peptidyl-prolyl cis-trans isomerase FKBP5;Peptidyl-prolyl cis-trans isomerase FKBP5, N-terminally processed	Fkbp5	11	11	27	31.83	1.165	8.538	13
2d	Q64429	Cytochrome P450 1B1	Cyp1b1	11	11	23.4	28.679	6.8616	103.41	6
2d	Q64433	10 kDa heat shock protein, mitochondrial	Hspe1	4	4	33.3	9.116	1.066	6.5535	8
2d	Q64435;K9J7B2;B2RT14;E9PXN7;D3Z748;Q62452;P70691;Q63886;Q8BJL9;Q91WH2;Q8VCN3;Q3UEP4;P17717	UDP-glucuronosyltransferase 1-6;UDP-glucuronosyltransferase 1-9;UDP-glucuronosyltransferase 1-2;UDP-glucuronosyltransferase 1-1	Ugt1a6;Ugt1a6b;Ugt1a5;Ugt1a10;Ugt1a8;Ugt1a9;Ugt1a2;Ugt1a1	6	3	18.1	14.258	0.67584	6.5413	2
2d	Q64449	C-type mannose receptor 2	Mrc2	34	34	32.7	323.31	1.6133	14.127	47
2d	Q64471	Glutathione S-transferase theta-1	Gstt1	3	3	10.4	8.4134	0.37059	17.433	4
2d	Q64511	DNA topoisomerase 2-beta	Top2b	27	21	21.7	122.87	2.4775	39.45	13
2d	Q64514	Tripeptidyl-peptidase 2	Tpp2	29	29	34.5	265.94	1.1647	48.144	34
2d	Q64516;Q9WU65	Glycerol kinase;Glycerol kinase 2	Gk;Gk2	2	2	3.6	3.6787	1.2811	58.779	2
2d	Q64520	Guanylate kinase	Guk1	5	5	36.4	14.252	1.0431	27.416	5
2d	Q64521	Glycerol-3-phosphate dehydrogenase, mitochondrial	Gpd2	9	9	18	53.461	0.91954	21.568	9
2d	Q64522	Histone H2A type 2-B	Hist2h2ab	4	1	52.3	-2	0.39889	16.903	3
2d	Q64674	Spermidine synthase	Srm	14	14	53.3	112.15	1.6991	24.873	18
2d	Q64727	Vinculin	Vcl	80	80	72.8	323.31	0.4965	16.731	127
2d	Q64735	Complement component receptor 1-like protein	Cr1l	4	4	9.3	10.545	1.1096	18.115	5
2d	Q64737	Trifunctional purine biosynthetic protein adenosine-3;Phosphoribosylamine--glycine ligase;Phosphoribosylformylglycinamidine cyclo-ligase;Phosphoribosylglycinamide formyltransferase	Gart	21	21	32.1	150.77	2.4995	14.567	15
2d	Q68FD5	Clathrin heavy chain 1	Cltc	86	86	59.6	323.31	0.78723	33.653	142
2d	Q68FH4	N-acetylgalactosamine kinase	Galk2	8	8	26.6	46.219	0.65825	13.431	7
2d	Q68FL6	Methionine--tRNA ligase, cytoplasmic	Mars	18	18	25.3	88.865	2.0531	11.276	17
2d	Q68FM7		Arhgef11	3	3	3.2	9.9323	1.791	2.1984	2
2d	Q69Z23	Dynein heavy chain 17, axonemal	Dnah17	2	2	0.8	-2	0.97668	73.798	3
2d	Q69Z37	Sterile alpha motif domain-containing protein 9-like	Samd9l	7	7	6.7	22.942	1.4225	14.2	8
2d	Q69Z38	Pseudopodium-enriched atypical kinase 1	Peak1	20	20	18.5	90.534	7.8295	48.199	3
2d	Q69ZN7	Myoferlin	Myof	73	72	43.7	323.31	0.71248	32.566	83
2d	Q69ZR2	E3 ubiquitin-protein ligase HECTD1	Hectd1	20	20	11	56.274	2.5458	72.716	8
2d	Q69ZS0	E3 ubiquitin-protein ligase PDZRN3	Pdzrn3	19	19	28.2	100.44	8.1446	45.75	4
2d	Q69ZS7;J3KMK0	HBS1-like protein	Hbs1l;Gm9923	5	5	14.2	10.673	2.0059	8.8047	3
2d	Q69ZW3	EH domain-binding protein 1	Ehbp1	5	5	7.9	20.016	0.89231	13.861	8
2d	Q6A009	E3 ubiquitin-protein ligase listerin	Ltn1	5	5	3.7	10.612	4.0113	91.406	3
2d	Q6A028	Switch-associated protein 70	Swap70	21	21	40	174.91	1.0675	19.23	18
2d	Q6A065	Centrosomal protein of 170 kDa	Cep170	18	17	17.6	57.875	3.4753	38.089	8
2d	Q6A068	Cell division cycle 5-like protein	Cdc5l	19	19	35.2	75.084	4.6279	40.97	9
2d	Q6A0A2	La-related protein 4B	Larp4b	2	2	2.3	2.7893	6.9785	2.0367	2
2d	Q6A0A9	Constitutive coactivator of PPAR-gamma-like protein 1	FAM120A	24	24	31.1	283.83	1.3652	19.282	39
2d	Q6A4J8	Ubiquitin carboxyl-terminal hydrolase 7	Usp7	11	11	11.8	42.048	2.1035	33.952	7
2d	Q6AW69	Cingulin-like protein 1	Cgnl1	8	8	7	70.696	12.303	44.477	2
2d	Q6DFW4	Nucleolar protein 58	Nop58	12	12	26.3	89.855	1.2104	13.011	13
2d	Q6DFZ1		Gbf1	13	13	10.4	46.369	2.1792	26.123	8
2d	Q6DIC0	Probable global transcription activator SNF2L2	Smarca2	7	4	5.9	32.873	2.2397	83.943	4
2d	Q6DID7	Protein wntless homolog	Wls	6	6	13.3	13.23	12.105	75.011	2
2d	Q6DVA0	LEM domain-containing protein 2	Lemd2	8	8	16.6	24.929	1.0275	15.223	8
2d	Q6EDY6	Leucine-rich repeat-containing protein 16A	Lrrc16a	3	3	3.6	7.2631	1.8602	16.038	3
2d	Q6GQT9	Nodal modulator 1	Nomo1	20	20	23.1	76.327	1.896	28.272	19
2d	Q6GV12	3-ketodihydrosphingosine reductase	Kdsr	2	2	8.1	5.1311	1.4896	14.662	4
2d	Q6IRU2	Tropomyosin alpha-4 chain	Tpm4	33	29	75	323.31	0.58636	12.57	78
2d	Q6IRU5	Clathrin light chain B	Cltb	6	6	23.6	9.5753	0.87362	11.498	8
2d	Q6KCD5	Nipped-B-like protein	Nipbl	3	3	1.6	25.556	2.215	121.58	4
2d	Q6NS46	Protein RRP5 homolog	Pdcd11	9	9	6.1	25.073	6.6143	35.85	2
2d	Q6NSR8	Probable aminopeptidase NPEPL1	Npepl1	9	9	33.6	45.689	0.68604	41.222	10
2d	Q6NV83	U2 snRNP-associated SURP motif-containing protein	U2surp	6	6	8.7	27.084	2.7436	22.119	6
2d	Q6NVE8	WD repeat-containing protein 44	Wdr44	7	7	14.2	41.836	1.2492	15.728	5
2d	Q6NVF0	Inositol polyphosphate 5-phosphatase OCRL-1	Ocrl	2	2	2.6	4.1547	1.0678	22.32	2
2d	Q6NVF9	Cleavage and polyadenylation specificity factor subunit 6	Cpsf6	7	7	13.4	20.486	1.6355	5.5612	6
2d	Q6NWW9	Fibronectin type III domain-containing protein 3B	Fndc3b	13	13	15.9	95.867	7.3488	31.412	2
2d	Q6NXJ0	Protein WWC2	Wwc2	4	4	5.3	13.939	2.0145	112.65	4
2d	Q6NXL1		Sec24d	16	16	21.1	105.07	1.9612	11.304	19
2d	Q6NXN1	SUZ domain-containing protein 1	Szrd1	4	4	44.1	13.399	2.6161	1.5882	4
2d	Q6NZB0	DnaJ homolog subfamily C member 8	Dnajc8	7	7	36.4	34.715	0.80585	114.71	4
2d	Q6NZC7	SEC23-interacting protein	Sec23ip	11	11	15.5	37.231	1.4889	60.505	10
2d	Q6NZJ6	Eukaryotic translation initiation factor 4 gamma 1	Eif4g1	35	32	27.4	279.5	3.1091	82.08	25
2d	Q6NZM9	Histone deacetylase 4	Hdac4	4	4	5.2	8.1244	3.2973	10.809	2
2d	Q6NZR5		Skiv2l	8	8	8.7	22.582	1.1102	16.394	5
2d	Q6P069	Sorcin	Sri	6	6	36.4	36.504	0.72014	12.077	6
2d	Q6P1B1	Xaa-Pro aminopeptidase 1	Xpnpep1	10	10	27.9	53.47	1.0271	17.625	12
2d	Q6P1F6;Q6ZWR4;Q925E7;Q8BG02	Serine/threonine-protein phosphatase 2A 55 kDa regulatory subunit B alpha isoform	Ppp2r2a	9	9	27.1	43.07	1.5254	47.447	9
2d	Q6P1G0	HEAT repeat-containing protein 6	Heatr6	2	2	2.4	1.7984	0.53135	7.5624	2
2d	Q6P1H6	Ankyrin repeat and LEM domain-containing protein 2	Ankle2	7	7	12	22.037	5.4645	169.01	2
2d	Q6P2B1	Transportin-3	Tnpo3	5	5	7.5	13.635	2.4927	10.048	4
2d	Q6P2K6	Serine/threonine-protein phosphatase 4 regulatory subunit 3A	Smek1	4	3	6.3	11.523	2.9406	5.6124	2
2d	Q6P4S8	Integrator complex subunit 1	Ints1	2	2	1.4	6.1301	2.5452	14.932	2
2d	Q6P4T2	U5 small nuclear ribonucleoprotein 200 kDa helicase	Snrnp200	38	38	24.5	240.48	2.4877	44.342	28
2d	Q6P542	ATP-binding cassette sub-family F member 1	Abcf1	15	15	28.4	146.51	2.1453	18.581	13
2d	Q6P549;Q9ES52	Phosphatidylinositol 3,4,5-trisphosphate 5-phosphatase 2	Inppl1	10	9	11.8	73.167	2.4485	61.101	6
2d	Q6P5B0	RRP12-like protein	Rrp12	11	11	13.5	33.156	5.4853	15.667	4
2d	Q6P5D3	Putative ATP-dependent RNA helicase DHX57	Dhx57	3	3	3	11.014	1.7122	14.252	3
2d	Q6P5D8	Structural maintenance of chromosomes flexible hinge domain-containing protein 1	Smchd1	11	11	7.2	17.697	3.1815	133.37	2
2d	Q6P5E4	UDP-glucose:glycoprotein glucosyltransferase 1	Uggt1	41	41	39.7	323.31	1.158	33.068	46
2d	Q6P5F9	Exportin-1	Xpo1	11	11	13.5	67.187	1.094	15.302	11
2d	Q6P8I4	PEST proteolytic signal-containing nuclear protein	Pcnp	6	6	41.6	49.755	3.8338	125.96	3
2d	Q6P8X1;Q80ZJ7	Sorting nexin-6;Sorting nexin-6, N-terminally processed	Snx6	16	15	41.6	96.733	0.72478	21.757	17
2d	Q6P9J9	Anoctamin-6	Ano6	10	10	15.8	69.68	1.0936	16.316	13
2d	Q6P9Q4	FH1/FH2 domain-containing protein 1	Fhod1	5	5	8.9	28.119	1.1251	7.4964	4
2d	Q6P9Q6	FK506-binding protein 15	Fkbp15	7	7	8.1	48.591	1.8509	43.797	5
2d	Q6P9R2	Serine/threonine-protein kinase OSR1	Oxsr1	8	7	15	31.304	0.92412	11.603	8
2d	Q6P9R4	Rho guanine nucleotide exchange factor 18	Arhgef18	3	3	2.8	3.3034	1.7331	24.892	2
2d	Q6PAJ1	Breakpoint cluster region protein	Bcr	3	3	2.4	4.5419	3.6112	55.297	2
2d	Q6PAQ4	RNA exonuclease 4	Rexo4	2	2	6.7	3.2903	5.6852	64.62	2
2d	Q6PB44	Tyrosine-protein phosphatase non-receptor type 23	Ptpn23	14	14	12.5	50.997	1.403	10.335	7
2d	Q6PB66	Leucine-rich PPR motif-containing protein, mitochondrial	Lrpprc	18	18	15	72.797	1.5559	18.524	12
2d	Q6PB93	Polypeptide N-acetylgalactosaminyltransferase 2;Polypeptide N-acetylgalactosaminyltransferase 2 soluble form	Galnt2	9	9	21.1	31.985	4.0772	26.138	5
2d	Q6PCP5	Mitochondrial fission factor	Mff	4	4	33.3	34.276	3.1897	41.492	3
2d	Q6PD03	Serine/threonine-protein phosphatase 2A 56 kDa regulatory subunit alpha isoform	Ppp2r5a	2	2	5.6	15.707	1.5888	7.0196	2
2d	Q6PD19	UPF0668 protein C10orf76 homolog		2	2	5.4	5.0183	0.91731	72.817	2
2d	Q6PD26	GPI transamidase component PIG-S	Pigs	6	6	23.4	32.382	1.4175	27.151	6
2d	Q6PDG5	SWI/SNF complex subunit SMARCC2	Smarcc2	15	13	19.8	96.237	1.8863	37.722	16
2d	Q6PDH0	Pleckstrin homology-like domain family B member 1	Phldb1	8	8	8.8	27.844	7.4673	7.7038	2
2d	Q6PDI5	Proteasome-associated protein ECM29 homolog	Ecm29	16	16	13.8	82.259	1.8858	50.613	11
2d	Q6PDL0	Cytoplasmic dynein 1 light intermediate chain 2	Dync1li2	16	16	39	99.435	1.5813	17.735	20
2d	Q6PDM2	Serine/arginine-rich splicing factor 1	Srsf1	12	12	46.4	25.057	1.3172	15.254	17
2d	Q6PDN3	Myosin light chain kinase, smooth muscle;Myosin light chain kinase, smooth muscle, deglutamylated form	Mylk	9	9	6.7	27.109	0.87311	59.096	6
2d	Q6PDQ2	Chromodomain-helicase-DNA-binding protein 4	Chd4	30	24	21.8	187.6	6.2398	108.7	10
2d	Q6PDY2	2-aminoethanethiol dioxygenase	Ado	2	2	9.8	4.0533	1.4712	7.7339	2
2d	Q6PE01	U5 small nuclear ribonucleoprotein 40 kDa protein	Snrnp40	5	5	26.8	34.392	0.8461	26.565	6
2d	Q6PEB6	MOB-like protein phocein	Mob4	4	4	33.8	64.596	1.3548	41.207	5
2d	Q6PFD9	Nuclear pore complex protein Nup98-Nup96;Nuclear pore complex protein Nup98;Nuclear pore complex protein Nup96	Nup98	10	10	8.3	37.105	1.2374	54.522	7
2d	Q6PFR5	Transformer-2 protein homolog alpha	Tra2a	6	5	35.9	13.425	1.2984	84.024	3
2d	Q6PGB6	N-alpha-acetyltransferase 50	Naa50	7	7	40.2	8.7488	3.5782	36.062	3
2d	Q6PGC1	ATP-dependent RNA helicase Dhx29	Dhx29	7	7	8.1	22.237	2.183	6.4151	8
2d	Q6PGF7	Exocyst complex component 8	Exoc8	4	4	9.4	14.896	1.0375	6.1051	6
2d	Q6PGH1	Protein BUD31 homolog	Bud31	4	4	39.8	13.523	7.0008	62.989	5
2d	Q6PGH2;Q6UY53	Hematological and neurological expressed 1-like protein	Hn1l	4	4	37.9	16.85	3.0908	128.12	4
2d	Q6PGL7	WASH complex subunit FAM21	Fam21	13	13	16.5	78.947	1.5302	35.419	12
2d	Q6PHZ2;P11798	Calcium/calmodulin-dependent protein kinase type II subunit delta	Camk2d	14	11	44.3	115.81	0.85143	12.759	18
2d	Q6PIP5	NudC domain-containing protein 1	Nudcd1	7	7	19.1	21.322	1.4643	33.985	4
2d	Q6PIU9	Uncharacterized protein FLJ45252 homolog		7	7	32.2	58.947	1.2282	8.5883	6
2d	Q6Q477;Q0VF55;Q9R0K7	Calcium-transporting ATPase	Atp2b4	20	13	26.2	140.76	0.55129	54.634	17
2d	Q6Q899	Probable ATP-dependent RNA helicase DDX58	Ddx58	9	9	12.7	35.846	0.72011	19.999	7
2d	Q6R0H7;Q8CGK7	Guanine nucleotide-binding protein G(s) subunit alpha isoforms XLas	Gnas	15	15	18.4	84.971	0.94456	43.322	18
2d	Q6R891	Neurabin-2	Ppp1r9b	7	7	12.2	74.738	1.3649	12.385	9
2d	Q6URW6	Myosin-14	Myh14	15	2	6	2.0312	0.8831	0.82309	4
2d	Q6VNB8	WD repeat and FYVE domain-containing protein 3	Wdfy3	4	4	1.7	10.418	2.6218	27.454	3
2d	Q6W3F0	Prolyl 4-hydroxylase subunit alpha-3	P4ha3	12	12	35.4	42.049	4.7972	81.682	5
2d	Q6WVG3;Q8C7J6;Q50H33	BTB/POZ domain-containing protein KCTD12	Kctd12	3	3	18	12.743	0.72859	20.295	2
2d	Q6Y5D8	Rho GTPase-activating protein 10	Arhgap10	8	8	11.5	14.792	1.0613	5.7306	6
2d	Q6Y685;Q9JJG0	Transforming acidic coiled-coil-containing protein 1	Tacc1	10	10	12.5	22.094	6.912	118.56	3
2d	Q6Y7W8	PERQ amino acid-rich with GYF domain-containing protein 2	Gigyf2	6	6	7.7	248.54	5.0465	2.0028	2
2d	Q6ZPE2	Myotubularin-related protein 5	Sbf1	4	4	3.3	13.056	1.3075	16.755	2
2d	Q6ZPJ3	E2/E3 hybrid ubiquitin-protein ligase UBE2O	Ube2o	10	10	13.6	48.279	3.1645	110.35	7
2d	Q6ZPU9	KIF1-binding protein	Kbp	4	4	7.8	18.433	5.5808	13.975	4
2d	Q6ZQ08	CCR4-NOT transcription complex subunit 1	Cnot1	11	11	5.8	36.161	1.9164	44.119	5
2d	Q6ZQ38	Cullin-associated NEDD8-dissociated protein 1	Cand1	45	44	42.6	229.01	0.90776	30.046	49
2d	Q6ZQ58	La-related protein 1	Larp1	18	18	24.7	61.961	4.2133	18.379	6
2d	Q6ZQ73	Cullin-associated NEDD8-dissociated protein 2	Cand2	4	3	4.1	7.2368	2.9469	46.959	2
2d	Q6ZQI3	Malectin	Mlec	11	11	33.7	144.04	0.81447	19.58	19
2d	Q6ZQK5	Arf-GAP with coiled-coil, ANK repeat and PH domain-containing protein 2	Acap2	6	6	11.8	22.84	1.1738	26.136	10
2d	Q6ZQL4	WD repeat-containing protein 43	Wdr43	5	5	10	21.01	6.0692	48.348	3
2d	Q6ZQM8	UDP-glucuronosyltransferase 1-7C	Ugt1a7c	7	4	21.8	62.176	0.74096	6.8927	7
2d	Q6ZWM4	U6 snRNA-associated Sm-like protein LSm8	Lsm8	3	3	52.1	20.571	0.78906	11.963	7
2d	Q6ZWN5	40S ribosomal protein S9	Rps9	19	19	59.8	31.991	1.537	13.463	27
2d	Q6ZWQ9		Myl12a	13	3	66.3	209.36	1.3332	12.412	33
2d	Q6ZWR6	Nesprin-1	Syne1	21	21	3	48.288	1.0181	20.621	21
2d	Q6ZWU9	40S ribosomal protein S27	Rps27	4	2	39.3	12.935	1.977	17.951	5
2d	Q6ZWV3;P86048	60S ribosomal protein L10;60S ribosomal protein L10-like	Rpl10;Rpl10l	10	10	46.7	103.88	3.0766	15.137	18
2d	Q6ZWV7;G3UWD7;F6XS56	60S ribosomal protein L35	Rpl35;Gm10269	6	6	30.9	23.433	1.5383	73.756	13
2d	Q6ZWX6	Eukaryotic translation initiation factor 2 subunit 1	Eif2s1	18	18	59.4	125.35	1.4892	29.704	21
2d	Q6ZWY3	40S ribosomal protein S27-like	Rps27l	3	1	38.1	3.6685	1.6869	1.081	2
2d	Q6ZWY8;CON__P21752	Thymosin beta-10	Tmsb10	5	5	77.3	14.756	1.3825	47.248	7
2d	Q6ZWY9;Q64525;Q64478;P10854	Histone H2B type 1-C/E/G;Histone H2B type 2-B;Histone H2B type 1-H;Histone H2B type 1-M	Hist1h2bc;Hist2h2bb;Hist1h2bh;Hist1h2bm	17	1	74.6	112.91	0.3468	34.421	51
2d	Q70FJ1	A-kinase anchor protein 9	Akap9	9	9	3.7	49.979	5.3208	1.1936	2
2d	Q71FD7	Filamin-binding LIM protein 1	Fblim1	6	6	27.7	24.829	1.6544	92.943	5
2d	Q71LX4	Talin-2	Tln2	58	47	36.2	290.66	0.3778	52.654	33
2d	Q76MZ3	Serine/threonine-protein phosphatase 2A 65 kDa regulatory subunit A alpha isoform	Ppp2r1a	24	17	50.8	200.05	1.8079	13.639	27
2d	Q78HU7	Glycophorin-C	Gypc	2	2	28.4	32.116	0.95251	9.7687	3
2d	Q78IK2	Up-regulated during skeletal muscle growth protein 5	Usmg5	2	2	27.6	9.3406	2.1941	28.491	5
2d	Q78IK4	MICOS complex subunit Mic27	Apool	7	7	34	26.443	0.46543	6.6072	4
2d	Q78IS1	Transmembrane emp24 domain-containing protein 3	Tmed3	2	2	8.6	3.3997	1.9757	19.991	3
2d	Q78PY7	Staphylococcal nuclease domain-containing protein 1	Snd1	45	45	62.5	323.31	1.7354	15.05	62
2d	Q78WZ7	DNA-directed RNA polymerase I subunit RPA43	Twistnb	4	4	11.5	7.2717	3.3669	129.82	2
2d	Q78ZA7	Nucleosome assembly protein 1-like 4	Nap1l4	11	10	48	147.78	1.6324	25.03	13
2d	Q791T5	Mitochondrial carrier homolog 1	Mtch1	3	3	7.2	7.6169	0.94046	3.2729	2
2d	Q791V5	Mitochondrial carrier homolog 2	Mtch2	6	6	28.4	57.198	0.67096	16.054	11
2d	Q7M6Y3;Q61548	Phosphatidylinositol-binding clathrin assembly protein	Picalm	16	16	25.9	203.61	2.3734	54.883	19
2d	Q7TMB8;Q5SQX6	Cytoplasmic FMR1-interacting protein 1	Cyfip1	11	11	11.2	28.207	1.0716	11.955	9
2d	Q7TMF3	NADH dehydrogenase [ubiquinone] 1 alpha subcomplex subunit 12	Ndufa12	10	10	65.5	29.047	2.7865	28.625	13
2d	Q7TMK9	Heterogeneous nuclear ribonucleoprotein Q	Syncrip	24	20	45.3	191.03	1.4996	21.566	45
2d	Q7TMM9	Tubulin beta-2A chain	Tubb2a	29	2	71	5.3875	0.86704	0.51664	7
2d	Q7TMY4	THO complex subunit 7 homolog	Thoc7	3	3	15.7	7.9978	1.2877	3.7169	4
2d	Q7TMY8	E3 ubiquitin-protein ligase HUWE1	Huwe1	32	32	10.3	120.39	2.9734	57.572	14
2d	Q7TNC4	Putative RNA-binding protein Luc7-like 2	Luc7l2	8	4	29.6	61.48	2.3748	15.902	11
2d	Q7TNG5	Echinoderm microtubule-associated protein-like 2	Eml2	5	5	10.8	14.581	0.76615	12.612	4
2d	Q7TNS2	MICOS complex subunit Mic10	Minos1	2	2	10.5	3.1996	1.1961	44.926	2
2d	Q7TNV0	Protein DEK	Dek	8	8	29.7	18.267	2.4156	105.5	5
2d	Q7TPD0	Integrator complex subunit 3	Ints3	4	4	8.2	22.633	8.4035	41.993	5
2d	Q7TPH6	E3 ubiquitin-protein ligase MYCBP2	Mycbp2	14	14	4.2	29.797	2.8003	35.957	7
2d	Q7TPR4;O88990	Alpha-actinin-1	Actn1	74	46	76.1	323.31	0.8383	13.489	186
2d	Q7TPV4	Myb-binding protein 1A	Mybbp1a	35	35	34.2	293.62	5.9538	36.952	28
2d	Q7TPW1	Nexilin	Nexn	15	15	29.7	44.643	0.72994	25.59	14
2d	Q7TQ95	Protein lunapark	Lnp	8	8	25.9	28.105	1.0837	28.944	7
2d	Q7TQH0	Ataxin-2-like protein	Atxn2l	11	11	15.6	46.603	3.6974	27.256	8
2d	Q7TQI3	Ubiquitin thioesterase OTUB1	Otub1	6	6	28	29.133	1.0667	8.6956	6
2d	Q7TQK4	Exosome complex component RRP40	Exosc3	3	3	24.8	15.023	2.0324	3.5848	2
2d	Q7TQK5	Coiled-coil domain-containing protein 93	Ccdc93	7	7	12.7	48.516	0.79905	9.726	10
2d	Q7TS74	Cytoskeleton-associated protein 2-like	Ckap2l	2	2	4.6	2.4564	5.1412	10.105	3
2d	Q7TSC1	Protein PRRC2A	Prrc2a	11	10	8.2	41.494	2.342	19.268	13
2d	Q7TSG2	RNA polymerase II subunit A C-terminal domain phosphatase	Ctdp1	6	6	7.9	20.005	5.193	19.014	3
2d	Q7TSI3	Serine/threonine-protein phosphatase 6 regulatory subunit 1	Ppp6r1	4	4	8.5	13.368	1.2726	8.0426	2
2d	Q7TSJ2	Microtubule-associated protein 6	Map6	7	7	10.3	17.404	1.6273	18.852	3
2d	Q7TSV4	Phosphoglucomutase-2	Pgm2	10	10	24.7	40.382	0.64317	30.655	5
2d	Q7TT15	Putative polypeptide N-acetylgalactosaminyltransferase-like protein 3	Wbscr17	8	8	17.1	20.983	4.3198	28.828	4
2d	Q7TT37	Elongator complex protein 1	Ikbkap	2	2	2.2	5.7698	1.7255	13.593	2
2d	Q7TT50	Serine/threonine-protein kinase MRCK beta	Cdc42bpb	21	20	14.8	94.242	1.1574	21.442	19
2d	Q80SU7	Interferon-induced very large GTPase 1	Gvin1	15	15	8.3	78.303	1.2709	46.46	14
2d	Q80SW1	Putative adenosylhomocysteinase 2	Ahcyl1	13	4	29.4	43.061	2.0918	26.432	10
2d	Q80SY5	Pre-mRNA-splicing factor 38B	Prpf38b	5	5	12.2	73.824	1.7854	12.636	3
2d	Q80TA1	Ethanolaminephosphotransferase 1	Ept1	2	2	4.5	10.918	1.1572	25.676	2
2d	Q80TA6	Myotubularin-related protein 12	Mtmr12	2	2	3.2	1.4418	1.3681	27.547	2
2d	Q80TH2;Q80TE7	Protein LAP2	Erbb2ip	10	10	11.1	18.556	1.1839	116.43	5
2d	Q80TL7	Protein MON2 homolog	Mon2	10	10	7.3	20.662	2.6862	50.27	5
2d	Q80TM9	Nischarin	Nisch	11	11	10	44.371	2.2787	34.263	9
2d	Q80TV8	CLIP-associating protein 1	Clasp1	17	15	15.1	67.705	4.3361	47.336	6
2d	Q80U04	E3 ubiquitin-protein ligase Praja-2	Pja2	2	2	3.8	5.5417	2.2297	172.87	2
2d	Q80U35	Rho guanine nucleotide exchange factor 17	Arhgef17	5	5	3.4	20.625	1.7697	14.607	3
2d	Q80U49	Centrosomal protein of 170 kDa protein B	Cep170b	5	4	4.4	7.8833	1.3402	54.511	2
2d	Q80U63	Mitofusin-2	Mfn2	4	4	7.9	9.7888	1.5118	1.4577	2
2d	Q80U72;Q80VQ1	Protein scribble homolog	Scrib	7	7	6.1	30.118	1.6036	24.981	6
2d	Q80U78	Pumilio homolog 1	Pum1	6	4	7.1	15.42	10.438	78.521	2
2d	Q80U93	Nuclear pore complex protein Nup214	Nup214	7	7	5	22.564	1.2143	39.459	6
2d	Q80UG5	Septin-9	2017-09-09	39	39	71.7	323.31	1.1377	21.525	41
2d	Q80UJ7	Rab3 GTPase-activating protein catalytic subunit	Rab3gap1	9	9	12.1	21.815	1.9479	21.131	7
2d	Q80UM3	N-alpha-acetyltransferase 15, NatA auxiliary subunit	Naa15	13	12	18.2	38.488	1.9888	18.352	6
2d	Q80UM7	Mannosyl-oligosaccharide glucosidase	Mogs	8	8	12.5	92.737	0.85687	11.301	11
2d	Q80UP8	Sodium-dependent phosphate transporter 2	Slc20a2	3	3	10.2	11.648	2.4466	24.824	2
2d	Q80UU9	Membrane-associated progesterone receptor component 2	Pgrmc2	11	10	56.2	121.95	1.4094	8.7965	13
2d	Q80UW8	DNA-directed RNA polymerases I, II, and III subunit RPABC1	Polr2e	6	6	43.3	30.301	5.8552	14.356	2
2d	Q80UY2	E3 ubiquitin-protein ligase KCMF1	Kcmf1	5	5	21.3	16.441	1.8402	19.554	3
2d	Q80V26	Inositol monophosphatase 3	Impad1	2	2	11.2	7.2302	3.0662	30.836	2
2d	Q80VD1	Protein FAM98B	Fam98b	6	5	19.1	35.395	1.1092	11.974	9
2d	Q80VI1	E3 ubiquitin-protein ligase TRIM56	Trim56	8	8	13.8	26.027	4.416	1.3876	3
2d	Q80VP1	Epsin-1	Epn1	2	2	5.2	12.12	0.55684	13.225	2
2d	Q80W54	CAAX prenyl protease 1 homolog	Zmpste24	6	6	21.7	23.918	1.4647	19.197	9
2d	Q80W68	Kin of IRRE-like protein 1	Kirrel	6	6	12.4	63.615	12.395	14.291	2
2d	Q80WJ7	Protein LYRIC	Mtdh	17	17	34	177.94	1.5431	12.265	22
2d	Q80WQ2	Protein VAC14 homolog	Vac14	7	7	14.7	15.793	0.76808	47.336	4
2d	Q80X41	Serine/threonine-protein kinase VRK1	Vrk1	3	3	11.1	6.8712	3.4934	19.881	2
2d	Q80X50	Ubiquitin-associated protein 2-like	Ubap2l	16	16	24.1	264.82	3.3533	18.213	17
2d	Q80X73	Protein pelota homolog	Pelo	4	4	9.9	4.4228	3.0295	22.496	6
2d	Q80X90	Filamin-B	Flnb	135	124	69.7	323.31	1.1231	12.956	227
2d	Q80XC2	tRNA (adenine(58)-N(1))-methyltransferase catalytic subunit TRMT61A	Trmt61a	3	3	13.8	9.4955	2.6152	11.559	4
2d	Q80XI3	Eukaryotic translation initiation factor 4 gamma 3	Eif4g3	14	11	11.8	34.074	1.8979	16.249	8
2d	Q80XI4	Phosphatidylinositol 5-phosphate 4-kinase type-2 beta	Pip4k2b	4	2	11.3	9.9238	0.73545	9.6207	4
2d	Q80XQ2	TBC1 domain family member 5	Tbc1d5	6	6	12.6	19.031	2.2584	8.7568	3
2d	Q80XU3	Nuclear ubiquitous casein and cyclin-dependent kinase substrate 1	Nucks1	2	2	5.6	7.5353	0.96124	3.4925	3
2d	Q80Y14	Glutaredoxin-related protein 5, mitochondrial	Glrx5	4	4	34.9	19.903	1.2862	12.551	6
2d	Q80Y56	Rabenosyn-5	Rbsn	5	5	9.7	21.066	1.5907	37.479	3
2d	Q80YA7	Dipeptidyl peptidase 8	Dpp8	3	3	3.3	3.691	1.27	11.741	2
2d	Q80YD1	ATP-dependent RNA helicase SUPV3L1, mitochondrial	Supv3l1	2	2	3.6	5.2381	0.91082	7.1265	3
2d	Q80YS6	Actin filament-associated protein 1	Afap1	7	7	15.2	29.67	5.8777	45.367	2
2d	Q80YX1	Tenascin	Tnc	24	24	19.1	323.31	1.7655	16.79	20
2d	Q80ZX0		Sec24b	11	11	13.2	34.882	1.65	13.323	8
2d	Q810A7	ATP-dependent RNA helicase DDX42	Ddx42	18	18	22.2	56.307	5.2895	28.442	5
2d	Q810B6	Rabankyrin-5	Ankfy1	14	14	17.6	74.494	1.0807	21.507	11
2d	Q810J8	Zinc finger FYVE domain-containing protein 1	Zfyve1	6	6	10.4	15.953	2.4593	19.821	3
2d	Q810S1	Calcium uniporter regulatory subunit MCUb, mitochondrial	Ccdc109b	4	4	11	7.3204	0.92972	8.8747	2
2d	Q811D0;Q91XM9;Q62108	Disks large homolog 1	Dlg1	15	13	22.1	70.813	1.0239	22.481	19
2d	Q812A2	SLIT-ROBO Rho GTPase-activating protein 3	Srgap3	2	2	2.5	3.7629	1.3569	6.5019	2
2d	Q8BFP9	[Pyruvate dehydrogenase (acetyl-transferring)] kinase isozyme 1, mitochondrial	Pdk1	9	9	27.2	28.813	1.1077	16.462	3
2d	Q8BFQ4	WD repeat-containing protein 82	Wdr82	3	3	10.9	13.497	3.2107	2.6116	7
2d	Q8BFQ8	Parkinson disease 7 domain-containing protein 1	Pddc1	3	3	25.9	24.645	1.0766	10.74	4
2d	Q8BFR4	N-acetylglucosamine-6-sulfatase	Gns	13	13	27.8	88.467	1.255	49.936	15
2d	Q8BFW7	Lipoma-preferred partner homolog	Lpp	28	28	58.6	323.31	0.85561	13.463	65
2d	Q8BFY9	Transportin-1	Tnpo1	16	14	28.2	141.75	1.7459	31.289	15
2d	Q8BFZ3	Beta-actin-like protein 2	Actbl2	16	3	43.4	2.1706	0.61966	13.396	3
2d	Q8BFZ9	Erlin-2	Erlin2	9	7	28.2	58.939	0.78663	18.811	8
2d	Q8BG05	Heterogeneous nuclear ribonucleoprotein A3	Hnrnpa3	26	3	48.5	244.25	1.1451	49.219	71
2d	Q8BG32	26S proteasome non-ATPase regulatory subunit 11	Psmd11	20	20	49.3	64.561	1.3824	21.429	26
2d	Q8BG51	Mitochondrial Rho GTPase 1	Rhot1	6	6	12.4	17.765	1.5633	12.719	3
2d	Q8BG67	Protein EFR3 homolog A	Efr3a	2	2	2.8	4.8596	3.0346	19.322	2
2d	Q8BG94	COMM domain-containing protein 7	Commd7	3	3	12	5.8331	0.55869	40.7	3
2d	Q8BG95	Protein phosphatase 1 regulatory subunit 12B	Ppp1r12b	3	2	4.5	6.8528	0.63178	1.9519	2
2d	Q8BGC0	HIV Tat-specific factor 1 homolog	Htatsf1	8	8	14.3	80.884	3.8656	20.141	3
2d	Q8BGC4	Zinc-binding alcohol dehydrogenase domain-containing protein 2	Zadh2	9	9	27.1	17.485	0.95912	18.554	8
2d	Q8BGD9	Eukaryotic translation initiation factor 4B	Eif4b	23	23	43.9	165.08	1.9284	48.379	27
2d	Q8BGE6	Cysteine protease ATG4B	Atg4b	3	3	8.9	36.403	3.621	14.413	2
2d	Q8BGF0		AW551984	7	7	10.1	13.806	2.753	157.49	2
2d	Q8BGH2	Sorting and assembly machinery component 50 homolog	Samm50	11	11	37.1	43.203	0.54326	19.625	10
2d	Q8BGQ7	Alanine--tRNA ligase, cytoplasmic	Aars	34	34	53	323.31	1.8735	17.981	43
2d	Q8BGS2	BolA-like protein 2	Bola2	4	4	57	14.404	1.9686	5.2535	6
2d	Q8BGU5	Cyclin-Y	Ccny	3	3	11.4	8.396	0.63134	6.7569	3
2d	Q8BGZ4	Cell division cycle protein 23 homolog	Cdc23	4	4	10.6	11.281	1.9059	15.665	2
2d	Q8BH04	Phosphoenolpyruvate carboxykinase [GTP], mitochondrial	Pck2	24	24	53.3	222.3	0.55845	11.426	32
2d	Q8BH43	Wiskott-Aldrich syndrome protein family member 2	Wasf2	3	3	6	6.0102	0.96907	31.606	3
2d	Q8BH57	WD repeat-containing protein 48	Wdr48	7	7	16	37.962	1.4532	23.023	2
2d	Q8BH58	TIP41-like protein	Tiprl	3	3	19.2	7.9677	0.99075	24.011	3
2d	Q8BH59	Calcium-binding mitochondrial carrier protein Aralar1	Slc25a12	8	8	19.4	35.499	0.69822	10.123	7
2d	Q8BH60	Golgi-associated PDZ and coiled-coil motif-containing protein	Gopc	8	8	23.1	76.117	3.9586	43.813	4
2d	Q8BH64	EH domain-containing protein 2	Ehd2	29	27	68.7	267.93	1.2241	19.149	36
2d	Q8BH69	Selenide, water dikinase 1	Sephs1	5	5	23.2	15.253	0.71275	33.465	6
2d	Q8BH74	Nuclear pore complex protein Nup107	Nup107	5	5	9.4	24.202	0.6702	31.181	4
2d	Q8BH79	Anoctamin-10	Ano10	4	4	9.7	48.763	1.1784	15.514	3
2d	Q8BH86	UPF0317 protein C14orf159 homolog, mitochondrial		7	7	14.7	14.59	0.68713	24.183	6
2d	Q8BH95	Enoyl-CoA hydratase, mitochondrial	Echs1	8	8	30.3	53.595	0.59995	9.8211	9
2d	Q8BH97	Reticulocalbin-3	Rcn3	15	15	68.6	323.31	1.2537	8.95	52
2d	Q8BHA3	Probable D-tyrosyl-tRNA(Tyr) deacylase 2	Dtd2	3	3	24.4	12.584	0.97823	7.7544	5
2d	Q8BHC4	Dephospho-CoA kinase domain-containing protein	Dcakd	3	3	10.8	7.493	2.3306	6.7385	3
2d	Q8BHC9	Alpha-(1,3)-fucosyltransferase 11	Fut11	4	4	17.2	29.635	1.9835	8.65	4
2d	Q8BHG1	Nardilysin	Nrd1	12	12	15.2	36.409	3.0932	62.003	5
2d	Q8BHG2	UPF0587 protein C1orf123 homolog		3	3	28.1	15.229	1.4554	9.3362	2
2d	Q8BHJ5	F-box-like/WD repeat-containing protein TBL1XR1	Tbl1xr1	7	3	23.3	74.875	4.0758	8.0167	2
2d	Q8BHL5	Engulfment and cell motility protein 2	Elmo2	2	1	4.1	14.059	1.3556	31.236	2
2d	Q8BHL8	Proteasome inhibitor PI31 subunit	Psmf1	2	2	13.3	7.9962	3.4916	6.4341	2
2d	Q8BHN3	Neutral alpha-glucosidase AB	Ganab	35	35	50.7	231.43	1.0757	41.983	58
2d	Q8BHT6	Beta-1,3-glucosyltransferase	B3galtl	2	2	5.9	8.009	0.69826	65.808	2
2d	Q8BI06	Cell migration-inducing and hyaluronan-binding protein	Cemip	8	8	6.8	19.063	1.023	42.156	7
2d	Q8BI72	CDKN2A-interacting protein	Cdkn2aip	8	8	21.1	25.245	1.4742	20.042	4
2d	Q8BI84	Melanoma inhibitory activity protein 3	Mia3	25	25	17.5	154.45	2.8185	58.371	16
2d	Q8BIJ6	Isoleucine--tRNA ligase, mitochondrial	Iars2	16	16	20.6	47.437	0.58451	42.848	10
2d	Q8BIJ7	RUN and FYVE domain-containing protein 1	Rufy1	4	4	7.4	19.817	1.3372	30.653	4
2d	Q8BIQ5;Q8C7E9	Cleavage stimulation factor subunit 2	Cstf2	7	7	20.3	15.74	1.8843	15.311	3
2d	Q8BIW1	Protein prune homolog	Prune	4	4	13.4	21.354	0.99009	6.1153	6
2d	Q8BJ34	Meiosis arrest female protein 1	Marf1	3	3	1.6	3.0257	2.9205	51.368	3
2d	Q8BJ71	Nuclear pore complex protein Nup93	Nup93	11	11	17.8	49.616	0.83769	6.2134	12
2d	Q8BJH1	Zinc finger C2HC domain-containing protein 1A	Zc2hc1a	6	6	31.8	36.353	1.9508	21.821	5
2d	Q8BJS4	SUN domain-containing protein 2	Sun2	14	14	26.8	137.79	3.4424	38.558	8
2d	Q8BJU0	Small glutamine-rich tetratricopeptide repeat-containing protein alpha	Sgta	7	7	25.4	20.847	2.3878	61.385	8
2d	Q8BJW6	Eukaryotic translation initiation factor 2A;Eukaryotic translation initiation factor 2A, N-terminally processed	Eif2a	17	17	47.2	66.228	1.7023	35.14	14
2d	Q8BJY1	26S proteasome non-ATPase regulatory subunit 5	Psmd5	13	13	35.7	89.589	1.1446	9.9305	15
2d	Q8BK64	Activator of 90 kDa heat shock protein ATPase homolog 1	Ahsa1	12	12	44.7	143.81	2.7932	51.029	9
2d	Q8BK67	Protein RCC2	Rcc2	10	10	27.3	182.74	4.417	35.191	8
2d	Q8BK72	28S ribosomal protein S27, mitochondrial	Mrps27	4	4	15.7	31.611	1.4483	9.2955	5
2d	Q8BKC5;Q8BIV3	Importin-5	Ipo5	31	31	46	323.31	2.8632	82.33	25
2d	Q8BKC8	Phosphatidylinositol 4-kinase beta	Pi4kb	2	2	3.4	8.3986	4.6701	3.9476	2
2d	Q8BKE6	Cytochrome P450 20A1	Cyp20a1	10	10	27.7	22.49	2.3258	29.163	7
2d	Q8BKG3	Inactive tyrosine-protein kinase 7	Ptk7	22	22	29.4	93.402	1.7794	66.706	19
2d	Q8BKT7	THO complex subunit 5 homolog	Thoc5	5	5	9.4	8.7374	1.6876	18.605	3
2d	Q8BKZ9	Pyruvate dehydrogenase protein X component, mitochondrial	Pdhx	2	2	4.8	4.1277	0.78461	0.83719	2
2d	Q8BL66	Early endosome antigen 1	Eea1	43	43	36.5	323.31	0.77412	19.141	60
2d	Q8BL97	Serine/arginine-rich splicing factor 7	Srsf7	7	6	19.5	12.891	1.2346	15.523	5
2d	Q8BLI4	Dermatan-sulfate epimerase	Dse	4	4	7.4	15.236	2.8	59.463	3
2d	Q8BM55	Transmembrane protein 214	Tmem214	10	10	16.7	42.502	9.4134	30.128	2
2d	Q8BMA6	Signal recognition particle subunit SRP68	Srp68	15	15	30.9	33.944	1.8159	36.833	10
2d	Q8BMD8	Calcium-binding mitochondrial carrier protein SCaMC-1	Slc25a24	13	13	35.4	48.271	0.66836	19.779	7
2d	Q8BMF4	Dihydrolipoyllysine-residue acetyltransferase component of pyruvate dehydrogenase complex, mitochondrial	Dlat	14	14	31.9	53.77	0.48959	47.249	12
2d	Q8BMG7	Rab3 GTPase-activating protein non-catalytic subunit	Rab3gap2	4	4	3.8	36.344	1.9077	16.357	2
2d	Q8BMJ2	Leucine--tRNA ligase, cytoplasmic	Lars	34	34	36.2	150.77	1.883	44.394	33
2d	Q8BMJ3;Q60872;Q3UTA4;Q3TQZ4;M0QWL1;J3QQ02;J3QPI8;J3QP87;J3QNT6;J3QPQ5;Q8BX20;Q3UT53;J3QMW5;D3Z367	Eukaryotic translation initiation factor 1A, X-chromosomal;Eukaryotic translation initiation factor 1A	Eif1ax;Eif1a;Gm8300;Gm2016;Gm21936;Gm2056;Gm6803;Gm2035;Gm5039	4	4	26.4	68.612	3.5179	22.472	6
2d	Q8BMK4	Cytoskeleton-associated protein 4	Ckap4	43	43	74.1	323.31	0.97233	14.203	104
2d	Q8BML1	Protein-methionine sulfoxide oxidase MICAL2	Mical2	10	10	11	34.794	5.435	37.844	5
2d	Q8BML9		Qars	16	16	29.8	148.79	1.4946	25.172	10
2d	Q8BMP6	Golgi resident protein GCP60	Acbd3	9	9	29.3	95.147	1.4003	31.974	15
2d	Q8BMS1	Trifunctional enzyme subunit alpha, mitochondrial;Long-chain enoyl-CoA hydratase;Long chain 3-hydroxyacyl-CoA dehydrogenase	Hadha	30	30	56.9	296.07	0.75419	20.195	34
2d	Q8BP01	Vimentin-type intermediate filament-associated coiled-coil protein	Vmac	2	2	17.8	1.9891	0.31971	26.04	4
2d	Q8BP27	Swi5-dependent recombination DNA repair protein 1 homolog	Sfr1	8	8	29.8	95.752	4.5444	45.812	3
2d	Q8BP47	Asparagine--tRNA ligase, cytoplasmic	Nars	20	20	33.5	132.53	1.7446	12.439	26
2d	Q8BP48	Methionine aminopeptidase 1	Metap1	7	7	22	28.46	1.8907	10.728	6
2d	Q8BP56	Acid trehalase-like protein 1	Athl1	3	3	6.7	9.1856	0.49953	28.999	2
2d	Q8BP67;F6RSK3	60S ribosomal protein L24	Rpl24	8	8	42	14.497	1.7308	12.085	13
2d	Q8BP92	Reticulocalbin-2	Rcn2	16	16	66.2	323.31	1.0756	9.9315	21
2d	Q8BPB5	EGF-containing fibulin-like extracellular matrix protein 1	Efemp1	2	2	5.7	16.384	1.3429	73.145	2
2d	Q8BPM2	Mitogen-activated protein kinase kinase kinase kinase 5	Map4k5	10	10	19.1	26.351	3.407	26.705	6
2d	Q8BQ30	Phostensin	Ppp1r18	9	9	25.9	40.52	1.2126	17.727	11
2d	Q8BQ46		Taf15	7	5	16.9	74.716	1.9184	104.7	5
2d	Q8BQ47	Protein canopy homolog 4	Cnpy4	12	12	65.3	82.073	1.0422	33.419	13
2d	Q8BQ89	LIX1-like protein	Lix1l	4	4	13.4	22.063	7.7072	23.674	2
2d	Q8BR90	UPF0600 protein C5orf51 homolog		2	2	12.6	4.3049	0.66838	46.885	2
2d	Q8BRF7	Sec1 family domain-containing protein 1	Scfd1	12	12	30.7	114.8	1.5543	28.658	8
2d	Q8BRH0	Transmembrane and TPR repeat-containing protein 3	Tmtc3	6	6	9	16.209	1.4632	30.051	5
2d	Q8BRM2	RAB6-interacting golgin	Gorab	2	2	3.8	10.727	3.0963	21.736	2
2d	Q8BRT1	CLIP-associating protein 2	Clasp2	11	9	12	34.75	2.6607	44.259	5
2d	Q8BSI6	R3H and coiled-coil domain-containing protein 1	R3hcc1	4	4	10.2	8.5454	4.505	35.093	2
2d	Q8BSY0	Aspartyl/asparaginyl beta-hydroxylase	Asph	25	25	37.9	153.12	1.0171	15.045	36
2d	Q8BT60	Copine-3	Cpne3	8	7	19.7	20.332	1.1469	25.632	4
2d	Q8BTI8	Serine/arginine repetitive matrix protein 2	Srrm2	22	22	13.7	127.05	4.0933	50.468	10
2d	Q8BTM8	Filamin-A	Flna	169	156	73	323.31	0.71292	21.888	484
2d	Q8BTS4	Nuclear pore complex protein Nup54	Nup54	7	7	20.2	15.565	1.4725	17.325	3
2d	Q8BTV2	Cleavage and polyadenylation specificity factor subunit 7	Cpsf7	4	4	9.1	12.272	1.9248	21.099	5
2d	Q8BTZ7	Mannose-1-phosphate guanyltransferase beta	Gmppb	4	4	11.7	14.11	1.0769	18.071	9
2d	Q8BU14	Translocation protein SEC62	Sec62	7	7	21.6	49.889	4.4266	27.034	5
2d	Q8BU30	Isoleucine--tRNA ligase, cytoplasmic	Iars	23	23	24.8	123.02	1.7069	36.436	32
2d	Q8BU33	Acetolactate synthase-like protein	Ilvbl	4	4	11.6	10.707	1.0881	19.573	5
2d	Q8BU85	Methionine-R-sulfoxide reductase B3, mitochondrial	Msrb3	8	8	37.2	118.65	3.7012	113.85	10
2d	Q8BUK6;Q8BIL5	Protein Hook homolog 3	Hook3	12	12	20.6	30.59	1.9442	23.72	16
2d	Q8BUV3	Gephyrin;Molybdopterin adenylyltransferase;Molybdopterin molybdenumtransferase	Gphn	2	2	4	4.2505	2.5095	25.354	2
2d	Q8BV13	COP9 signalosome complex subunit 7b	Cops7b	3	3	16.7	56.645	1.248	9.6685	4
2d	Q8BVA2	Transmembrane protein 222	Tmem222	2	2	22.1	15.198	1.4991	19.98	2
2d	Q8BVA4	Leiomodin-1	Lmod1	10	10	19.5	23.188	1.8182	12.973	14
2d	Q8BVA5	UPF0554 protein C2orf43 homolog		4	4	16.3	9.9137	1.7898	13.245	3
2d	Q8BVE3	V-type proton ATPase subunit H	Atp6v1h	9	9	29.8	67.821	7.4681	27.646	5
2d	Q8BVF2	Phosducin-like protein 3	Pdcl3	13	13	52.1	79.209	7.1415	81.835	7
2d	Q8BVG4	Dipeptidyl peptidase 9	Dpp9	6	6	12.8	20.125	1.2004	21.122	4
2d	Q8BVI4	Dihydropteridine reductase	Qdpr	8	8	47.3	65.616	0.60424	12.478	5
2d	Q8BVI5	Syntaxin-16	Stx16	4	4	15	11.82	0.61031	57.643	3
2d	Q8BVQ5	Protein phosphatase methylesterase 1	Ppme1	9	9	32.9	93.191	1.8446	22.944	15
2d	Q8BVY0	Ribosomal L1 domain-containing protein 1	Rsl1d1	18	18	42.3	113.95	4.8035	75.263	5
2d	Q8BW75	Amine oxidase [flavin-containing] B	Maob	9	9	24.4	30.065	0.34952	34.186	4
2d	Q8BWF0	Succinate-semialdehyde dehydrogenase, mitochondrial	Aldh5a1	3	3	5.7	10.946	0.55817	8.16	3
2d	Q8BWL5	RNA-binding motif, single-stranded-interacting protein 3	Rbms3	6	4	26.2	18.317	2.2158	31.664	3
2d	Q8BWQ6	UPF0505 protein C16orf62 homolog		8	8	10.2	42.281	1.0524	25.633	8
2d	Q8BWT1	3-ketoacyl-CoA thiolase, mitochondrial	Acaa2	21	21	72	234.08	0.43438	84.684	28
2d	Q8BWW4	La-related protein 4	Larp4	3	3	6.7	5.4396	3.9395	53.627	2
2d	Q8BWW9	Serine/threonine-protein kinase N2	Pkn2	13	12	18.7	27.74	1.8884	24.325	6
2d	Q8BWY3	Eukaryotic peptide chain release factor subunit 1	Etf1	11	11	36.2	49.284	2.2549	10.293	7
2d	Q8BX02	KN motif and ankyrin repeat domain-containing protein 2	Kank2	20	19	35.5	151.76	2.2562	32.484	19
2d	Q8BX10	Serine/threonine-protein phosphatase PGAM5, mitochondrial	Pgam5	6	6	24	10.787	1.5184	9.0306	7
2d	Q8BX70	Vacuolar protein sorting-associated protein 13C	Vps13c	4	4	1.4	11.527	0.88807	87.34	4
2d	Q8BXA1	Golgi integral membrane protein 4	Golim4	15	15	31.5	135.51	4.2433	82.162	12
2d	Q8BXQ2	GPI transamidase component PIG-T	Pigt	2	2	5.3	8.2234	0.84788	38.927	3
2d	Q8BXZ1	Protein disulfide-isomerase TMX3	Tmx3	8	8	22.4	68.573	1.6147	80.696	7
2d	Q8BY87	Ubiquitin carboxyl-terminal hydrolase 47	Usp47	13	13	14.5	240.41	8.3712	23.4	3
2d	Q8BY89	Choline transporter-like protein 2	Slc44a2	4	4	8.4	11.214	0.54016	16.549	4
2d	Q8BYA0	Tubulin-specific chaperone D	Tbcd	8	8	9.5	25.615	1.2159	15.593	7
2d	Q8BYB9	Protein O-glucosyltransferase 1	Poglut1	6	6	16.3	15.349	1.1137	5.0315	3
2d	Q8BYK6	YTH domain-containing family protein 3	Ythdf3	8	5	18.6	52.377	4.9085	59.8	5
2d	Q8BYU6	Torsin-1A-interacting protein 2	Tor1aip2	8	7	29.9	20.021	3.0306	31.713	3
2d	Q8BYY4	Tetratricopeptide repeat protein 39B	Ttc39b	7	7	16.5	95.714	4.8279	8.3296	6
2d	Q8BZF8	Phosphoglucomutase-like protein 5	Pgm5	9	9	20.8	34.396	0.4627	12.835	7
2d	Q8BZM1	Glomulin	Glmn	4	4	6	9.6513	1.4158	28.454	4
2d	Q8BZQ7	Anaphase-promoting complex subunit 2	Anapc2	5	5	6.5	8.7338	5.4967	19.55	2
2d	Q8BZW8	NHL repeat-containing protein 2	Nhlrc2	4	4	6.8	5.7226	0.81874	44.788	2
2d	Q8C033	Rho guanine nucleotide exchange factor 10	Arhgef10	4	4	3.3	9.178	1.7954	0.90154	2
2d	Q8C052	Microtubule-associated protein 1S;MAP1S heavy chain;MAP1S light chain	Map1s	16	16	20.9	41.664	1.0156	12.871	17
2d	Q8C078	Calcium/calmodulin-dependent protein kinase kinase 2	Camkk2	3	3	11.2	10.342	3.2126	11.509	3
2d	Q8C079	Striatin-interacting protein 1	Strip1	7	7	13.9	94.443	1.5443	30.782	6
2d	Q8C0C7	Phenylalanine--tRNA ligase alpha subunit	Farsa	13	13	37	69.76	1.081	46.95	12
2d	Q8C0D5	Elongation factor Tu GTP-binding domain-containing protein 1	Eftud1	5	5	9.8	13.006	1.0108	42.452	4
2d	Q8C0E2	Vacuolar protein sorting-associated protein 26B	Vps26b	5	5	19.3	20.783	0.89279	15.848	9
2d	Q8C0E3	Tripartite motif-containing protein 47	Trim47	5	5	13.1	47.621	1.8571	22.081	3
2d	Q8C0I1	Alkyldihydroxyacetonephosphate synthase, peroxisomal	Agps	5	5	14.6	26.713	2.7171	8.6443	5
2d	Q8C0J2	Autophagy-related protein 16-1	Atg16l1	2	2	6.6	5.901	1.4118	10.873	2
2d	Q8C0L8	Conserved oligomeric Golgi complex subunit 5	Cog5	3	3	5.4	6.6085	1.7313	13.881	3
2d	Q8C129	Leucyl-cystinyl aminopeptidase	Lnpep	11	11	12.9	43.503	1.5746	57.424	14
2d	Q8C145	Zinc transporter ZIP6	Slc39a6	2	2	2.6	3.6171	0.88875	105.04	2
2d	Q8C166	Copine-1	Cpne1	10	10	27.1	35.074	0.9739	13.629	11
2d	Q8C181	Muscleblind-like protein 2	Mbnl2	9	2	21.7	21.761	2.3103	17.926	11
2d	Q8C1A5	Thimet oligopeptidase	Thop1	15	15	30.1	45.919	0.92067	16.413	16
2d	Q8C1B7	Septin-11	2017-09-11	31	16	61.3	323.31	0.47703	26.323	51
2d	Q8C2E7	WASH complex subunit strumpellin	Kiaa0196	5	5	6.5	24.128	1.0576	38.647	5
2d	Q8C2Q3	RNA-binding protein 14	Rbm14	12	12	25.4	62.546	1.241	59.528	11
2d	Q8C3W1	Uncharacterized protein C1orf198 homolog		14	14	49.4	100.88	1.2937	11.873	17
2d	Q8C3X2	Coiled-coil domain-containing protein 90B, mitochondrial	Ccdc90b	2	2	14.5	10.269	0.78544	5.5579	2
2d	Q8C3X8	Lipase maturation factor 2	Lmf2	5	5	10.1	19.75	1.1428	7.3195	6
2d	Q8C4J7	Transducin beta-like protein 3	Tbl3	6	6	9.7	54.012	6.727	9.018	3
2d	Q8C4Q6	Axin interactor, dorsalization-associated protein	Aida	6	6	37.4	44.978	0.70235	19.545	4
2d	Q8C4U3	Secreted frizzled-related protein 1	Sfrp1	7	7	23.2	23.248	3.7136	50.71	4
2d	Q8C4Y3	Negative elongation factor B	Nelfb	2	2	3.4	2.8388	1.2471	70.676	2
2d	Q8C561	LMBR1 domain-containing protein 2	Lmbrd2	3	3	6.6	6.1828	3.0047	17.331	4
2d	Q8C570	mRNA export factor	Rae1	7	7	29.1	46.499	1.4357	19.461	5
2d	Q8C5K5	Uncharacterized protein CXorf38 homolog		2	2	5	2.1451	3.925	6.5297	2
2d	Q8C5R8		Prps1l1	3	1	13.2	9.3521	1.3654	13.196	8
2d	Q8C6B0;Q5I0W6;Q76I26;G3X9G9		Mettl7a1;Mettl7a2;Methig1	6	6	34	35.951	0.59021	28.497	7
2d	Q8C6E0	Cilia- and flagella-associated protein 36	Cfap36	6	6	29.4	79.227	5.4227	20.124	3
2d	Q8C7R4	Ubiquitin-like modifier-activating enzyme 6	Uba6	9	9	13.9	25.28	1.1154	24.819	10
2d	Q8C7X2	ER membrane protein complex subunit 1	Emc1	13	13	16.6	31.477	1.1238	24.548	12
2d	Q8C854	Myelin expression factor 2	Myef2	4	4	7.4	22.228	0.98425	40.57	4
2d	Q8C878	NEDD8-activating enzyme E1 catalytic subunit	Uba3	9	9	27.9	33.523	1.0666	22.26	10
2d	Q8C8R3	Ankyrin-2	Ank2	7	5	2.6	12.136	1.5347	19.565	5
2d	Q8C8T8	Pre-rRNA-processing protein TSR2 homolog	Tsr2	3	3	19.4	25.815	1.8248	29.469	5
2d	Q8C8U0	Liprin-beta-1	Ppfibp1	28	28	31	177.34	4.0275	34.616	14
2d	Q8C9B9	Death-inducer obliterator 1	Dido1	7	7	6.1	51.941	5.5362	39.32	2
2d	Q8CA72	Gigaxonin	Gan	4	4	7.9	8.6991	1.5075	33.257	3
2d	Q8CAQ8	MICOS complex subunit Mic60	Immt	29	29	41.1	115.77	0.62879	36.345	41
2d	Q8CAY6;Q80X81	Acetyl-CoA acetyltransferase, cytosolic	Acat2;Acat3	12	12	47.6	49.662	0.92157	19.619	11
2d	Q8CBE3	WD repeat-containing protein 37	Wdr37	3	3	7.3	3.8086	0.93216	17.263	2
2d	Q8CBW3	Abl interactor 1	Abi1	12	10	23.1	58.58	1.3473	7.973	11
2d	Q8CBY1	Protein Smaug homolog 1	Samd4a	3	3	6.6	17.651	5.0648	190.49	3
2d	Q8CBY8	Dynactin subunit 4	Dctn4	10	10	32.8	56.366	1.0507	48.705	12
2d	Q8CC35	Synaptopodin	Synpo	23	23	34.7	151.35	2.9156	85.062	22
2d	Q8CC88	von Willebrand factor A domain-containing protein 8	Vwa8	3	3	1.9	7.4113	1.7585	47.454	4
2d	Q8CCJ3	E3 UFM1-protein ligase 1	Ufl1	10	10	16.1	51.863	1.3299	15.091	7
2d	Q8CCK0	Core histone macro-H2A.2	H2afy2	14	12	49.5	65.151	0.3164	28.418	14
2d	Q8CCP0	Nuclear export mediator factor Nemf	Nemf	6	6	8.6	86.042	2.0603	12.526	2
2d	Q8CCS6;D3Z5F7	Polyadenylate-binding protein 2	Pabpn1;Gm20521	4	4	32.1	27.437	1.9615	36.702	5
2d	Q8CD19	LanC-like protein 3	Lancl3	2	2	9.3	4.1071	1.5289	28.348	2
2d	Q8CDG3	Deubiquitinating protein VCIP135	Vcpip1	10	10	11.3	30.756	3.4811	43.704	6
2d	Q8CDJ8	Stonin-1	Ston1	5	5	10.4	12.778	1.7956	60.671	3
2d	Q8CDN6	Thioredoxin-like protein 1	Txnl1	12	12	44.6	73.453	2.4579	19.258	18
2d	Q8CEC6	Peptidylprolyl isomerase domain and WD repeat-containing protein 1	Ppwd1	3	3	6.2	9.8584	2.7997	11.148	2
2d	Q8CES0	N-alpha-acetyltransferase 30	Naa30	3	3	14.6	10.579	2.8767	11.735	3
2d	Q8CFE4	SCY1-like protein 2	Scyl2	4	4	5.9	11.907	3.46	32.007	2
2d	Q8CFI7	DNA-directed RNA polymerase II subunit RPB2	Polr2b	11	11	12.4	42.458	2.8332	18.261	6
2d	Q8CFX1	GDH/6PGL endoplasmic bifunctional protein;Glucose 1-dehydrogenase;6-phosphogluconolactonase	H6pd	18	18	34.2	111.99	2.1236	11.988	29
2d	Q8CG19	Latent-transforming growth factor beta-binding protein 1	Ltbp1	16	16	13.2	93.734	0.17679	78.773	11
2d	Q8CG48	Structural maintenance of chromosomes protein 2	Smc2	9	9	9	19.423	8.9435	11.083	2
2d	Q8CG70	Prolyl 3-hydroxylase 3	Leprel2	19	19	44.7	164.44	2.8701	35.678	19
2d	Q8CG72	Poly(ADP-ribose) glycohydrolase ARH3	Adprhl2	3	3	10	4.682	0.80853	16.772	2
2d	Q8CG76	Aflatoxin B1 aldehyde reductase member 2	Akr7a2	7	7	25.9	22.366	0.6556	13.159	9
2d	Q8CGA0	Protein phosphatase 1F	Ppm1f	3	3	11.3	7.928	0.90187	12.118	5
2d	Q8CGC7	Bifunctional glutamate/proline--tRNA ligase;Glutamate--tRNA ligase;Proline--tRNA ligase	Eprs	70	70	55.2	323.31	1.2661	28.474	94
2d	Q8CGE8	Interferon-activable protein 205-A	Ifi205a	17	4	47.8	32.061	5.2977	14.294	2
2d	Q8CGF7	Transcription elongation regulator 1	Tcerg1	12	12	12.9	38.333	1.6956	20.597	9
2d	Q8CGK3	Lon protease homolog, mitochondrial	Lonp1	26	26	39.9	147.57	0.85324	23.201	25
2d	Q8CGP1;Q64524	Histone H2B type 1-K;Histone H2B type 2-E	Hist1h2bk;Hist2h2be	16	1	74.6	5.9443	0.30302	15.599	2
2d	Q8CGP6;Q8CGP7;Q8CGP5;Q8BFU2;P22752;Q8R1M2;Q8CGP4	Histone H2A type 1-H;Histone H2A type 1-K;Histone H2A type 1-F;Histone H2A type 3;Histone H2A type 1;Histone H2A.J;Histone H2A	Hist1h2ah;Hist1h2ak;Hist1h2af;Hist3h2a;Hist1h2ab;H2afj;Hist1h2aa	8	3	64.1	59.889	0.42643	73.191	26
2d	Q8CGY8	UDP-N-acetylglucosamine--peptide N-acetylglucosaminyltransferase 110 kDa subunit	Ogt	9	9	12	23.869	2.811	15.516	5
2d	Q8CGZ0	Calcium homeostasis endoplasmic reticulum protein	Cherp	3	3	3.7	4.1219	3.5692	20.947	2
2d	Q8CH18	Cell division cycle and apoptosis regulator protein 1	Ccar1	9	9	11.6	41.949	2.2365	8.8659	5
2d	Q8CH25	SAFB-like transcription modulator	Sltm	12	12	18.1	57.557	2.2925	59.321	10
2d	Q8CHH9	Septin-8	2017-09-08	18	13	45.7	200.27	0.36988	29.711	12
2d	Q8CHP5	Partner of Y14 and mago	Wibg	5	5	51.7	25.314	1.1573	16.824	4
2d	Q8CHP8	Phosphoglycolate phosphatase	Pgp	7	7	27.4	21.514	1.1112	16.168	5
2d	Q8CHT0	Delta-1-pyrroline-5-carboxylate dehydrogenase, mitochondrial	Aldh4a1	4	4	11	9.3865	0.84973	62.942	3
2d	Q8CHU3;Q91W69	Epsin-2	Epn2	4	4	8.4	10.005	1.0972	9.8088	6
2d	Q8CI04	Conserved oligomeric Golgi complex subunit 3	Cog3	2	2	2.7	2.1406	1.3333	10.046	2
2d	Q8CI11	Guanine nucleotide-binding protein-like 3	Gnl3	9	9	26.8	63.077	8.0374	26.567	3
2d	Q8CI32	BAG family molecular chaperone regulator 5	Bag5	11	11	29.8	45.505	1.1228	12.636	8
2d	Q8CI51	PDZ and LIM domain protein 5	Pdlim5	29	29	59.2	323.31	1.6039	16.138	57
2d	Q8CI59	Metalloreductase STEAP3	Steap3	12	12	30.1	29.431	2.1196	29.915	13
2d	Q8CI71	Coiled-coil domain-containing protein 132	Ccdc132	5	5	8.8	18.187	1.1069	42.223	5
2d	Q8CI94	Glycogen phosphorylase, brain form	Pygb	24	21	34.9	188.61	0.48509	19.509	27
2d	Q8CIB5	Fermitin family homolog 2	Fermt2	19	19	38.8	202.52	1.1363	13.215	25
2d	Q8CIE6	Coatomer subunit alpha;Xenin;Proxenin	Copa	56	56	50	323.31	1.3139	30.976	80
2d	Q8CIG8	Protein arginine N-methyltransferase 5	Prmt5	7	7	17.1	18.497	2.1743	21.598	5
2d	Q8CIH9	Amidophosphoribosyltransferase	Ppat	6	6	19.1	17.678	3.4404	117.37	2
2d	Q8CIM8	Integrator complex subunit 4	Ints4	3	3	4.4	10.229	2.4595	20.799	3
2d	Q8CIN4	Serine/threonine-protein kinase PAK 2;PAK-2p27;PAK-2p34	Pak2	14	8	38.7	52.208	1.7465	20.465	14
2d	Q8CIV8	Tubulin-specific chaperone E	Tbce	7	7	15.3	17.241	2.8216	67.782	4
2d	Q8CJ26	Death domain-containing membrane protein NRADD	Nradd	4	4	21.5	7.0733	2.4641	9.9627	4
2d	Q8CJ53	Cdc42-interacting protein 4	Trip10	2	2	3.2	3.727	1.0461	20.794	2
2d	Q8CJF7	Protein ELYS	Ahctf1	8	8	6.5	42.556	2.6042	69.571	2
2d	Q8CJG0;Q8CJG1;Q8CJF9;Q8CJF8	Protein argonaute-2	Ago2	15	15	21.9	49.422	0.65455	20.636	15
2d	Q8JZM7	Parafibromin	Cdc73	8	8	17.9	13.254	13.107	54.769	2
2d	Q8JZN5	Acyl-CoA dehydrogenase family member 9, mitochondrial	Acad9	9	9	22.1	50.634	0.85608	14.146	7
2d	Q8JZQ2	AFG3-like protein 2	Afg3l2	5	5	6.9	6.8269	0.9125	21.618	4
2d	Q8JZQ9	Eukaryotic translation initiation factor 3 subunit B	Eif3b	26	26	47.1	138.08	2.2074	34.061	28
2d	Q8JZU2	Tricarboxylate transport protein, mitochondrial	Slc25a1	5	5	14.8	12.044	0.50317	21.157	7
2d	Q8JZV7	Putative N-acetylglucosamine-6-phosphate deacetylase	Amdhd2	3	3	11	13.482	0.77781	42.73	4
2d	Q8JZX4	Splicing factor 45	Rbm17	8	8	25.7	35.471	3.2673	53.678	3
2d	Q8JZY2	COMM domain-containing protein 10	Commd10	4	4	25.7	8.2818	0.98508	16.677	2
2d	Q8JZZ7	Latrophilin-2	Lphn2	10	10	10	56.037	1.8653	95.576	8
2d	Q8K009	Mitochondrial 10-formyltetrahydrofolate dehydrogenase	Aldh1l2	27	25	39.1	150.22	0.47307	17.609	26
2d	Q8K010	5-oxoprolinase	Oplah	6	6	7.1	21.118	0.48641	35.398	6
2d	Q8K012	Formin-binding protein 1-like	Fnbp1l	6	6	13.2	13.46	1.8404	10.418	4
2d	Q8K019	Bcl-2-associated transcription factor 1	Bclaf1	14	13	16.9	72.161	2.2745	24.97	14
2d	Q8K021	Secretory carrier-associated membrane protein 1	Scamp1	4	4	25.4	51.823	1.1684	12.672	5
2d	Q8K094		Pvr	4	4	11.3	17.423	3.215	7.1303	2
2d	Q8K0C4	Lanosterol 14-alpha demethylase	Cyp51a1	8	8	23.7	35.155	9.6726	16.969	3
2d	Q8K0C9	GDP-mannose 4,6 dehydratase	Gmds	3	3	12.1	9.3395	0.61305	5.9433	2
2d	Q8K0D5	Elongation factor G, mitochondrial	Gfm1	7	7	12.8	26.899	4.2959	30.444	4
2d	Q8K0F1	TBC1 domain family member 23	Tbc1d23	3	3	7.7	10.522	2.4217	14.751	3
2d	Q8K0G5	Protein TSSC1	Tssc1	3	3	12.4	7.708	0.95366	7.1406	7
2d	Q8K0U4	Heat shock 70 kDa protein 12A	Hspa12a	4	4	8	44.369	0.75516	9.5118	3
2d	Q8K0V4	CCR4-NOT transcription complex subunit 3	Cnot3	2	2	3.2	10.454	1.6693	2.1929	2
2d	Q8K0Z7	Translational activator of cytochrome c oxidase 1	Taco1	3	3	21.8	35.352	0.88663	82.561	2
2d	Q8K124	Pleckstrin homology domain-containing family O member 2	Plekho2	13	13	43.4	54.411	0.94927	12.23	13
2d	Q8K157	Aldose 1-epimerase	Galm	4	4	20.2	11.866	0.49722	11.156	2
2d	Q8K183	Pyridoxal kinase	Pdxk	9	9	39.7	45.584	0.59814	18.534	9
2d	Q8K1E0	Syntaxin-5	Stx5	10	10	34.6	68.563	4.436	24.292	5
2d	Q8K1J6	CCA tRNA nucleotidyltransferase 1, mitochondrial	Trnt1	9	9	28.1	31.202	1.2559	14.516	10
2d	Q8K1M6	Dynamin-1-like protein	Dnm1l	14	14	22.6	71.159	1.1682	9.1432	15
2d	Q8K1N2	Pleckstrin homology-like domain family B member 2	Phldb2	30	30	28.3	189.28	6.3621	38.756	7
2d	Q8K1N4	Spermatogenesis-associated serine-rich protein 2	Spats2	7	7	20	24.28	1.8356	160.81	2
2d	Q8K1R7	Serine/threonine-protein kinase Nek9	Nek9	13	13	21.3	55.868	2.1121	91.083	6
2d	Q8K1Z0	Ubiquinone biosynthesis protein COQ9, mitochondrial	Coq9	2	2	9.9	47.241	3.4762	36.17	3
2d	Q8K212	Phosphofurin acidic cluster sorting protein 1	Pacs1	2	2	2.5	1.6592	2.0697	132.17	2
2d	Q8K215	LYR motif-containing protein 4	Lyrm4	2	2	14.3	5.6515	0.73166	17.127	2
2d	Q8K224	N-acetyltransferase 10	Nat10	8	8	10.4	21.226	1.8305	74.416	2
2d	Q8K273	Membrane magnesium transporter 1	Mmgt1	3	3	33.6	23.22	1.5146	16.584	3
2d	Q8K297	Procollagen galactosyltransferase 1	Colgalt1	9	9	24.6	50.593	3.3557	27.724	8
2d	Q8K2A1	PTB domain-containing engulfment adapter protein 1	Gulp1	6	6	16.8	21.641	1.7087	36.116	6
2d	Q8K2B0	Synaptonemal complex protein SC65	Leprel4	8	8	28.7	39.399	1.673	203.39	4
2d	Q8K2B3	Succinate dehydrogenase [ubiquinone] flavoprotein subunit, mitochondrial	Sdha	22	22	49.5	166.28	0.80789	9.4158	37
2d	Q8K2C7	Protein OS-9	Os9	6	6	11.6	15.906	0.88723	72.925	2
2d	Q8K2C9	Very-long-chain (3R)-3-hydroxyacyl-CoA dehydratase 3	Hacd3	4	4	15.2	7.6369	0.90178	3.5919	2
2d	Q8K2F8	Protein LSM14 homolog A	Lsm14a	8	8	27.7	31.773	2.2454	47.415	6
2d	Q8K2H2	OTU domain-containing protein 6B	Otud6b	2	2	10.5	7.4303	1.6819	4.7569	2
2d	Q8K2I1	Protein farnesyltransferase subunit beta	Fntb	3	3	12.6	42.104	1.418	17.021	4
2d	Q8K2I3	Dimethylaniline monooxygenase [N-oxide-forming] 2	Fmo2	4	4	12	11.764	0.7138	14.902	4
2d	Q8K2I4	Beta-mannosidase	Manba	9	9	12.2	25.074	0.12433	186.36	4
2d	Q8K2J7	RELT-like protein 1	Rell1	3	3	14	9.5052	2.4818	8.4805	4
2d	Q8K2K6	Arf-GAP domain and FG repeat-containing protein 1	Agfg1	4	4	14.8	69.554	1.4914	21.999	10
2d	Q8K2L8	Trafficking protein particle complex subunit 12	Trappc12	3	3	5.8	13.405	1.404	11.771	3
2d	Q8K2Q0	COMM domain-containing protein 9	Commd9	3	3	22.2	10.095	0.60132	21.62	3
2d	Q8K2Q7	BRO1 domain-containing protein BROX	Brox	4	4	15.3	13.112	1.9269	7.6727	2
2d	Q8K2V1	Serine/threonine-protein phosphatase 4 regulatory subunit 1	Ppp4r1	6	6	7.3	13.338	2.2818	34.554	2
2d	Q8K2Y7	39S ribosomal protein L47, mitochondrial	Mrpl47	3	3	13.9	3.1737	0.8335	31.917	2
2d	Q8K2Y9	Cerebral cavernous malformations protein 2 homolog	Ccm2	4	4	10.6	5.8022	1.8394	15.072	2
2d	Q8K2Z4	Condensin complex subunit 1	Ncapd2	4	4	5	13.135	7.1529	8.8989	2
2d	Q8K301	Probable ATP-dependent RNA helicase DDX52	Ddx52	3	3	6.7	8.878	7.5778	15.248	2
2d	Q8K310;A0A087WQ54	Matrin-3	Matr3	27	27	46.7	269.47	2.544	39.459	33
2d	Q8K327	Chromosome alignment-maintaining phosphoprotein 1	Champ1	6	6	9	22.358	15.831	47.417	4
2d	Q8K354	Carbonyl reductase [NADPH] 3	Cbr3	6	5	29.6	15.164	0.66672	2.916	2
2d	Q8K3C3	Protein LZIC	Lzic	5	5	26.3	23.498	0.88268	13.293	5
2d	Q8K3H0	DCC-interacting protein 13-alpha	Appl1	11	10	22.1	35.954	0.69853	17.704	10
2d	Q8K411	Presequence protease, mitochondrial	Pitrm1	32	32	44.1	162.1	0.71418	21.974	27
2d	Q8K449	ATP-binding cassette sub-family A member 9	Abca9	3	3	3.3	10.534	0.52362	2.8054	2
2d	Q8K482	EMILIN-2	Emilin2	12	12	14.7	41.141	0.3475	23.831	6
2d	Q8K4B0	Metastasis-associated protein MTA1	Mta1	17	13	33.7	57.137	4.308	3.1637	2
2d	Q8K4G5	Actin-binding LIM protein 1	Ablim1	5	5	6.2	6.8706	0.98293	11.906	4
2d	Q8K4L3	Supervillin	Svil	50	50	31	317.23	1.0125	19.379	63
2d	Q8K4M5;F7BCN0	COMM domain-containing protein 1	Commd1	3	3	20.2	6.6477	1.5478	31.434	2
2d	Q8K4Q8	Collectin-12	Colec12	18	18	25.3	215.6	6.0749	51.948	9
2d	Q8K4X7	1-acyl-sn-glycerol-3-phosphate acyltransferase delta	Agpat4	5	5	13.2	10.644	1.6524	0.83081	5
2d	Q8K4Z3	NAD(P)H-hydrate epimerase	Apoa1bp	8	8	46.8	40.532	0.43182	34.343	11
2d	Q8K4Z5	Splicing factor 3A subunit 1	Sf3a1	16	16	21.7	92.355	1.6998	10.063	13
2d	Q8K5B2	Multiple coagulation factor deficiency protein 2 homolog	Mcfd2	5	5	69	169.83	3.6045	95.813	9
2d	Q8N7N5	DDB1- and CUL4-associated factor 8	Dcaf8	11	11	24.7	57.655	7.4201	50.27	4
2d	Q8QZS1	3-hydroxyisobutyryl-CoA hydrolase, mitochondrial	Hibch	4	4	15.3	16.47	0.59295	3.3894	6
2d	Q8QZT1	Acetyl-CoA acetyltransferase, mitochondrial	Acat1	16	16	56.1	137.2	0.56717	29.744	21
2d	Q8QZY1	Eukaryotic translation initiation factor 3 subunit L	Eif3l	18	18	36.2	134.49	2.0366	20.166	22
2d	Q8QZY9	Splicing factor 3B subunit 4	Sf3b4	3	3	10.6	13.808	2.4363	13.379	4
2d	Q8R001	Microtubule-associated protein RP/EB family member 2	Mapre2	8	7	30.7	46.79	1.211	8.2041	7
2d	Q8R010	Aminoacyl tRNA synthase complex-interacting multifunctional protein 2	Aimp2	6	6	30.6	54.963	1.6139	12.808	14
2d	Q8R015	Biogenesis of lysosome-related organelles complex 1 subunit 5	Bloc1s5	2	2	14.6	3.9767	1.4437	72.696	6
2d	Q8R016	Bleomycin hydrolase	Blmh	12	12	29.5	31.627	0.89235	95.846	16
2d	Q8R050;Q149F3	Eukaryotic peptide chain release factor GTP-binding subunit ERF3A	Gspt1	17	17	36.6	74.555	1.9047	25.827	18
2d	Q8R081	Heterogeneous nuclear ribonucleoprotein L	Hnrnpl	21	21	63	323.31	1.1279	15.084	40
2d	Q8R086	Sulfite oxidase, mitochondrial	Suox	7	7	22.9	66.378	0.54726	17.875	7
2d	Q8R088	Golgi phosphoprotein 3-like	Golph3l	2	2	9.8	6.1954	6.3445	30.13	2
2d	Q8R0G9	Nuclear pore complex protein Nup133	Nup133	8	8	14.1	47.787	0.89975	23.378	10
2d	Q8R0H9;Q8BMI3	ADP-ribosylation factor-binding protein GGA1	Gga1	5	4	8.8	14.57	1.1301	89.652	2
2d	Q8R0P4	Mth938 domain-containing protein	Aamdc	2	2	20.5	5.7722	0.5969	3.4402	2
2d	Q8R0X7	Sphingosine-1-phosphate lyase 1	Sgpl1	2	2	3.5	1.6411	1.9283	8.9477	3
2d	Q8R0Y6	Cytosolic 10-formyltetrahydrofolate dehydrogenase	Aldh1l1	10	8	19.2	25.756	1.2068	20.095	8
2d	Q8R127	Saccharopine dehydrogenase-like oxidoreductase	Sccpdh	4	4	14	25.729	0.90385	15.878	5
2d	Q8R138	Transmembrane protein 119	Tmem119	5	5	27.9	66.241	1.1243	45.461	10
2d	Q8R146	Acylamino-acid-releasing enzyme	Apeh	9	9	23.2	40.881	1.0334	25.774	6
2d	Q8R164	Valacyclovir hydrolase	Bphl	7	7	29.2	24.456	0.46955	20.85	6
2d	Q8R180	ERO1-like protein alpha	Ero1l	13	13	39.7	98.576	1.5149	24.771	14
2d	Q8R1A4	Dedicator of cytokinesis protein 7	Dock7	17	16	9.2	58.188	1.5801	20.638	16
2d	Q8R1B4	Eukaryotic translation initiation factor 3 subunit C	Eif3c	27	27	26.1	109.4	2.3567	26.662	36
2d	Q8R1F1	Niban-like protein 1	Fam129b	22	22	40.1	232.93	1.985	61.045	24
2d	Q8R1G6	PDZ and LIM domain protein 2	Pdlim2	8	8	40.1	51.615	0.43718	43.549	10
2d	Q8R1N4	NudC domain-containing protein 3	Nudcd3	5	5	18.5	30.55	6.7805	0.14594	2
2d	Q8R1Q8	Cytoplasmic dynein 1 light intermediate chain 1	Dync1li1	17	17	43.4	114.26	1.1317	20.711	21
[truncated: 6,423 more rows]

## Sheet: Rat
Timepoint	Protein IDs	Protein names	Gene names	Peptides	Unique peptides	Sequence coverage [%]	Score	Ratio H/L	Ratio H/L variability [%]	Ratio H/L count
2d	A0A0A6YVU8;Q9JKV1	Proteasomal ubiquitin receptor ADRM1	Gm9774;Adrm1	6	6	17.7	7.5427	1.2516	24.652	7
2d	A0A0N4SUH6;Q9CWZ3	RNA-binding protein 8A	Rbm8a	5	5	39.7	10.606	2.4175	11.461	2
2d	A0A0N4SVP8;Q91VC3;E9PV04	Eukaryotic initiation factor 4A-III;Eukaryotic initiation factor 4A-III, N-terminally processed	Eif4a3;Gm8994	14	12	39.9	23.496	2.4318	34.404	9
2d	A0A0U1RNF2			4	4	13.6	3.5944	0.7378	6.805	3
2d	A0A140T8K6;P47964;D3YX71			5	5	30.5	9.7982	1.1576	19.178	15
2d	A0A140T8M7;P62751;D3YTY6	60S ribosomal protein L23a	Rpl23a	11	11	51.9	18.184	1.2055	13.65	27
2d	A0A140T8T4;P51410;S4R1R7	60S ribosomal protein L9	Rpl9	8	8	37.5	27.877	1.026	6.2595	31
2d	A0A140T8V1;P11404	Fatty acid-binding protein, heart	Fabp3	3	3	22.6	1.9604	0.8721	2.075	4
2d	A0A140T8V3;Q60931	Voltage-dependent anion-selective channel protein 3	Vdac3	5	5	24	30.587	0.55668	10.62	13
2d	A0A140T8V5;P17918	Proliferating cell nuclear antigen	Pcna	8	8	40.6	85.529	5.6047	12.66	5
2d	A2A432	Cullin-4B	Cul4b	8	3	8.9	17.309	2.4629	16.854	2
2d	A2A4P4;Q3THG9;Q9D9A7	Alanyl-tRNA editing protein Aarsd1	Gm27029;Aarsd1	3	3	7.2	4.5261	2.5379	12.523	3
2d	A2AAY5	SH3 and PX domain-containing protein 2B	Sh3pxd2b	6	6	9.1	6.1536	1.3298	21.738	5
2d	A2AGT5	Cytoskeleton-associated protein 5	Ckap5	14	14	9.3	19.393	2.8134	22.695	5
2d	A2AIG8	1-aminocyclopropane-1-carboxylate synthase-like protein 1	Accs	3	3	8	9.6676	1.05	9.4856	3
2d	A2AIX1		Sec16a	5	5	3.3	16.768	4.0968	43.819	3
2d	A2AN08	E3 ubiquitin-protein ligase UBR4	Ubr4	33	33	10	69.111	1.9628	22.651	15
2d	A2AR02	Peptidyl-prolyl cis-trans isomerase G	Ppig	3	3	8.1	2.7694	1.1461	77.967	2
2d	A2ARA8	Integrin alpha-8;Integrin alpha-8 heavy chain;Integrin alpha-8 light chain	Itga8	4	4	5.7	22.288	3.4549	44.46	2
2d	A2AWA9	Rab GTPase-activating protein 1	Rabgap1	11	11	13.6	22.265	1.6731	33.513	7
2d	A6X919	Probable C-mannosyltransferase DPY19L1	Dpy19l1	4	4	5.8	10.961	1.4997	14.03	3
2d	A6ZI46	Fructose-bisphosphate aldolase	Aldoart1	19	0	44.6	21.692	0.8834	14.194	9
2d	B1AVZ0	Uracil phosphoribosyltransferase homolog	Uprt	2	2	9.4	3.0241	1.5922	4.2351	2
2d	B1AXB9		Gm4907	2	1	5.1	2.2825	1.212	0.70393	2
2d	B1AZI6;E9Q5E2	THO complex subunit 2	Thoc2	5	5	3.7	3.1054	3.5438	16.801	2
2d	B2RPU8;Q9D1L0	Coiled-coil-helix-coiled-coil-helix domain-containing protein 2	Zbed5;Chchd2	2	2	3	8.3075	6.6086	26.917	2
2d	B2RQC6	CAD protein;Glutamine-dependent carbamoyl-phosphate synthase;Aspartate carbamoyltransferase;Dihydroorotase	Cad	23	23	16.4	83.85	1.2083	28.681	20
2d	B2RXQ2;B8QI36;Q8BSS9		Ppfia1	10	9	11.1	23.932	1.3469	19.259	4
2d	B2RXS4	Plexin-B2	Plxnb2	14	14	11.6	42.719	1.3791	16.342	20
2d	B9EJ86	Oxysterol-binding protein	Osbpl8	4	4	6.6	10.27	2.1411	2.2693	2
2d	D3YVN7;Q8BFR5	Elongation factor Tu;Elongation factor Tu, mitochondrial	Gm9755;Tufm	16	16	41.8	56.079	0.5707	68.701	22
2d	D3YXK2	Scaffold attachment factor B1	Safb	7	4	8.4	9.4197	2.4787	12.767	3
2d	D3YZP9	Coiled-coil domain-containing protein 6	Ccdc6	12	12	24.7	45.675	1.5104	14.753	11
2d	D3YZZ5		Tmed7	4	4	24.1	20.936	0.90701	8.3111	8
2d	D3Z2H9		Tpm3-rs7	29	10	64.5	35.769	0.38465	12.423	37
2d	D3Z3N4		Hnrnph3	3	3	11.6	9.044	1.1109	22.527	4
2d	D3Z5M2;Q6PHQ9;A2A5N3	Polyadenylate-binding protein	Gm10110;Pabpc4	16	7	31.7	9.4135	1.338	10.625	8
2d	D3Z7P3	Glutaminase kidney isoform, mitochondrial	Gls	15	15	33.8	60.627	1.2461	15.981	21
2d	D4AFX7		Dnajc13	13	13	8	28.224	0.81025	14.011	11
2d	E2JF22	Piezo-type mechanosensitive ion channel component 1	Piezo1	3	3	1.2	6.8367	1.5961	21.081	2
2d	E9PVA8		Gcn1l1	36	36	17	99.467	1.1218	22.216	36
2d	E9PVZ8		Golgb1	6	6	2.3	23.95	1.7792	26.913	2
2d	E9PW43;Q9CQS8	Protein transport protein Sec61 subunit beta	Gm10320;Sec61b	2	2	18.6	4.5889	5.3528	26.599	4
2d	E9PWI3		Mcc	4	4	7.6	7.344	4.6905	99.398	2
2d	E9PWQ3		Col6a3	4	4	1.7	10.807	0.72212	68.752	3
2d	E9PYF4		Lmo7	7	7	5.4	14.845	2.5451	11.678	6
2d	E9PYG6		Rasa1	8	8	10.4	25.781	1.9272	7.4539	5
2d	E9PYK3		Parp4	3	3	2.4	36.574	1.7274	82.237	2
2d	E9PYL9;Q9CXW4	60S ribosomal protein L11	Gm10036;Rpl11	7	2	33.7	11.786	1.1972	10.529	11
2d	E9PZF0;Q01768;P15532	Nucleoside diphosphate kinase;Nucleoside diphosphate kinase B;Nucleoside diphosphate kinase A	Gm20390;Nme2;Nme1	12	12	68.2	35.794	0.89686	13.081	57
2d	E9PZM4	Chromodomain-helicase-DNA-binding protein 2	Chd2	3	3	1.9	2.9347	0.15399	3.6806	4
2d	E9Q035;P47758	Signal recognition particle receptor subunit beta	Gm20425;Srprb	5	5	6.2	27.1	2.9472	13.109	7
2d	E9Q0S6;Q8CGB6		Tns1	15	14	11.2	27.856	6.611	61.752	8
2d	E9Q3L2		Pi4ka	7	7	5.6	10.785	0.44095	30.623	2
2d	E9Q411		Nbas	9	9	4.8	18.176	1.7108	21.474	7
2d	E9Q4P1		Wdfy1	8	8	25.6	22.826	0.78994	15.986	6
2d	E9Q512		Trip11	4	4	2.3	4.6935	2.664	1.1239	2
2d	E9Q616		Ahnak	110	110	40.3	323.31	1.9938	23.856	253
2d	E9Q6E5		Srsf11	4	4	11.7	8.824	2.0703	17.302	4
2d	E9Q6R7		Utrn	27	26	9.2	74.051	1.3097	20.809	23
2d	E9Q7G0		Numa1	18	18	10.7	42.259	6.7123	178.43	3
2d	E9Q912		Rap1gds1	15	15	33.8	76.145	0.84143	13.532	18
2d	E9QA15;REV__Q8BSS9		Cald1	31	30	25.1	141.84	0.81197	65.993	133
2d	E9QAS7		Inpp5a	2	2	8.3	4.2582	1.0451	26.048	2
2d	E9QAZ2;Q9CZM2	Ribosomal protein L15;60S ribosomal protein L15	Gm10020;Rpl15	12	12	53.9	23.811	1.1912	54.313	40
2d	F2Z3U3		Raph1	5	5	5.1	4.2627	1.468	23.155	3
2d	F6QL70;W4VSN7;P47915;F6YH22;D3Z1N9;F6VZG1	60S ribosomal protein L29	Gm17669;Gm3550;Rpl29;Gm5218;Gm10709;Gm4889	4	4	22.1	2.5894	1.1483	8.9567	9
2d	F6YVP7;P62270;A0A140T8T3	40S ribosomal protein S18	Gm10260;Rps18	10	10	53.3	14.396	1.145	60.827	22
2d	F6ZDS4	Nucleoprotein TPR	Tpr	20	20	10.9	37.319	1.721	17.221	12
2d	F8VPU2	FERM, RhoGEF and pleckstrin domain-containing protein 1	Farp1	16	16	22.6	44.467	1.7497	19.326	16
2d	F8VQC1	Signal recognition particle subunit SRP72	Srp72	14	14	29.1	45.957	1.2431	16.109	14
2d	F8WIX8;Q64523;Q6GSS7	Histone H2A;Histone H2A type 2-C;Histone H2A type 2-A	Hist1h2al;Hist2h2ac;Hist2h2aa1	9	2	65.6	134.38	0.28971	12.624	30
2d	G3UXL2;Q9D7G0	Ribose-phosphate pyrophosphokinase 1	Prps1l3;Prps1	6	0	28	12.687	1.1888	37.717	5
2d	G3X8U3		2210016F16Rik	3	3	10.9	6.6249	0.9013	14.706	4
2d	G3X972		Sec24c	12	12	15.1	28.096	1.2004	12.348	9
2d	G3X9K3	Brefeldin A-inhibited guanine nucleotide-exchange protein 1	Arfgef1	7	3	5	11.188	1.4077	13.027	6
2d	G5E829;Q6Q477;Q0VF55;Q9R0K7	Plasma membrane calcium-transporting ATPase 1	Atp2b1	7	7	9.4	30.684	1.0636	15.086	7
2d	G5E895		Akr1b10	6	0	18	1.299	1.4757	8.9994	6
2d	G5E897		Kdelc2	4	4	9.1	10.192	2.2813	13.543	4
2d	G5E8V9;E9QAY5		Arfip1	6	6	23.6	18.998	1.6816	3.7653	8
2d	J3QNY1;B2RXM2;Q8BG05;V9GX38	Heterogeneous nuclear ribonucleoprotein A3	Gm9242;Gm6793;Hnrnpa3	19	19	48.5	132.62	1.0069	6.6562	80
2d	K9J7B2;B2RT14;E9PXN7;D3Z748;Q62452;Q6ZQM8;Q64435;P70691;Q63886	UDP-glucuronosyltransferase 1-9;UDP-glucuronosyltransferase 1-7C;UDP-glucuronosyltransferase 1-6;UDP-glucuronosyltransferase 1-2;UDP-glucuronosyltransferase 1-1	Ugt1a6b;Ugt1a5;Ugt1a10;Ugt1a8;Ugt1a9;Ugt1a7c;Ugt1a6;Ugt1a2;Ugt1a1	3	3	7	4.7398	0.48862	17.499	4
2d	O08528	Hexokinase-2	Hk2	12	8	17.2	18.098	2.5124	19.434	4
2d	O08529	Calpain-2 catalytic subunit	Capn2	25	25	39.3	188.38	0.87331	9.7924	49
2d	O08532	Voltage-dependent calcium channel subunit alpha-2/delta-1;Voltage-dependent calcium channel subunit alpha-2-1;Voltage-dependent calcium channel subunit delta-1	Cacna2d1	8	8	10.3	8.9611	0.80664	5.1493	4
2d	O08539	Myc box-dependent-interacting protein 1	Bin1	6	6	15.1	66.435	1.5568	19.958	11
2d	O08547	Vesicle-trafficking protein SEC22b	Sec22b	12	12	60.5	41.45	1.0326	44.086	20
2d	O08553	Dihydropyrimidinase-related protein 2	Dpysl2	34	30	74.7	323.31	0.77741	11.585	127
2d	O08579	Emerin	Emd	3	3	19.7	11.426	1.083	8.1644	5
2d	O08583;Q9JJW6	THO complex subunit 4	Alyref	7	7	36.5	158.3	1.1556	44.803	13
2d	O08585	Clathrin light chain A	Clta	4	4	13.6	3.253	1.9619	84.516	5
2d	O08599	Syntaxin-binding protein 1	Stxbp1	6	6	12.6	13.101	0.91754	47.371	4
2d	O08638	Myosin-11	Myh11	65	42	32.8	268.32	0.50563	15.239	40
2d	O08663	Methionine aminopeptidase 2	Metap2	8	8	26.2	46.008	4.6055	9.4012	2
2d	O08688	Calpain-5	Capn5	3	3	6.4	3.1964	1.7626	40.297	3
2d	O08709	Peroxiredoxin-6	Prdx6	7	4	29.5	46.768	0.71204	14.255	17
2d	O08749	Dihydrolipoyl dehydrogenase, mitochondrial	Dld	10	10	22.8	42.786	0.51312	12.548	19
2d	O08756	3-hydroxyacyl-CoA dehydrogenase type-2	Hsd17b10	2	2	10	6.6251	0.56171	5.0235	2
2d	O08759	Ubiquitin-protein ligase E3A	Ube3a	8	8	11.8	11.404	2.09	22.267	2
2d	O08788	Dynactin subunit 1	Dctn1	31	31	30.3	130.58	0.9592	14.526	34
2d	O08795	Glucosidase 2 subunit beta	Prkcsh	13	13	21.3	47.961	1.0362	18.117	39
2d	O08807	Peroxiredoxin-4	Prdx4	12	11	53.6	66.818	0.76133	11.416	37
2d	O08808	Protein diaphanous homolog 1	Diaph1	9	9	8.9	23.908	2.3009	23.908	7
2d	O08810	116 kDa U5 small nuclear ribonucleoprotein component	Eftud2	23	22	34.4	64.041	1.4948	14.375	25
2d	O08915	AH receptor-interacting protein	Aip	4	4	19.1	40.7	2.5957	28.285	2
2d	O08917	Flotillin-1	Flot1	16	16	47.9	44.858	0.6012	11.504	23
2d	O08919;Q9QZS3	Numb-like protein	Numbl	9	9	17.5	12.743	3.0527	8.1479	5
2d	O08997	Copper transport protein ATOX1	Atox1	2	2	32.4	2.5594	0.90987	14.334	4
2d	O09044	Synaptosomal-associated protein 23	Snap23	3	3	20	25.904	1.777	9.2979	3
2d	O09061	Proteasome subunit beta type-1	Psmb1	8	8	47.5	29.276	0.85193	12.148	20
2d	O09106;D3YYI8	Histone deacetylase 1;Histone deacetylase	Hdac1;Gm10093	6	3	18.9	8.8228	4.2843	37.075	2
2d	O09110;P70236	Dual specificity mitogen-activated protein kinase kinase 3	Map2k3	4	4	14.1	4.8097	3.5397	10.759	2
2d	O09131	Glutathione S-transferase omega-1	Gsto1	2	2	8.8	1.2791	0.91665	9.3955	3
2d	O09159	Lysosomal alpha-mannosidase	Man2b1	4	4	5.7	15.619	1.0662	2.0342	4
2d	O09167;A0A140T8K5	60S ribosomal protein L21	Rpl21	9	9	43.1	25.015	1.1855	20.593	25
2d	O09172	Glutamate--cysteine ligase regulatory subunit	Gclm	4	4	21.9	11.779	1.0472	18.967	6
2d	O35071;P33173	Kinesin-like protein KIF1C	Kif1c	6	4	6.3	13.668	2.3393	5.446	2
2d	O35075	Down syndrome critical region protein 3 homolog	Dscr3	6	6	25.3	6.185	0.94606	23.833	4
2d	O35114	Lysosome membrane protein 2	Scarb2	2	2	5.2	2.4444	1.3554	7.2644	2
2d	O35129	Prohibitin-2	Phb2	13	13	50.5	37.737	0.60965	22.977	16
2d	O35143	ATPase inhibitor, mitochondrial	Atpif1	2	2	18.9	2.9569	0.62102	6.8755	5
2d	O35215;G3UYJ7	D-dopachrome decarboxylase	Ddt	5	5	47.5	15.545	0.53265	14.195	11
2d	O35226	26S proteasome non-ATPase regulatory subunit 4	Psmd4	11	11	41.2	54.716	1.9999	14.915	18
2d	O35239	Tyrosine-protein phosphatase non-receptor type 9	Ptpn9	6	6	12	10.857	0.98244	22.112	3
2d	O35286	Pre-mRNA-splicing factor ATP-dependent RNA helicase DHX15	Dhx15	15	15	19.7	22.359	2.531	26.988	10
2d	O35295	Transcriptional activator protein Pur-beta	Purb	6	6	29.6	80.454	0.41184	13.516	6
2d	O35326	Serine/arginine-rich splicing factor 5	Srsf5	4	4	14.5	4.7015	4.7705	13.498	4
2d	O35343	Importin subunit alpha-3	Kpna4	11	9	38.4	80.104	1.8012	9.628	21
2d	O35344	Importin subunit alpha-4	Kpna3	6	4	18.6	13.512	1.3849	23.217	6
2d	O35345	Importin subunit alpha-7	Kpna6	8	4	20.5	28.884	2.6343	44.143	5
2d	O35350	Calpain-1 catalytic subunit	Capn1	12	12	22	29.395	0.87956	11.102	12
2d	O35381;Q64G17	Acidic leucine-rich nuclear phosphoprotein 32 family member A	Anp32a	5	5	20.2	22.066	0.82336	32.545	7
2d	O35382	Exocyst complex component 4	Exoc4	9	9	12.5	15.17	1.2561	19.499	9
2d	O35593	26S proteasome non-ATPase regulatory subunit 14	Psmd14	5	5	27.7	13.653	0.90142	9.2315	5
2d	O35609	Secretory carrier-associated membrane protein 3	Scamp3	4	4	15.2	12.282	1.6815	11.279	5
2d	O35639	Annexin A3	Anxa3	2	2	6.2	1.2696	0.56625	34.5	3
2d	O35640	Annexin A8	Anxa8	8	8	30	40.746	3.3258	19.52	5
2d	O35643	AP-1 complex subunit beta-1	Ap1b1	29	7	30.5	11.527	0.78651	23.33	6
2d	O35658	Complement component 1 Q subcomponent-binding protein, mitochondrial	C1qbp	5	5	20.5	30.303	0.62185	10.629	8
2d	O35685	Nuclear migration protein nudC	Nudc	12	12	35.2	13.835	2.3613	19.266	12
2d	O35691	Pinin	Pnn	3	3	5.2	7.099	1.7622	4.0831	3
2d	O35737	Heterogeneous nuclear ribonucleoprotein H;Heterogeneous nuclear ribonucleoprotein H, N-terminally processed	Hnrnph1	15	8	46.1	99.989	1.5952	22.892	40
2d	O35841	Apoptosis inhibitor 5	Api5	7	7	14.1	8.9589	3.4836	13.122	7
2d	O35855	Branched-chain-amino-acid aminotransferase, mitochondrial	Bcat2	6	6	25.2	22.701	0.45166	70.796	5
2d	O35857	Mitochondrial import inner membrane translocase subunit TIM44	Timm44	4	4	8.8	7.1843	1.8598	38.486	2
2d	O35864	COP9 signalosome complex subunit 5	Cops5	5	5	21.9	14.765	1.1285	13.754	5
2d	O35874	Neutral amino acid transporter A	Slc1a4	3	3	6.4	3.7186	1.4731	13.708	2
2d	O35887	Calumenin	Calu	22	22	67.6	323.31	2.3687	30.32	51
2d	O54692	Centromere/kinetochore protein zw10 homolog	Zw10	7	7	11.6	11.427	0.95707	18.67	3
2d	O54724	Polymerase I and transcript release factor	Ptrf	17	17	37.2	74.864	0.64654	10.76	58
2d	O54734	Dolichyl-diphosphooligosaccharide--protein glycosyltransferase 48 kDa subunit	Ddost	16	16	52.4	141.56	0.8949	10.643	38
2d	O54774	AP-3 complex subunit delta-1	Ap3d1	12	12	12.9	31.852	1.3062	20.984	10
2d	O54833	Casein kinase II subunit alpha	Csnk2a2	3	3	14.3	11.082	2.0804	53.601	3
2d	O54931	A-kinase anchor protein 2	Akap2	12	12	14.8	323.31	2.5299	51.432	17
2d	O54940;Q8BHE3	BCL2/adenovirus E1B 19 kDa protein-interacting protein 2;Caytaxin	Bnip2;Atcay	2	2	7.7	3.6135	2.8513	18.913	2
2d	O54962	Barrier-to-autointegration factor;Barrier-to-autointegration factor, N-terminally processed	Banf1	3	3	34.8	2.3371	0.90496	6.4823	5
2d	O54984	ATPase Asna1	Asna1	9	9	33.3	18.971	1.245	11.889	7
2d	O54988	STE20-like serine/threonine-protein kinase	Slk	8	7	8.2	17.972	1.5758	11.131	7
2d	O54998	Peptidyl-prolyl cis-trans isomerase FKBP7	Fkbp7	7	7	33.9	10.283	2.2091	24.978	9
2d	O55022	Membrane-associated progesterone receptor component 1	Pgrmc1	4	3	20	5.4847	1.0458	3.7031	10
2d	O55023	Inositol monophosphatase 1	Impa1	5	5	17.3	7.7638	0.76982	8.1046	6
2d	O55029	Coatomer subunit beta	Copb2	30	30	50.6	268.5	1.1927	47.325	52
2d	O55091	Protein IMPACT	Impact	3	3	9.4	6.0526	1.1888	24.12	4
2d	O55106	Striatin	Strn	6	6	12.3	8.7121	1.4789	10.102	6
2d	O55125	Protein NipSnap homolog 1	Nipsnap1	4	4	24.3	7.5574	0.44964	2.3517	2
2d	O55126	Protein NipSnap homolog 2	Gbas	3	3	12.5	3.6224	0.51677	2.7494	3
2d	O55131;P28661	Septin-7	2017-09-07	29	28	57.8	273.47	0.69932	20.464	64
2d	O55135	Eukaryotic translation initiation factor 6	Eif6	5	5	37.1	31.508	1.6964	11.099	6
2d	O55142	60S ribosomal protein L35a	Rpl35a	8	8	48.2	13.789	1.0747	10.561	28
2d	O55143;Q8R429;Q64518	Sarcoplasmic/endoplasmic reticulum calcium ATPase 2	Atp2a2	32	32	37.4	138.64	1.8992	16.207	35
2d	O55222	Integrin-linked protein kinase	Ilk	22	22	61.9	110.87	1.3436	15.188	48
2d	O55234	Proteasome subunit beta type-5	Psmb5	7	7	35.6	20.55	0.83479	12.86	8
2d	O70133	ATP-dependent RNA helicase A	Dhx9	20	20	18.8	45.704	1.9846	27.727	25
2d	O70152	Dolichol-phosphate mannosyltransferase subunit 1	Dpm1	3	3	17.3	11.847	1.7385	9.8562	4
2d	O70194	Eukaryotic translation initiation factor 3 subunit D	Eif3d	15	15	37.8	70.339	1.3412	11.166	27
2d	O70251	Elongation factor 1-beta	Eef1b	9	8	40	143.52	0.98629	8.6395	28
2d	O70274	Protein tyrosine phosphatase type IVA 2	Ptp4a2	4	2	29.9	9.1253	3.1625	2.4318	2
2d	O70305	Ataxin-2	Atxn2	9	8	9.1	15.59	3.4602	19.745	2
2d	O70309	Integrin beta-5	Itgb5	14	14	27.6	106.98	2.0187	20.817	13
2d	O70310;O70311	Glycylpeptide N-tetradecanoyltransferase 1	Nmt1	10	10	29	37.32	2.0263	35.955	6
2d	O70318	Band 4.1-like protein 2	Epb41l2	11	8	14.1	49.072	0.79147	17.652	20
2d	O70326	Gremlin-1	Grem1	6	5	45.7	26.551	2.2429	32.049	10
2d	O70378;M0QWE2	ER membrane protein complex subunit 8	Emc8	4	4	25.1	14.757	1.3119	7.1954	7
2d	O70400	PDZ and LIM domain protein 1	Pdlim1	17	17	61.8	236.42	0.49915	52.267	76
2d	O70421	Frizzled-1	Fzd1	3	3	5.3	2.6649	3.3365	17.093	2
2d	O70433	Four and a half LIM domains protein 2	Fhl2	23	23	76.3	73.861	0.41698	8.0781	62
2d	O70435	Proteasome subunit alpha type-3	Psma3	11	11	40.4	34.491	0.80157	15.758	15
2d	O70456	14-3-3 protein sigma	Sfn	4	1	13.3	1.3829	0.91791	8.1024	4
2d	O70475	UDP-glucose 6-dehydrogenase	Ugdh	22	22	64.5	228.4	1.6205	45.708	47
2d	O70481	E3 ubiquitin-protein ligase UBR1	Ubr1	6	6	4	5.6622	2.3454	31.211	2
2d	O70492	Sorting nexin-3	Snx3	10	8	69.1	21.647	1.4625	13.522	11
2d	O70493	Sorting nexin-12	Snx12	11	9	70.9	15.918	0.93983	16.567	19
2d	O70503	Very-long-chain 3-oxoacyl-CoA reductase	Hsd17b12	5	5	17.9	21.942	1.4344	4.7884	6
2d	O70583	E3 ubiquitin-protein ligase Midline-1	Mid1	2	2	4.6	5.0626	1.6095	12.876	2
2d	O70589	Peripheral plasma membrane protein CASK	Cask	13	13	18.6	38.341	0.5975	13.936	12
2d	O70591	Prefoldin subunit 2	Pfdn2	4	4	39	13.33	1.0667	14.066	9
2d	O88207	Collagen alpha-1(V) chain	Col5a1	11	10	8.8	53.588	4.743	48.048	2
2d	O88273	Gremlin-2	Grem2	4	3	28	17.247	2.9255	6.3198	2
2d	O88325		Naglu	2	2	2.8	1.0946	2.7236	24.611	2
2d	O88342	WD repeat-containing protein 1	Wdr1	25	25	49	241.04	0.79775	12.538	95
2d	O88428	Bifunctional 3-phosphoadenosine 5-phosphosulfate synthase 2;Sulfate adenylyltransferase;Adenylyl-sulfate kinase	Papss2	7	7	13.8	16.155	3.403	13.4	8
2d	O88447;Q91W40	Kinesin light chain 1	Klc1	15	10	28.3	48.119	1.402	13.69	15
2d	O88448	Kinesin light chain 2	Klc2	6	2	13.2	5.139	1.3584	37.455	2
2d	O88455	7-dehydrocholesterol reductase	Dhcr7	2	2	5.1	1.8558	1.2343	18.318	2
2d	O88456;Q9D7J7	Calpain small subunit 1	Capns1	5	5	22.7	20.113	0.89439	11.707	12
2d	O88487	Cytoplasmic dynein 1 intermediate chain 2	Dync1i2	10	10	33.8	82.863	0.83715	13.123	12
2d	O88531	Palmitoyl-protein thioesterase 1	Ppt1	5	5	21.9	11.786	1.1358	17.567	8
2d	O88543	COP9 signalosome complex subunit 3	Cops3	9	9	34	36.876	0.92729	27.608	4
2d	O88544	COP9 signalosome complex subunit 4	Cops4	16	16	54.2	46.811	0.88544	12.708	24
2d	O88545	COP9 signalosome complex subunit 6	Cops6	5	5	19.8	16.455	0.85415	8.0039	5
2d	O88569	Heterogeneous nuclear ribonucleoproteins A2/B1	Hnrnpa2b1	24	23	68.6	304.89	1.1728	16.457	93
2d	O88587	Catechol O-methyltransferase	Comt	4	4	18.1	13.657	0.55132	25.407	5
2d	O88643	Serine/threonine-protein kinase PAK 1	Pak1	11	3	24.8	52.829	2.2881	63.737	5
2d	O88653	Ragulator complex protein LAMTOR3	Lamtor3	4	4	62.9	19.726	0.75927	15.122	3
2d	O88685	26S protease regulatory subunit 6A	Psmc3	17	17	57.7	103.06	1.0426	16.967	21
2d	O88696	ATP-dependent Clp protease proteolytic subunit, mitochondrial	Clpp	3	3	12.5	6.7381	0.82814	22.297	2
2d	O88712	C-terminal-binding protein 1	Ctbp1	10	9	31.5	24.649	1.8934	17.635	8
2d	O88746	Target of Myb protein 1	Tom1	4	4	14.4	11.507	1.9666	12.886	2
2d	O88844	Isocitrate dehydrogenase [NADP] cytoplasmic	Idh1	18	17	46.9	64.068	0.68863	7.5742	56
2d	O88952;Q8JZS0;O88951	Protein lin-7 homolog C;Protein lin-7 homolog A;Protein lin-7 homolog B	Lin7c;Lin7a;Lin7b	4	4	28.9	10.676	0.73955	19.956	4
2d	O88958	Glucosamine-6-phosphate isomerase 1	Gnpda1	3	2	15.2	8.9381	0.71571	48.831	2
2d	O88983	Syntaxin-8	Stx8	4	4	21.6	6.2083	3.2262	1.3273	2
2d	O89017	Legumain	Lgmn	3	3	11	5.5542	2.5759	34.495	2
2d	O89079	Coatomer subunit epsilon	Cope	7	7	36.4	54.712	1.1906	20.181	13
2d	O89086	RNA-binding protein 3	Rbm3	8	8	64.7	64.835	3.4249	11.043	22
2d	P00405	Cytochrome c oxidase subunit 2	Mtco2	4	4	31.7	67.943	0.57246	13.826	7
2d	P00493	Hypoxanthine-guanine phosphoribosyltransferase	Hprt1	10	10	50.9	18.774	0.73881	11.598	14
2d	P02798	Metallothionein-2	Mt2	2	1	32.8	6.29	4.1086	20.688	8
2d	P05063	Fructose-bisphosphate aldolase C	Aldoc	17	13	60.1	55.587	0.75464	17.028	17
2d	P05064	Fructose-bisphosphate aldolase A	Aldoa	30	3	71.4	296.16	1.08	11.321	176
2d	P05132	cAMP-dependent protein kinase catalytic subunit alpha	Prkaca	12	3	36.2	6.4102	0.72633	28.044	2
2d	P05201	Aspartate aminotransferase, cytoplasmic	Got1	8	8	22.5	24.068	0.63044	14.516	13
2d	P05202	Aspartate aminotransferase, mitochondrial	Got2	21	21	58.4	95.345	0.73248	18.667	55
2d	P05213	Tubulin alpha-1B chain	Tuba1b	31	0	83.1	308.48	0.73872	14.1	184
2d	P05622	Platelet-derived growth factor receptor beta	Pdgfrb	13	13	16.7	42.3	10.373	29.331	5
2d	P05977;P09542	Myosin light chain 1/3, skeletal muscle isoform;Myosin light chain 3	Myl1;Myl3	2	2	8.5	10.38	1.0043	13.558	14
2d	P06151;P00342	L-lactate dehydrogenase A chain	Ldha	10	9	23.5	38.16	0.83156	5.2442	67
2d	P06745;CON__Q3ZBD7	Glucose-6-phosphate isomerase	Gpi	10	10	24.9	30.394	0.80612	8.3619	31
2d	P06797	Cathepsin L1;Cathepsin L1 heavy chain;Cathepsin L1 light chain	Ctsl	3	3	18.6	58.678	5.4541	8.5041	2
2d	P06801	NADP-dependent malic enzyme	Me1	6	6	12.9	9.444	1.1591	4.7326	5
2d	P07091	Protein S100-A4	S100a4	4	4	32.7	17.462	0.81924	52.608	15
2d	P07214	SPARC	Sparc	13	13	55.6	130.62	5.4912	22.348	21
2d	P07356	Annexin A2	Anxa2	17	17	53.4	209.79	0.60902	10.505	83
2d	P07901	Heat shock protein HSP 90-alpha	Hsp90aa1	41	28	58.5	222.99	1.1435	25.001	71
2d	P08003	Protein disulfide-isomerase A4	Pdia4	21	21	27.1	81.251	1.3739	26.669	45
2d	P08030	Adenine phosphoribosyltransferase	Aprt	5	5	37.8	26.141	0.56801	13.193	12
2d	P08113	Endoplasmin	Hsp90b1	50	48	54.2	306.02	1.5175	12.674	184
2d	P08121	Collagen alpha-1(III) chain	Col3a1	11	9	12.4	62.199	7.0805	32.583	3
2d	P08207	Protein S100-A10	S100a10	2	2	35.1	54.161	0.71345	2.992	36
2d	P08228	Superoxide dismutase [Cu-Zn]	Sod1	5	5	35.7	10.299	0.63253	18.032	14
2d	P08249	Malate dehydrogenase, mitochondrial	Mdh2	17	17	60.4	89.581	0.64576	13.491	53
2d	P08556	GTPase NRas	Nras	6	2	38.6	21.405	0.7739	6.5173	9
2d	P08752;P20612;P18872;Q3V3I2;P50149	Guanine nucleotide-binding protein G(i) subunit alpha-2	Gnai2	16	9	58.3	138.36	1.3274	18.131	33
2d	P09055	Integrin beta-1	Itgb1	22	22	33.7	84.004	3.2605	26.4	59
2d	P09103	Protein disulfide-isomerase	P4hb	28	28	51.7	144.03	1.166	12.453	82
2d	P09405	Nucleolin	Ncl	16	16	23.2	107.66	2.3738	48.73	22
2d	P09411;P09041	Phosphoglycerate kinase 1	Pgk1	29	29	68.6	242.21	0.5872	10.587	148
2d	P09528	Ferritin heavy chain;Ferritin heavy chain, N-terminally processed	Fth1	2	2	9.3	3.0959	1.0615	17.425	2
2d	P09671	Superoxide dismutase [Mn], mitochondrial	Sod2	10	10	43.7	71.337	0.28617	36.498	29
2d	P0C605;Q61410	cGMP-dependent protein kinase 1	Prkg1	13	13	22.4	30.572	0.81104	19.631	14
2d	P10107	Annexin A1	Anxa1	18	18	43.4	118.95	1.2592	13.464	64
2d	P10126;P62631	Elongation factor 1-alpha 1	Eef1a1	27	27	60.8	323.31	0.99918	50.25	143
2d	P10518	Delta-aminolevulinic acid dehydratase	Alad	3	3	13.9	7.4687	0.95251	6.7351	4
2d	P10605	Cathepsin B;Cathepsin B light chain;Cathepsin B heavy chain	Ctsb	5	5	16.8	45.028	2.0094	7.4278	6
2d	P10630	Eukaryotic initiation factor 4A-II;Eukaryotic initiation factor 4A-II, N-terminally processed	Eif4a2	15	6	41.8	29.655	1.0039	14.791	7
2d	P10639	Thioredoxin	Txn	6	6	47.6	55.942	0.7927	8.9136	19
2d	P10711;Q9QVN7	Transcription elongation factor A protein 1	Tcea1	5	5	20.9	31.822	3.6962	14.543	2
2d	P10833	Ras-related protein R-Ras	Rras	10	8	49.1	34.155	0.76682	24.343	16
2d	P10852	4F2 cell-surface antigen heavy chain	Slc3a2	5	5	12.2	21.562	1.0872	14.292	8
2d	P10922	Histone H1.0;Histone H1.0, N-terminally processed	H1f0	5	5	24.7	9.6093	0.42567	18.955	12
2d	P11087;CON__Q862S4	Collagen alpha-1(I) chain	Col1a1	48	48	49.4	323.31	7.6814	92.939	51
2d	P11103	Poly [ADP-ribose] polymerase 1	Parp1	7	7	10.5	24.164	2.0917	10.534	2
2d	P11276	Fibronectin;Anastellin	Fn1	39	39	23.3	167.88	0.51004	82.421	42
2d	P11352	Glutathione peroxidase 1	Gpx1	6	6	32.3	20.444	0.72896	22.689	8
2d	P11499	Heat shock protein HSP 90-beta	Hsp90ab1	41	26	60.5	283.34	1.4603	20.923	120
2d	P11881;Q9Z329	Inositol 1,4,5-trisphosphate receptor type 1;Inositol 1,4,5-trisphosphate receptor type 2	Itpr1;Itpr2	4	2	1.6	4.6503	3.794	67.592	2
2d	P11983	T-complex protein 1 subunit alpha	Tcp1	23	23	44.8	98.687	1.1876	63.798	32
2d	P12367	cAMP-dependent protein kinase type II-alpha regulatory subunit	Prkar2a	8	5	27.4	28.363	0.6889	15.637	12
2d	P12382	ATP-dependent 6-phosphofructokinase, liver type	Pfkl	18	14	31.7	110.86	0.99525	12.53	38
2d	P12787	Cytochrome c oxidase subunit 5A, mitochondrial	Cox5a	6	6	54.1	52.889	0.59582	6.6719	14
2d	P12815	Programmed cell death protein 6	Pdcd6	5	5	36.1	23.046	1.8612	11.962	7
2d	P12970;A0A140T8L1;A0A140T8L3;F6VBB8;V9GX35	60S ribosomal protein L7a	Rpl7a	16	16	45.9	50.455	1.1182	13.631	52
2d	P13020	Gelsolin	Gsn	18	5	24.9	61.785	0.75697	13.977	56
2d	P13439	Uridine 5-monophosphate synthase;Orotate phosphoribosyltransferase;Orotidine 5-phosphate decarboxylase	Umps	7	7	16.6	3.688	2.9827	3.9395	2
2d	P13595	Neural cell adhesion molecule 1	Ncam1	13	13	17.5	155.36	2.872	20.206	6
2d	P13597	Intercellular adhesion molecule 1	Icam1	2	2	4.5	3.1491	0.5727	23.573	3
2d	P13745;P10648;F6SC55;E9Q6L7;P24472	Glutathione S-transferase A1;Glutathione S-transferase A1, N-terminally processed;Glutathione S-transferase A2	Gsta1;Gsta2	3	1	12.6	1.3823	0.90636	4.9779	3
2d	P14069	Protein S100-A6	S100a6	5	5	33.7	11.548	0.76898	9.3075	18
2d	P14094	Sodium/potassium-transporting ATPase subunit beta-1	Atp1b1	5	5	20.1	7.2543	2.71	11.849	5
2d	P14115	60S ribosomal protein L27a	Rpl27a	4	4	23.6	10.818	1.2353	6.5021	14
2d	P14131	40S ribosomal protein S16	Rps16	11	11	63	21.852	1.3212	73.23	33
2d	P14148	60S ribosomal protein L7	Rpl7	16	16	45.2	33.834	1.1048	11.425	43
2d	P14152	Malate dehydrogenase, cytoplasmic	Mdh1	11	11	36.2	49.601	0.71916	9.8143	33
2d	P14206	40S ribosomal protein SA	Rpsa	17	17	58.3	109.6	0.88325	13.285	43
2d	P14211	Calreticulin	Calr	24	24	54.6	323.31	1.0357	43.378	99
2d	P14576	Signal recognition particle 54 kDa protein	Srp54	10	10	27.2	71.469	3.3649	24.76	7
2d	P14602	Heat shock protein beta-1	Hspb1	15	15	62.7	92.642	1.4321	16.691	34
2d	P14685	26S proteasome non-ATPase regulatory subunit 3	Psmd3	18	18	38.5	46.268	0.87487	14.782	23
2d	P14733	Lamin-B1	Lmnb1	24	23	41.5	80.049	0.23767	26.158	32
2d	P14824	Annexin A6	Anxa6	39	39	51.6	253.67	0.73403	10.495	104
2d	P14869;E9Q070	60S acidic ribosomal protein P0	Rplp0;Gm8730	13	13	42.6	64.729	1.0586	12.487	37
2d	P14873	Microtubule-associated protein 1B;MAP1B heavy chain;MAP1 light chain LC1	Map1b	27	26	14.9	134.3	1.4758	17.009	27
2d	P15116	Cadherin-2	Cdh2	2	2	4.9	6.4117	1.6858	43.67	2
2d	P15626;F6Y363;Q8R5I6;O35660	Glutathione S-transferase Mu 2	Gstm2	13	4	46.3	21.944	0.41408	14.119	40
2d	P15864	Histone H1.2	Hist1h1c	10	1	30.7	1.7404	1.3754	84.665	6
2d	P16045	Galectin-1	Lgals1	8	8	50.4	51.891	0.74308	8.5656	53
2d	P16110	Galectin-3	Lgals3	5	5	14.4	8.8852	1.0518	13.258	28
2d	P16125	L-lactate dehydrogenase B chain	Ldhb	8	7	21.6	16.871	0.61277	20.041	19
2d	P16254	Signal recognition particle 14 kDa protein;Signal recognition particle 14 kDa protein, N-terminally processed	Srp14	4	4	40.9	7.1472	1.8466	28.984	3
2d	P16330	2,3-cyclic-nucleotide 3-phosphodiesterase	Cnp	3	3	6.9	4.3177	1.6554	15.784	3
2d	P16546;P08032	Spectrin alpha chain, non-erythrocytic 1	Sptan1	146	146	64.4	323.31	0.82036	15.294	243
2d	P16675	Lysosomal protective protein;Lysosomal protective protein 32 kDa chain;Lysosomal protective protein 20 kDa chain	Ctsa	7	7	15.8	43.305	1.1846	8.5288	27
2d	P16858;D3YYI5;V9GX06;Q64467;V9GXA7	Glyceraldehyde-3-phosphate dehydrogenase	Gapdh;Gm7293	20	3	67.9	259.47	0.8797	39.995	167
2d	P17182	Alpha-enolase	Eno1	21	16	58.5	323.31	0.88542	8.1831	104
2d	P17183	Gamma-enolase	Eno2	14	9	54.4	110.47	0.55191	16.022	20
2d	P17225	Polypyrimidine tract-binding protein 1	Ptbp1	12	10	36.4	323.31	1.3953	17.698	30
2d	P17426	AP-2 complex subunit alpha-1	Ap2a1	31	24	36.9	41.575	0.91384	18.802	24
2d	P17427	AP-2 complex subunit alpha-2	Ap2a2	38	31	48.5	240.8	0.80266	19.902	64
2d	P17439	Glucosylceramidase	Gba	2	2	3.9	1.3269	2.4652	23.596	2
2d	P17710;Q91W97;Q3TRM8	Hexokinase-1	Hk1	27	23	27.2	80.827	0.88153	15.476	30
2d	P17742;F8VPN3	Peptidyl-prolyl cis-trans isomerase A;Peptidyl-prolyl cis-trans isomerase A, N-terminally processed;Peptidyl-prolyl cis-trans isomerase	Ppia;Gm5160	7	7	51.2	297.99	0.80042	8.7148	29
2d	P17751	Triosephosphate isomerase	Tpi1	11	11	42.5	93.024	0.69257	11.792	64
2d	P17809	Solute carrier family 2, facilitated glucose transporter member 1	Slc2a1	2	2	3.7	1.6877	1.9529	10.858	2
2d	P18052	Receptor-type tyrosine-protein phosphatase alpha	Ptpra	4	4	7.1	7.159	2.6173	5.8287	2
2d	P18242	Cathepsin D	Ctsd	4	4	13.7	14.27	1.9163	19	10
2d	P18572	Basigin	Bsg	2	2	8.5	8.8514	1.2642	8.6352	2
2d	P18581	Cationic amino acid transporter 2	Slc7a2	3	3	5.8	18.539	6.8436	5.3593	2
2d	P18608	Non-histone chromosomal protein HMG-14	Hmgn1	2	2	40.6	27.105	1.1391	26.434	5
2d	P18654;P18653;Q9WUT3	Ribosomal protein S6 kinase alpha-3	Rps6ka3	7	7	12.4	13.5	1.5542	19.42	5
2d	P18760	Cofilin-1	Cfl1	18	16	73.5	220.34	1.0024	8.7034	114
2d	P19096	Fatty acid synthase;[Acyl-carrier-protein] S-acetyltransferase;[Acyl-carrier-protein] S-malonyltransferase;3-oxoacyl-[acyl-carrier-protein] synthase;3-oxoacyl-[acyl-carrier-protein] reductase;3-hydroxyacyl-[acyl-carrier-protein] dehydratase;Enoyl-[acyl-carrier-protein] reductase;Oleoyl-[acyl-carrier-protein] hydrolase	Fasn	24	24	12.4	78.862	3.3272	17.768	27
2d	P19157;P46425;F6RWR5	Glutathione S-transferase P 1;Glutathione S-transferase P 2	Gstp1;Gstp2	6	6	36.7	27.168	1.2091	5.5236	32
2d	P19253;A0A140T8K2	60S ribosomal protein L13a	Rpl13a	9	9	34.5	19.769	1.2612	14.546	10
2d	P19324	Serpin H1	Serpinh1	23	23	58	229.93	2.2365	8.7627	131
2d	P19536	Cytochrome c oxidase subunit 5B, mitochondrial	Cox5b	2	2	15.6	5.5067	0.70294	2.3066	2
2d	P19783	Cytochrome c oxidase subunit 4 isoform 1, mitochondrial	Cox4i1	3	3	10.7	2.0211	0.69275	3.5357	2
2d	P19973	Lymphocyte-specific protein 1	Lsp1	3	3	10.6	9.4258	0.30773	5.5326	5
2d	P20029	78 kDa glucose-regulated protein	Hspa5	41	39	58	228.33	1.918	13.562	180
2d	P20065	Thymosin beta-4;Hematopoietic system regulatory peptide	Tmsb4x	6	5	50	32.18	1.1173	18.864	34
2d	P20108	Thioredoxin-dependent peroxide reductase, mitochondrial	Prdx3	9	9	50.2	99.223	0.554	8.0727	31
2d	P20152;P31001;P15331;CON__Q9DCV7;CON__Q3KNV1;CON__P08729;CON__P05787;Q9DCV7;P11679;CON__Q9H552;CON__Q9NSB2;CON__Q6ISB0;P03995;P46660;P08553;CON__H-INV:HIT000292931;CON__Q61726;CON__O43790;CON__Q6NT21;CON__P78385;CON__Q14533;CON__P78386;CON__Q8N1N4-2;CON__Q7RTT2;CON__P07744;E9Q1Z0;CON__Q8BGZ7;CON__P50446;CON__Q922U2;CON__Q5XQN5;CON__P12035;CON__Q01546;E9Q0F0;Q9ERE2;P97861;Q9Z2T6;P07744;P08551;Q8BG…	Vimentin	Vim	59	58	87.3	323.31	0.62316	30.055	493
2d	P20444;P68404	Protein kinase C alpha type	Prkca	4	4	7.6	6.1125	1.3714	6.5705	4
2d	P21107	Tropomyosin alpha-3 chain	Tpm3	31	4	60.4	44.856	0.35503	20.74	50
2d	P21271	Unconventional myosin-Vb	Myo5b	3	3	1.3	2.7209	1.1199	19.552	2
2d	P21278	Guanine nucleotide-binding protein subunit alpha-11	Gna11	6	3	24	9.2266	1.043	20.948	5
2d	P21279	Guanine nucleotide-binding protein G(q) subunit alpha	Gnaq	9	7	30.1	20.697	0.97388	16.196	7
2d	P21300	Aldose reductase-related protein 1	Akr1b7	6	1	13.9	1.1327	1.4159	5.0926	2
2d	P21447;P06795	Multidrug resistance protein 1A;Multidrug resistance protein 1B	Abcb1a;Abcb1b	3	3	2.3	1.7698	1.449	50.732	2
2d	P21550	Beta-enolase	Eno3	8	3	24.7	4.6122	0.71314	33.35	5
2d	P21956	Lactadherin	Mfge8	6	6	13.8	16.628	1.6879	10.738	18
2d	P22366	Myeloid differentiation primary response protein MyD88	Myd88	2	2	6.8	2.9424	4.3008	1.5326	2
2d	P22437	Prostaglandin G/H synthase 1	Ptgs1	6	6	15.6	28.152	0.97055	9.9135	12
2d	P22892	AP-1 complex subunit gamma-1	Ap1g1	8	8	12	14.567	1.6195	13.079	6
2d	P23116	Eukaryotic translation initiation factor 3 subunit A	Eif3a	26	26	23	94.618	2.4256	26.789	30
2d	P23198;P83917	Chromobox protein homolog 3	Cbx3	6	5	36.6	19.938	3.5395	100.76	5
2d	P23242	Gap junction alpha-1 protein	Gja1	10	10	27.5	67.612	4.5754	41.89	7
2d	P23492	Purine nucleoside phosphorylase	Pnp	6	2	24.6	34.503	0.6833	14.453	21
2d	P23506	Protein-L-isoaspartate(D-aspartate) O-methyltransferase	Pcmt1	6	6	31.7	22.507	0.81879	7.129	5
2d	P23591	GDP-L-fucose synthase	Tsta3	4	4	13.7	3.5197	0.6721	16.765	4
2d	P23780;Q8VC60	Beta-galactosidase	Glb1	7	7	13	18.267	0.39389	23.745	13
2d	P23927	Alpha-crystallin B chain	Cryab	12	12	60.6	130.79	2.7243	21.428	30
2d	P24270	Catalase	Cat	8	8	19.5	25.261	1.7546	23.927	9
2d	P24369	Peptidyl-prolyl cis-trans isomerase B	Ppib	13	13	47.2	38.396	1.1141	13.923	63
2d	P24452	Macrophage-capping protein	Capg	7	7	33.8	57.522	0.63129	6.2361	29
2d	P24527	Leukotriene A-4 hydrolase	Lta4h	16	16	36.3	89.479	0.79157	17.914	18
2d	P24547	Inosine-5-monophosphate dehydrogenase 2	Impdh2	12	11	32.5	30.897	2.1973	11.495	10
2d	P24638	Lysosomal acid phosphatase	Acp2	5	5	10.2	6.3397	0.99506	11.917	5
2d	P24668	Cation-dependent mannose-6-phosphate receptor	M6pr	3	3	12.6	2.4304	2.1031	8.3462	2
2d	P25444;A0A140T8L5;E9Q1N8;F6YTZ4;J3QMG5;D3Z536	40S ribosomal protein S2	Rps2;Gm18025;Gm6576;Gm5786	10	10	39.9	38.447	1.0065	7.3531	40
2d	P25799	Nuclear factor NF-kappa-B p105 subunit;Nuclear factor NF-kappa-B p50 subunit	Nfkb1	9	9	12.5	10.599	1.3361	26.326	10
2d	P25976	Nucleolar transcription factor 1	Ubtf	9	9	11.9	44.43	2.5035	132.57	2
2d	P26039	Talin-1	Tln1	124	112	58.6	323.31	1.0581	11.208	369
2d	P26040	Ezrin	Ezr	20	7	29	16.2	0.56704	19.204	9
2d	P26041	Moesin	Msn	51	37	66.6	271.37	0.96435	40.007	162
2d	P26043	Radixin	Rdx	28	13	43.4	30.135	0.86816	8.1487	20
2d	P26231;Q65CL1	Catenin alpha-1	Ctnna1	28	22	40.9	228.3	5.5074	54.231	10
2d	P26350;J3QPK6	Prothymosin alpha;Prothymosin alpha, N-terminally processed;Thymosin alpha	Ptma;Gm6625	3	3	22.5	13.467	3.3106	10.397	4
2d	P26369	Splicing factor U2AF 65 kDa subunit	U2af2	9	9	26.5	43.758	1.8279	20.673	12
2d	P26443	Glutamate dehydrogenase 1, mitochondrial	Glud1	24	24	53.6	105.81	0.76395	12.553	56
2d	P26516	26S proteasome non-ATPase regulatory subunit 7	Psmd7	11	11	46.1	53.253	0.89605	10.074	28
2d	P26638	Serine--tRNA ligase, cytoplasmic	Sars	12	12	34.6	62.943	1.1083	10.448	37
2d	P26645	Myristoylated alanine-rich C-kinase substrate	Marcks	3	3	12.9	4.7664	3.8843	39.784	2
2d	P26883	Peptidyl-prolyl cis-trans isomerase FKBP1A	Fkbp1a	4	4	29.6	19.875	1.0588	10.706	20
2d	P27046	Alpha-mannosidase 2	Man2a1	16	16	18	57.827	2.2962	12.847	9
2d	P27048;P63163	Small nuclear ribonucleoprotein-associated protein B;Small nuclear ribonucleoprotein-associated protein N	Snrpb;Snrpn	2	2	6.5	2.1898	1.0133	5.2989	3
2d	P27546	Microtubule-associated protein 4	Map4	12	12	13.1	79.62	1.0089	8.1104	41
2d	P27601	Guanine nucleotide-binding protein subunit alpha-13	Gna13	3	3	9	5.7817	1.1588	18.767	3
2d	P27612	Phospholipase A-2-activating protein	Plaa	8	8	15	24.137	1.1053	14.922	7
2d	P27659;E9PWZ3	60S ribosomal protein L3	Rpl3	17	17	41.2	120.79	1.0747	8.0237	52
2d	P27773	Protein disulfide-isomerase A3	Pdia3	25	25	44.2	131.16	1.5084	25.205	98
2d	P27808	Alpha-1,3-mannosyl-glycoprotein 2-beta-N-acetylglucosaminyltransferase	Mgat1	5	5	9.6	3.265	3.2321	13.031	3
2d	P28063	Proteasome subunit beta type-8	Psmb8	2	2	8.3	4.2217	0.75053	5.4398	2
2d	P28271;Q811J3	Cytoplasmic aconitate hydratase	Aco1	16	16	23.4	42.905	0.81498	13.504	17
2d	P28352	DNA-(apurinic or apyrimidinic site) lyase;DNA-(apurinic or apyrimidinic site) lyase, mitochondrial	Apex1	5	5	23	10.779	1.4348	19.053	5
2d	P28474	Alcohol dehydrogenase class-3	Adh5	7	6	28.6	19.776	0.72586	6.8212	17
2d	P28653	Biglycan	Bgn	11	10	36	27.351	5.6025	41.995	8
2d	P28654	Decorin	Dcn	4	3	11	7.2519	3.7275	29.539	9
2d	P28656	Nucleosome assembly protein 1-like 1	Nap1l1	10	8	30.7	88.988	1.6511	12.615	18
2d	P28658	Ataxin-10	Atxn10	8	8	23.2	18.591	7.2076	13.967	3
2d	P28660;Q8K1X4	Nck-associated protein 1	Nckap1	20	20	23.8	65.28	1.2517	46.826	19
2d	P28740	Kinesin-like protein KIF2A	Kif2a	7	7	12.1	16.476	1.8575	17.539	5
2d	P28798	Granulins;Acrogranin;Granulin-1;Granulin-2;Granulin-3;Granulin-4;Granulin-5;Granulin-6;Granulin-7	Grn	4	4	10.5	16.288	5.9301	110.39	5
2d	P29268	Connective tissue growth factor	Ctgf	8	8	26.1	12.498	4.7128	16.615	4
2d	P29341;Q9D4E6;Q62029;Q8C7D3	Polyadenylate-binding protein 1	Pabpc1	26	17	49.5	118.69	1.2231	13.37	63
2d	P29416	Beta-hexosaminidase subunit alpha	Hexa	5	5	9.7	12.8	1.3527	20.216	6
2d	P29595	NEDD8	Nedd8	3	3	34.6	11.506	1.4526	4.6437	8
2d	P29758	Ornithine aminotransferase, mitochondrial	Oat	14	14	36	83.508	3.126	31.012	21
2d	P30115	Glutathione S-transferase A3	Gsta3	3	1	12.2	8.2218	0.97707	12.387	10
2d	P30412	Peptidyl-prolyl cis-trans isomerase C	Ppic	3	3	16	20.23	1.7039	22.44	5
2d	P30416	Peptidyl-prolyl cis-trans isomerase FKBP4;Peptidyl-prolyl cis-trans isomerase FKBP4, N-terminally processed	Fkbp4	3	3	7.9	4.0034	2.1115	16.994	4
2d	P30677	Guanine nucleotide-binding protein subunit alpha-14	Gna14	4	2	16.6	2.5187	2.0671	2.3076	2
2d	P30999	Catenin delta-1	Ctnnd1	25	25	35.6	95.902	7.7998	4.1819	4
2d	P31230	Aminoacyl tRNA synthase complex-interacting multifunctional protein 1;Endothelial monocyte-activating polypeptide 2	Aimp1	11	11	44.2	32.174	1.0612	11.724	12
2d	P31254	Ubiquitin-like modifier-activating enzyme 1 Y	Uba1y	7	1	8.2	2.9551	1.104	4.5071	2
2d	P31324	cAMP-dependent protein kinase type II-beta regulatory subunit	Prkar2b	7	4	22.8	57.891	0.38063	9.9005	2
2d	P31428	Dipeptidase 1	Dpep1	7	7	20	77.526	0.29075	17.954	7
2d	P31750	RAC-alpha serine/threonine-protein kinase	Akt1	4	2	10.4	3.2661	1.4243	9.6034	2
2d	P31786	Acyl-CoA-binding protein	Dbi	4	4	50.6	42.883	0.7759	13.678	12
2d	P31938	Dual specificity mitogen-activated protein kinase kinase 1	Map2k1	12	8	33.1	28.982	1.8239	21.548	15
2d	P32020	Non-specific lipid-transfer protein	Scp2	5	5	11	6.2117	2.9233	32.44	5
2d	P32067	Lupus La protein homolog	Ssb	12	12	32.5	44.475	3.1278	11.927	11
2d	P32233	Developmentally-regulated GTP-binding protein 1	Drg1	8	8	30.2	21.716	1.8396	34.905	7
2d	P32507	Nectin-2	Pvrl2	2	2	6.2	4.0956	1.2626	41.883	2
2d	P32921	Tryptophan--tRNA ligase, cytoplasmic;T1-TrpRS;T2-TrpRS	Wars	16	16	43.7	69.9	0.96532	18.517	26
2d	P33434	72 kDa type IV collagenase;PEX	Mmp2	6	6	16	18.149	3.4387	16.678	2
2d	P34022	Ran-specific GTPase-activating protein	Ranbp1	6	6	42.4	34.306	0.85767	7.7079	17
2d	P34152;Q9QVP9	Focal adhesion kinase 1	Ptk2	6	6	5.9	6.4918	1.7218	7.1316	5
2d	P34884	Macrophage migration inhibitory factor	Mif	4	4	41.7	18.885	0.55711	4.7851	9
2d	P35235	Tyrosine-protein phosphatase non-receptor type 11	Ptpn11	21	21	47.7	181.49	1.05	10.263	25
2d	P35278	Ras-related protein Rab-5C	Rab5c	11	8	78.2	55.289	1.4772	33.589	26
2d	P35279;P61294;Q8BHD0	Ras-related protein Rab-6A;Ras-related protein Rab-6B	Rab6a;Rab6b	6	6	34.6	12.052	1.3603	13.858	6
2d	P35282	Ras-related protein Rab-21	Rab21	10	10	52.3	73.076	1.6359	19.299	9
2d	P35283	Ras-related protein Rab-12	Rab12	3	3	13.2	2.853	1.7101	7.7053	2
2d	P35288	Ras-related protein Rab-23	Rab23	8	8	44.3	26.222	1.4583	19.135	7
2d	P35293	Ras-related protein Rab-18	Rab18	7	7	45.6	109.21	3.1801	9.3337	4
2d	P35441	Thrombospondin-1	Thbs1	43	21	39	153.39	2.9989	46.094	54
2d	P35486	Pyruvate dehydrogenase E1 component subunit alpha, somatic form, mitochondrial	Pdha1	15	15	53.8	94.303	0.58367	9.222	21
2d	P35550;Q80WS3	rRNA 2-O-methyltransferase fibrillarin	Fbl	12	12	50.8	42.169	0.74646	13.376	25
2d	P35564	Calnexin	Canx	19	19	36.9	56.458	1.2982	59.061	33
2d	P35585;Q9WVP1	AP-1 complex subunit mu-1	Ap1m1	9	9	30.7	25.38	0.85823	21.193	12
2d	P35700	Peroxiredoxin-1	Prdx1	12	11	56.8	70.515	0.88176	9.6619	52
2d	P35762	CD81 antigen	Cd81	2	2	11.9	25.782	1.6258	10.909	7
2d	P35821	Tyrosine-protein phosphatase non-receptor type 1	Ptpn1	3	3	7.4	3.436	2.3488	12.211	2
2d	P35922	Fragile X mental retardation protein 1 homolog	Fmr1	9	8	18.4	23.46	1.3523	15.383	10
2d	P35979;F8VQK7	60S ribosomal protein L12	Rpl12	6	6	50.3	33.87	1.0578	8.5256	18
2d	P35980	60S ribosomal protein L18	Rpl18	6	6	29.3	20.198	1.2048	7.7088	19
2d	P36536	GTP-binding protein SAR1a	Sar1a	7	6	60.1	54.138	2.4278	25.508	10
2d	P36916	Guanine nucleotide-binding protein-like 1	Gnl1	6	6	10.9	9.0773	0.94525	27.288	6
2d	P37040	NADPH--cytochrome P450 reductase	Por	18	18	33	69.094	2.2533	17.049	25
2d	P37804	Transgelin	Tagln	15	14	58.7	54.056	1.1441	13.686	104
2d	P38647	Stress-70 protein, mitochondrial	Hspa9	37	37	58.5	240.22	1.1186	14.002	81
2d	P39053	Dynamin-1	Dnm1	17	11	27.5	70.473	0.84755	11.76	11
2d	P39054	Dynamin-2	Dnm2	20	13	32.9	84.213	0.95594	10.758	23
2d	P39447	Tight junction protein ZO-1	Tjp1	13	13	10.7	37.802	3.444	16.274	6
2d	P40124;Q9CYT6	Adenylyl cyclase-associated protein 1	Cap1	25	25	54	116.24	0.96899	9.222	83
2d	P40142	Transketolase	Tkt	22	22	44.1	141.42	0.86251	7.1557	57
2d	P40240	CD9 antigen	Cd9	2	2	5.3	5.7672	0.88234	18.134	6
2d	P40336	Vacuolar protein sorting-associated protein 26A	Vps26a	7	6	26.6	10.18	0.83485	20.147	7
2d	P41105	60S ribosomal protein L28	Rpl28	8	8	47.4	17.577	1.2111	9.5189	24
2d	P41241	Tyrosine-protein kinase CSK	Csk	3	3	9.1	6.1177	1.2435	3.6959	4
2d	P42208	Septin-2	2017-09-02	18	18	57.9	300.06	0.68841	13.597	61
2d	P42225	Signal transducer and activator of transcription 1	Stat1	19	19	33	58.108	2.8716	48.45	16
2d	P42227	Signal transducer and activator of transcription 3	Stat3	20	20	38.7	132.91	4.9548	26.56	15
2d	P42567	Epidermal growth factor receptor substrate 15	Eps15	6	6	9.5	41.631	1.6914	36.553	3
2d	P42669	Transcriptional activator protein Pur-alpha	Pura	8	8	42.7	75.092	0.51406	10.587	12
2d	P42859	Huntingtin	Htt	5	5	2.8	9.1403	1.271	9.2715	4
2d	P42932	T-complex protein 1 subunit theta	Cct8	25	25	48	75.153	1.2922	12.831	58
2d	P43274;Q07133	Histone H1.4;Histone H1t	Hist1h1e;Hist1h1t	8	1	26.9	4.1897	0.57917	60.439	5
2d	P43276	Histone H1.5	Hist1h1b	6	4	20.6	5.0168	0.2382	7.2322	5
2d	P43277	Histone H1.3	Hist1h1d	11	1	36.7	28.19	0.65243	30.859	38
2d	P43406	Integrin alpha-V;Integrin alpha-V heavy chain;Integrin alpha-V light chain	Itgav	23	23	26.1	70.296	1.9849	18.874	26
2d	P45376	Aldose reductase	Akr1b1	12	12	43.4	99.112	0.86652	18.312	54
2d	P45377	Aldose reductase-related protein 2	Akr1b8	8	1	29.7	39.6	1.4654	11.768	41
2d	P45591	Cofilin-2	Cfl2	11	9	71.1	38.852	0.81405	32.913	28
2d	P45878	Peptidyl-prolyl cis-trans isomerase FKBP2	Fkbp2	4	4	45	7.6954	1.2382	9.644	4
2d	P45952	Medium-chain specific acyl-CoA dehydrogenase, mitochondrial	Acadm	3	3	9	7.1324	1.3425	34.214	3
2d	P46061	Ran GTPase-activating protein 1	Rangap1	15	15	23.4	37.817	2.935	23.633	16
2d	P46460	Vesicle-fusing ATPase	Nsf	14	14	27.4	55.804	0.8837	12.427	9
2d	P46467;Q8BPY9	Vacuolar protein sorting-associated protein 4B	Vps4b	8	6	23.4	23.496	2.8213	15.925	4
2d	P46471	26S protease regulatory subunit 7	Psmc2	23	23	49.9	114.85	1.1096	15.145	23
2d	P46638;P62492;Q9WTL2	Ras-related protein Rab-11B;Ras-related protein Rab-11A	Rab11b;Rab11a	10	10	49.5	41.574	1.588	16.528	25
2d	P46664	Adenylosuccinate synthetase isozyme 2	Adss	13	13	39.3	51.438	2.5133	12.004	14
2d	P46735;O88329	Unconventional myosin-Ib	Myo1b	26	25	26.6	65.83	1.2324	13.15	38
2d	P46935;Q9CUN6;A2A5Z6;Q6I6G8;Q8K4P8	E3 ubiquitin-protein ligase NEDD4	Nedd4	24	20	30.1	144.96	7.9811	66.738	26
2d	P46938;Q9WVQ1;Q6RHR9	Transcriptional coactivator YAP1	Yap1	9	9	27.3	36.719	2.1171	20.755	5
2d	P46978	Dolichyl-diphosphooligosaccharide--protein glycosyltransferase subunit STT3A	Stt3a	16	16	23.4	47.864	1.0895	6.8023	23
2d	P47226;A2ALC6	Testin	Tes	11	10	36.4	78.532	1.0589	12.035	17
2d	P47738;Q62148;P24549;O35945;Q9JHW9;Q9CZS1	Aldehyde dehydrogenase, mitochondrial	Aldh2	19	19	40.7	59.268	0.96782	11.592	43
2d	P47740;P47739	Fatty aldehyde dehydrogenase	Aldh3a2	6	6	20.7	3.3403	1.0138	13.303	4
2d	P47753	F-actin-capping protein subunit alpha-1	Capza1	10	7	52.8	91.505	0.70766	7.3269	25
2d	P47754	F-actin-capping protein subunit alpha-2	Capza2	16	13	74.5	139.24	0.72899	9.1326	29
2d	P47757	F-actin-capping protein subunit beta	Capzb	15	15	54.5	65.504	0.79204	14.525	26
2d	P47791	Glutathione reductase, mitochondrial	Gsr	5	5	14.6	16.633	0.60515	7.8759	10
2d	P47809	Dual specificity mitogen-activated protein kinase kinase 4	Map2k4	2	2	7.3	5.2041	0.98492	34.651	2
2d	P47811	Mitogen-activated protein kinase 14	Mapk14	5	5	16.4	9.2686	2.165	30.218	6
2d	P47856	Glutamine--fructose-6-phosphate aminotransferase [isomerizing] 1	Gfpt1	18	14	34.9	84.171	1.7664	10.391	21
2d	P47857	ATP-dependent 6-phosphofructokinase, muscle type	Pfkm	13	10	22.3	41.953	0.99138	16.088	5
2d	P47911;E9PUX4	60S ribosomal protein L6	Rpl6;Gm5428	14	14	34.1	36.178	1.164	10.17	28
2d	P47941	Crk-like protein	Crkl	6	6	26.7	16.59	1.7226	10.821	3
2d	P47962	60S ribosomal protein L5	Rpl5	13	13	41.4	45.194	1.0249	13.823	43
2d	P47963;A0A140T8K8	60S ribosomal protein L13	Rpl13	11	11	40.8	32.442	1.177	9.6707	28
2d	P48036	Annexin A5	Anxa5	12	12	37.6	33.32	0.96561	16.771	26
2d	P48193	Protein 4.1	Epb41	4	2	5.7	3.8845	1.6863	8.0631	2
2d	P48428	Tubulin-specific chaperone A	Tbca	5	5	38.9	8.3028	1.2734	21.394	7
2d	P48453;P48455	Serine/threonine-protein phosphatase 2B catalytic subunit beta isoform	Ppp3cb	7	4	19.4	11.478	1.4438	20.451	3
2d	P48678	Prelamin-A/C;Lamin-A/C	Lmna	55	54	69.2	209.53	0.91359	25.689	193
2d	P48758	Carbonyl reductase [NADPH] 1	Cbr1	5	5	21.3	16.592	0.63316	13.527	14
2d	P48774	Glutathione S-transferase Mu 5	Gstm5	5	4	21.4	7.524	0.39343	10.282	4
2d	P48962;Q3V132	ADP/ATP translocase 1	Slc25a4	14	6	44.6	10.072	0.68569	5.5072	20
2d	P49312	Heterogeneous nuclear ribonucleoprotein A1;Heterogeneous nuclear ribonucleoprotein A1, N-terminally processed	Hnrnpa1	19	17	56.6	87.562	1.9113	14.952	51
2d	P49442	Inositol polyphosphate 1-phosphatase	Inpp1	2	2	7.1	5.3764	0.74927	16.431	2
2d	P49443	Protein phosphatase 1A	Ppm1a	9	7	30.9	27.579	1.4019	17.845	11
2d	P49586;Q811Q9	Choline-phosphate cytidylyltransferase A;Choline-phosphate cytidylyltransferase B	Pcyt1a;Pcyt1b	4	4	15.5	13.849	3.1991	12.795	2
2d	P49722	Proteasome subunit alpha type-2	Psma2	11	11	60.7	109.7	0.77349	8.0047	26
2d	P49817;P51637	Caveolin-1	Cav1	9	9	52.2	60.104	0.68761	22.756	33
2d	P49935	Pro-cathepsin H;Cathepsin H mini chain;Cathepsin H;Cathepsin H heavy chain;Cathepsin H light chain	Ctsh	4	4	22.2	66.531	1.8781	47.903	6
2d	P49945;P29391	Ferritin light chain 2;Ferritin light chain 1	Ftl2;Ftl1	3	3	31.1	18.873	1.2271	28.791	4
[truncated: 4,752 more rows]

## Sheet: Hamster
Timepoint	Protein IDs	Protein names	Gene names	Peptides	Unique peptides	Sequence coverage [%]	Score	Ratio H/L	Ratio H/L variability [%]	Ratio H/L count
[truncated: 5,908 more rows]

[truncated: 9 more sheets: Guinea Pig, Blind Mole Rat, Chinchilla, Beaver, Naked Mole Rat, Rat , Hamster , Guinea pig , Naked Mole Rat ]
