# Supplementary material for: Cross-species Comparison of Proteome Turnover Kinetics
Source: Mol Cell Proteomics. 2018 Jan 10;17(4):580–91. doi: 10.1074/mcp.RA117.000574 (PMC5880112; doi:10.1074/mcp.RA117.000574)
Supplement: Supplemental Data [file supp_RA117.000574_134905_0_supp_43357_p2b5lv.zip › Supplementary Tables S1,3-7/Table S4 - Peptide Degradation rates.xlsx]

## Sheet: Description and Legend
Description
Peptide-level degradation rate constants in rodent fibroblasts
Legend
Leading razor protein	Identifiers of the best scoring protein this peptide is associated with
Gene names	Names of genes this peptide is associated with
Sequence	The amino acid sequence of the identified peptide
Fraction Labeled (Xd)	Fraction labeled at indicated timepoint
kdeg (peptide)	Rate constant (d-1) for degradation determined by fitting of peptide kinetic data to a first order rate equation
* Data contained in red colored tabs were searched by the mouse Uniprot database. Other color indiate data searched by species-specific database. See manuscript for additional details.
* For additional information regarding these parmeters, refer to: Cox, J. and M. Mann (2008). Nature biotechnology 26(12): 1367-1372.

## Sheet: Mouse (Rep 1)
Sequence	Leading razor protein	Gene names	Fraction Labeled 2d	Fraction Labeled 4d	Fraction Labeled 6d	kdeg (peptide)
AAAAAAAAAAGAAGGR	Q8CCS6	Pabpn1	0.818354	1.04741	0.575055	0.814487
AAAAAAAAAAGDSDSWDADTFSMEDPVRK	Q3UGC7	Eif3j1	0.569244	NA	0.859349	0.389751
AAAAAAAAATEQQGSNGPVKK	P82349	Sgcb	NA	NA	0.923758	0.428974
AAAAAAGAASGLPGPVAQGLK	Q91YE6	Ipo9	0.617357	0.87529	NA	0.494032
AAAAAAGPEMVR	P63085	Mapk1	0.595715	0.26975	NA	0.167069
AAAAAAPGGGGGEPR	Q63844	Mapk3	0.415987	0.343583	NA	0.149406
AAAAAASHLNLDALR	Q8CH72	Trim32	NA	1.09002	NA	9.87208
AAAAAGAGLK	E9PYB0	Ahnak2	0.445178	0.880934	0.924609	0.390122
AAAAAGAGLKGHLPK	E9PYB0	Ahnak2	NA	0.869162	1.03701	0.578765
AAAAAGPASSQR	Q9CX34	Ahnak2	NA	1.06527	NA	9.55709
AAAAAMAEQEGAR	Q9D1H7	Get4	0.690211	NA	NA	0.585931
AAAAATAVGPGAGSAGVAGPGGAGPCATVSVFPGAR	Q9WVG6	Carm1	0.482699	NA	NA	0.329565
AAAAEGARPLER	Q80UM7	Ddrgk1	NA	NA	0.841216	0.306702
AAAAEGVPATRR	Q9CWG9	Ddrgk1	NA	0.724608	NA	0.32239
AAAAELR	Q9D1M4	Eef1e1	0.596139	0.749347	NA	0.401078
AAAAGALAPGPLPDLAAR	Q3TW96	Uap1l1	NA	0.648621	0.565397	0.189596
AAAASAAEAGIATPGTEDSDDALLK	O35226	Psmd4	0.655861	NA	NA	0.533354
AAAAVVEFQR	Q8BG32	Psmd11	0.574631	0.727932	0.967354	0.398018
AAAAYEHLK	Q9EP69	Psmd11	NA	0.771921	0.88089	0.364259
AAADEPKPK	P55264	Adk	0.289959	0.496245	0.647052	0.172302
AAADFATHGK	Q8VDP3	Adk	NA	0.754948	0.874198	0.349381
AAADTLQGPMQAAYR	Q3UJB9	Edc4	0.472151	NA	NA	0.319472
AAAEAAAEAK	Q9ER67	Edc4	NA	0.847939	NA	0.470869
AAAEDVNVTFEDQQK	Q3UWL8	Pfdn4	0.499103	0.649165	NA	0.297178
AAAEEGCGVGVEDDR	Q8VCI5	Pex19	0.718571	1.02527	NA	0.711106
AAAEELLAR	Q6P549	Inppl1	0.691539	NA	NA	0.58808
AAAEVNQEYGLDPK	P97807	Mthfd2	NA	0.609879	0.731844	0.227581
AAAFEDQENETVVVK	P26039	Tln1	0.474193	NA	NA	0.321411
AAAFEQLQK	Q9CZW5	Tln1	NA	0.902312	NA	0.581493
AAAGGGAAAAAGR	P35282	Rab21	0.636535	NA	NA	0.506037
AAAGSAAVSGAGTPVAGPTGR	Q9Z266	Snapin	0.458045	0.689299	NA	0.298514
AAAHCAHVFTTVSQITAIEAQHLLK	Q9Z1E4	Gys1	0.418337	0.583871	0.653245	0.2126
AAAHHYGAQCDK	Q9DCJ5	Ndufa8	0.407534	NA	0.813292	0.270697
AAAHHYGAQCDKTNK	Q9DCJ5	Ndufa8	0.455747	0.72613	NA	0.31446
AAAITSDLLESLGR	Q62009	Postn	NA	0.690466	NA	0.293172
AAALAHLDR	O70423	Postn	NA	0.804405	0.727039	0.309506
AAALEAMK	Q60864	Postn	NA	NA	0.910931	0.403058
AAALEAMKDYTK	Q60864	Postn	NA	NA	0.869138	0.338935
AAALEFLNR	Q60864	Stip1	0.562861	0.772671	NA	0.39335
AAALVLQTIWGYK	P30999	Ctnnd1	0.78308	NA	1.08307	0.791594
AAAMANNLQK	Q8VH51	Rbm39	0.789823	NA	NA	0.779903
AAAMDVDTPSGTNSGAGK	P62878	Rbx1	0.593082	NA	0.935594	0.451024
AAAMRRR	REV__Q8BJ42	Rbx1	NA	1.0463	NA	9.82007
AAANEQLTR	Q9CRB9	Chchd3	NA	0.634118	NA	0.251361
AAANKLVR	Q61879	Myh10	0.299337	0.433355	0.56442	0.146077
AAAPAPEEEMDECEQALAAEPK	Q9D8N0	Eef1g	0.472493	NA	NA	0.319797
AAAQCYIDLIIK	Q9JIF7	Copb1	0.587271	0.766207	0.879635	0.394605
AAAQLLQSQAQQSGAQQTK	Q8C1B7	2017-09-11	0.326327	0.55259	0.679618	0.195709
AAAQLLQSQAQQSGAQQTKK	Q8C1B7	2017-09-11	0.331792	0.573239	0.691425	0.203672
AAAQTLER	P23492	2017-09-11	NA	0.684285	0.833847	0.29264
AAASEGVQVKR	Q9Z2D6	2017-09-11	NA	0.44815	NA	0.14862
AAASLGDTLSEQQLGDSDIPVIVYR	Q4LDD4	Arap1	0.401441	NA	NA	0.256615
AAASTDYYK	P35486	Pdha1	0.444306	NA	NA	0.293768
AAASTDYYKR	P35486	Pdha1	NA	0.686091	0.838843	0.295478
AAATASSALKR	Q9Z160	Lemd3	NA	NA	0.98647	0.717135
AAATFNPELITHILDGSPENTR	Q9R0H0	Acox1	0.387878	NA	NA	0.245411
AAATFNPELITHILDGSPENTRR	Q9R0H0	Acox1	0.739414	NA	NA	0.672411
AAATPESQEPQAK	P28667	Marcksl1	0.336742	NA	1.04735	0.330957
AAAVAAAGAGEPLSPEELLPK	Q9CPQ3	Tomm22	0.48602	NA	NA	0.332785
AAAVGTANK	Q64727	Vcl	0.33869	0.526163	0.691196	0.19453
AAAVGTANKSTVEGIQASVK	Q64727	Vcl	0.344129	0.496736	0.684873	0.187866
AAAVLSGASAGSPAGAPGGPGGLSAVGSGPR	Q9DBD5	Pelp1	0.504558	0.6986	NA	0.32334
AAAVPVEFK	Q91VA7	Idh3b	0.470947	0.743004	0.893448	0.338287
AAAVPVEFKEHHLSEVQNMASEEK	Q91VA7	Idh3b	0.375734	NA	NA	0.235589
AAAVSDIQDLMR	Q9CR00	Psmd9	NA	0.875791	0.973086	0.535595
AAAVVEEAAAGDVQR	Q8VEJ4	Nle1	0.83598	NA	NA	0.903882
AAAYLDPNLNHTPSSSTK	P34152	Ptk2	0.493191	NA	NA	0.339811
AACEGPEEHQGAEEEGEGSQGGLYEAIAGHWIR	Q8CG70	Leprel2	0.643328	NA	NA	0.51547
AACLCFR	Q8R2U6	Nudt3;Nudt4;Nudt11;Nudt10	0.700051	1.0133	1.01978	0.685973
AACLESAQEPAGAWSNK	Q8VDJ3	Hdlbp	0.398666	NA	NA	0.254303
AACNGPYDGKWSK	Q9CPV4	Hdlbp	NA	0.767548	0.882909	0.362212
AADAEAEVASLNR	P21107	Tpm3	0.286672	0.443357	0.546277	0.142919
AADAEAEVASLNRR	P21107	Tpm3	0.29084	0.430415	0.544383	0.140881
AADAHVDAHYYEQNEQPTGTCAACITGGNR	P55264	Adk	0.314054	0.593338	0.716952	0.210823
AADAVEDLR	Q9WVE8	Pacsin2	0.537914	0.895549	NA	0.445871
AADEEAFEDNSEEYIR	Q9ERK4	Cse1l	0.561307	NA	NA	0.411978
AADEEAFEDNSEEYIRR	Q9ERK4	Cse1l	0.523287	0.815102	0.887889	0.387533
AADEVAEGK	P97807	Fh	0.49057	0.723075	0.825943	0.318663
AADFQLHTHVNDGTEFGGSIYQK	A0A140T8V3	Vdac3	0.374355	0.57654	0.669017	0.206628
AADGNYYNAR	Q8BH86		NA	NA	0.811948	0.278507
AADGTTVVPPEEEEEEEGGK	F8VPU2	Farp1	0.377583	NA	NA	0.237073
AADIDQEVK	Q6ZQ38	Cand1	0.43579	0.680697	NA	0.285738
AADISQWAGPLCLQEVDEPPQHALR	P70296	Pebp1	NA	0.519467	0.611337	0.169095
AADLLYAMCDR	P17426	Ap2a1	0.525729	NA	NA	0.372988
AADMLSGPR	Q8CHT0	Sel1l	NA	0.752012	NA	0.348594
AADTQVSETLKR	E9PVA8	Gcn1l1	0.525999	0.816462	NA	0.395124
AADVHEVR	P52480	Pkm	0.493083	NA	0.79582	0.303701
AADVHEVRK	P52480	Pkm	0.459024	0.740757	0.749312	0.292704
AAEAAGGKYR	O35382	Exoc4	NA	NA	0.657344	0.178505
AAEAGVTEEQYGYLGTSAK	P14873	Map1b	0.624385	NA	1.06724	0.540877
AAEAILKR	Q810B6	Ankfy1	0.482203	0.806372	NA	0.365686
AAECNIVVTQPR	O70133	Dhx9	NA	NA	0.883679	0.358567
AAEDLFVNIR	P28660	Nckap1	0.467958	NA	NA	0.315516
AAEDYGVIK	P37804	Tagln	0.606593	0.761124	0.855902	0.394613
AAEDYGVIKTDMFQTVDLYEGK	P37804	Tagln	0.635356	0.744469	0.844739	0.398475
AAEDYGVIKTDMFQTVDLYEGKDMAAVQR	P37804	Tagln	0.592353	0.65392	NA	0.344523
AAEEAEEAR	Q9QXS1	Plec	NA	0.716481	NA	0.315119
AAEEPQQQK	Q7TQI3	Plec	NA	0.690607	NA	0.293286
AAEEVKR	P31786	Plec	NA	NA	0.770138	0.245046
AAEGFKGK	P09103	P4hb	0.595174	0.781377	NA	0.41934
AAEILYQLALK	P27046	Man2a1	0.714905	NA	NA	0.627466
AAELFGLTAEEIYLVHDELDKPLGK	Q8BW00	Ptrh1	0.560555	NA	NA	0.411122
AAELIANSLATAGDGLIELR	P67778	Phb	0.410523	0.578342	0.707585	0.222734
AAELIANSLATAGDGLIELRK	P67778	Phb	0.438044	0.608127	0.706228	0.235713
AAELLLPAAAAWR	G3X8U3	2210016F16Rik	0.389786	0.621244	NA	0.244409
AAEMMASLLK	Q61768	Kif5b	0.597683	0.836421	NA	0.454213
AAEQMSTLPIDAPSPLENLEQK	P27546	Map4	0.311347	NA	0.713805	0.20049
AAESLADPTEYENLFPGLK	O55029	Copb2	0.543442	0.708726	0.862094	0.34353
AAETVELHK	Q9D1J3	Copb2	NA	1.07242	NA	9.66974
AAETVELHKLK	Q9D1J3	Sarnp	NA	NA	1.00404	6.26189
AAEVESVK	P27546	Map4	0.475885	0.794686	NA	0.356663
AAEVESVKEQLPAK	P27546	Map4	0.457495	0.760668	0.526733	0.235739
AAEVGDDFLGDFVVGER	Q9Z0H8	Clip2	0.682288	NA	NA	0.573304
AAFADLDLR	O88796	Clip2	NA	0.799373	0.915485	0.404671
AAFALGGLGSGFASTK	B2RQC6	Cad	0.665943	NA	0.974054	0.553266
AAFDDAIAELDTLSEESYK	P62259	Ywhae	0.391546	0.596928	0.717138	0.225942
AAFFVTLDESEQGYR	P97742	Cpt1a	0.451914	0.661671	0.783193	0.274423
AAFGLSEAGFNTACLTK	Q8K2B3	Sdha	0.457495	0.681386	0.794254	0.285145
AAFQLGSPWR	P47738	Aldh2	0.532361	0.867572	0.643809	0.335861
AAFQLGSPWRR	P47738	Aldh2	NA	NA	1.08128	6.63189
AAFQPEASPSHLTLNSGLVESEDL	Q9ET54	Palld	0.273509	0.43335	0.470982	0.126118
AAFQSLLDAR	Q63829	Commd3	0.652198	0.923901	1.0258	0.576386
AAFSKDESKEPIVEVR	P13595	Ncam1	0.652077	NA	0.97127	0.533973
AAFTAFEEVQLPR	Q9D8X2	Ccdc124	0.604884	NA	NA	0.464287
AAFTMFSR	P16675	Ctsa	0.28398	0.580107	0.735406	0.206873
AAFVLPEFTR	Q64674	Srm	NA	0.789321	0.870861	0.37169
AAFVLPEFTRK	Q64674	Srm	NA	0.9002	NA	0.576147
AAGAAEAGEAAVAVVEVGSAQQFEELLR	Q9CQM9	Npm3	NA	0.944421	NA	0.722485
AAGAGKVTK	P10126	Eef1a1	0.560729	NA	0.857058	0.381402
AAGAGNEAAALFLATSGAHANHR	Q810B6	Ankfy1	0.481042	0.776134	0.934965	0.366495
AAGAPQVNSK	Q6R891	Ppp1r9b	0.509876	NA	NA	0.356548
AAGAQVVAVSR	Q91X52	Dcxr	0.468786	0.796976	0.965076	0.378033
AAGGAGAQVGGSISSGSSASSVTVTR	P48678	Lmna	0.424447	0.609606	0.722118	0.237163
AAGMLSQLDLFSR	Q61249	Igbp1	0.633377	0.904611	NA	0.527099
AAGPISER	Q8QZY9	Sf3b4	0.688541	NA	NA	0.583244
AAGPLESSGKEEITQLK	Q99PL5	Rrbp1	0.65198	0.634068	NA	0.368168
AAGQKAPAQK	Q9CR57	Rpl14	0.56796	NA	NA	0.419618
AAGSGELGVTVK	Q80X90	Flnb	0.413579	0.54491	0.643782	0.200342
AAGSGELGVTVKGPK	Q80X90	Flnb	0.384649	0.513551	0.603373	0.179921
AAGSIASAQKPPAGK	P27546	Map4	0.416903	0.727693	0.448635	0.19764
AAGTDGSDFQHR	Q5XKN4	Jagn1	0.569281	NA	1.01925	0.466361
AAGTLYTYPENWR	Q9D8N0	Eef1g	0.575227	0.70841	0.858582	0.355637
AAGTSNYWEDLRK	O88630	Gosr1	0.713221	NA	NA	0.624521
AAGTTVVEVEEIVDIGSFAPEDIHIPK	Q9D0K2	Oxct1	NA	NA	0.550718	0.133351
AAGVEAAAEVAATEPK	Q9D0E1	Hnrnpm	0.473393	0.688025	0.786601	0.28981
AAGVSVEPFWPGLFAK	P47955	Rplp1;Gm10073	0.579054	0.732201	0.515345	0.255279
AAGVVLEMIR	Q9WTM5	Ruvbl2	0.50271	0.745608	0.815232	0.32826
AAGWSELSER	Q9CZL5	Ruvbl2	NA	0.695847	NA	0.297556
AAHFFSTLQEWPQTHQASISYTGPR	Q9ESW4	Agk	0.36522	NA	NA	0.227239
AAHGGSAASSALK	Q6P5G6	Agk	NA	0.97176	NA	0.891756
AAHHRQNTAGR	Q8BH57	Agk	NA	NA	1.09378	7.47219
AAHIFNESLVCHQIR	P46735	Myo1b	0.574015	NA	1.00253	0.463556
AAHLCAEAALR	P50580	Pa2g4	NA	0.871148	NA	0.512272
AAHVFFTDSCPDALFNELVK	O08599	Stxbp1	0.424228	0.637028	0.748458	0.251234
AAIAAAAAAAAAK	Q9CR57	Rpl14	0.604899	0.772629	0.880127	0.407626
AAIANLCIGDLITAIDGEDTSSMTHLEAQNK	O70400	Pdlim1	NA	0.541971	0.687253	0.194453
AAIAQLNGK	Q8C2Q3	Rbm14	0.54042	0.736422	0.857403	0.352179
AAIDAGYR	P45377	Akr1b7;Akr1b8	0.455172	NA	NA	0.303642
AAIDAGYRHIDCAYAYCNENEVGEAIQEK	P45377	Akr1b8	NA	0.656323	NA	0.267013
AAIDWFDGK	P56959	Taf15;Fus	0.653991	0.881179	0.937296	0.524265
AAIDWFDGKEFHGNIIK	Q8BQ46	Taf15	0.613287	1.00662	NA	0.572673
AAIDWFDGKEFSGNPIK	P56959	Fus	0.62032	0.802144	0.992673	0.469666
AAIEVNAGRK	Q80YS6	Afap1	0.866025	1.04247	1.02099	1.06243
AAIISAEGDSK	P67778	Phb	0.413201	0.580131	0.696453	0.221034
AAIKHALSAGYR	Q9JII6	Akr1a1	0.403092	0.62851	0.783863	0.252917
AAIKLQELLK	Q99PL5	Akr1a1	NA	NA	1.04601	6.7058
AAILQTEVDALR	Q99MI1	Erc1;Erc2	0.576128	0.893325	0.996113	0.488476
AAISQPGISEDLEK	Q8BP40	Erc1;Erc2	NA	NA	0.846527	0.312372
AAKQPHVGDYR	P97371	Psme1	0.38275	0.683192	0.849862	0.280064
AALAEALR	Q8VC03	Psme1	NA	0.473785	NA	0.160512
AALAEITEMVAQLHGTMIK	F8VPU2	Farp1	0.451511	0.758957	0.769873	0.30244
AALAGGTTMIIDHVVPEPESSLTEAYEK	Q62188	Dpysl3	NA	0.461478	0.573663	0.147619
AALAGGTTMIIDHVVPEPGTSLLAAFDQWR	O08553	Dpysl3	NA	0.431124	NA	0.141023
AALAGYPR	Q61205	Pafah1b3	0.34409	0.604202	NA	0.223659
AALAHSEIATTQAASTK	Q9QXS1	Plec	0.510476	0.732318	0.831083	0.330757
AALAPLPPLPAQFK	Q9CR26	Vta1	0.317122	NA	NA	0.190719
AALAQAADCEVEQWNSDDPIPR	Q91Z53	Grhpr	0.324712	0.584899	0.640749	0.193914
AALCHFCIDMLNAK	Q9DB05	Napa	0.660061	NA	NA	0.539494
AALDELGR	Q8BP01	Cmas	NA	0.638754	NA	0.254549
AALEALGSCLNNK	Q9CZN7	Shmt2	0.652862	NA	0.83789	0.465508
AALEELVR	Q61035	Hars	0.533081	0.763195	0.876615	0.366141
AALEEVEGDVAELELK	Q6ZQK5	Acap2	0.464037	NA	NA	0.311845
AALGEPVR	O88952	Snrnp200	NA	0.592788	0.674089	0.204928
AALGEPVRLER	O88952	Snrnp200	NA	0.50068	NA	0.173627
AALGQGVAPVHTQK	O08784	Tcof1	0.537743	0.793555	0.902912	0.389541
AALHPPALAILSHTPDGATQTIAWVGK	Q6NSR8	Npepl1	0.26584	0.565238	0.924738	0.241145
AALIYTCTVCR	Q9D115	Znf706	NA	0.911542	NA	0.606305
AALKTASDFISK	P13020	Gsn	0.366664	0.691388	0.813103	0.269201
AALLNFDEFAVSK	Q6P9Q4	Gas1	NA	0.750244	NA	0.346818
AALLNQHYQVNFK	Q8CGC7	Gas1	NA	0.580469	0.863232	0.259757
AALNALQPPEFR	Q78T54	Gas1	NA	0.770693	NA	0.368174
AALPSHVVTMLDNFPTNLHPMSQLSAAITALNSESNFAR	Q9CZU6	Cs	0.287496	0.539876	NA	0.185419
AALQALKR	Q9D8B3	Chmp4b;Chmp4c	NA	1.03903	1.03707	9.57003
AALQEEEQASK	P28740	Kif2a	0.514139	0.825463	0.845784	0.374878
AALQELLSK	P62852	Rps25	0.606284	0.768795	0.87562	0.404961
AALSAGKVPPETIDSVIVGNVMQSSSDAAYLAR	Q8BWT1	Acaa2	0.227787	0.607468	0.933215	0.245566
AALSEELDAVDTGVGR	O54786	Acaa2	NA	NA	0.593794	0.150149
AALSEMVEYITHNR	Q60996	Ppp2r5c	0.662561	0.999451	0.813374	0.57025
AALSGANVLTLIEK	Q91ZX7	Lrp1	0.814664	NA	0.98857	0.841393
AALSGLLHR	Q99JY0	Lrp1	NA	NA	0.765639	0.241815
AALSSFQK	P61202	Cops2	0.495388	0.751322	0.85871	0.340541
AALSVDEVEK	Q6NZJ6	Cops2	NA	1.0636	NA	9.38563
AALTDVQR	Q9Z0Y1	Dctn3	0.511265	0.787426	0.930891	0.382883
AALTIDEK	CON__P34955		NA	NA	0.182768	0.0336386
AALTRNPQFQK	P06745	Gpi	0.393476	0.622942	0.777644	0.247717
AALVDLEPGTMDSVR	Q922F4	Tubb6	0.514799	0.424444	0.697461	0.202439
AALWALQGGTSVVIANGTHPK	Q9Z110	Aldh18a1	0.667719	0.873561	0.939023	0.532567
AALYGGVEGGGTR	Q9QZ08	Aldh18a1	NA	0.688491	0.840523	0.297304
AAMEALQSQALHATSQQPLRK	Q8CHH9	2017-09-08	NA	0.621898	0.538255	0.175075
AAMEPIVISAK	P26039	Tln1	0.488977	0.677586	0.838879	0.305685
AAMGLGAQGLILSR	Q8BU33	Ilvbl	0.526941	0.759903	NA	0.365692
AANAAENDFSVSQAEVSSR	Q6P542	Abcf1	0.657029	0.933679	1.01932	0.585244
AANAASGAGGSSAAAGSRPGDGGSLGSGAR	Q4VAA2	Cdv3	0.586623	0.982353	1.04329	0.556543
AANATMATSGSAR	Q91VC3	Eif4a3	0.760364	1.02835	1.09462	0.80475
AANATTNPSQLLPLELVDK	P62322	Lsm5	0.323447	NA	NA	0.195372
AANEAGYFNEEMAPIEVK	Q8BWT1	Acaa2	0.306192	0.658954	0.620184	0.202625
AANFENHSGR	Q64727	Vcl	0.347033	0.515751	0.693883	0.194206
AANGVVLATEKK	P49722	Psma2	0.520476	0.720704	0.470085	0.222735
AANILVGENLICK	Q04736	Yes1	0.378921	NA	NA	0.238148
AANNGALPPDLSYIVR	Q9D0M3	Cyc1	0.307177	NA	NA	0.18349
AANPGCFLEDFVR	Q80UJ7	Rab3gap1	0.650301	NA	NA	0.525341
AANSLEAFIFETQDK	Q9JKR6	Hyou1	0.575462	0.776134	0.897699	0.39896
AANSQGNFDGKFEALDLAELTK	Q9D6K8	Fundc2	NA	NA	0.942275	0.475343
AANVLLSEHGEVK	Q99KH8	Stk24	0.559956	NA	NA	0.41044
AANYSSTSSR	Q9DBS1	Tmem43	0.508841	NA	0.906721	0.367536
AANYSSTSSRK	Q9DBS1	Tmem43	0.539701	0.864119	0.546978	0.303843
AAPAAAAAMAPPGPR	Q8BMF4	Dlat	0.275892	0.156601	0.576781	0.104997
AAPAAYDASDTHLQILGKPVMER	O35969	Gamt	0.603709	NA	NA	0.462804
AAPAPPGCHQNGVIR	E9Q634	Myo1e	0.690019	NA	NA	0.585621
AAPCIYWLPLTESQIVQK	Q9JIX8	Acin1	0.590985	NA	NA	0.447002
AAPDITGHKR	P97300	Synpo	NA	NA	0.813225	0.279642
AAPEEQDLTQEQTEK	Q3TDN2	Faf2	0.482694	NA	NA	0.32956
AAPEESEAQAEGCSEER	Q9CRB2	Nhp2	0.441425	NA	0.717097	0.242818
AAPFTLEYR	Q9D819	Ppa1	0.573488	0.734022	NA	0.378174
AAPGGASPTIFSR	Q9D0S9	Ppa1	NA	NA	0.942079	0.47478
AAPLAGFGYGLPISR	Q922H2	Pdk3	0.508406	0.612189	0.817828	0.283785
AAPQLFR	Q99J99	Lsm12	NA	0.637966	NA	0.254004
AAPRPPPAISVSVSAPAFYAPQKK	Q62523	Zyx	NA	0.581912	NA	0.218016
AAPSPAPAEPAAPK	Q9JLV1	Bag3	0.595453	NA	NA	0.452494
AAQAGVAVGDWVLNIDGENAGSLTHIEAQNK	Q3TJD7	Pdlim7	0.346602	0.552491	0.666796	0.196118
AAQAHEDIIHGSGK	P47199	Cryz	0.346281	NA	0.736135	0.218312
AAQASLNALNDPIAVEQALQEKK	E9Q6R7	Utrn	0.465681	NA	NA	0.313381
AAQAVSLLR	Q8BJY1	Psmd5	0.524624	0.773556	0.929111	0.382565
AAQDFFSTCR	P70697	Urod	0.775079	NA	NA	0.746002
AAQDRDQIYR	P62996	Tra2b	0.643367	0.90205	1.06853	0.567289
AAQDSDLVK	Q921T2	Tor1aip1	0.503771	0.736241	0.892197	0.347703
AAQDSDLVKHEVDQELTDGFK	Q921T2	Tor1aip1	0.441572	NA	0.418087	0.128636
AAQEEYIK	P05064	Aldoa;Aldoart1	0.52656	0.683997	NA	0.326545
AAQEEYIKR	P05064	Aldoa;Aldoart1	0.532863	0.778167	0.435245	0.233228
AAQEFKHDSFVPCSEK	Q68FF6	Git1	0.444531	NA	NA	0.293971
AAQENKHDSYIPCSER	Q9JLQ2	Git2	0.552813	NA	NA	0.402389
AAQEQELESLR	Q9JIG7	Git2	NA	0.55592	0.800061	0.231073
AAQGEPQVQFK	P62827	Ran;Rasl2-9	0.583368	0.74477	0.324549	0.202029
AAQIGAHTLSGACLDPAAFK	Q921G7	Etfdh	0.316856	0.579934	0.693248	0.203076
AAQLATEIADIK	Q8BL66	Eea1	0.403811	NA	0.825282	0.274189
AAQLLDVR	Q99JP6	Hk1	NA	1.09642	NA	9.61325
AAQLQGLSHFLR	Q80VQ0	Hk1	NA	0.84138	0.886512	0.426389
AAQMHSGYQR	Q8C2Q3	Hk1	NA	0.76895	NA	0.366281
AAQSLLNK	Q61655	Ddx19a;Ddx19b	0.569374	NA	0.952637	0.43688
AAQSPQQHSSGDPTEEESPV	P53986	Slc16a1	NA	NA	0.344677	0.0704377
AAQSTAMNR	P46460	Nsf	0.446572	NA	NA	0.295812
AAQTAAPGK	REV__O08784		0.5592	NA	NA	0.409581
AAQTQQVDLQPQAWPPPDTQVR	Q8BX02	Clip1	NA	0.671678	NA	0.27844
AAQTSVAYGCIK	Q9D0I9	Rars	0.556009	0.744596	0.816114	0.349312
AAQYACSLLGHALQR	D6RFQ2	Rars	NA	NA	0.925427	0.432663
AASAAATAAASAATAASAASGSPGSGEGSAGGEK	Q62318	Trim28	0.64264	NA	NA	0.514506
AASAASSEHFEK	O88384	Vti1b	0.770104	1.02521	1.07412	0.815655
AASADSTTEGTPTDGFTVLSTK	Q9QZQ8	H2afy	0.332042	0.51766	0.593762	0.171225
AASAHAIGTVK	P31324	Prkar2b	0.295913	0.414498	0.519681	0.134275
AASASQGGR	Q9CYN2	Spcs2	0.582237	0.890399	NA	0.474917
AASCLEGDRGR	Q9CQ60	Mkl1	NA	0.690466	0.824541	0.291884
AASDELSK	Q64727	Vcl	0.331408	NA	0.664608	0.188358
AASDIAMTELPPTHPIR	P62259	Vcl	NA	NA	0.684967	0.192513
AASEDELLLPR	Q61249	Crot	NA	0.356659	NA	0.11027
AASEKSCNCLLLK	P17182	Crot	NA	0.701014	NA	0.301839
AASEQAAANSNSR	Q8C3X8	Lmf2	0.608519	NA	NA	0.468909
AASGFNATEDAQTLR	P97429	Anxa4	0.360057	0.696631	0.801871	0.266293
AASGFNATEDAQTLRK	P97429	Anxa4	0.431721	0.628383	0.615195	0.216996
AASGSALLWPR	Q9DB29	Iah1	NA	0.605368	0.739635	0.228533
AASGSGMAQK	O35864	Cops5	0.56967	NA	0.890847	0.406735
AASGTKEDPNLVPSISNKR	P19536	Cox5b	0.373328	NA	NA	0.233666
AASHEQAAAALKNAGQAVTIVAQYRPEEYSR	Q811D0	Cox5b	NA	0.77661	NA	0.374709
AASHTSDFNPNAGSDQR	O70305	Atxn2	0.823711	NA	NA	0.867815
AASIFGGAKPVDTAAR	Q8BGD9	Eif4b	0.657698	0.949821	1.05218	0.604995
AASITSEVFNKFFK	Q920B9	Supt16h	NA	NA	0.929083	0.441041
AASLGSSQPSRPHVGEAATATK	P51125	Cast	0.471464	1.02471	NA	0.470398
AASLLEHHASQLCQHVNR	Q9JIG7	Ccdc22	0.42131	0.668342	0.803736	0.273817
AASLVGK	Q9D892	Eif4g1	NA	NA	0.85537	0.322263
AASLVGKK	Q9D892	Itpa	0.525234	0.72485	0.856194	0.340978
AASQGYTVAR	Q9Z2G6	Sel1l	0.803513	NA	NA	0.81358
AASTASHRPIK	Q9DCL8	Map4k4	NA	NA	1.06362	7.66695
AASTDIAGLEESFRK	Q9CRB6	Tppp3	NA	0.894991	1.00876	0.604333
AASVAENCINYQQGTPHK	P70202	Lxn	0.434328	0.573943	0.644433	0.211049
AASVAENCINYQQGTPHKLFLVQTVQQASK	P70202	Lxn	0.412722	0.577715	0.647455	0.208712
AASVDLELKK	Q9CWM4	Pfdn1	0.671226	0.907107	NA	0.566791
AATAAADFTAK	Q9Z1Z2	Strap	0.69475	NA	1.00811	0.608246
AATADLEQYDR	P81117	Nucb2	0.599519	NA	1.00937	0.491144
AATALKDVVK	Q922R8	Pdia6	0.573743	0.8434	0.528394	0.301791
AATASPGAGR	Q9CR62	Slc25a11	0.403128	0.609114	NA	0.243903
AATDLER	Q8CHH9	Slc25a11	NA	0.50709	0.652666	0.176535
AATEALGEKSPEGTTVSGYDIMK	P97434	Slc25a11	NA	0.682487	NA	0.286809
AATFFGCIGIDK	P55264	Adk	NA	0.620062	0.753694	0.237985
AATFFGCIGIDKFGEILK	P55264	Adk	NA	NA	0.791988	0.261693
AATFFGEVVK	Q9JK23	Psmg1	0.652983	0.848954	1.00472	0.525334
AATFGLILDDVSLTHLTFGK	P67778	Phb	0.59217	0.596557	0.623727	0.246436
AATIIATSEGSLWGLDR	P12367	Prkar2a	NA	0.574246	NA	0.213473
AATITATSPGALWGLDR	P31324	Prkar2b	0.27224	0.407526	0.515264	0.129948
AATMSAVEAATCR	Q9DCC4	Pycrl	0.55167	0.813855	0.827701	0.381909
AATNSHHGGAGAMETR	Q61337	Bad	0.617898	NA	NA	0.481033
AATPPNPSNPADSAGNLVAP	Q9JLV1	Bag3	0.299872	NA	0.512479	0.133098
AATSEGPLFAASIEK	Q80YV2	Zc3hc1	0.690766	NA	0.987895	0.594175
AATSPALFNR	Q9JHU4	Dync1h1	0.445286	NA	NA	0.294651
AATTGHVIDIYACALDQTGLLEMK	Q01405	Sec23a	0.502141	0.725543	0.866573	0.335513
AATTGSGVKVPR	Q9CZY3	Ube2v1	0.496468	0.77328	0.366665	0.203569
AAVAAVHGAVHELLEFAR	Q61140	Bcar1	0.703897	NA	NA	0.608523
AAVAGEDGR	Q9Z204	Bcar1	NA	NA	1.02318	6.60724
AAVASLLQSVQVPEFTPK	Q02053	Uba1	0.454768	0.695925	0.537996	0.219772
AAVAWEAGKPLSIEEIEVAPPK	P28474	Adh5	NA	0.450832	0.251891	0.0816053
AAVDAGFVPNDMQVGQTGK	Q99LC5	Etfa	0.3658	0.578895	0.678757	0.207903
AAVEEGIVLGGGCALLR	P63038	Hspd1	0.535812	0.692007	0.775698	0.307968
AAVEELLR	Q8VCN9	Tbcc	0.667398	NA	NA	0.550405
AAVELVEK	Q3V3R1	Mthfd1l	NA	0.60132	0.650471	0.200584
AAVENLPTFLVELSR	P70168	Kpnb1	NA	0.781933	0.36614	0.169149
AAVESLGFILFR	Q3TXS7	Psmd1	0.59177	0.791827	0.913732	0.42082
AAVEWFDGK	Q61545	Psmd1	NA	0.776093	NA	0.374131
AAVEWFDGKDFQGSK	Q61545	Ewsr1	0.534472	0.727556	0.883771	0.354082
AAVGVTGNDITTPPNKEPPPSPEKK	P27546	Map4	0.328904	0.132037	NA	0.0704875
AAVHLEGK	Q64727	Vcl	0.341225	0.450917	0.673087	0.175853
AAVHLEGKIEQAQR	Q64727	Vcl	NA	NA	0.648553	0.174283
AAVHYDR	O08583	Vcl	NA	NA	0.90236	0.387745
AAVLDLEK	Q8BL66	Ddx21	NA	0.65925	0.821304	0.276572
AAVMATLLFPGQEFK	Q9WVQ5	Apip	0.409155	0.715453	0.813873	0.287616
AAVMVHQLSK	Q02248	Ctnnb1	0.750934	1.02531	0.90208	0.740513
AAVMVHQLSKK	Q02248	Ctnnb1	NA	0.978201	1.01174	0.992846
AAVMVYDDANKK	Q03173	Ctnnb1	NA	0.828165	NA	0.440306
AAVPDAVGK	Q8VDN2	Atp1a1;Atp1a2;Atp1a3	0.443049	NA	0.711953	0.241188
AAVPELLEQQEEDR	Q9D8U8	Snx5	0.387446	0.653106	0.388895	0.162038
AAVPSGASTGIYEALELR	P17182	Eno1;Eno3;Eno2	0.399067	0.561278	0.699686	0.214548
AAVPSGASTGIYEALELRDNDK	P17182	Eno1	0.383872	0.630697	0.686089	0.225462
AAVPSGASTGIYEALELRDNDKTR	P17182	Eno1	0.378051	0.594923	0.653771	0.208039
AAVPTPAKK	P09405	Pgk1	NA	0.905232	0.961753	0.580015
AAVQQLQAEGLSPR	Q8K354	Cbr3	0.380536	0.628408	0.708465	0.229607
AAVSDAMVPK	Q9EP71	Rai14	0.523015	0.719571	0.889129	0.34783
AAVSHWQQQSYLDSGIHSGATTTAPSLSGK	Q02248	Ctnnb1	0.726192	0.858093	NA	0.595495
AAVTSLFAK	CON__Q3SX09		0.424815	NA	NA	0.276531
AAVVENVVK	Q61103		NA	NA	1.07525	8.83926
AAVVEVEVGGGALAER	Q8R1Z9	Rnf121	NA	NA	0.888429	0.365516
AAVVTSPPPTTAPHKER	Q9QYC0	Add1	0.497409	NA	NA	0.343989
AAWEAYLSR	P13439	Umps	0.673821	NA	NA	0.560154
AAWEVDSGRR	P45952	Umps	NA	NA	1.09197	7.3507
AAYCACR	Q91ZX7	Lrp1	0.892777	1.07357	1.08663	1.20219
AAYDVSSFSFFQR	Q9CQW1	Ykt6	0.595911	NA	NA	0.45306
AAYEAELGDAR	P48678	Lmna	0.394556	0.57244	NA	0.226651
AAYEAELGDARK	P48678	Lmna	0.38935	0.550775	0.644515	0.197754
AAYEPPVLFR	Q8VED2	Lmna	NA	0.76187	NA	0.358735
AAYKLVLIR	Q9DBJ1	Lmna	NA	0.716948	NA	0.315531
AAYLQENGKPLDEVLR	P10107	Anxa1	0.376935	0.620981	0.79657	0.248183
AAYLQENGKPLDEVLRK	P10107	Anxa1	0.40276	0.628204	0.767891	0.248793
AAYQVAALPR	P52760	Anxa1	NA	NA	0.744828	0.227636
ACADATLSQITNNIDPVGR	P62874	Gnb1	0.333147	0.597328	0.691196	0.209266
ACAETIDPASLWEY	Q61553	Fscn1	0.0745574	0.102574	0.157617	0.0289781
ACALSIAESCRPGDKVPSIK	Q8K2B3	Sdha	0.324543	0.684223	0.684615	0.226835
ACARPLISVYSEK	Q9D8E6	Rpl4	0.537487	0.748227	0.784748	0.333273
ACARPLISVYSEKGESSGK	Q9D8E6	Rpl4	0.600735	0.744516	0.429836	0.238439
ACCGVPCK	E9PWQ3	Col6a3	0.271424	0.280876	NA	0.101755
ACDEGHIIPK	Q9JHI5	Ivd	NA	NA	0.66637	0.182954
ACDELVEEMEHYGK	Q9R0B9	Plod2	0.769856	NA	1.05265	0.755105
ACDGNVDHAATHISNR	P54729	Nub1	0.820785	NA	NA	0.859585
ACDGNVDHAATHISNRR	P54729	Nub1	NA	NA	1.03383	6.4924
ACDLPAWVHFPDTER	Q3TZZ7	Esyt2	0.491684	0.639613	0.808874	0.285425
ACDLWEQILR	A3KMP2	Ttc38	0.414975	NA	NA	0.268051
ACEAITVGK	P36916	Gnl1	0.500674	NA	0.957404	0.38509
ACEDIDECSLPNICVFGTCHNLPGLFR	Q61554	Fbn1	NA	NA	0.0294807	0.00498732
ACEFAGFQCQIQFGPHNEQK	P26039	Tln1	0.485639	0.672931	0.8203	0.297847
ACEQPTHWK	Q8VHI3	Pofut2	0.509564	NA	0.903117	0.366326
ACFCDEHTR	Q922H9	Znf330	0.725975	NA	NA	0.647268
ACFHCETCK	Q61792	Lasp1	0.31976	0.507584	0.639676	0.177058
ACGDSTLTQITAGLDPVGR	P62880	Gnb2	0.364373	0.588441	0.671343	0.208164
ACGEFVFLMDR	Q99KC8	Vwa5a	0.396277	0.806964	0.892749	0.334801
ACGLNFADLMGR	Q62465	Vat1	0.307076	0.612973	0.768109	0.225551
ACGLPSGSCR	Q8BU85	Msrb3	0.845395	1.07081	NA	1.01457
ACGLVASNLNLKPGECLK	P16045	Lgals1	0.426165	0.630671	0.753106	0.251084
ACGNFGIPCELR	Q9DCL9	Paics	0.593215	0.909279	1.17866	0.558392
ACGPDYYEVEEDGIRK	Q01279	Egfr	0.403615	NA	NA	0.258435
ACGQIFCGK	Q99LI8	Hgs	0.463908	0.742413	0.889415	0.334417
ACGVSRPVIACSVTIK	Q9D0T1	Nhp2l1	0.496688	0.677183	0.729138	0.276856
ACHQLHQEGK	Q8CG76	Akr7a2	0.382716	0.722287	0.782536	0.274467
ACIENGTSCIDICGEPQFLELMHAK	Q8R127	Sccpdh	0.468845	NA	0.863013	0.322304
ACIPQSFTVDSSK	Q80X90	Flnb	0.397612	0.477081	0.597858	0.173205
ACIPQSFTVDSSKAGLAPLEVR	Q80X90	Flnb	NA	0.444297	NA	0.14688
ACKVDSPTVTTTLK	O88447	Flnb	NA	1.01369	NA	10.1515
ACLIFFDEIDAIGGAR	P46471	Ext2	NA	NA	0.900318	0.384296
ACLISLGYDIGNDPQGEAEFAR	Q7TPR4	Actn1	NA	0.479418	0.578018	0.152299
ACLISLGYDVENDR	P57780	Actn4	0.440985	0.654754	0.805922	0.275429
ACLISLGYDVENDRQGDAEFNR	P57780	Actn4	0.424977	0.596128	NA	0.245873
ACLLCSLVK	Q9Z199	Supt4h1b;Supt4h1a	0.859755	NA	NA	0.982184
ACNCLLLK	P21550	Eno3;Eno2	0.393215	NA	0.841627	0.276565
ACNQLGQFLQHR	P17427	Ap2a2;Ap2a1	0.486534	0.765419	0.890723	0.351874
ACPLDQAIGLLVAIFHK	P14069	S100a6	0.606377	0.588559	NA	0.31643
ACPLDQAIGLLVAIFHKYSGK	P14069	S100a6	NA	0.595182	NA	0.226079
ACQEQIEALLESSLR	P25322	Ccnd1	NA	0.990508	NA	1.16434
ACQIFVR	Q9D0E1	Hnrnpm	0.549306	0.746804	NA	0.371148
ACQSIYPLHDVFVR	P97351	Rps3a	0.572174	0.727624	0.822716	0.351132
ACQSIYPLHDVFVRK	P97351	Rps3a	0.606113	0.741273	0.730749	0.341557
ACSAIHAVNLR	Q9JJ28	Flii	0.671366	NA	NA	0.556406
ACTGSLNMTLQR	Q8CI51	Pdlim5	0.534212	0.752471	0.872685	0.360913
ACTILLR	P80318	Cct3	NA	0.8113	0.930932	0.424772
ACVAGTSDAEAVK	Q61595	Cct3	NA	0.821535	NA	0.43084
ACVDTALENLSTLK	P19096	Fasn	0.653764	0.866416	0.990177	0.531993
ACVEAPGGNPICSLHDQGAGGNGNVLK	Q5SUR0	Pfas	0.417904	0.56093	0.641435	0.204257
ACVVHGSDLK	Q8VDN2	Atp1a1;Atp1a2	0.497333	0.711866	0.798846	0.309042
ACVVHGSDLKDMTSEELDDILR	Q8VDN2	Atp1a1;Atp1a2	NA	NA	0.759076	0.237212
ACYLSINPQK	Q8R5C5	Actr1a;Actr1b	0.47095	0.703137	0.792183	0.29569
ACYLSINPQKDEALETEK	Q8R5C5	Actr1a;Actr1b	NA	0.723686	NA	0.321554
ACYLSINPQKDETLETEK	P61164	Actr1a	0.392027	0.688106	NA	0.272527
ADAECYTALK	Q8BFZ9	Kdm3b	NA	NA	0.802884	0.270661
ADAEEEAATRIPA	O88487	Dync1i2	0.375453	0.482371	NA	0.187637
ADAEGESDLENSR	P26039	Tln1	0.484839	0.723581	0.774565	0.30208
ADAEGESDLENSRK	P26039	Tln1	0.509443	0.6894	0.822794	0.311963
ADAEVITFPK	Q9ESX5	Tln1	NA	0.671483	NA	0.278291
ADAEVLRK	P48036	Anxa5	0.440065	0.660362	0.79458	0.273906
ADAFVGTWK	A0A140T8V1	Anxa5	NA	NA	0.74084	0.225052
ADAGGEDAILQTR	Q9CPX6	Atg3	0.61699	NA	NA	0.479847
ADALQAGASQFETSAAK	P63024	Vamp3;Vamp2	0.505073	0.782897	0.89424	0.367488
ADASSLTVDVTSPASKVPTTVEDR	Q99JX3	Gorasp2	0.492329	NA	NA	0.338961
ADATNVNNWHWTER	Q8BK64	Ahsa1	0.699871	0.957784	1.0843	0.665722
ADCASGIFLAAEK	P22892	Ap1g1	0.556698	NA	0.951611	0.425329
ADCDVSVPK	E9Q616	Ahnak	0.531484	NA	NA	0.379093
ADCLVPSEIR	Q9Z2Q6	2017-09-05	0.293226	NA	0.45262	0.115146
ADCLVPSEIRK	Q9Z2Q6	2017-09-05	NA	0.40899	NA	0.131481
ADDADEFGYSR	Q78PY7	2017-09-05	NA	0.829644	0.983981	0.479143
ADDANVVR	P11087	Col1a1	0.900798	1.03714	NA	1.19876
ADDGRPFPQVIK	P05064	Aldoa;Aldoart1	0.458071	0.711738	1.04406	0.362997
ADDLDFETGDAGASATFPMQCSALR	P63242	Eif5a	0.577453	NA	NA	0.430727
ADDLDFETGDAGASATFPMQCSALRK	P63242	Eif5a	0.572704	0.785941	0.910329	0.406185
ADDLEPIVELGR	P70236	Eif5a	NA	0.814089	NA	0.420622
ADDPNSIFLIDHAWTCR	Q3UDE2	Ttll12	0.428287	0.573959	NA	0.237921
ADDPSAADRNVEIWK	Q8BWY3	Etf1	0.64105	NA	NA	0.512285
ADDPSSYMEVVQAANASGNWEELVK	Q68FD5	Cltc	0.380671	0.615926	0.677723	0.21917
ADDTFEALR	P62869	Tceb2	0.717235	NA	1.07542	0.667258
ADDVDQQQTTNTVEEPLDLIR	P62311	Tceb2	NA	NA	0.533063	0.126927
ADDVVWVR	Q922B2	Dars	0.561307	NA	NA	0.411978
ADEAALDHPYLK	Q63829	Commd3	0.593991	0.753097	NA	0.401871
ADEAYLIGR	Q05920	Smtn	NA	0.641565	0.808015	0.264424
ADEDPALFHSVK	P53811	Pitpnb	0.524421	NA	NA	0.371611
ADEDPIMGFHQMFLLK	P61971	Nutf2	0.3886	NA	0.660283	0.201978
ADEELEALR	P56812	Nutf2	NA	0.878086	NA	0.52611
ADEELEALRK	P56812	Pdcd5	0.628308	0.871678	1.03948	0.528538
ADEGISFR	P35700	Prdx1	0.473113	0.737964	0.845887	0.323761
ADENILPDPYYGLK	Q8BI06	Cemip	0.29888	NA	NA	0.177538
ADETKDEQFEQCVQNFNK	O08539	Bin1	0.743833	0.781058	NA	0.555838
ADEVLEILK	Q6P4T2	Bin1	NA	NA	1.08485	6.87174
ADEWLMK	Q8VDD5	Myh9;Myh10	0.362375	0.550974	0.639124	0.192217
ADFAQACQDAGVR	Q05920	Pc	0.348869	NA	0.710002	0.209342
ADFCIIHYAGK	Q8VDD5	Myh9;Myh10	0.350025	0.507835	0.640859	0.181681
ADFCIIHYAGKVDYK	Q8VDD5	Myh9;Myh10	0.351125	NA	0.6381	0.183906
ADFDNTVAIHPTSSEELVTLR	P47791	Gsr	0.355612	NA	0.64775	0.188458
ADFDTYDDR	Q9WUK2	Eif4h	0.636059	NA	1.02221	0.536341
ADFSGMSSK	Q60854	Serpinb6	0.419422	0.697061	0.80505	0.282398
ADFSPESPDLDLR	Q8BP56	Serpinb6	NA	0.425993	NA	0.138779
ADGELNVDSLITR	P62141	Ppp1cb	0.495625	NA	0.869671	0.341251
ADGSSLPEWVTDNAGTLHFAR	Q8BKG3	Ptk7	0.487285	NA	0.851291	0.327384
ADGSTQVIDTK	O08749	Ptk7	NA	NA	0.747528	0.229409
ADGYEPPVQESV	P97351	Rps3a	0.471503	NA	NA	0.31886
ADGYVLEGK	P62242	Rps8	0.603017	NA	0.80796	0.391047
ADHDFVVQEDFMK	P62334	Psmc6	0.594961	NA	0.921751	0.446054
ADHGEPIGR	P11499	Hsp90ab1	0.685653	NA	0.980612	0.583626
ADHGEPIGRGTK	P11499	Hsp90ab1	NA	0.97102	0.940728	0.776463
ADHQPLTEASYVNLPTIALCNTDSPLR	P14206	Rpsa	0.47687	0.593222	NA	0.262936
ADHVQSLAQLENLCK	Q9EPK7	Xpo7	0.521714	0.808881	0.858944	0.375209
ADIDLLTEEIGK	Q9CY18	Xpo7	NA	NA	0.76974	0.244758
ADIDLLTEEIGKLEDK	Q9CY18	Snx7	0.507219	0.802774	0.891086	0.37576
ADIDLTKR	F6YVP7	Gm10260;Rps18	0.601387	NA	0.965092	0.473377
ADIDVSGPKVDIDVPDVNIEGPEGK	E9Q616	Ahnak	0.408844	0.320482	NA	0.140197
ADIELFVNR	P58021	Tm9sf2	0.771809	NA	NA	0.738787
ADIEMPFDPSK	Q80X90	Flnb	NA	NA	0.443998	0.0978304
ADIEMPFDPSKVVASGPGLEHGK	Q80X90	Flnb	0.289278	NA	NA	0.170737
ADIEVACYGYEGIDAVK	Q6ZWX6	Eif2s1	0.599872	NA	0.913855	0.446995
ADIFVDPVLHTACALDIK	Q61543	Glg1	0.676647	0.885287	NA	0.557339
ADIFVDPVLHTACALDIKHHCAAITPGR	Q61543	Glg1	0.683554	NA	NA	0.575302
ADIGTPSNFQHIGHVGWDPNTGFDLNNLDPELK	Q91YD9	Wasl	0.451691	NA	NA	0.300458
ADIGVAMGIVGSDVSK	Q8VDN2	Atp1a1	0.393803	NA	0.811321	0.264307
ADIKTPTVDVTVPEAELNVDSPEINIGGK	E9Q616	Ahnak	NA	0.296077	NA	0.0877714
ADILEDKDGK	Q9D0E1	Ahnak	NA	NA	0.820549	0.286308
ADINKAYR	P11438	Lamp1	0.656652	0.949668	NA	0.580211
ADIQTER	P62281	Rps11	NA	0.815147	0.90356	0.411696
ADIVENQVMDTR	P10649	Gstm1	0.298802	0.689218	0.878619	0.268416
ADKDQASDGLSSALLILYLDSAR	Q3TZZ7	Gstm1	NA	NA	0.872172	0.342845
ADKDYHFK	Q61937	Gstm1	NA	NA	1.03772	6.4055
ADKDYHFKVDNDENEHQLSLR	Q61937	Npm1	0.715562	0.86851	0.884094	0.559516
ADKEAAFDDAVEER	Q60972	Npm1	NA	NA	1.02801	6.63731
ADKEAGGGDAGPR	Q8K0U4	Npm1	NA	0.451655	NA	0.150212
ADKLAEEHGS	P56480	Atp5b	0.37816	0.580958	NA	0.224965
ADKMDMSLDDIIK	O08583	Alyref;Alyref2	0.591653	NA	0.886312	0.424569
ADKPDMGEIASFDK	Q6ZWY8	Tmsb10	0.582585	0.978398	1.07542	0.559536
ADKPDMGEIASFDKAK	Q6ZWY8	Tmsb10	NA	0.944645	0.94419	0.664292
ADLAAVEAK	Q9JHU4	Dync1h1	0.432028	0.74011	0.850444	0.312199
ADLAEEYSK	P68037	Ube2l3	0.488022	0.739007	0.870372	0.336477
ADLDHYTGR	Q8K1N2	Phldb2	0.640029	NA	NA	0.510866
ADLDISGTK	E9Q616	Ahnak	0.535618	0.845732	1.00394	0.442236
ADLDVSGPK	E9Q616	Ahnak	0.519877	0.872575	0.988202	0.441335
ADLDVSGPKVDIDVPDVNIEGPDAK	E9Q616	Ahnak	0.42029	0.666779	0.57955	0.215691
ADLEEQLSDEEK	P47754	Capza2	0.370677	0.612	0.729984	0.228653
ADLEGMCGK	Q00519	Xdh	0.472949	NA	NA	0.320229
ADLIAYLK	P62897	Cycs	0.463856	0.630291	0.742525	0.257224
ADLIAYLKK	P62897	Cycs	0.448534	0.602918	0.758623	0.249885
ADLINNLGTIAK	P11499	Hsp90ab1;Hsp90aa1	0.633283	0.837166	0.947688	0.484082
ADLLQDITR	Q8BP01	Hsp90ab1;Hsp90aa1	NA	0.716355	0.839353	0.310909
ADLPVITIDPASPQSPESVDLVNEELK	Q61165	Slc9a1	0.244154	NA	NA	0.139959
ADLQNHLDTAQHALQDK	Q8BL66	Eea1	NA	0.601376	0.716766	0.220191
ADLSGMSGSR	Q9D154	Serpinb1a;Serpinb1c;Serpinb1b	0.48829	0.740628	0.897953	0.345101
ADLSLVDALTEPPPEIEGEIKR	P27546	Map4	0.334132	1.03791	0.238077	0.207582
ADLTALFLPR	Q9JJ28	Flii	0.646556	0.937719	1.06924	0.591357
ADLYLEGK	Q8BIJ6	Iars2	0.383732	NA	NA	0.242036
ADMEDLMSSK	Q61879	Myh10	0.245437	0.441374	0.539266	0.136859
ADMEDLMSSKDDVGK	Q61879	Myh10	0.271912	0.240297	0.51847	0.106375
ADMEDLMSSKDDVGKNVHELEK	Q61879	Myh10	0.274821	0.338988	0.484769	0.114663
ADMETLQR	Q9D0R2	Myh10	NA	0.862494	NA	0.496022
ADMGGAATICSAIVSAAK	Q9CPY7	Lap3	0.502537	0.765663	0.805205	0.332945
ADMQNLVER	P40124	Cap1	0.497007	0.781271	0.863554	0.354381
ADMVIEAVFEDLGVK	Q8BMS1	Cap1	NA	0.829194	NA	0.441806
ADNEKLDNQR	O35343	Cap1	NA	0.401018	1.10602	0.272158
ADNFEYSDPVDGSISK	Q9D0F9	Pgm1	0.306009	0.540331	0.657629	0.185368
ADNFEYSDPVDGSISKNQGLR	Q9D0F9	Pgm1	0.366475	0.509923	0.655445	0.187685
ADNSATGFGTGTR	P97449	Anpep	0.18943	0.573431	0.707628	0.185448
ADPAECNIK	Q61768	Anpep	NA	0.787735	0.65385	0.268946
ADPEELFTK	Q99KH8	Stk24	0.560246	NA	NA	0.41077
ADPLALAAEK	Q8K009	Stk24	NA	NA	0.689151	0.194741
ADPSLNPEQLK	Q9WVE8	Pacsin2	0.45428	NA	NA	0.302824
ADPSLNPEQLKK	Q9WVE8	Pacsin2	NA	0.743403	NA	0.340062
ADPSQDVR	Q04857	Col6a1	0.499339	NA	NA	0.345913
ADPSQFELLK	P18654	Rps6ka3;Rps6ka1;Rps6ka2	0.573397	NA	NA	0.425951
ADQELLMYSHDNIICGITSVAFSR	P62880	Gnb2	0.378712	0.61606	0.712228	0.227031
ADQELMTYSHDNIICGITSVSFSK	P62874	Gnb1	0.378538	0.664583	0.712038	0.239454
ADQIETQQLMR	Q9WVK4	Gnb1	NA	NA	0.749203	0.230518
ADQLTEEQIAEFK	P62204	Calm1;Calml3	NA	0.567292	0.698909	0.204704
ADQVDTQQLMR	Q9EQP2	Ehd4	0.316487	NA	NA	0.190255
ADRAALEELVR	Q61035	Ehd4	NA	0.750537	NA	0.347111
ADRDESSPYAAMLAAQDVAQR	P62264	Rps14	NA	NA	0.882276	0.356569
ADSEQLAR	P70336	Rock2	0.489147	NA	NA	0.335837
ADSEWRR	P26638	Rock2	NA	NA	1.00856	6.56506
ADSGPAGGAALAAPAPGPGSGSTGPR	Q62084	Ppp1r14b	0.454625	NA	NA	0.303141
ADSGRFFTDYGCDIEHGSVCTYHPGAVHCVR	Q9DBX3	Ppp1r14b	NA	NA	0.546789	0.1319
ADSKPLR	Q9DBE0	Csad	NA	0.725802	NA	0.323476
ADSVPNLEPSEESLVTK	Q7TQ95	Csad	NA	0.636558	NA	0.253034
ADTIAKNELHK	Q8C1B7	2017-09-11	0.306572	NA	0.642365	0.174954
ADTIAKNELHKFK	Q8C1B7	2017-09-11	0.323259	0.518784	0.62259	0.17621
ADTLTLEER	Q80UG5	2017-09-09	0.474939	0.762919	0.874725	0.341879
ADTLTPEECQQFK	O55131	2017-09-07	0.311048	0.559759	0.651663	0.188844
ADTLTPEECQQFKK	O55131	2017-09-07	0.319311	0.555317	0.678373	0.194916
ADTQTYQPYNK	P84089	Erh	0.722961	NA	NA	0.641798
ADTQTYQPYNKDWIK	P84089	Erh	0.709108	0.88739	0.940862	0.586072
ADTQYILPNDIGVSSLDCR	Q99KK7	Dpp3	0.607828	NA	0.623756	0.275536
ADVDASLPEVEGGVKVPDVDIK	E9Q616	Ahnak	0.425073	NA	NA	0.276756
ADVDASLPEVEGGVKVPDVDIKGPK	E9Q616	Ahnak	0.409674	0.455709	NA	0.186997
ADVDISVPK	E9Q616	Ahnak	0.514752	0.841418	0.96818	0.418791
ADVDISVPKLDISAPDLNLEGPEGK	E9Q616	Ahnak	NA	1.03368	0.482228	0.335883
ADVDLYQVR	Q9CR00	Psmd9	0.566987	0.820493	0.965801	0.436919
ADVEDGEEPCVLSSHSGSAGSK	Q9WTZ1	Rnf7	0.502834	NA	NA	0.349415
ADVFHAYLSLLK	Q6ZQ38	Cand1	0.468605	0.777843	0.829068	0.332027
ADVIQATGDAICIFR	Q08943	Ssrp1	0.846388	0.875683	NA	0.838244
ADVLSVLR	Q8JZM7	Ssrp1	NA	NA	1.10204	8.02743
ADVQSIIGLQR	Q62318	Trim28	0.613063	0.818554	0.92571	0.451991
ADVVESWIGEK	P16546	Sptan1;Spta1	0.328859	0.554641	0.678685	0.196346
ADVVETLLQTDQSLTEAAK	Q9Z0E6	Sptan1;Spta1	NA	NA	0.844047	0.3097
ADWLTHYWMPK	Q61024	Asns	0.552212	0.777098	0.897197	0.387453
ADWSSLSR	P19783	Cox4i1	0.42848	0.699142	0.764945	0.274846
AEAADLRPGDIIVAINGQSAENMLHAEAQSK	Q8R1G6	Cox4i1	NA	0.483618	NA	0.165227
AEACFVNCVER	Q9WVA2	Timm8a1	0.45753	0.620929	0.775714	0.261623
AEADALHHKHDKR	Q6NS82	Fam134a	0.572009	NA	NA	0.424327
AEADASGNLTK	Q9WTQ5	Akap12	0.495485	0.802893	NA	0.370922
AEAELAAGPTPTEAN	Q6A0D4	Rftn1	0.424973	NA	NA	0.276669
AEAGAGSATEFQFR	P63325	Rps10	0.619497	0.831049	0.930816	0.464963
AEAGDNLGALVR	D3YVN7	Gm9755;Tufm	0.480525	0.654337	0.791568	0.282244
AEAGEGQKPSPAQLELR	Q8K183	Pdxk	0.291268	0.566493	0.850276	0.230027
AEALEAAIQNLSEAK	Q8BTZ4	Anapc5	NA	NA	1.02376	6.29224
AEASQLGHK	P26039	Tln1	NA	NA	0.874325	0.345676
AEATASALADADADLEER	Q9DB34	Chmp2a	0.754547	NA	1.09269	0.73705
AEAVGEQAR	Q8JZQ9	Eif3b	0.449576	NA	NA	0.298533
AEAVHEALESLESVLR	E9Q6R7	Utrn	0.453501	0.722585	0.874198	0.319606
AEAVHEALESLESVLRHPADNR	E9Q6R7	Utrn	NA	0.662054	0.987542	0.344541
AECSAEQCYKVTK	P06801	Me1	0.492545	NA	0.785182	0.298147
AEDAVEAIR	Q8VE92	Rbm4b	0.522377	NA	NA	0.369466
AEDELLDLQDK	Q8R4U7	Notch2	NA	NA	1.07925	6.49559
AEDFIVDVINVDYGMEDKNPIDR	Q60710	Notch2	NA	0.424247	0.589488	0.143749
AEDGAAPSPSSETPK	P26645	Notch2	NA	0.63549	NA	0.2523
AEDGSVIDYELIDQDAR	P07356	Anxa2	0.333182	0.498675	0.57453	0.163802
AEDIKTK	P56391	Cox6b1	0.676145	NA	NA	0.563729
AEDIPQMDDAFSQTVK	Q69ZN7	Myof	0.337779	NA	NA	0.206078
AEDKEWIPVTK	P25444	Rps2;Gm18025;Gm6576;Gm5786;Gm8225	0.569892	0.700668	0.847914	0.346677
AEDLNIAPR	Q6PDY2	Ado	0.501222	NA	NA	0.347797
AEDLPLR	Q3U7R1	Ado	NA	0.625431	0.669637	0.213394
AEDLPLRK	Q3U7R1	Esyt1	NA	NA	0.654348	0.177054
AEDSEIQQEQIYQQSR	Q9D7E4		0.630054	NA	NA	0.4972
AEDSGAEQLASEIEPSR	Q9WTQ5	Akap12	0.422623	0.705374	0.631654	0.239928
AEDSGAEQLASEIEPSREESWVSIKK	Q9WTQ5	Akap12	NA	NA	0.726621	0.216149
AEDSGEYHCVYHFVSAPK	P97300	Nptn	0.510164	0.705506	0.736862	0.292798
AEDSVLLKK	Q8BUK6	Hook3	0.675819	NA	NA	0.563227
AEDVSAIEIVGGATR	Q61699	Hsph1	0.685337	NA	NA	0.578126
AEEAEAQKR	Q9QXS1	Plec	0.46496	NA	0.896693	0.335441
AEEATPVTALR	Q9WV92	Epb41l3	NA	0.636607	0.754989	0.244292
AEEDEILNR	P35564	Canx	0.539149	0.820697	0.942878	0.414662
AEEDKLEQIK	Q60715	P4ha1	0.593	NA	NA	0.449471
AEEDKLEQIKK	Q60715	P4ha1	0.60504	0.433876	0.943405	0.288211
AEEDRYFR	O35143	P4ha1	NA	NA	0.354592	0.0729786
AEEEAAPSIFDEPLEK	Q8BVA4	Lmod1	0.371022	0.778893	0.721406	0.272497
AEEEFNIEK	P50518	Atp6v1e1;Atp6v1e2	0.741047	0.988283	NA	0.718433
AEEELEEDDDDELDETLSER	Q9CPQ3	Tomm22	0.513879	NA	NA	0.360649
AEEGIAAGGVMDVNTALQEVLK	P63323	Rps12	0.155334	NA	0.872942	0.213562
AEEGNQEFTSK	Q8BP27	Sfr1	NA	1.01857	NA	9.54906
AEEIDVAK	P14873	Map1b	0.661304	NA	NA	0.541326
AEEILEK	E9PYL9	Map1b	NA	0.737325	0.835921	0.320869
AEEIWQQSVIGDYLAR	P25976	Ubtf	NA	1.05573	NA	9.59043
AEEKEADKAAAAK	Q91XV3	Ubtf	NA	0.150455	0.579177	0.0969043
AEELGLPILGVLR	Q921H8	Acaa1a;Acaa1b	0.571753	0.92965	NA	0.489991
AEELLAEEK	Q8K1M6	Numa1	NA	0.814446	NA	0.421103
AEELLLER	P21981	Tgm2	0.425205	0.68944	0.784934	0.2763
AEEQPQVELFVK	Q9Z1Q5	Clic1	0.416283	NA	0.376877	0.112014
AEETGHWLWSR	B2RXS4	Plxnb2	0.563262	NA	1.02273	0.462434
AEEVLLR	Q69Z38	Top1	NA	0.808202	NA	0.412828
AEEVSSLMK	Q3UFY7	Top1	NA	0.785941	0.9078	0.38913
AEEVVVVAK	Q99M51	Nck1	0.53343	NA	NA	0.381173
AEEYEFLTPMEEAPK	Q99PT1	Arhgdia	0.339681	0.519133	0.648713	0.184129
AEEYPEEAEER	Q569Z6	Arhgdia	NA	0.814991	NA	0.421838
AEFGFDLSHIPR	Q9DBB8	Dhdh	NA	0.600757	0.948208	0.297926
AEFTVETR	Q8BTM8	Flna	0.422086	0.565828	0.664381	0.211571
AEGAAQLSEER	P59017	Bcl2l13	NA	0.690225	NA	0.292977
AEGAGTEEEGTPK	Q91XV3	Basp1	0.233805	0.459312	0.555453	0.141469
AEGDAAALNR	Q6IRU2	Tpm4	0.327139	0.40091	NA	0.148581
AEGDAAALNRR	Q6IRU2	Tpm4	0.272865	0.395873	0.490278	0.12378
AEGDIEHMTEGFK	P28658	Atxn10	0.83482	NA	NA	0.90036
AEGEIKVPDVELK	E9Q616	Ahnak	0.481838	0.613431	0.628148	0.226617
AEGGAADLDTQR	Q8R5H1	Srsf4	NA	0.57496	NA	0.213893
AEGNSKFTYTVLEDGCTK	P08121	Ptpra	NA	0.977763	NA	0.951495
AEGPDVAVDLPK	E9Q616	Ahnak	0.571826	0.499669	NA	0.256741
AEGPEVDVNLPK	E9Q616	Ahnak	0.470594	0.757126	0.91178	0.348561
AEGPEVDVNLPKADLDISGTK	E9Q616	Ahnak	NA	0.381778	NA	0.120227
AEGPEVDVNLPKADLDVSGPK	E9Q616	Ahnak	0.520246	0.304294	NA	0.16045
AEGPEVDVNLPKVDLDVSGPK	E9Q616	Ahnak	NA	0.28897	NA	0.0852602
AEGPEVSLPK	E9Q616	Ahnak	0.46227	0.814669	NA	0.359626
AEGPGLNR	Q8BTM8	Flna	0.372155	NA	0.706336	0.214793
AEGPGLNRTGVELGKPTHFTVNAK	Q8BTM8	Flna	0.338668	0.439518	0.510798	0.141353
AEGQVLVLDGR	P19253	Rpl13a	0.599664	0.761534	0.869942	0.395765
AEGQVLVLDGRGHLLGR	P19253	Rpl13a	0.594732	0.841847	0.872132	0.434762
AEGSDVANAVLDGADCIMLSGETAK	P52480	Pkm	0.465584	0.654152	0.759336	0.269332
AEGSDVANAVLDGADCIMLSGETAKGDYPLEAVR	P52480	Pkm	0.411851	0.600898	0.727952	0.233657
AEGSEYQVLYIADDNEIR	Q91ZX7	Lrp1	0.882042	0.998855	1.06921	1.09167
AEGVQSQSK	Q99PL5	Rrbp1	NA	0.950691	NA	0.752411
AEGVTALPYFLFK	Q9D906	Rrbp1	NA	NA	0.816408	0.282506
AEGYEVAHGGR	Q60676	Ppp5c	NA	NA	0.899917	0.383626
AEHDSILAEK	Q9D0R2	Tars	NA	0.879397	NA	0.528813
AEHIPAGKR	Q8CI51	Pdlim5	0.4787	0.682342	0.860187	0.309998
AEHMETNMLILTTPSSDTR	P97434	Mprip	0.43859	NA	NA	0.288652
AEIAFEDR	Q8VHX6	Flnc	0.418013	NA	0.812125	0.274627
AEIAFEDRK	Q8VHX6	Flnc	NA	0.568896	0.798613	0.23487
AEIDLVCELAK	Q3V3R1	Mthfd1l	0.462461	0.554408	0.634502	0.209115
AEIDMLDIR	P97429	Anxa4	0.377261	0.699781	0.802927	0.271675
AEIELYLQK	O54998	Fkbp7	0.642819	0.902062	1.01293	0.55073
AEIIADKQSGK	Q9CX86	Fkbp7	NA	NA	1.02034	6.37075
AEIINHLADLLTDQR	Q9Z110	Aldh18a1	0.69825	0.902075	0.982382	0.597414
AEIISLCK	Q99MR6	Aldh18a1	NA	0.813933	NA	0.420412
AEIITVSDGR	Q9CQ80	Aldh18a1	NA	0.758185	NA	0.354895
AEIKHFVSER	Q91WJ7	Aldh18a1	NA	NA	0.931783	0.44751
AEILNLVK	E9PWQ3	Col6a3	0.458743	0.446971	NA	0.197156
AEILSNWNMFVGSQATNYGEDLTR	Q8BH97	Rcn3	0.51369	0.81569	0.913625	0.390967
AEISCIDNK	Q80X90	Rcn3	NA	0.52993	0.605294	0.17003
AEISCIDNKDGTCTVTYLPTLPGDYSILVK	Q80X90	Flnb	0.309015	NA	0.497561	0.13025
AEISCTDNQDGTCSVSYLPVLPGDYSILVK	Q8BTM8	Flna	0.326304	0.415159	0.563674	0.145911
AEISFEDR	Q8BTM8	Flna	NA	0.52777	0.634839	0.176994
AEISFEDRK	Q8BTM8	Flna	0.934807	0.538523	0.67043	0.407053
AEISNAIDQYVTGTIGEGEDLVK	Q9CWJ9	Atic	0.491687	NA	0.788193	0.299167
AEITDAEGLGLK	O08788	Dctn1	0.475473	NA	0.864487	0.326737
AEITFDDHK	Q80X90	Flnb	0.462357	0.568428	0.653902	0.217326
AEITSQESQISSYEEELLK	P42567	Eps15	0.485032	NA	NA	0.331826
AEIVPVTTTVLDDKGDKK	Q921H8	Acaa1a	0.588376	0.955408	0.923291	0.509186
AEKDEPGAWEETFK	Q8BHN3	Ganab	0.409803	NA	0.736537	0.239313
AELDDTPMRGR	Q8VIJ6	Asph	NA	NA	0.841263	0.306751
AELDGTILK	Q8R326	Pspc1	0.641204	NA	NA	0.512501
AELDQLLSGFGLEDSASSHK	Q5SSZ5	Tns3	0.777069	NA	1.08506	0.779379
AELDQLLSGFGLEDSASSHKDMTDMR	Q5SSZ5	Tns3	NA	NA	1.01982	6.24718
AELELELGR	Q9QXS1	Plec	0.500973	0.739965	0.86119	0.339015
AELEQHLEQEQEFQVNK	D3YZP9	Ccdc6	0.562899	NA	NA	0.413795
AELFTQSCADLDK	Q62261	Sptbn1	0.596172	0.916034	NA	0.501531
AELGALPDDFIDSLEK	Q91YP2	Nln	0.41266	NA	0.793824	0.26456
AELGEADEAELQR	P62077	Nln	NA	NA	1.05949	7.25022
AELGEYIR	Q9JHU4	Nln	NA	0.790249	NA	0.390458
AELGFLESCLR	Q9JHK4	Rabggta	0.541242	NA	NA	0.389617
AELGLNEHHQNEVINYMR	Q9JHQ5	Rabggta	NA	0.913819	NA	0.612825
AELHVLDVR	E9Q6R7	Smc3	NA	0.784222	NA	0.383377
AELIQKK	Q03958	Smc3	NA	0.79471	0.953179	0.422622
AELKHTVWQAEQPVSQMTTLPQK	O35074	Ptgis	0.494523	0.595555	0.800047	0.269894
AELLEFLESQQENMIK	D4AFX7	Ptgis	NA	0.692864	NA	0.295116
AELNEFLTR	P62908	Rps3	0.623565	0.77892	0.873345	0.419679
AELNPWPEYINTR	Q9D0R2	Tars	0.584476	NA	NA	0.439107
AELPGTHPLASK	P13439	Umps	0.676344	NA	NA	0.564037
AELQAQLAALSTR	P55937	Umps	NA	0.881534	NA	0.533283
AELQHIATDDSLVFTVPEFR	E9PWQ3	Col6a3	0.477891	NA	NA	0.32494
AELQMLLEEEIPSGKR	Q8CBW3	Abi1	NA	NA	0.763364	0.240205
AELQNVDLFHYSK	Q9R0E2	Plod1	0.721789	NA	1.01256	0.65272
AELQTALAHTQQAAR	Q921M4	Golga2	0.806359	NA	NA	0.820875
AELRDDPIISTHLAK	Q8BG32	Psmd11	0.535726	0.743563	NA	0.361885
AELSQNISAR	Q8K1X1	Wdr11	0.60968	NA	1.03996	0.51433
AELVPYLLK	D4AFX7	Dnajc13	0.464585	NA	0.860166	0.318641
AELVVIEDAATPR	Q9Z0P4	Palm	0.265338	0.726681	0.672474	0.223038
AEMDAAVESCKR	Q9EQ20	Palm	NA	NA	0.691356	0.195928
AEMELSDLIR	O35245	Pkd2	NA	1.0521	NA	9.65059
AEMEVLLASK	Q9QXS1	Plec	0.493106	NA	0.823103	0.317145
AEMIIEK	Q920A5	Scpep1	0.463496	NA	NA	0.311341
AEMQQILQGLDK	Q91YI0	Scpep1	NA	0.60595	0.67213	0.208227
AENAWKPSQKR	Q80XI3	Scpep1	NA	NA	0.185563	0.0342097
AENDVDNELLDYEDDEVETAAGADGTEAPAKK	Q9Z1N5	Ddx39b	0.377529	0.585232	NA	0.226418
AENEALAMQK	Q61335	Bcap31	0.493645	0.825505	0.837184	0.363158
AENFFILR	P59999	Bcap31	NA	0.663422	0.717944	0.241609
AENGKLVINGKPITIFQER	P16858	Gapdh;Gm3839	0.359258	0.524245	0.624309	0.182872
AENLGEVLR	Q8BH24	Gapdh;Gm3839	NA	0.962524	NA	0.821014
AENLGEVLRGDR	Q8BH24	Tm9sf4	0.640959	0.711738	NA	0.408817
AENLLHDHYGGR	Q8VHI3	Pofut2	0.576056	0.866244	0.955171	0.462158
AENPGLENHR	O35344	Kpna3	NA	0.887141	NA	0.545405
AENSLSDGGPADSVEAAK	Q78ZA7	Kpna3	NA	NA	0.604389	0.154554
AENSQLTER	Q99PL5	Rrbp1	0.702876	0.992204	1.10716	0.697293
AENSSLNLIGK	P46460	Rrbp1	NA	0.639539	NA	0.255093
AENYDISPADR	Q02053	Uba1	0.48194	0.669764	0.302951	0.159603
AEPAKIDAFR	P09411	Pgk1	0.362814	0.51436	0.643673	0.185519
AEPAKIDAFRASLSK	P09411	Pgk1	NA	0.525951	NA	0.186611
AEPATPAEAAQSDR	Q7TPV4	Pgk1	NA	0.577578	NA	0.215438
AEPEILELESK	Q9WTQ5	Akap12	0.421447	0.689279	0.325959	0.160225
AEPEKSEGAAEEQPEPAPAPEQEAAAPGPAAGGEAPK	Q91XV3	Basp1	0.0842306	0.24197	0.227079	0.0510877
AEPHPCHTCR	Q91XD7	Basp1	NA	0.739705	NA	0.336485
AEPLNSVAH	Q6ZWM4	Basp1	NA	0.917422	0.177693	0.151073
AEPPLNASAGDQEEK	Q9JKR6	Hyou1	0.727543	NA	NA	0.650137
AEPPQCTSLAWSADGQTLFAGYTDNLVR	P68040	Gnb2l1	0.517351	NA	NA	0.364233
AEPYCSVLPGFTFIQHLPLSER	Q8VDM6	Hnrnpul1	0.444321	NA	NA	0.293782
AEQDIATLEQSISR	Q91WK0	Lrrfip2	NA	0.95955	0.67741	0.406129
AEQEEEFISNTLFK	D3YZP9	Ccdc6	0.578876	NA	0.974645	0.455726
AEQEEEFISNTLFKK	D3YZP9	Ccdc6	NA	NA	0.923894	0.429272
AEQEPTAEQLAQIAAENEEDEHSVNYKPPAQK	Q99PT1	Arhgdia	NA	0.126557	0.338304	0.055654
AEQESLEFGK	Q5SYD0	Arhgdia	NA	NA	0.727337	0.216586
AEQFYCGDTEGKK	Q60597	Ogdh	0.440218	NA	NA	0.290104
AEQGTVLIGSER	Q7TT37	Ikbkap	0.627824	NA	NA	0.494194
AEQINQAAGEASAVLAK	Q99JB2	Stoml2	0.434779	0.614588	0.789758	0.257886
AEQSLHDLQER	P70302	Luc7l	NA	0.944608	NA	0.72333
AEQVALSR	Q00612	G6pdx	0.510644	NA	0.873992	0.353044
AEQVILVR	P32507	Pvrl2	0.674723	NA	0.979625	0.567669
AERNILEEVK	Q8BSK8	Rps6kb1	0.365687	NA	NA	0.227607
AERPDVDEK	Q9JHU4	Dync1h1	0.371595	NA	NA	0.232285
AERQHELYVGVLGSK	Q9CWS0	Dync1h1	NA	0.474125	0.576767	0.150911
AESDGSLLLESK	Q6P2K6	Smek1;Smek2	0.817024	NA	NA	0.8492
AESDWDTVTVLR	Q9JMG1	Edf1	0.926389	NA	NA	1.30448
AESFFQTK	Q8R146	Apeh	0.581082	NA	NA	0.43504
AESIIIR	P60670	Nploc4	0.533778	NA	NA	0.381546
AESLIFR	Q9CQ65	Mtap	0.483247	0.674842	0.833871	0.301544
AESLNGNPLFSK	P22315	Mtap	NA	0.654129	0.700438	0.23248
AESLQQEVEALK	O08788	Dctn1	0.462666	0.744104	NA	0.325941
AESLQQEVEALKER	O08788	Dctn1	0.462441	0.327524	0.910587	0.21924
AESLQVTR	P46460	Nsf	0.503402	0.649614	NA	0.299231
AESMFTNAVQILEQFK	Q9R1S3	Pign	0.410749	NA	NA	0.264452
AESMLQQADK	Q99K51	Pls3	NA	0.834702	NA	0.450001
AESQLLECK	F6ZDS4	Ptar1	NA	NA	0.989645	0.761721
AESQNVAEESELETQK	Q6NVE8	Wdr44	0.110289	NA	NA	0.0584291
AESSAATQSPSVSSSSSGAEPSALGGGGGSPGACPALGAK	Q9ES97	Rtn3	0.345764	NA	NA	0.212143
AESTPEIAEQR	Q99LD4	Gps1	0.478993	0.716391	NA	0.320185
AETAAKHGEAQVK	Q9DBJ1	Gps1	NA	0.732888	NA	0.330022
AETAANRICK	P57780	Actn4;Actn1	0.396573	0.56102	0.691699	0.212174
AETACFR	Q7TT50	Cdc42bpb;Cdc42bpg;Cdc42bpa	0.536715	NA	NA	0.384707
AETAPLPTSVDDTPEVLNR	Q99L43	Cds2	0.273947	0.586344	NA	0.197956
AETEQGEQQR	Q9QXS1	Plec	0.504828	NA	NA	0.351425
AETIGEKRPR	P52927	Hmga2	NA	NA	0.207822	0.0388281
AETLAGATVDDTDGSSGTR	Q6P9Q4	Fhod1	0.477408	0.806558	NA	0.363305
AETLASSLQEDLAHTR	Q2KN98	Specc1l	0.652295	NA	1.08317	0.579245
AETLEFNDIFQEVK	Q08943	Ssrp1	0.832804	NA	NA	0.894294
AETLMTVTDPVHDIAFAPNLGR	Q8R2U0	Ssrp1	NA	NA	0.541139	0.129835
AETLSGLGDASAAGAAAVSSAASETGTRR	D3YXK2	Safb	0.672903	NA	NA	0.55875
AETPGPQIK	O35685	Safb	NA	0.855495	NA	0.483611
AETTLSTTPSQSK	Q8R373	Clmp	0.778442	NA	NA	0.753536
AETVADTR	O70492	Snx3	NA	0.944955	NA	0.7249
AETVADTRR	O70492	Snx3	NA	0.313133	NA	0.0939035
AEVAAEFLNDR	Q8C878	Uba3	0.531155	NA	NA	0.378741
AEVAAIYEPPQIGTQNSLELLEDPK	P60670	Nploc4	0.403967	NA	NA	0.25873
AEVDMDTDAPQVSHKPGGEPK	Q9JHU4	Dync1h1	0.291875	NA	NA	0.172567
AEVDVADELLENLAK	Q9D1H7	Get4	0.607011	NA	NA	0.466987
AEVEELALEVEQK	REV__Q6A078		0.523492	NA	NA	0.370635
AEVEETLK	P62627		NA	NA	1.04605	6.70987
AEVEETLKR	P62627	Dynlrb1	0.762352	0.991831	1.15507	0.795525
AEVGKDESVITEEMNGK	O70318	Epb41l2	0.62941	NA	NA	0.49633
AEVGLLTR	Q8BI06	Cemip;Tmem2	0.412003	NA	0.486923	0.145427
AEVGQEGEAGQFDGEK	Q9WTQ5	Akap12	0.470899	0.756227	0.872439	0.337228
AEVGQEGEAGQFDGEKVK	Q9WTQ5	Akap12	NA	0.760183	NA	0.35697
AEVGVPAEFGIWTR	Q8BTM8	Flna	0.366696	0.507303	0.627056	0.181079
AEVLDSTK	Q9CR68	Uqcrfs1	0.48831	0.6962	0.817497	0.305894
AEVLGHKTPEPVPR	Q80UG5	2017-09-09	0.361345	NA	NA	0.224195
AEVQHQLHVAVGSLQESILAQVQR	Q3UJB9	Edc4	0.416133	0.785539	1.06499	0.379053
AEVQQLR	Q9CR98	Fam136a	0.467929	0.649118	0.854367	0.294031
AEVSELPNVVR	Q9CZD3	Gars	0.494301	0.635515	0.798962	0.282114
AEVSIQNNK	Q80X90	Flnb	0.38748	0.562767	0.651452	0.201721
AEVSSGSER	Q9R0Y5	Ak1	0.572869	0.791147	NA	0.410129
AEVVDEIAAK	P60670	Nploc4	0.527187	NA	NA	0.374527
AEWSPPGDNVFSYHVTYK	Q60847	Col12a1	0.742109	NA	NA	0.677608
AEYDLTTR	P60229	Eif3e	0.65826	NA	NA	0.536852
AEYEGDGIPTVFVSVAGR	Q9DCL9	Paics	0.579549	NA	0.944562	0.442367
AEYLCQIGDK	Q99JI4	Psmd6	0.52799	0.72836	0.890732	0.353826
AEYNEVLLEEGK	Q60855	Psmd6	NA	NA	0.986768	0.720847
AFAAGADIK	Q8BH95	Echs1	0.372462	NA	0.722341	0.221059
AFAAQEDLEK	P26043	Rdx	0.480385	NA	0.902978	0.347407
AFADAMEVIPSTLAENAGLNPISTVTELR	P80315	Cct4	0.708701	NA	NA	0.616703
AFAEAAGSAETLSVEK	Q8R3B1	Plcd1	0.270073	NA	0.66924	0.175719
AFAFVTFADDK	Q921F2	Tardbp	0.555674	0.785227	0.883799	0.388651
AFAHITGGGLLENIPR	Q64737	Gart	0.693646	NA	NA	0.591507
AFALDVINSAHER	Q91VM9	Ppa2	0.370289	0.667771	0.755095	0.249115
AFAMIIDK	P60335	Pcbp2;Pcbp1	0.681183	NA	0.967833	0.571674
AFAMIIDKLEEDINSSMTNSTAASRPPVTLR	P60335	Pcbp1	0.63797	NA	NA	0.508014
AFANLRK	Q61753	Phgdh	0.637182	0.808156	0.611519	0.345376
AFANPEDALKR	Q9JM51	Ptges	0.472985	0.652313	NA	0.287801
AFCAPPAYLTHQQK	Q9CQJ8	Ndufb9	0.359295	NA	NA	0.222593
AFCGFEDPR	Q9QXS1	Plec	0.484302	0.678683	0.800162	0.293744
AFCQELLQEEPR	Q9ERI6	Rdh14	0.393524	NA	NA	0.250045
AFDFLSEETEASLASR	Q58A65	Spag9	0.641911	NA	NA	0.513487
AFDIIDR	Q8BJ71	Nup93	0.468808	NA	0.546057	0.179867
AFDLAPPEAVPQQK	Q7TSV4	Lamc1	NA	NA	0.599624	0.152559
AFDNDVDALCNLR	Q99MN9	Pccb	0.336822	NA	0.791913	0.236308
AFDQGADAIYEHINEGK	Q8R1I1	Uqcr10	0.331984	0.71453	NA	0.262437
AFDSGIIPMEFVNK	Q91V92	Acly	0.59731	0.810744	0.440475	0.265463
AFDYFNLAANAGNSHAMAFLGK	Q9Z2G6	Eef2k	NA	1.00689	NA	9.4338
AFEDDDITHVEGSVDPIR	Q9CZ30	Ola1	0.423565	0.670766	0.784764	0.270186
AFEDWLNDDLGSYQGAQENR	Q9EPJ9	Arfgap1	0.681508	NA	NA	0.57208
AFEEAEK	Q01853	Arfgap1	NA	0.827907	NA	0.439931
AFEPATGR	Q9JLJ2	Aldh9a1	0.345781	0.642924	0.823708	0.253688
AFFESHPAPSAER	Q11011	Npepps	0.347782	0.554802	0.741572	0.213413
AFFPCFDTPAVK	Q8VCT3	Rnpep	0.437485	0.701302	0.836018	0.297094
AFFSEVER	P50580	Pa2g4	0.666411	0.851092	0.953626	0.521866
AFFSGSQR	Q8BHN3	Ganab	0.490264	0.77939	0.92947	0.370037
AFGAPNVVEDEIDQYLSK	P60670	Nploc4	0.467346	0.757991	NA	0.334699
AFGAPNVVEDEIDQYLSKQDGK	P60670	Nploc4	0.508116	NA	0.800393	0.314645
AFGENAVVQLISLQK	Q99KC8	Vwa5a	0.393947	0.759386	0.922404	0.325698
AFGFSHLEALLDDSK	Q7TQI3	Otub1	0.544917	0.729449	0.883179	0.359086
AFGFSHLEALLDDSKELQR	Q7TQI3	Otub1	NA	0.845462	0.604045	0.275949
AFGGQSLK	Q8K2B3	Sdha	0.441238	0.704693	NA	0.298572
AFGPGIEGK	Q80X90	Flnb	0.38082	0.517214	0.605192	0.180504
AFGPGLEGGLVNK	Q8VHX6	Flnc	0.378407	0.624344	0.720183	0.230963
AFGPGLEGGLVNKANR	Q8VHX6	Flnc	NA	0.679692	0.752535	0.259942
AFGPGLEPTGCIVDRPAEFTIDAR	Q8VHX6	Flnc	NA	0.501118	0.649833	0.174398
AFGPGLQGGNAGSPAR	Q8BTM8	Flna	0.347293	0.484164	0.584307	0.164904
AFGWYPHLGR	P21956	Mfge8	0.582829	NA	0.888662	0.417456
AFGYVCGGEGQHQFFAIK	P98078	Mfge8	NA	NA	1.03614	6.51838
AFGYYGPLR	P84104	Srsf3	0.52712	0.721936	0.833676	0.333783
AFHNEAQVNPER	P11983	Pdgfrb	NA	NA	0.87879	0.351705
AFHNEAQVNPERK	P11983	Tcp1	0.601069	0.589439	0.946146	0.344098
AFHPFIAGPYNR	Q8VDJ3	Hdlbp	0.554486	NA	NA	0.404264
AFHPPCFTCVTCAR	Q71FD7	Fblim1	0.50446	NA	0.883901	0.353738
AFHPTYEEK	Q8BMP6	Fblim1	NA	0.844275	NA	0.464916
AFIHWVSQPLVCEIR	Q8BML9	Qars	0.575245	0.740902	0.841989	0.364605
AFIPAIDSFGFETDLR	O08810	Eftud2	NA	NA	0.656071	0.177887
AFITHSGSHGIYEGICNGVPMVMMPLFGDQMDNAK	Q6ZQM8	Ugt1a6b;Ugt1a6;Ugt1a5;Ugt1a10;Ugt1a8;Ugt1a9;Ugt1a2;Ugt1a1;Ugt1a7c	0.402368	NA	NA	0.25739
AFITNIPFDVK	Q9D0E1	Hnrnpm	0.472866	0.684244	0.802171	0.292727
AFITNIPFDVKWQSLK	Q9D0E1	Hnrnpm	NA	NA	0.896574	0.37815
AFKDTGK	P60867	Rps20	NA	NA	0.848468	0.314493
AFKDTGKTPVEPEVAIHR	P60867	Rps20	0.525707	0.662391	0.819029	0.306579
AFLADPSAFAAAAPAAAATTAAPAAAAAPAK	P14869	Rplp0;Gm8730	0.499497	0.637102	0.666872	0.247693
AFLADPSAFAAAAPAAAATTAAPAAAAAPAKAEAK	P14869	Rplp0;Gm8730	0.464482	NA	0.314944	0.101299
AFLDFYHSFLEK	Q61210	Rplp0;Gm8730	NA	NA	1.05514	6.81102
AFLEALQNQAETSSK	Q9CQN1	Trap1	0.732076	NA	NA	0.658526
AFLEENQLDYIIR	Q60676	Trap1	NA	NA	0.903936	0.390457
AFLIEEQK	Q9D1R9	Rpl34	0.603803	0.784314	0.879436	0.412704
AFLQGGQEATDIALLLR	O08788	Dctn1	0.488839	0.815778	0.927826	0.383749
AFLSSPEHVNRPINGNGK	P19157	Gstp1;Gstp2	0.338187	0.60722	0.779795	0.232744
AFLSSPEHVNRPINGNGKQ	P19157	Gstp1;Gstp2	0.383401	0.618293	0.734405	0.233852
AFLTGVDPILGHQLSAR	Q8CHT3	Ints5	0.602259	NA	NA	0.460977
AFLTLAEDILR	P61027	Rab10	0.505904	0.80566	0.929911	0.387841
AFLTLAEDILRK	P61027	Rab10	NA	0.937205	0.419197	0.240417
AFMFVNK	Q8R1X6	Spg20	0.655469	NA	NA	0.532786
AFNADFR	Q9JHI5	Ivd	0.346273	0.669415	NA	0.249368
AFNVISAWALQAGPR	Q8CI59	Steap3	0.593546	0.966075	1.05837	0.557446
AFPAWADTSILSR	Q9EQ20	Aldh6a1	NA	0.56226	0.753035	0.218935
AFPDHFTYEPHEVDATQGYR	Q9Z1E4	Gys1	0.268075	NA	NA	0.156039
AFPLFTHR	Q6NSR8	Gys1	NA	0.594319	NA	0.225547
AFPSYFSK	Q9CQ69	Uqcrq	0.367353	0.583886	0.699752	0.214152
AFQFVETHGEVCPANWTPESPTIKPSPTASK	P20108	Prdx3	0.255132	NA	NA	0.147274
AFQINTFNLK	P17047	Lamp2	0.663515	0.990111	1.01383	0.62564
AFQNVIAPR	Q8BFR4	Gns	0.509612	0.923477	0.989961	0.459474
AFQPYGLHGGEPGTR	Q8K010	Oplah	0.440431	NA	NA	0.290294
AFSDPFVEAEK	Q61316	Hspa4	0.540483	0.779457	NA	0.383711
AFSGSGNRLDGK	P70362	Ufd1l	NA	1.09406	NA	9.436
AFSGYLGPDESK	Q9R0P3	Esd	0.416491	0.625534	0.705904	0.23567
AFSGYLGPDESKWK	Q9R0P3	Esd	0.718334	0.633242	NA	0.415288
AFSIDIIR	Q9QXZ0	Macf1	NA	NA	1.04639	6.75072
AFSTSVSK	Q8C0C7	Chd4	NA	NA	0.824976	0.290472
AFSTWLK	P26041	Msn	0.487873	NA	NA	0.334591
AFSVFLFNTENK	P58044	Idi1	0.619916	NA	NA	0.483682
AFSYYGPLR	Q8BL97	Srsf7	0.494091	0.671439	0.810691	0.297244
AFTELQAK	Q9CWM4	Pfdn1	0.676888	NA	0.994945	0.577155
AFTFDDEDDELSQLK	Q8BGQ1	Pfdn1	NA	0.909564	NA	0.600778
AFTGEGQK	Q9CZ44	Nsfl1c	0.627227	NA	NA	0.493393
AFTGFIVEADTPGIHIGKK	P45952	Acadm	NA	0.636111	0.872883	0.285667
AFTHTAQYDEAISDYFR	Q9CWJ9	Atic	0.550542	0.717091	0.847619	0.345376
AFTHTAQYDEAISDYFRK	Q9CWJ9	Atic	0.550905	0.757783	0.871557	0.370257
AFTNPEDACSFITSANFPALVVK	Q64737	Gart	0.581134	NA	0.87973	0.411182
AFTSQASATMHLPATIGDYTDFYSSR	P35505	Gart	NA	0.517686	0.714726	0.195418
AFTYGTR	Q8BH79	Ano10	0.494661	NA	NA	0.341263
AFVAIGDYNGHVGLGVK	P25444	Rps2	0.619236	0.645405	0.815178	0.333366
AFVDFFSQCLHEEYK	O70503	Hsd17b12	0.593975	0.751599	NA	0.400983
AFVDLTNQVSCSGDVKR	Q9CYR6	Pgm3	0.443244	NA	0.69902	0.23561
AFVDSCLQLHETK	P51174	Acadl	0.341169	0.600673	0.705015	0.21458
AFVDSCLQLHETKR	P51174	Acadl	NA	NA	0.677675	0.188699
AFVEAQNK	Q9QUR6	Prep	0.497815	0.566252	0.807724	0.263926
AFVEFLTDEIK	O35658	C1qbp	0.474782	0.641663	0.737148	0.261929
AFVEFLTDEIKEEK	O35658	C1qbp	NA	NA	0.696565	0.198765
AFVEFLTDEIKEEKK	O35658	C1qbp	0.381062	NA	NA	0.239875
AFVGNQLPFVGFTYYSNRR	P70335	Rock1	0.526851	NA	NA	0.374173
AFVHWYVGEGMEEGEFSEAR	P68369	Tuba1b;Tuba4a;Tuba1a;Tuba3a;Tuba1c;Tuba8	0.422399	0.558589	0.631087	0.202083
AFVLTLCHHQK	Q60760	Grb10	0.897501	NA	0.88643	1.1207
AFVPPLAEDLLAR	Q4LDD4	Arap1	0.40643	NA	NA	0.2608
AFVRPSGTEDIVR	Q9CYR6	Pgm3	0.381686	NA	NA	0.240379
AFVSGFDGSAGTAIITEEHAAMWTDGR	Q6P1B1	Pgm3	NA	NA	0.873522	0.344614
AFYAELYHIISSNLEK	P97372	Psme2	0.402096	NA	0.850321	0.283933
AFYMEEGAPYCER	Q3TJD7	Pdlim7	NA	0.484335	0.637684	0.16751
AFYNNVLGEYEEYITK	P29758	Oat	0.725048	NA	1.02533	0.662838
AGAAEDVR	Q8C8T8	Tsr2	0.374668	NA	NA	0.234736
AGAEQLDSWLTDEER	Q3U0V2	Tradd	0.571569	0.866628	1.00941	0.475663
AGAESDGQFQFTGIKK	Q78IK2	Tradd	NA	0.92604	NA	0.651059
AGAGLSSLCLVLSTRPHC	Q99LD8	Ddah2	0.22603	0.494874	0.621243	0.158903
AGAGSATLSMAYAGAR	P08249	Mdh2	0.474588	0.690968	0.789516	0.291958
AGAHLKGGAK	P16858	Mdh2	NA	NA	0.719117	0.211636
AGAIAPCEVTVPAQNTGLGPEK	P14869	Rplp0;Gm8730	0.500799	0.63836	0.71286	0.261024
AGAISASGPELEGAGHSK	E9Q616	Ahnak	0.475333	0.807925	NA	0.362919
AGAKAPAKAQASAPAQAPK	F6QL70	Gm17669;Rpl29;Gm5218;Gm10709	0.476574	NA	NA	0.32368
AGALQCSPSDVYTK	P26039	Tln1	0.512362	0.686968	NA	0.321281
AGALQCSPSDVYTKK	P26039	Tln1	0.470507	0.701915	0.849638	0.311187
AGAPPGLFNVVQGGAATGQFLCHHR	Q9JLJ2	Aldh9a1	NA	0.591482	NA	0.223805
AGATLDILVENMGR	P23780	Glb1	0.230373	0.536685	0.658507	0.174271
AGAVDWTDQLGLR	P58871	Tnks1bp1	0.651726	0.981639	1.0403	0.614958
AGAVEKGVPLYR	P17182	Tnks1bp1	NA	0.592295	0.754635	0.228916
AGAVSEAR	Q8R0J7	Tnks1bp1	NA	0.823144	NA	0.433105
AGAVTSSASLSSPALAK	O08784	Tnks1bp1	NA	0.903584	NA	0.58477
AGAYDFPSPEWDTVTPEAK	Q923T9	Camk2g;Camk2b;Camk2a;Camk2d	0.323653	0.541234	NA	0.195058
AGCECLNESDEHGFDNCLR	Q8CDN6	Txnl1	0.685099	NA	NA	0.577748
AGCECLNESDEHGFDNCLRK	Q8CDN6	Txnl1	0.682912	1.02305	1.06677	0.682135
AGCPPGNPTAGR	P32921	Wars	0.424547	NA	NA	0.276298
AGDEFVEK	Q61425	Cdc42ep4	NA	0.654221	NA	0.265489
AGDIALLYLQEIER	E9Q6P5	Cdc42ep4	NA	NA	0.514865	0.120555
AGDLEGGK	Q8K4M5	Cdc42ep4	NA	NA	0.855316	0.3222
AGDLGVDLTSK	Q9DCW4	Cdc42ep4	NA	0.657378	0.809647	0.271489
AGDLSNELVR	Q5SSZ5	Cdc42ep4	NA	1.10262	1.09561	10.2322
AGDLVFAK	Q9JMG7	Cdc42ep4	NA	0.578637	0.681191	0.202895
AGDREDITEPAICALR	Q02248	Ctnnb1	0.723673	NA	NA	0.643085
AGDTVIPLYIPQCGECK	P28474	Adh5	0.331984	0.582752	0.671884	0.201483
AGDVGNCVLGAPQWGR	Q6A0D4	Rftn1	0.583784	NA	NA	0.438276
AGDWQCPNPGCGNQNFAWR	Q61545	Ewsr1	0.448957	0.659318	0.78563	0.273563
AGEAPTENPAPATEQSSAE	Q9JKB3	Ybx3	0.303718	NA	NA	0.181
AGEASAESTGAADGAAPEEGEAK	Q91XV3	Basp1	0.268273	0.449931	0.561849	0.144888
AGEASAESTGAADGAAPEEGEAKK	Q91XV3	Basp1	0.177544	NA	0.570691	0.130074
AGEITFAEK	Q62351	Tfrc	0.753943	NA	NA	0.701096
AGELNQLLNAVK	E9Q512	Trip11	0.692658	NA	NA	0.589896
AGELTEDEVER	F6YVP7	Gm10260;Rps18	0.594929	0.757485	0.890936	0.398183
AGEQDASIHLK	P13595	Ict1	NA	NA	0.831479	0.296782
AGEQLAPFLPQLVPR	Q6PDI5	Ecm29	0.513264	0.786872	NA	0.372294
AGEQQETASLELLK	E9Q7G0	Ecm29	NA	NA	1.02201	6.35224
AGEQSWIQALPSVAK	Q8BH86		NA	0.601629	NA	0.230093
AGEVFIHK	Q99K48	Nono	0.737471	0.922883	1.01858	0.673328
AGEVFIHKDK	Q99K48	Nono	NA	1.04424	NA	9.53828
AGEVINQPMMMAAR	Q64727	Vcl	0.321035	0.473332	0.647696	0.172246
AGFAGDDAPR	P60710	Actb;Acta2;Actg2;Actg1;Actc1;Acta1	0.35943	0.468116	0.574312	0.161436
AGFAGDQIPK	Q8R5C5	Actr1a;Actr1b	0.45931	0.718201	0.837304	0.309782
AGFLDLKDFLPK	P26039	Tln1	0.464892	0.734055	0.851924	0.32125
AGFLVLAVLSDGAGDHIR	Q8VI75	Ipo4	0.824697	NA	NA	0.870619
AGGEGGVTLGQPHLSR	Q9Z0N1	Eif2s3x	0.540505	0.786239	0.907041	0.388889
AGGFLMKK	P09411	Pgk1	0.389525	0.571352	0.725342	0.221193
AGGGAAEQEELHYIPIR	Q8K1R7	Nek9	0.572887	NA	NA	0.425353
AGGGSIEVSVPR	Q3TIX6	Fubp3	0.702682	0.920159	NA	0.612789
AGGIETIANEFSDR	Q61699	Hsph1	0.703088	0.978231	1.03854	0.671353
AGGIETIANEYSDR	Q61316	Hspa4	0.572887	0.811685	0.95773	0.433585
AGGLLGINNR	REV__Q8CIM1	Hspa4	NA	NA	0.710767	0.206754
AGGSASAMLQPLLDNQVGFK	O09061	Psmb1	0.4661	0.690667	0.80137	0.292621
AGHKATLEEARR	Q11011	Npepps	0.357136	NA	NA	0.220911
AGHMVPSDQGEMALK	Q920A5	Scpep1	0.463657	0.747775	0.864879	0.329398
AGHYAASVIIR	P55264	Adk	0.347965	NA	0.772657	0.232614
AGHYAASVIIRR	P55264	Adk	0.404532	0.686927	0.85079	0.287164
AGIATHFVDSEK	Q8QZS1	Adk	NA	NA	0.724761	0.215019
AGIFQSAK	Q9CPQ1	Cox6c	0.42459	0.705223	0.793318	0.283242
AGIISTVEVLK	Q11011	Irgq	NA	0.705524	0.801671	0.289931
AGIKVTVAGLAGKDPVQCSR	Q99LX0	Irgq	NA	NA	0.710449	0.206571
AGIPVFAWK	P50247	Irgq	NA	0.503756	0.588461	0.159966
AGKDLVSSLTSGLLTIGDR	Q91V92	Acly	0.671334	NA	NA	0.556356
AGKEPGLQIWR	P13020	Gsn	0.361911	0.666204	0.772542	0.251109
AGKFPSLLTHNENMVAK	P53026	Rpl10a	0.544875	0.723703	0.904254	0.363082
AGKLDPHLVLDQLR	Q8VDD5	Myh9;Myh10	0.310678	0.463881	0.57651	0.155013
AGKPVICATQMLESMIK	P52480	Pkm	0.456867	0.641371	0.73531	0.25686
AGKVDCQAYPQTCQK	Q9DC23	Dnajc10	0.73145	NA	NA	0.657359
AGLAPLEVR	Q80X90	Flnb	0.382499	0.49511	0.598276	0.174762
AGLELLSDQGYR	Q921I9	Exosc4	0.53934	NA	0.807793	0.338657
AGLEQGSDAGYLAESQK	Q8BMS1	Hadha	0.406324	0.636061	0.747984	0.246776
AGLEQGSDAGYLAESQKFGELALTK	Q8BMS1	Hadha	NA	0.61869	0.704124	0.221822
AGLGHPSAFGR	Q9CWS0	Ddah1	0.304411	0.44125	0.53309	0.142054
AGLILFGNDDR	Q8R0Y6	Aldh1l1	0.374793	NA	NA	0.234836
AGLLEPEVFHLNPAR	P52825	Cpt2	NA	0.537987	0.706141	0.198545
AGLNCSTETMPIK	Q6ZWX6	Eif2s1	0.533734	NA	NA	0.3815
AGLNCSTETMPIKINLIAPPR	Q6ZWX6	Eif2s1	0.540652	0.722235	NA	0.353315
AGLNEMVEYITHSR	Q91V89	Ppp2r5d	0.587493	NA	0.930877	0.443276
AGLNSLEAVK	Q6IRU2	Tpm4	0.297649	0.418533	0.513968	0.134054
AGLNSLEAVKR	Q6IRU2	Tpm4	0.30133	0.398891	0.507588	0.130159
AGLPCQDLEFVQFHPTGIYGAGCLITEGCR	Q8K2B3	Sdha	0.381513	NA	NA	0.24024
AGLPVQRPEAAEQR	Q5I012	Slc38a10	0.52331	NA	NA	0.370445
AGLQFPVGR	F8WIX8	H2afv;H2afz;Hist1h2al;Hist2h2ac;Hist2h2aa1;H2afj;H2afx	0.243193	0.330594	0.391894	0.0955235
AGLSDLELR	Q6DVA0	H2afv;H2afz;Hist1h2al;Hist2h2ac;Hist2h2aa1;H2afj;H2afx	NA	NA	0.932878	0.450208
AGLSLQQAQEGWFALTGSELR	Q4LDD4	Arap1	NA	0.905426	NA	0.589592
AGLTDQVSHHAR	Q6PA06	Arap1	NA	0.972491	1.10451	1.12893
AGLVELLLR	Q61235	Sntb2	0.359311	NA	0.873806	0.275791
AGLVGPELHEK	Q9QXS1	Plec	NA	0.576839	0.789015	0.234518
AGLYGLPK	P19096	Fasn	0.718856	NA	NA	0.634445
AGMTHIVR	P27659	Rpl3	0.604477	0.77764	0.839258	0.396049
AGNFDSEER	Q64010	Rpl3	NA	0.730736	0.893753	0.343337
AGNGQSPCGVEDVLQLLR	Q69ZR2	Hectd1	0.761524	NA	NA	0.716744
AGNGQWASVIR	Q921M3	Sf3b3	0.654946	NA	NA	0.532028
AGNILFTLDGDIK	O54988	Slk	0.582481	0.912172	NA	0.488091
AGNILLNTEGHAK	Q9JI10	Slk	NA	NA	1.06942	8.2519
AGNLGGGVVTIER	P67984	Rpl22	0.553372	0.704845	0.858934	0.345001
AGNNMLLVGVHGPR	Q8BTM8	Flna	0.381563	0.529497	0.64732	0.19243
AGNVIFRK	Q9D0K2	Lamb2	NA	NA	0.89563	0.376636
AGPAWMVTR	Q7TSJ2	Ecm1	NA	0.804946	0.946691	0.428335
AGPIWDLR	Q7TMK9	Syncrip;Hnrnpr	0.56042	0.803662	0.875445	0.396974
AGPLEVLER	Q8BQ30	Ppp1r18	0.390318	0.576178	NA	0.226808
AGQAFRK	Q64433	Hspe1	0.519877	0.738584	0.85903	0.345169
AGQAVDDFIEK	Q9DCD0	Pgd	0.413569	0.673318	0.763142	0.26282
AGQCVIGLQMGTNK	Q08093	Cnn2	0.378079	0.522353	0.64127	0.189016
AGQDHLLR	Q3TW96	Uap1l1	NA	0.709395	0.978906	0.369777
AGQINHPDHK	Q9EQC5	Scyl1	0.694162	NA	NA	0.592349
AGQNSFNLELVVAAK	Q9ET54	Palld	0.714653	0.927966	1.01336	0.644694
AGQSDKDVK	P56395	Cyb5a	0.478792	0.80358	NA	0.362536
AGQSLVECLEQALR	O55026	Cyb5a	NA	NA	0.656565	0.178126
AGQSVIGLQMGTNK	Q9DAW9	Cnn3	0.473246	0.728206	0.848501	0.321032
AGQTQPNPGILPIQPALTPR	Q3UHJ0	Aak1	0.376955	NA	NA	0.236568
AGQTTYSGVVDCFRK	Q8BH59	Slc25a12	0.404315	NA	NA	0.259022
AGQTVTVWAAGAGATHSPPSTLVWK	P21619	Lmnb2	NA	0.208931	NA	0.0585924
AGQVGVKLPEGQLPEAELPAAK	E9PYB0	Ahnak2	0.311257	0.611322	NA	0.216855
AGQVGVKLPEGQLPEAELPAAQAAAAAGAGLK	E9PYB0	Ahnak2	0.307355	0.434915	0.472893	0.13013
AGQVGVKLPEGQLPEAELPAAQAAAGAGLK	E9PYB0	Ahnak2	0.34394	NA	NA	0.210751
AGQVVTIWASGAGATHSPPTDLVWK	P48678	Lmna	0.348101	0.499085	0.575055	0.165952
AGRLPACVVDCGTGYTK	Q99JY9	Actr3	0.420011	0.628536	0.732273	0.243837
AGSDAAASRPR	P47911	Actr3	NA	0.726629	NA	0.324231
AGSELLESSAGDDASSLR	Q9QXZ0	Macf1	0.597537	NA	NA	0.455076
AGSNMLLIGVHGPTTPCEEVSMK	Q80X90	Flnb	0.351458	0.455183	0.564941	0.156165
AGSTALYWACHGGHK	Q62422	Ostf1	0.559297	NA	NA	0.409692
AGSTALYWACHGGHKDIVEVLFTQPNVELNQQNK	Q62422	Ostf1	0.680205	NA	1.06551	0.609028
AGSVADSDAVVK	Q8VED9	Lgalsl	0.521485	0.798961	0.91291	0.387183
AGTAAPAPDGLAGR	A6X919	Dpy19l1	0.392046	NA	NA	0.248828
AGTEETILYSDIDLKK	Q9JHW2	Nit2	0.375593	NA	NA	0.235477
AGTFQAFEQFGQQLLAHGHYASPEIK	P16546	Sptan1	0.312516	0.483957	0.651769	0.173952
AGTGENAPWVVEDELVK	Q9Z277	Sptan1	NA	NA	0.616778	0.159857
AGTGVDNVDLEAATR	Q61753	Phgdh	0.613302	0.754403	0.86644	0.398546
AGTGVDNVDLEAATRK	Q61753	Phgdh	0.54894	NA	0.862763	0.374996
AGTLDLSLSLPGK	P35441	Thbs1	0.786411	NA	1.01687	0.780026
AGTLQVGDR	Q80U72	Thbs1	NA	NA	0.988859	0.749513
AGTLSITEFADMLSGNAGGFR	Q9QXS1	Plec	0.395964	NA	NA	0.252061
AGTNMMMVGVHGPK	Q8VHX6	Flnc	0.38941	0.578047	0.633603	0.201455
AGTQELDDQIQANLPDEK	O35350	Capn1	0.363378	NA	0.768593	0.236097
AGTQIENIDEDFR	P57780	Actn4	0.419479	0.572706	NA	0.234566
AGTQIENIDEDFRDGLK	P57780	Actn4	0.423166	0.564016	0.784423	0.240163
AGTQIENIEEDFR	Q7TPR4	Actn1;Actn3	NA	NA	0.596161	0.151123
AGTQIENIEEDFRDGLK	Q7TPR4	Actn1	0.36611	0.481834	0.590878	0.16832
AGTQLLAGLR	P43406	Itgav	0.509684	0.827566	0.888042	0.386579
AGTSLWGGLR	P11688	Itga5	0.509371	0.826112	0.817126	0.364146
AGTTTIEAVK	D3Z2H9	2810408M09Rik;Tp53rk	NA	0.467232	0.581779	0.150636
AGTTTIEAVKR	D3Z2H9	Tpm3-rs7	0.285495	1.05208	0.567286	0.29388
AGTTTIEAVKRK	D3Z2H9	Tpm3-rs7	NA	0.464399	0.571356	0.147689
AGTVVLDDVELR	P25206	Mcm3	0.939032	1.08695	NA	1.48114
AGVAPLQVK	Q8BTM8	Flna	0.382541	0.515977	0.633546	0.186663
AGVATPGLTEDQLWR	Q91V61	Sfxn3	0.288914	0.542788	0.741759	0.201031
AGVDPLVPLR	Q9QZ08	Nagk	0.31983	0.57111	0.715686	0.206553
AGVENGKPTHFTVHTK	Q80X90	Flnb	0.378762	0.489115	0.580107	0.169218
AGVGAAFRR	Q5F285	Flnb	NA	0.431958	0.885929	0.218469
AGVGAPVTQVTLQSTQR	Q9QXS1	Plec	0.488017	0.700302	0.82532	0.309463
AGVIFPVGR	Q9QZQ8	H2afy2;H2afy	0.442307	NA	0.580609	0.186215
AGVIGLTQTAAR	P50171	H2afy2;H2afy	NA	0.683254	0.788681	0.27476
AGVLAGHDNR	P62874	Gnb1;Gnb2	0.411581	0.645261	0.762492	0.254163
AGVLAHLEEER	Q8VDD5	Myh9;Myh10	0.376177	0.456705	0.621917	0.171247
AGVLPLLTAAITQHGQHADVVR	Q8BNU0	Myh9;Myh10	NA	NA	0.535358	0.127748
AGVLSQADYLNLVQCETLEDLK	P51863	Atp6v0d1	0.448927	0.631051	NA	0.269056
AGVMALANLLQIQR	Q9CQE8		0.547757	NA	0.821824	0.352292
AGVMGPPGNR	Q01149	Col1a2	0.0729496	NA	NA	0.0378737
AGVNFSEFTGVWK	P12815	Pdcd6	0.584752	0.847148	NA	0.451055
AGVNTVTTLVENK	P12970	Rpl7a	0.578486	0.766293	0.870632	0.387146
AGVNTVTTLVENKK	P12970	Rpl7a	0.601212	0.793928	0.43669	0.258857
AGVSFSGHR	Q9QXS6	Dbn1	0.386277	NA	NA	0.244106
AGVSTNISTK	Q6PFD9	Nup98	0.827577	0.968753	NA	0.877546
AGVTTEEIDHAVHLACIAR	Q8BP48	Metap1	0.612898	0.90088	0.933725	0.500569
AGVVGPELHEK	Q9QXS1	Metap1	NA	NA	0.773686	0.247639
AGWNAYIDSLMADGTCQDAAIVGYK	P62962		NA	0.670179	0.779684	0.26589
AGWSFMLR	Q8CDJ8	Ston1	0.61085	NA	NA	0.471895
AGYQSTLTR	Q61554	Fbn1	0.106097	0.112485	0.172037	0.0330633
AGYTDQVVIGMDVAASEFYR	P17182	Eno1	0.437187	0.613	0.746888	0.247112
AGYTTDESSSSSLHTTR	Q9WVR4	Fxr2	0.78164	NA	NA	0.760806
AHAFVVQQR	Q9QXS1	Plec	0.536866	0.766021	0.869369	0.366797
AHAHLDTGR	Q8BHN3	Ganab	NA	NA	0.897919	0.380332
AHATGAGPAGR	P26039	Tln1	0.513406	0.733239	0.874208	0.345019
AHATTSNTVSK	O54724	Ptrf	0.411127	0.661671	0.785754	0.264649
AHAVAQVDAWQQLQTFFHK	Q9QYR9	Ptrf	NA	NA	0.791778	0.261525
AHCIQQMTSK	Q9Z2Q6	2017-09-05	0.339786	0.499794	0.657162	0.182003
AHDGGIYAISWSPDSTHLLSASGDK	O88342	Wdr1	0.410162	0.617922	0.745694	0.242151
AHDGGIYAISWSPDSTHLLSASGDKTSK	O88342	Wdr1	0.429435	0.592266	0.705795	0.229614
AHDWVEEDQSVVSIDVAK	Q9D281	Fam114a1	0.635595	NA	NA	0.504745
AHEGARPMR	Q9WUM3	Coro1c;Coro1b	NA	0.600108	0.509912	0.162453
AHEILPELVCCSAK	P42932	Cct8	NA	0.749036	0.930904	0.37349
AHEPTYFTVDCTEAGQGDVSIGIK	Q8BTM8	Flna	0.362996	0.471959	0.581382	0.164062
AHFFTQGSAHSDTTSDPACHAANR	P50428	Arsa	0.119393	0.319447	0.419958	0.0891973
AHFLDADPGFVHSDGTISHHDMYDYLHLSR	Q61205	Arsa	NA	0.56174	0.707198	0.205476
AHFNLDESGVLSLDR	Q9JKR6	Hyou1	0.567867	NA	0.951782	0.435132
AHFQNFPNGVTDFIK	Q8BFY9	Tnpo1	0.565425	NA	NA	0.416694
AHGELHEQFKR	Q8R1A4	Dock7	0.590181	NA	NA	0.44602
AHGFTFTR	P35486	Pdha1	0.443848	NA	0.801513	0.28147
AHGGYSVFAGVGER	P56480	Atp5b	0.405615	0.613701	0.738954	0.238392
AHGHCLHEIFLLR	Q8C0I1	Agps	0.664666	NA	NA	0.546314
AHGNSGMVR	O55142	Rpl35a	0.606253	0.783265	0.965923	0.441985
AHGPGLEGGLVGKPAEFTIDTK	Q80X90	Flnb	0.309211	0.417281	0.528938	0.137844
AHGQDLGTAGSCLR	P02463	Col4a1;Col4a5	0.427318	NA	0.379176	0.114378
AHGQDLGTAGSCLRK	P02463	Col4a1	0.363471	0.353211	0.356587	0.102584
AHGSSILACAPLYSWR	P11688	Itga5	0.622997	NA	0.828831	0.424335
AHHAAGQAVR	Q8BRT1	Itga5	NA	NA	1.07714	6.35368
AHIAQLCEK	Q68FD5	Cltc	0.430245	0.649921	0.765757	0.260785
AHILSHK	F8VPU2	Farp1	0.530141	0.814725	0.934253	0.40473
AHIVFDFHQAADGIQEQQR	P46664	Adss	0.732835	0.927097	0.929387	0.642702
AHLDEGGDQFTNR	P61622	Itga11	0.761859	1.02757	1.0928	0.806438
AHLGTALK	P62267	Rps23	0.616064	0.791374	0.891236	0.427785
AHLGTALKANPFGGASHAK	P62267	Rps23	NA	0.790527	NA	0.390791
AHLLADMAHISGLVAAK	Q9CZN7	Shmt2	0.638402	0.812373	0.879702	0.450346
AHLMEIQVNGGTVAEK	P27659	Rpl3	0.538298	0.724486	0.819265	0.334725
AHLQTLK	REV__A2ARZ3	Rpl3	NA	0.78758	NA	0.387298
AHLVAVFNEYQR	P97384	Anxa11	NA	NA	0.885289	0.36089
AHNAFDPSSVLLSR	Q7TMR0	Prcp	0.409409	0.541238	NA	0.219036
AHPAAGAVPGAPAMSASAR	Q6R0H7	Polr2a	NA	NA	0.634783	0.167877
AHPQGLVLVTDAVPALGLGNGR	Q8JZV7	Polr2a	NA	0.503513	NA	0.17505
AHPVFYQGTYSQALNDAKR	Q3TDN2	Faf2	0.491156	0.905881	0.841814	0.398233
AHQANQLYPFAISLIESVR	Q9JHU4	Dync1h1	0.407853	0.711334	NA	0.288281
AHQDIHTQLQDVK	Q8BXA1	Golim4	0.757028	NA	NA	0.707404
AHQLSVTSQVQELQNLLR	Q61595	Ktn1	0.696951	0.962815	1.0923	0.667438
AHQLVMEGYNWCHDR	P63330	Ppp2cb;Ppp2ca	0.655149	0.953764	0.980068	0.584482
AHQTGIHATEELK	Q9Z0P5	Ppp2cb;Ppp2ca	NA	NA	0.864352	0.332949
AHQVTDESLESTRR	O09044	Snap23	0.63797	0.37058	1.05993	0.309129
AHQVVEDGYEFFAK	P62137	Ppp1cc;Ppp1cb;Ppp1ca	0.56013	NA	0.932561	0.419245
AHQVVEDGYEFFAKR	P62137	Ppp1cc;Ppp1cb;Ppp1ca	0.597083	0.848187	1.02478	0.487889
AHSEVAQVR	Q9EP71	Rai14	0.452628	NA	NA	0.301313
AHSEYEEALSQGHQAYLLEEDDYSR	Q99KC8	Vwa5a	0.367629	0.765146	0.846641	0.300013
AHSIQIMK	P62717	Rpl18a;Gm17541	0.637576	0.803059	0.883067	0.4456
AHSPALGVHSFSGAQR	P53995	Anapc1	0.617005	NA	NA	0.479867
AHSSMVGVNLPQK	P09411	Pgk1	0.378674	0.543303	0.656097	0.196935
AHTCFNR	P46935	Nedd4;Smurf1;Smurf2;Hecw2;Hecw1;Nedd4l	0.864823	1.04598	1.08386	1.07036
AHTDFFEAFK	P61202	Cops2	0.527544	0.708298	0.824093	0.325763
AHTDSLNTLVALHQLYQYTQK	B2RXS4	Plxnb2	0.528435	0.817987	0.852388	0.380326
AHTMTDDVTFWK	Q68FD5	Cltc	0.388233	NA	NA	0.245702
AHTSTTQLQEELEK	Q6NZC7	Sec23ip	0.568631	0.858591	0.902022	0.436991
AHTTLLGLANMETR	Q8R0G9	Nup133	0.448647	NA	0.776214	0.272233
AHTVPAHQDR	P53702	Nup133	NA	NA	0.860515	0.3283
AHTYLGIEK	E9Q6R7	Utrn	0.523265	NA	0.897554	0.37327
AHVAPCFDASK	Q8BTM8	Flna	0.37946	0.512799	0.642338	0.187435
AHVAPCFDASKVK	Q8BTM8	Flna	0.386108	0.519877	0.643727	0.190281
AHVDEFK	Q91ZJ5	Flna	NA	NA	0.904214	0.390939
AHVIVMAATNRPNSIDPALR	Q01853	Vcp	0.516558	0.732503	NA	0.346096
AHVIVMAATNRPNSIDPALRR	Q01853	Vcp	0.537037	0.815446	0.683486	0.328446
AHVLAASVEQATENFLEK	P26231	Ctnna1	0.792948	NA	1.02985	0.798837
AHVLAASVEQATENFLEKGDK	P26231	Ctnna1	0.735394	0.953705	NA	0.683164
AIAAHWQAAAAHWQQQQQQR	Q9R0I7	Ylpm1	NA	0.958262	NA	0.794087
AIAAPQAGANTK	Q8BJH1	Zc2hc1a	0.582254	0.939956	NA	0.504481
AIAELGIYPAVDPLDSTSR	P56480	Atp5b	0.326255	0.521595	0.648285	0.182571
AIAFTQYPQYSCSTTGSSLNAIYR	P22315	Atp5b	NA	0.655954	0.824695	0.276413
AIAGTGANVIVTGGK	P42932	Cct8	0.613422	0.813788	0.924088	0.449114
AIAHYEQSADYYK	Q9DB05	Napa;Napb	0.625538	NA	NA	0.491133
AIAHYEQSADYYKGEESNSSANK	Q9DB05	Napa;Napb	0.636337	NA	NA	0.505764
AIAIPVDLDSQVNNLFLK	P11881	Itpr1	0.603033	NA	0.863814	0.423586
AIANECQANFISIK	Q01853	Vcp	0.577506	0.810163	0.918955	0.423367
AIAQLFEK	P35831	Ptpn12	NA	NA	1.02101	6.52868
AIASATEGGSVPQIR	Q9Z0X1	Aifm1	0.390589	0.628536	0.6906	0.227343
AIAVTVQEMVTK	P26039	Tln1	0.525527	0.701321	0.840004	0.327106
AICTEAGLMALR	P62192	Psmc1	0.584597	NA	0.927196	0.438701
AIDAALAAR	Q8CHT0	Psmc1	NA	NA	0.662835	0.181197
AIDFVDVTESNAR	Q8BFQ8	Pddc1	0.53419	0.84158	0.98373	0.43369
AIDLFTDAIK	Q99L47	St13	0.537251	0.822613	0.934573	0.412046
AIDLFTDAIKLNPR	Q99L47	St13	NA	0.938487	0.99414	0.709662
AIDMFNK	Q9CZW5	Dnajc7	NA	NA	0.612004	0.157793
AIDTWIESISELHR	Q9DB07	Dnajc7	NA	NA	1.04755	6.88687
AIDVEQGQTR	P35505	Fah	0.40085	0.650133	0.732642	0.245556
AIDYVQR	Q9QY33	Fah	NA	NA	1.07105	8.41591
AIEALHGHELRPGR	Q8C2Q3	Rbm14	0.539701	0.663333	0.775326	0.29866
AIEALKEFNEDGALAVLQQFK	Q7TMK9	Syncrip	0.592801	NA	0.698197	0.312848
AIEALKEFNEDGALAVLQQFKDSDLSHVQNK	Q7TMK9	Syncrip	NA	NA	0.930904	0.445377
AIEDEGGNPDEIEVTSECNK	D3YXK2	Safb	0.622014	NA	NA	0.486449
AIEINPDSAQPYK	Q99L47	St13	0.59524	NA	NA	0.452231
AIEINPDSAQPYKWR	Q99L47	St13	0.439945	0.791096	NA	0.337666
AIELFSVGQGPAK	O70310	Nmt1	0.552533	0.742781	0.965278	0.393148
AIELLQEFSDQHPENAAEIK	F8VQC1	Srp72	0.588697	NA	NA	0.444213
AIELNPANAVYFCNR	Q8BJU0	Sgta	0.623536	NA	NA	0.488467
AIEMELR	O08788	Dctn1	0.522468	0.776256	0.942155	0.38658
AIEMLGGELGSKKPVHPNDHVNK	P97807	Fh	0.380594	0.505015	0.642228	0.185947
AIEPQKEEADENYNSVNTR	P70452	Fh	NA	NA	0.671761	0.185669
AIEQADLLQEEDESPR	P61967	Ap1s1	0.466726	0.68315	0.936201	0.327205
AIESQCYVIAAAQCGR	Q8VDK1	Nit1	0.336566	NA	NA	0.205163
AIETLSGK	Q5SF07	Igf2bp2	NA	NA	0.589166	0.148261
AIETYQEAADLPDAPTDLVK	Q8BSY0	Asph	0.400551	NA	0.915432	0.310106
AIEVLQSSGLPVDGFYTQEVR	Q9CQA9	Ntpcr	0.551268	0.898161	NA	0.456582
AIFAGYKR	O55142	Rpl35a	0.574577	NA	NA	0.427335
AIFASGSPFDPVTLPDGR	P06801	Me1	0.34725	0.531355	0.677555	0.194026
AIFLADGK	Q9WUM3	Coro1b	0.378508	0.692625	0.870152	0.286849
AIFLADGKVFTTGFSR	Q9WUM3	Coro1b	0.359807	0.699742	0.881763	0.286947
AIFLADGNVFTTGFSR	Q9WUM4	Coro1c	0.432286	0.58815	NA	0.245048
AIFQAIAAK	Q9DCD0	Pgd	0.46229	0.673146	0.792497	0.283383
AIGALSSSQK	Q8R4U7	Luzp1	0.685851	NA	NA	0.578943
AIGAVPLIQGEYMIPCEK	P18242	Ctsd	0.305816	0.595497	0.649114	0.195022
AIGFQSQLSEFQVSLHDLEK	Q8C163	Ctsd	NA	0.68519	NA	0.288946
AIGGIILTASHNPGGPNGDFGIK	Q9D0F9	Pgm1	0.268562	NA	NA	0.156371
AIGIDPGYSK	Q8BJU0	Pgm1	NA	0.921321	NA	0.635594
AIGKDNFTAIPEGTNGVEER	Q62188	Dpysl3	0.325213	0.544456	0.697617	0.197688
AIGNALKSWNETFHAR	G3X9L6	Dpysl3	NA	0.592411	0.719507	0.218217
AIGNIELGIR	P14873	Map1b	0.611907	NA	0.978063	0.490307
AIGNIVTGTDEQTQK	P52293	Kpna2	0.948917	NA	NA	1.48715
AIGSASEGAQSSLQEVYHK	Q9Z2U1	Psma5;Gm8394	0.481693	0.737735	0.816541	0.318229
AIGTDEDLAHSSIR	Q9Z1J3	Nfs1	0.413183	0.642996	0.831861	0.271485
AIGTEPDSDVLSEIMHSFAK	Q8BKC5	Nfs1	NA	0.755114	NA	0.35174
AIGVKPPR	Q01853	Vcp	0.544211	0.800685	NA	0.397474
AIGVLTSGGDAQGMNAAVR	P12382	Pfkl;Pfkp	0.47276	0.718949	0.873404	0.324565
AIHKESGQVVAIK	Q9JI10	Stk3	0.661361	NA	1.03027	0.570652
AIHMALDCCGIAGPLEQFISDTCPK	P40240	Cd9	0.197251	0.431294	0.591755	0.13969
AIHMALDCCGIAGPLEQFISDTCPKK	P40240	Cd9	NA	0.344855	NA	0.105724
AIHNKVNIVPVIAK	P42208	2017-09-02	0.305445	0.536413	0.653324	0.18359
AIHSWLTR	P99026	Psmb4	0.51248	0.719979	0.876432	0.340153
AIIAPHAGYTYCGSCAAHAYK	Q91VH6	Memo1	0.571202	0.777572	0.863824	0.386524
AIIASNIMYIVGQYPR	Q6P5F9	Memo1	NA	0.665095	NA	0.273477
AIIEDVQR	Q9QWY8	Asap1	0.498261	0.880905	0.935957	0.418576
AIIEEYLHLNDMK	Q6NZJ6	Eif4g1	0.788825	NA	NA	0.777533
AIIIFVPVPQLK	F6SVV1	Gm9493;Rps7	0.547347	0.717539	0.427899	0.215921
AIINLAVYGK	Q9WVJ3	Gm9493;Rps7	NA	0.490706	0.571428	0.153138
AIIVEFAQQGLNAALFYENKDPR	Q05D44	Gm9493;Rps7	NA	0.787773	NA	0.387525
AIKVEQATKPSFESGR	Q91VM5	Rbmxl1;Rbmx	0.490191	0.629402	0.780333	0.273915
AILAELTGR	P35486	Rbmxl1;Rbmx	NA	0.65201	0.807403	0.268445
AILDDLLK	P41216	Acsl1	0.403565	0.597926	0.568042	0.193261
AILDEVTHVQDLFLR	E9Q555	Acsl1	NA	NA	0.959848	0.535848
AILDGNGLEK	Q8VDQ1	Acsl1	NA	NA	0.779906	0.252283
AILDKATNK	Q91W59	Acsl1	NA	NA	1.02439	6.42049
AILEFAER	O35239	Ptpn9	0.527656	0.834185	NA	0.405642
AILFLPMSAK	P15655	Fgf2	0.386002	NA	0.970642	0.325174
AILGSVER	Q9D0R2	Fgf2	NA	0.763181	0.844301	0.340211
AILIFNNHGKPR	Q9DCR2	Fgf2	NA	0.71989	1.08969	0.433306
AILILDNDGDRLFAK	P61924	Copz1	0.590382	0.838278	1.02512	0.478281
AILKVPEDPTQCFLLFANQTER	Q9DB73	Cyb5r1	NA	0.578938	0.670652	0.199988
AILNGIDSINKVLEHFRR	Q9CW03	Smc3	NA	1.07054	NA	9.48982
AILNPLCQVDYR	Q9D662	Sec23b	0.754264	NA	NA	0.701748
AILPCIK	P60843	Eif4a1	0.710974	0.899901	NA	0.608169
AILPCQDTPSVK	P24527	Lta4h	NA	0.521362	0.643537	0.177661
AILPFFPK	P09470	Ace	NA	NA	0.445376	0.0982442
AILQATMR	P31230	Aimp1	NA	NA	0.964437	0.556077
AILQQLGLNSTCDDSILVK	P17710	Hk1	0.464671	0.60498	0.841357	0.275856
AILSYLAAK	P24472	Hk1	NA	NA	0.870582	0.340784
AILTFALDSAEQK	Q9CRA8	Exosc5	0.655042	NA	NA	0.532166
AILTPNHVEFSR	Q9CZ42	Carkd	0.349018	0.658772	0.719896	0.2337
AILTVEDLTEVER	Q6EDY6	Lrrc16a	0.638284	NA	NA	0.508448
AILVDLEPGTMDSVR	P99024	Tubb5;Tubb2a;Tubb2b;Tubb3	0.391557	0.495217	0.565846	0.169184
AIMAQLPQEQK	P26231	Ctnna1	0.26423	0.949904	NA	0.332111
AIMTYVSSFYHAFSGAQK	P57780	Actn4;Actn1	0.434901	0.589292	0.698576	0.228186
AINDNTNSR	Q9R0Q3	Actn4;Actn1	NA	NA	0.896445	0.377943
AINEAYK	P14824	Anxa6	0.429631	NA	NA	0.280736
AINEAYKEDYHK	P14824	Anxa6	0.433979	0.719003	0.809123	0.294561
AINEAYKEDYHKSLEDALSSDTSGHFR	P14824	Anxa6	0.374695	NA	0.849616	0.272298
AINFNFGYAK	Q8BML9	Qars	NA	0.827038	NA	0.43867
AINPINTFTK	Q5FWK3	Arhgap1	0.552693	0.80966	0.937518	0.415118
AINQGGLTSVAVR	Q9QUM9	Psma6	0.496475	0.701877	0.864063	0.323944
AINQQTGAFVEISR	Q3U0V1	Khsrp	0.706581	NA	NA	0.613077
AINVQEEK	P16546	Sptan1	0.327428	0.570211	0.676469	0.198997
AIPDLTAPVAAVQAAVSNLVR	Q64727	Sptan1	NA	0.421587	0.550748	0.134871
AIPSLHGPLMVLNHVVR	P46061	Rangap1	0.747863	NA	NA	0.688892
AIQAELLK	Q9CR16	Ppid	0.565595	0.808801	0.788467	0.37354
AIQDDCQVITAR	Q3UVL4	Vps51	0.476283	NA	0.90208	0.344514
AIQGATSHHLGQNFSK	Q8CGC7	Eprs	0.538724	0.76337	0.883984	0.370989
AIQGWLK	Q8VC30	Eprs	NA	0.782712	0.996697	0.437232
AIQIMYQNLQQDGLENVHLEQVR	Q9WVJ3	Cpq	0.346162	0.591976	0.708165	0.214164
AIQLNPTYIR	Q91Z38	Ttc1	0.764595	NA	NA	0.723224
AIQLSGTEQLEALK	O88544	Cops4	0.475492	NA	0.76547	0.279788
AIQMVANSLK	Q60823	Akt2	0.339747	0.972551	NA	0.373605
AIQTLQMELQQIMK	Q9Z2Z9	Gfpt2	0.666567	0.94459	NA	0.587573
AIQYGASAHDWMFR	O35855	Bcat2	NA	0.755897	NA	0.352541
AIQYGASAHDWMFRV	O35855	Bcat2	NA	NA	0.720387	0.212392
AIRDGVIEASINHEK	P14685	Psmd3	0.452373	NA	0.784748	0.277814
AIRGHLENNPALEK	P14869	Rplp0;Gm8730	NA	0.728598	NA	0.326039
AISCVGHLVGHLGDR	Q6ZQ73	Cand2	0.378685	NA	0.982064	0.326116
AISFVGSNQAGEYIFER	Q9EQ20	Aldh6a1	0.233299	0.645429	0.790816	0.224697
AISGLEQDQPTRR	Q62384	Zpr1	0.604946	NA	NA	0.464366
AISGVHTVR	Q9Z0N1	Zpr1	NA	0.808018	0.922193	0.416373
AISHEHSPSDLEAHFVPLVK	Q76MZ3	Ppp2r1a	0.286677	NA	0.633406	0.167744
AISHEHSPSDLEAHFVPLVKR	Q76MZ3	Ppp2r1a	0.564194	0.721567	0.89879	0.369041
AISKDHLYGTLDPNTR	Q9JHU4	Dync1h1	NA	0.785863	0.835462	0.35076
AISSSAISR	Q6NVF9	Cpsf6	0.619757	0.890628	NA	0.505817
AISTLNGLR	P70372	Elavl1	0.710531	0.917456	1.01906	0.633819
AITGASLADIMAK	Q8BP67	Rpl24	0.617196	0.830399	0.883531	0.447145
AITGASLADIMAKR	Q8BP67	Rpl24	NA	0.594578	1.07289	0.342846
AITGIQAFTVGK	Q60759	Gcdh	0.420854	NA	NA	0.2731
AITHLNNNFMFGQK	Q8R081	Hnrnpl	0.530318	0.686193	0.766398	0.301178
AITIAGIPQSIIECVK	Q61990	Pcbp2	0.614614	0.792718	0.923493	0.438403
AITIAGVPQSVTECVK	P60335	Pcbp1	0.644166	0.468027	0.799165	0.269916
AITKDENEWK	Q4VAA2	Cdv3	0.58676	NA	NA	0.441863
AITLSALIYCLR	Q8K010	Cdv3	NA	NA	0.688111	0.194185
AITSAYYR	P46638	Rab11b;Rab11a;Rab25	0.586486	0.876121	1.02455	0.495019
AITSGGITYQDQPWHAECFVCVTCSK	P97447	Fhl1	0.430961	NA	0.621859	0.199276
AITSGGITYQDQPWHAECFVCVTCSKK	P97447	Fhl1	0.381177	0.503525	0.625816	0.182177
AITTSLTTK	Q6P5E4	Uggt1	0.553512	0.812024	0.86693	0.394603
AITVASQTNCPLYVTK	Q62188	Dpysl3	0.364195	0.551669	0.693588	0.20478
AITVFSPDGHLFQVEYAQEAVK	Q9Z2U0	Psma7;Psma8	0.431382	0.656507	0.861706	0.287978
AITVFSPDGHLFQVEYAQEAVKK	Q9Z2U0	Psma7;Psma8	0.437735	0.665095	0.80616	0.277786
AITVHPEK	Q91ZX7	Lrp1	0.841554	NA	NA	0.921171
AIVAGDQNVEYK	P97447	Fhl1	0.457698	0.565082	0.676687	0.221164
AIVAGDQNVEYKGTVWHK	P97447	Fhl1	0.574087	0.597014	0.68259	0.258895
AIVAIENPADVSVISSR	P14206	Rpsa	0.551409	0.700629	0.760064	0.311951
AIVDALPPPCESACSLPTDVDKWFHQQK	Q9D819	Ppa1	0.399958	NA	NA	0.255378
AIVDALPPPCESACSLPTDVDKWFHQQKN	Q9D819	Ppa1	0.423146	0.58262	NA	0.239754
AIVDCGFEHPSEVQHECIPQAILGMDVLCQAK	Q9Z1N5	Ddx39b	0.509564	NA	NA	0.35623
AIVDTVDNLLR	Q8JZZ7	Lphn2	0.643481	1.0125	1.04357	0.625728
AIVPRPEGGAQLDK	Q6Y5D8	Arhgap10	0.451646	NA	NA	0.300417
AIVQEATR	Q8CHT0	Arhgap10	NA	0.699742	0.880721	0.319673
AIVQLKPR	Q9QXS1	Arhgap10	NA	NA	0.899623	0.383138
AIVQLVNK	Q61205	Pafah1b3	0.364543	0.635689	0.769425	0.242847
AIVQLVNKLQPQAR	Q61205	Pafah1b3	NA	0.556479	0.746117	0.215153
AIVVTDGER	P06801	Me1	0.443567	0.649284	0.796026	0.271847
AIVWGMQTR	Q91V92	Me1	NA	0.882029	0.938952	0.51682
AIWAALQTQASSSAK	Q6P5E4	Uggt1	0.52043	NA	NA	0.367432
AIWHAFTALDLDR	Q6A028	Swap70	0.370737	0.623384	0.897656	0.271817
AIWNVINWENVTER	P09671	Sod2	0.338764	0.547032	0.687137	0.198131
AIYDIERPDLITYEPFYTSGYEDK	Q8K4G5	Ablim1	0.289313	NA	NA	0.170762
AIYEAVLR	Q11136	Ablim1	NA	0.838161	NA	0.455289
AIYEVLFR	Q9QXS1	Plec	0.645629	0.819543	0.953887	0.48535
AIYNSGQDHVQNEENYAQVLDK	Q9QWY8	Asap1	0.442568	0.746395	0.929435	0.339322
AIYQATYR	O55234	Psmb5	0.51148	NA	NA	0.358188
AIYQVYNALQEK	Q3TCJ1	Psmb5	NA	NA	0.964299	0.555428
AKADAECYTALK	Q8BFZ9	Erlin2	0.338252	NA	NA	0.206435
AKAEEMLSK	Q60631	Erlin2	NA	NA	1.03372	6.477
AKAGAGSATLSMAYAGAR	P08249	Erlin2	NA	0.546142	NA	0.197493
AKDDSELEGQVISCLK	Q61543	Glg1	0.72735	NA	NA	0.649782
AKDEQSAVSMLK	Q62261	Sptbn1	NA	0.929593	0.87701	0.544534
AKDEQSAVSMLKK	Q62261	Sptbn1	0.550582	0.940402	0.920341	0.473083
AKDINQEVYNFLATAGAK	Q99KI0	Aco2	0.386153	0.526411	0.71961	0.208672
AKDIVPGDIVEIAVGDKVPADIR	O55143	Atp2a2	0.586623	NA	NA	0.441698
AKDLEEELER	Q8R311	Atp2a2	NA	0.906111	NA	0.59141
AKDPFAHLPK	Q9D8N0	Atp2a2	NA	0.639294	0.910344	0.301291
AKDQDILDLVSVLHDPETLLR	P22907	Atp2a2	NA	NA	1.03784	6.42153
AKEAAALGSHGSCSSEVEK	Q9CR51	Atp6v1g1	0.369097	NA	0.918895	0.297406
AKEAAEQDVEK	P47963	Rpl13	0.544066	0.756782	0.913893	0.379733
AKEALELTDTGLLSGSEER	Q9JHU4	Dync1h1	0.432115	0.74318	0.708015	0.27418
AKEDFLKK	P05132	Prkaca	0.491234	NA	NA	0.337884
AKEFGASECISPQDFSK	P28474	Adh5	0.327252	0.587056	0.777291	0.225242
AKEFTNVYIK	P29341	Gm10110;Pabpc4;Pabpc1;Pabpc6	0.628929	0.780046	0.94291	0.44737
AKELDPTNMTYITNQAAVHFEK	Q60864	Stip1	0.526111	NA	NA	0.373391
AKELLGQGLLLR	Q8R1B4	Stip1	NA	NA	1.06137	7.43942
AKELLTK	Q8K3A0	Stip1	NA	NA	1.00663	6.51034
AKEMAASSTVVEDITK	Q9WTQ5	Stip1	NA	NA	0.870841	0.341119
AKEPVCGHNGETYSSVCAAYSDR	Q9Z0J1	Reck	0.431007	NA	NA	0.281943
AKEQEVTALVQK	Q9EP71	Rai14	0.462833	0.772185	0.810417	0.3225
AKESWEMSSAEK	P30416	Fkbp4	0.661247	NA	NA	0.541241
AKEVENEQTPVSEPEEEK	O70318	Epb41l2	0.337994	0.551931	NA	0.202686
AKEVLEEISCYPENNDAK	O70589	Cask	0.274353	NA	NA	0.160346
AKEVPLENQLQSMEVTEA	P26638	Sars	0.564308	NA	NA	0.41541
AKFEELNMDLFR	P20029	Hspa5	0.577078	0.827058	0.534004	0.298009
AKFENLCK	P11499	Hsp90ab1	0.673533	1.01101	1.02225	0.652342
AKFFPEDVSEELIQEITQR	P26043	Rdx	NA	NA	0.775343	0.248863
AKFLENYDAIR	Q9JKB1	Rdx	NA	0.683873	NA	0.287903
AKFYPEDVSEELIQDITQR	P26041	Msn	0.425201	0.588191	0.731023	0.233874
AKGILFVGSGVSGGEEGAR	Q9DCD0	Pgd	0.533125	NA	0.786354	0.322907
AKGLDLGGK	E9Q616	Ahnak	0.536071	NA	NA	0.384011
AKGLEVDVK	E9Q616	Ahnak	NA	NA	1.01654	6.75481
AKGLEVDVKGPK	E9Q616	Ahnak	0.48898	0.902542	0.986242	0.437532
AKHAEELAAQKR	Q9QWV9	Ccnt1	0.876702	NA	NA	1.04657
AKHDISSIK	Q9R0B9	Ccnt1	NA	1.02828	0.96578	9.41622
AKHPMDTEITK	P17427	Ap2a2	0.379221	0.712727	0.857467	0.289864
AKHTQESCETWGVNGETGTLVDMK	P80318	Cct3	0.637589	NA	NA	0.507489
AKIDDPTDSKPEDWDKPEHIPDPDAK	P14211	Calr	0.0685665	0.178929	0.340635	0.0591342
AKIDNYIPIF	P51863	Calr	NA	NA	0.836572	0.301897
AKIIGFGSALLEEVDPNPANFVGAGIIHTK	P17427	Glud1	NA	0.65763	NA	0.267966
AKKDDTDDEIAK	P35564	Canx	0.443659	0.904806	0.658611	0.320485
AKKGEDALFTTR	Q8BU14	Sec62	0.824027	NA	0.859253	0.828919
AKKPAVVAK	O70251	Sec62	NA	NA	0.79056	0.260553
AKLAEQAER	P63101	Sec62	NA	0.662369	NA	0.27145
AKLDENSAFLQFNWK	P16546	Sptan1	NA	0.553521	0.720469	0.206897
AKLDNNTELSFFAK	O88844	Idh1	0.294159	0.493151	0.772346	0.197919
AKLDVHFAGAAK	Q8VHX6	Flnc	NA	0.952018	1.02474	0.814394
AKLEEHFKNQELR	Q8BKC5	Ipo5	0.671959	NA	NA	0.557308
AKLEETITQAR	O08532	Cacna2d1	0.417541	NA	NA	0.270249
AKLEQALSPEVLELR	Q9D8S9	Bola1	0.580273	NA	NA	0.434075
AKLEQLFQDEVAK	Q9QXS1	Plec	0.493188	0.638606	0.814008	0.286947
AKLGDSHDLQR	P16546	Sptan1	NA	NA	0.757103	0.235853
AKLNWLSVDFNNWK	Q9R0Q7	Ptges3	0.589676	0.841265	0.659023	0.355932
AKLQELEGAVK	Q61879	Myh10	0.263455	0.380439	0.487033	0.120018
AKLQEMESAVK	Q8VDD5	Myh9	0.366704	0.567128	0.712881	0.213119
AKLQIELGK	P14733	Myh9	NA	NA	0.380725	0.0798677
AKLSELNQK	P16546	Sptan1	0.330795	0.564038	0.707435	0.205003
AKLSESHR	P16546	Sptan1	0.333293	NA	0.747839	0.218804
AKLVILANNCPALR	P62889	Rpl30	NA	NA	0.933423	0.451566
AKNEILDEVISLSQVTPK	P58281	Opa1	0.403085	NA	0.255722	0.0779406
AKNGHLAVVAPR	Q9WTI7	Myo1c	0.368794	0.544163	0.680882	0.201031
AKNNTVTPGGKPNK	O55142	Rpl35a	0.495589	NA	NA	0.342182
AKNTVIATGGYGR	Q8K2B3	Sdha	NA	NA	0.877308	0.34968
AKPAETPAPAHK	Q9D2G2	Dlst	0.310383	NA	0.660334	0.181838
AKPEYHK	Q8VDJ3	Hdlbp	0.277269	NA	NA	0.162359
AKPLATTQPAK	P27546	Map4	0.401746	0.737751	0.808584	0.291145
AKPLATTQPAKTSTSK	P27546	Map4	0.413937	0.71567	NA	0.292521
AKPLTDSER	Q8CI94	Map4	NA	0.663981	0.764385	0.257895
AKPSPEHAPTISAPDASGPQKR	Q8VCI5	Pex19	0.509491	NA	NA	0.356156
AKPVVSFIAGITAPPGR	Q9WUM5	Suclg1	NA	NA	0.627315	0.164504
AKQFLPFLQR	Q78PY7	Snd1	0.580361	NA	NA	0.43418
AKQIVWNGPVGVFEWEAFAR	P09411	Pgk1	0.348003	0.526688	0.641544	0.185393
AKQTLENER	Q8VDD5	Myh9	0.391572	0.547745	0.693792	0.208657
AKQTLENERGELANEVK	Q8VDD5	Myh9	0.382861	0.546705	0.661153	0.199517
AKSQIALK	P14152	Myh9	NA	NA	0.775892	0.249271
AKVAPEEVSEVIFGHVLTAGCGQNPTR	Q8CAY6	Acat2;Acat3	0.33687	NA	0.584217	0.162281
AKVDEFPLCGHMVSDEYEQLSSEALEAAR	Q6ZWV3	Rpl10;Rpl10l	0.674596	0.332572	NA	0.217571
AKVGAAEEELHK	Q99PL5	Rrbp1	NA	0.993647	NA	1.2647
AKVGAAEEELHKSR	Q99PL5	Rrbp1	NA	NA	0.970896	0.58948
AKVTEAVECLLSLK	Q8CGC7	Eprs	0.614391	0.905706	NA	0.510661
AKVTGDEWGDNYYLVGPYTEQGVR	Q9Z1E4	Gys1	0.351521	NA	NA	0.216563
AKVYEGSILEADCDILIPAASEK	P26443	Glud1	0.378314	0.580161	0.709448	0.217514
AKVYGQGLSEGR	Q80X90	Flnb	0.468108	0.560511	0.644488	0.214132
AKWDSWNK	P31786	Dbi	0.313154	1.02985	0.771623	0.352174
AKWDSWNKLK	P31786	Dbi	0.325186	NA	NA	0.196659
AKWYPEVR	P63001	Dbi	NA	0.614614	0.743363	0.232795
AKYHGNVTLLR	P19096	Fasn	0.731551	NA	NA	0.657547
AKYPDYEVTWADDGY	Q9DAK9	Fasn	NA	0.620272	0.759423	0.239922
AKYVYDSAFHPDTGEK	Q91V61	Sfxn3	0.401942	0.636086	0.739351	0.243664
ALAAAGYDVEK	P43277	Hist1h1e;Hist1h1t;Hist1h1c;Hist1h1d	0.375527	0.514707	0.648499	0.188575
ALAAAGYDVEKNNSR	P43277	Hist1h1e;Hist1h1t;Hist1h1c;Hist1h1d	0.33147	0.546584	0.648953	0.188622
ALAAFLKK	Q9CZX8	Rps19	0.617752	0.773045	0.778379	0.379676
ALAAGGVGSIVR	Q9CPW4	Arpc5	0.518304	0.735878	0.846949	0.339858
ALAAGGYDVEK	P43276	Arpc5	NA	NA	0.366247	0.076016
ALAAGGYDVEKNNSR	P43276	Hist1h1b	0.298644	0.332154	0.364152	0.0956219
ALAAQNIVEDMEQR	Q91YN5	Uap1	0.807496	NA	NA	0.823819
ALADHSMAQTPR	Q9DBG7	Srpr	0.731695	NA	0.872557	0.610629
ALADLVHSHIQSNK	P22315	Fech	0.417226	0.681323	0.818581	0.280524
ALADLVHSHIQSNKLCSTQLSLNCPLCVNPVCR	P22315	Fech	NA	0.677543	NA	0.282947
ALADTENLR	Q99LP6	Fech	NA	0.898062	0.952392	0.556577
ALADYIR	Q9D1Q6	Erp44	0.530825	0.845033	0.953336	0.424542
ALAEDWALDLVR	A2BDX3	Mocs3	0.650252	0.861207	0.984353	0.52392
ALAEEAKR	Q9QXS1	Mocs3	NA	NA	0.86398	0.332492
ALAEEWSCPFMETSAK	P61226	Rap2b	0.357045	0.647149	0.599867	0.204022
ALAEGVLLR	P51855	Gss	0.480393	0.689944	0.758292	0.284585
ALAEKQPELQISER	Q60710	Samhd1	0.316781	0.450702	0.63394	0.164694
ALAENSGVK	P42932	Cct8	0.566142	0.815013	NA	0.419372
ALAEQLVLEANGR	Q9EQC1	Hsd3b7	0.511743	NA	NA	0.358456
ALAESWNAAFLESSAK	Q921J2	Rheb	0.754173	NA	NA	0.701563
ALAFHPIEPVLITASEDHTLK	O55106	Strn	0.461416	NA	NA	0.309406
ALAFHPVEPVLVTASEDHTLK	Q9ERG2	Strn3	0.547019	NA	NA	0.395953
ALAGCDFLTISPK	Q93092	Taldo1	0.596595	0.818217	0.917114	0.438333
ALAKQVATALQNLQTK	Q64727	Taldo1	NA	0.482989	NA	0.164923
ALALDLGSPAALR	Q3UPH7	Arhgef40	0.493422	NA	NA	0.340039
ALALGALQNIR	Q60847	Col12a1	0.629341	0.660497	0.773066	0.330072
ALALGHLSSAFAASQEAVTSSER	Q6PD26	Pigs	0.510044	0.91534	0.797477	0.398429
ALALLEDEEQAVR	Q3TZZ7	Esyt2	0.588359	0.738486	NA	0.389787
ALALVPGTPTR	Q9QYR6	Map1a	0.489494	NA	NA	0.336176
ALAMGYKPK	Q99JY0	Hadhb	NA	NA	0.66534	0.18244
ALANSLACQGK	P05064	Aldoa;Aldoart1	0.517979	0.781655	0.898013	0.373727
ALANSLACQGKYTPSGQSGAAASESLFISNHAY	P05064	Aldoa	0.571826	NA	0.871269	0.398362
ALANVATVLAR	P57716	Ncstn	0.692194	0.906353	1.01285	0.60284
ALANVNIGSLICNVGAGGPAPAAGAAPAGGAAPSTAAAPAEEK	P47955	Rplp1	NA	NA	0.685037	0.19255
ALANVNIGSLICNVGAGGPAPAAGAAPAGGAAPSTAAAPAEEKK	P47955	Rplp1	0.443919	0.561326	0.519994	0.180571
ALAPEYAK	P09103	P4hb	0.524398	0.750815	0.896445	0.363198
ALAPQLAR	Q64105	Spr	0.425026	0.691928	0.775827	0.274606
ALAPTWEQLALGLEHSETVK	Q91W90	Txndc5	0.522559	0.785824	NA	0.376884
ALAQEWGCPFMETSAK	Q8BU31	Rap2c	0.476506	NA	0.659075	0.230368
ALASEWKPEIR	P13595	Ncam1	0.675746	NA	NA	0.563114
ALASIDSK	Q64727	Vcl	0.33477	0.511539	0.686206	0.189794
ALASIDSKLNQAK	Q64727	Vcl	0.320578	0.500082	0.590483	0.165656
ALASLATATLESVIQER	Q9D483	Vcl	NA	NA	1.11014	8.5722
ALASLMTYK	P26443	Glud1	0.450054	0.66843	0.789425	0.277683
ALASQLQDSLK	Q64727	Vcl	0.334682	0.516959	0.674211	0.188353
ALASQLQDSLKDLK	Q64727	Vcl	0.33235	0.49419	0.678804	0.184329
ALASTCKPELQK	Q3UW53	Hddc2	NA	0.787091	NA	0.386723
ALASVLLQDHIR	Q91YH5	Atl3	0.433697	NA	0.911788	0.324971
ALATSSINMK	Q69ZW3	Atl3	NA	NA	0.743047	0.226477
ALAVEGKR	Q62261	Myh10	NA	NA	0.971174	0.591082
ALAVELLDK	Q8BPM2	Myh10	NA	0.981439	1.03966	1.10845
ALAVGGLGSIIR	Q9D898	Arpc5l	0.493555	0.723093	0.87363	0.333477
ALAVSDLNR	Q05920	Pc	0.434421	0.750136	NA	0.316285
ALAVVYGPHEIR	Q921I9	Pc	NA	NA	0.818976	0.284854
ALCADLSPR	Q6P1B1	Xpnpep1	NA	NA	0.630091	0.16575
ALCAEADR	P16546	Sptan1	0.354464	NA	NA	0.218837
ALCAEADRLQQSHPLSASQIQVK	P16546	Sptan1	0.333489	0.570349	0.650152	0.194234
ALCAEADRLQQSHPLSASQIQVKR	P16546	Sptan1	NA	0.486467	0.652482	0.171624
ALCAVYEHWVPK	O70475	Ugdh	0.596514	0.782198	0.857166	0.399991
ALCDVGTAISCSR	Q9CRC0	Vkorc1	0.518258	0.843768	0.939223	0.413196
ALCGFTEAAAQAAYLVGVSDPNSQAGQQGLVEPTQFAR	P26039	Tln1	0.464513	0.802976	0.745012	0.315332
ALCHLVLK	Q9CYG7	Tomm34	0.729569	0.957637	NA	0.677481
ALCLDLLELNTTNEVFK	E9Q6R7	Tomm34	NA	NA	0.910101	0.401512
ALCQITDSTMLQAVER	Q9QZE5	Copg1	0.559238	NA	NA	0.409626
ALDDFVLGSAR	Q9JIG8	Praf2	0.560459	NA	0.98647	0.444394
ALDDGVGNQLGALVHQR	Q3TIX6	Fubp3	0.76199	NA	NA	0.717721
ALDDISESIK	Q9D8S4	Rexo2	0.652186	0.841007	0.89195	0.482217
ALDDKNCWEK	Q8CIE6	Copa	0.575642	NA	NA	0.428589
ALDEGDIALLK	P46471	Psmc2	0.579479	0.804123	0.922996	0.422803
ALDETLENQK	E9Q6R7	Psmc2	NA	0.746804	NA	0.343398
ALDETLENQKHTLHK	E9Q6R7	Utrn	0.452571	0.773997	0.926733	0.352236
ALDEVTSSQPPPPPPPPPPTQEAQETTPSLDEELSK	Q9QXS6	Dbn1	0.311897	NA	NA	0.186908
ALDEYYDKHFTEFVPLR	P50516	Atp6v1a	0.508479	NA	0.874784	0.351989
ALDFIASK	P57780	Actn4;Actn1;Actn3	0.409876	0.572846	0.697438	0.218835
ALDGDFSEDNR	Q71LX4	Tln2	0.290322	NA	0.579671	0.151583
ALDGDFSEDNRNK	Q71LX4	Tln2	NA	0.401125	NA	0.128176
ALDGDFTEENR	P26039	Tln1	0.532273	0.740741	0.881285	0.357822
ALDGLWHFR	P12265	Tln1	NA	NA	0.500078	0.115551
ALDGLWNR	Q8CFX1	H6pd	0.423122	NA	NA	0.275063
ALDGPEQMELEEGK	P62196	Psmc5	0.505538	NA	NA	0.352142
ALDIAENEMPGLMR	P50247	Ahcy	0.30544	0.507131	NA	0.178682
ALDIDLDKPLADSEK	O54774	Ap3d1	0.471037	NA	NA	0.318418
ALDIDLDKPLADSEKLPVQK	O54774	Ap3d1	NA	NA	0.916859	0.414536
ALDIVESEK	Q924C1	Xpo5	0.789509	NA	NA	0.779157
ALDKLDGTEINGR	Q3TWW8	Srsf6	0.758815	NA	1.01433	0.720784
ALDLDPSK	Q8BWT1	Acaa2	NA	NA	0.780918	0.253051
ALDLDPSKTNVSGGAIALGHPLGGSGSR	Q8BWT1	Acaa2	0.300636	0.642948	1.02318	0.289669
ALDLDSSCK	Q60864	Stip1	0.56768	0.790755	0.893944	0.400587
ALDLDSSCKEAADGYQR	Q60864	Stip1	0.489843	NA	0.954953	0.376713
ALDLELK	P10107	Anxa1	0.44872	0.710505	0.771738	0.285878
ALDLELKGDIEK	P10107	Anxa1	0.409374	0.692007	0.631909	0.233344
ALDLFSDNAPPPELLEIINEDIAKK	Q922R8	Pdia6	0.158653	NA	NA	0.0863754
ALDLIEVLVTK	Q7TPV4	Pdia6	NA	NA	0.973022	0.60212
ALDLLDR	Q63844	Mapk3	0.468342	0.782185	0.931211	0.362674
ALDLTMR	Q9D855	Uqcrb	0.448665	0.662189	0.741853	0.262723
ALDLTRPVTFVSNAK	P12265	Uqcrb	NA	0.432712	0.447518	0.115556
ALDLVAAK	P14685	Psmd3	0.529987	0.639784	NA	0.306223
ALDPALWTIQK	O70423	Aoc3	NA	NA	0.644243	0.172251
ALDQASEEIWNDFR	O08663	Aoc3	NA	NA	1.08994	7.21422
ALDQGIPITSASYYATVSLEQVR	G3X8U3	Aoc3	NA	NA	0.66847	0.184006
ALDQVSGIPGCIFVHASGFIGGHHTR	Q9JK81	Aoc3	NA	NA	0.948124	0.493148
ALDRNGDGVVDIGELQQGLQSLGIPLGQDAEEK	Q8BMD8	Aoc3	NA	0.479402	NA	0.163194
ALDTMNFDVIK	P29341	Pabpc1;Pabpc6;Pabpc2	0.596498	0.801225	0.935389	0.435405
ALDTMNFDVMK	D3Z5M2	Gm10110;Pabpc4	0.550056	NA	NA	0.399316
ALDTVLFGPPLLTR	P70302	Stim1	0.556266	NA	NA	0.406264
ALDVAALQK	Q8BM55	Tmem214	NA	NA	1.0381	6.4575
ALDVGSGSGILTACFAR	P23506	Pcmt1	0.43654	0.684326	0.861915	0.298253
ALDVIQAGK	Q6NZB0	Dnajc8	0.656923	0.851488	NA	0.513947
ALDVIVDLLEK	Q3TMH2	Dnajc8	NA	NA	0.968439	0.575973
ALDVNVALR	Q00915	Rbp1	0.414314	0.529699	0.838474	0.24238
ALDVNVALRK	Q00915	Rbp1	NA	NA	0.843282	0.308885
ALDVSASDEEMARPK	Q8R146	Apeh	0.431634	NA	NA	0.282495
ALDYYMLR	P26039	Tln1	0.552993	0.748772	0.915152	0.380789
ALEATIEYIK	Q71LX4	Tln2	NA	0.459596	0.52774	0.137076
ALEATTEHIR	P26039	Tln1	0.51014	NA	0.832476	0.332128
ALEAVFGK	Q91VM5	Rbmxl1;Rbmx	0.483759	0.682695	0.791328	0.29245
ALEDETK	Q61879	Rbmxl1;Rbmx	NA	0.416712	NA	0.134769
ALEDETKNHEAQIQDMR	Q61879	Myh10	0.223144	0.383016	0.548174	0.127195
ALEDVCIETIEAGFMTK	O88844	Idh1	0.326962	0.602918	0.761066	0.225272
ALEEAGFK	O08529	Capn2	0.42396	NA	NA	0.275789
ALEEAGFKLPCQLHQVIVAR	O08529	Capn2	0.43695	0.636334	0.790816	0.264958
ALEEALEAK	Q61879	Myh10;Myh11	0.260377	0.422825	0.545503	0.136602
ALEEAMEQK	Q8VDD5	Myh9	0.382354	0.534496	0.683062	0.201624
ALEEERPSLR	Q91VI7	Rnh1	0.49959	0.767235	0.670553	0.291654
ALEELQR	Q8BMK4	Ckap4	0.475861	0.634493	0.823245	0.283216
ALEEQLAEK	REV__Q6NZL0	Ckap4	NA	0.405934	NA	0.130191
ALEEYQQQLENELK	E9Q6R7	Utrn	NA	NA	0.856065	0.323065
ALEFVAR	E9PWQ3	Col6a3	0.309635	0.475448	NA	0.169034
ALEGELQR	Q8CJ40	Crocc	0.479338	0.656323	NA	0.292223
ALEHAFK	Q9JHU4	Crocc	NA	NA	0.831565	0.296868
ALEHAFKLEHIMDLTR	Q9JHU4	Dync1h1	0.497192	NA	0.702046	0.259349
ALEHFTDLYDIK	Q68FD5	Cltc	0.406947	0.630646	0.768359	0.250519
ALEHFTDLYDIKR	Q68FD5	Cltc	0.398033	0.652127	0.767841	0.254283
ALEHHRSEIQAEQDRK	Q8CAQ8	Cltc	NA	NA	0.704668	0.203276
ALEHSALAINHK	P70698	Ctps2;Ctps1	0.760794	NA	NA	0.715215
ALEIADFSGNPLSR	Q80U72	Ctps2;Ctps1	NA	0.828855	NA	0.441311
ALEIIPR	P80313	Cct7	0.606253	0.811323	0.714977	0.370037
ALEKIDLK	P27659	Rbm26	NA	0.76847	0.842666	0.3428
ALELCEILAK	Q61239	Fnta	0.547347	NA	0.87111	0.378084
ALELDGQSVK	Q9WUD1	Stub1	NA	NA	0.937224	0.461364
ALELDPNLYR	Q61879	Myh10;Myh11	0.254377	0.312549	0.495732	0.110991
ALELDSNLYR	Q8VDD5	Myh9	0.416007	0.544978	0.64302	0.200597
ALELENDR	P21619	Myh9	NA	0.369895	NA	0.115467
ALELEQER	P26041	Msn;Rdx	0.475283	0.675013	0.809109	0.292308
ALELEQERK	P26041	Msn	0.470961	NA	NA	0.318347
ALELFLESLLKK	Q9D6N5	Msn	NA	NA	0.909148	0.399755
ALELLEK	Q5ND29	Msn	NA	NA	0.717986	0.210966
ALELTGLK	P09405	Ncl	0.75107	0.925987	1.00335	0.691405
ALELTGLKVFGNEIK	P09405	Ncl	0.747889	0.719589	NA	0.510033
ALEMTCAIQNQLAR	P55194	Sh3bp1	0.665373	NA	NA	0.547369
ALENDPDCR	Q99K51	Pls3;Lcp1	0.567418	0.801572	NA	0.412541
ALEQALEK	P97449	Htatsf1	NA	0.550838	0.741853	0.212243
ALEQFLQEYFDGNLKR	P27773	Pdia3	0.51784	0.78983	0.45086	0.237827
ALEQQVEEMK	Q8VDD5	Myh9	0.35601	0.547443	0.683133	0.200144
ALEQQVEEMKTQLEELEDELQATEDAK	Q8VDD5	Myh9	NA	NA	0.609109	0.156554
ALEQQVEEMR	Q61879	Myh10	0.346661	0.387089	0.549517	0.140795
ALERPYTSK	Q99J77	Myh10	NA	NA	0.643319	0.171819
ALESDMAPVLIMATNR	Q9WTM5	Ruvbl2	0.522696	NA	0.76759	0.306361
ALESGDMTTVWK	Q9JKF1	Ruvbl2	NA	NA	0.718624	0.211344
ALESPERPFLAILGGAK	P09411	Pgk1	0.327034	0.4777	0.606316	0.1655
ALESSIAPIVIFASNR	P60122	Ruvbl1	0.519854	NA	0.583253	0.211615
ALETLQGQLEEK	E9Q7G0	Numa1	0.663707	NA	NA	0.544887
ALETMAEQTTDVVHSPSTDTTPGPDTEAALAK	P27546	Map4	0.352755	NA	NA	0.217515
ALETTVLSK	Q9D8T2	Gsdmdc1	0.4573	NA	NA	0.3056
ALETVPK	Q9Z199	Supt4h1b;Supt4h1a	0.833194	NA	NA	0.895463
ALEVAEYLTPVLK	Q9CPX6	Atg3	0.548247	0.809042	1.00025	0.431192
ALEVEECR	Q05793	Atg3	NA	0.382111	NA	0.120362
ALEVGCTGR	Q6NZR5	Ogt	NA	NA	0.892284	0.371377
ALEVIRPAHILQEK	P23116	Eif3a	0.752622	0.993692	NA	0.741662
ALEVLVAK	Q9JII6	Akr1a1	0.409817	0.655424	0.741703	0.251334
ALEYLQQEVEER	Q9JLI8	Sart3	0.376294	NA	NA	0.236038
ALFDFNGNDEEDLPFK	Q64010	Crk	0.414287	NA	NA	0.267462
ALFDFNGNDEEDLPFKK	Q64010	Crk	0.412532	NA	0.858678	0.292067
ALFDFNGNDEEDLPFKKGDILR	Q64010	Crk	0.443235	0.633793	0.789015	0.265313
ALFDYDK	Q811D0	Dlg1;Dlg4	0.569948	NA	NA	0.421925
ALFDYDR	P70175	Dlg1;Dlg4	NA	0.944448	NA	0.722609
ALFLHNR	P43406	Itgav	0.497492	0.796117	NA	0.368546
ALFLIPR	P97820	Map4k4;Tnik	0.737815	NA	NA	0.669352
ALGALVDNCAPGLCPDWEAWDPNQPVQNAR	Q8VHX6	Flnc	0.302771	NA	0.567164	0.150065
ALGALVDSCAPGLCPDWDSWDASKPVNNAR	Q8BTM8	Flna	0.293131	0.374486	0.510786	0.126142
ALGALVDSCAPGLCPDWESWDPR	Q80X90	Flnb	0.279362	0.371672	0.500977	0.122654
ALGALVDSCAPGLCPDWESWDPRKPVDNAR	Q80X90	Flnb	0.285265	0.3578	0.462573	0.114506
ALGAQASVGSR	Q3UI43	Babam1	0.572796	0.8586	0.873119	0.430231
ALGDFDYK	P49443	Ppm1a	0.592086	0.871179	0.981665	0.48362
ALGDLISATK	P26039	Tln1	0.509924	0.741273	0.858111	0.342049
ALGDYDYK	P36993	Ppm1b	0.553611	NA	NA	0.403283
ALGEYLER	Q9JHU4	Dync1h1	0.491919	0.87596	0.856086	0.389646
ALGHGVDLGHIYGDNLER	P22437	Ptgs1	0.382525	0.666889	0.762681	0.253513
ALGITLIK	Q3ULJ0	Ptgs1	NA	NA	0.763057	0.239989
ALGIYQTK	O88447	Klc1	0.53849	0.825997	NA	0.407834
ALGLAPGVLATR	Q8VIM9	Irgq	0.776331	NA	NA	0.748795
ALGLSNFNSR	Q9JII6	Akr1a1	0.399096	0.701589	0.810472	0.279751
ALGLSPSEWSSILEHAR	Q5SUQ9	Akr1a1	NA	NA	0.987348	0.728323
ALGNICYDSHEGR	E9Q912	Rap1gds1	NA	0.763123	0.774727	0.307982
ALGNSEEATMLQHR	E9Q6R7	Utrn	0.507729	0.788517	0.973677	0.394109
ALGPEQLLR	P36916	Gnl1	0.494464	NA	NA	0.341068
ALGQNPTNAEVLK	Q60605	Myl6;Myl6b	0.474558	0.651237	0.766212	0.272683
ALGQNPTNAEVLKVLGNPK	Q60605	Myl6;Myl6b	0.426911	0.643311	0.780555	0.261869
ALGSEGEAAATEVDLER	O54988	Slk	0.569726	NA	1.05912	0.48298
ALGSLEGSPSLPDQDK	Q9WTQ5	Akap12	0.464017	NA	NA	0.311826
ALGSLEGSPSLPDQDKADCIEVQVQSSDTPVTQTTEAVKK	Q9WTQ5	Akap12	0.327297	NA	NA	0.198226
ALGSSVTENNKPK	Q8BI84	Mia3	0.87629	0.546635	NA	0.515968
ALGTNTSTAPNHTLR	Q9ERU9	Ranbp2	0.733773	NA	NA	0.661704
ALGVNAMLR	P62965	Crabp1	NA	0.673641	0.615345	0.211824
ALGVSNFNHFQIER	P45377	Akr1b8	0.442633	0.704561	0.829156	0.297827
ALGVTEDR	Q9Z2I0	Letm1	NA	0.316836	NA	0.095255
ALGYFAVVTGK	P58281	Opa1	0.448309	NA	NA	0.297384
ALHEKVNIVPLIAK	Q9Z2Q6	Opa1	NA	0.419674	NA	0.136041
ALHEQEIDCQLVEAVDGK	Q8K297	Colgalt1	0.707568	0.845005	0.927189	0.549007
ALHFVFK	Q9CPV4	Colgalt1	NA	NA	0.894456	0.374772
ALHHGIDLEK	Q922B2	Colgalt1	NA	0.760095	0.831269	0.332093
ALHIPESLPR	P16675	Colgalt1	NA	NA	0.686835	0.193504
ALHLLEEYR	Q811D0	Dlg1	0.440071	NA	NA	0.289972
ALHNADCQK	P63089	Ptn	NA	1.0211	NA	9.60121
ALHSLLLR	Q61205	Pafah1b3	0.397442	0.649567	0.799223	0.261295
ALHVPKAPGFAQMLK	P42932	Pafah1b3	NA	0.801368	0.956698	0.431002
ALIAAQLDNAIEK	Q8BGS0	Mak16	0.470078	0.615926	0.586998	0.214321
ALIAAQYSGAQVR	Q9D8N0	Eef1g	0.614183	0.772491	0.844451	0.400702
ALIADSGLK	Q9Z2I9	Sucla2	0.4808	0.754176	0.85722	0.335734
ALIAEATK	P19096	Fasn	0.713401	NA	NA	0.624836
ALIAGGGAPEIELALR	P80315	Cct4	0.554248	0.791928	0.85809	0.382857
ALIDQEVK	P97823	Lypla1	0.456176	0.749811	0.824196	0.316115
ALIDYENSNK	Q9D8U8	Snx5	0.414575	0.71227	0.851669	0.298105
ALIEMEK	Q99K48	Snx5	NA	NA	1.00767	6.45904
ALIESYQNLTR	Q8CBW3	Snx5	NA	0.918337	1.04316	0.702072
ALIGKGHPEFSTNR	P56399	Snx5	NA	NA	0.810156	0.276926
ALINADELANDVAGAEALLDRHQEHK	P16546	Slc25a11	NA	0.404037	0.659255	0.155242
ALINADELANDVAGAEALLDRHQEHKGEIDAHEDSFK	P16546	Slc25a11	NA	0.450375	NA	0.14963
ALINPANVTFK	P97823	Lypla1	0.448583	NA	0.763603	0.266495
ALIQCAK	Q64727	Vcl	0.349653	0.516196	0.668793	0.189306
ALIQYFSPYVSADMHK	Q99LD4	Gps1	0.43777	0.762424	0.798744	0.307394
ALITFAGMIPYR	Q8BJ71	Nup93	0.488685	NA	NA	0.335384
ALIVDESCRR	Q8BQ30	Ppp1r18	0.60881	0.770595	NA	0.422363
ALIVEPSR	Q91VR5	Ddx1	0.492461	0.699645	0.874939	0.324837
ALIVEPSRELAEQTLNNVK	Q91VR5	Ddx1	0.492118	0.801105	0.856324	0.358223
ALIVLAHSEK	Q64669	Nqo1	0.538341	0.883423	0.749221	0.382111
ALIVVPYAEGVIPDETK	E9Q6E5	Srsf11	0.34344	NA	NA	0.210371
ALIYLWHGCK	Q8K4L3	Svil	0.553512	NA	NA	0.403171
ALKDEEK	P21107	Tpm3-rs7;Tpm3	0.334225	NA	0.558799	0.153487
ALKDKIEK	P08113	Hsp90b1	0.509732	0.766907	NA	0.360114
ALKEPPRDR	P35979	Hsp90b1	NA	NA	0.71347	0.208318
ALKGPAPAHGHH	P56379	Mp68	NA	NA	0.724078	0.214606
ALKHYDR	Q60864	Mp68	NA	NA	0.935025	0.455625
ALKIPAMTIAK	P63038	Mp68	NA	NA	0.812465	0.278965
ALKIPTSK	Q00519	Mp68	NA	NA	0.861758	0.329792
ALKNHEDKIR	Q9WVK4	Ehd1	0.458191	0.694172	0.800263	0.291136
ALKQISSNR	Q9R0P3	Esd	0.485925	0.660701	0.804783	0.289526
ALLACEADVNIQDEDGSTALMCACEHGHK	Q8BX02	Kank2	0.687529	NA	NA	0.581622
ALLAEHLLKPLPADR	Q9JL62	Gltp	0.494262	NA	0.48246	0.16177
ALLAGKDSETGENIR	P38647	Hspa9	0.644533	0.666182	0.571497	0.269697
ALLALAKGDR	P10107	Anxa1	0.483743	0.733005	0.358244	0.188224
ALLANALTSALR	Q9CR67	Tmem33	0.665451	0.891217	0.981633	0.555553
ALLATASQCQQPAGNK	P40124	Cap1	0.452933	0.706277	0.32026	0.167279
ALLAYAFALAGNQER	CON__ENSEMBL:ENSBTAP00000024146		0.259736	NA	NA	0.150374
ALLCYNR	Q9D1P4	Chordc1	0.709277	0.980862	NA	0.665864
ALLDFEDK	Q9EQK5	Mvp	0.48212	0.754055	0.923758	0.355192
ALLDFEDKNGDK	Q9EQK5	Mvp	0.442701	NA	0.967145	0.353122
ALLDGESHHAAGSHDTALSR	A2AAY5	Sh3pxd2b	0.676061	0.991095	1.06025	0.652472
ALLDTLQLGPDALTVHLIHEVTK	Q8BHN3	Luc7l	NA	0.742124	0.865651	0.337235
ALLEDGTFR	Q8K2T1	Nmral1	0.420562	NA	NA	0.272848
ALLEEGQLLR	REV__Q61221	Nmral1	NA	NA	0.6967	0.198839
ALLELQGHLDGASR	Q8R361	Rab11fip5	0.525279	NA	NA	0.372514
ALLELQLEPEELYQTFQR	P58252	Rab11fip5	NA	0.940222	NA	0.70428
ALLELVSVR	REV__Q3T9X0	Rab11fip5	NA	NA	0.932973	0.450442
ALLENEKK	P26041	Msn	0.457188	0.636978	0.788178	0.269597
ALLEVVQSGGK	Q9Z2U0	Psma7;Psma8	0.52433	0.683192	0.834127	0.318119
ALLFIPR	P11499	Hsp90ab1	0.647104	0.847976	0.968641	0.508251
ALLFVPR	P07901	Hsp90aa1	0.582115	0.759563	0.904621	0.396823
ALLFYGTDFR	Q8BHC9	Fut11	0.61165	NA	NA	0.472925
ALLGPAPEDEDEPAADDGPGDQALGAGEPR	Q6ZPU9	Kbp	0.455587	NA	NA	0.304023
ALLGYADNQCK	Q9CPV4	Glod4	0.423149	0.732888	0.814722	0.297409
ALLLEILHEIK	Q8R180	Ero1l	0.416593	NA	0.830178	0.281751
ALLLPGHHLVTVMLSGIK	Q78PY7	Snd1	0.554724	0.768002	NA	0.385846
ALLLQGSNEIELR	P11087	Col1a1	0.918706	1.08608	NA	1.33829
ALLLQGTESLNR	O88384	Col1a1	NA	1.07703	NA	9.45934
ALLLSTYIK	P17427	Ap2a2;Ap2a1	0.459681	0.829746	0.922179	0.375194
ALLNNSHYYHMAHGK	O08749	Dld	0.420572	0.646505	0.767456	0.257899
ALLNVVDSAR	O35405	Pld3	NA	1.03983	NA	9.72955
ALLPHVLCK	Q00PI9	Pld3	NA	NA	0.983388	0.682935
ALLQGKGDSEHK	Q8VDD5	Myh9	0.400559	0.581885	0.471286	0.167511
ALLQGKGDSEHKR	Q8VDD5	Myh9	0.38185	0.551838	0.68169	0.205148
ALLQMVQQFGVDFEKR	P39054	Dnm2	0.526806	0.835405	0.387115	0.235595
ALLQNNTLTELR	Q8BVA4	Lmod1	0.694414	NA	NA	0.592762
ALLQSSASR	P50580	Pa2g4	0.64287	0.853566	0.910125	0.488676
ALLSAPWYLNR	P29416	Hexa	0.378469	NA	0.86159	0.278616
ALLSTLHTVLWDGESR	Q99KY4	Gak	0.658715	NA	NA	0.537518
ALLTLADGR	O35639	Anxa3	0.484695	0.649708	0.780317	0.27884
ALLTLADGRR	O35639	Anxa3	2017-01-02	0.691028	0.7868	0.299041
ALLTPVAIAAGR	P47791	Gsr	0.37455	NA	0.686974	0.208104
ALLVEVQLLESK	Q8BG32	Gsr	NA	0.751905	NA	0.348486
ALMGLYNGQVLCKK	Q8BMS1	Hadha	NA	0.563748	NA	0.207384
ALMLQGVDLLADAVAVTMGPK	P63038	Hadha	NA	0.664539	0.765521	0.258518
ALMPVLLQGQAR	Q9Z1Q2	Abhd16a	0.511432	0.832865	0.888123	0.389742
ALMTVGKEPFPTIYVDSQKENER	Q8BP47	Nars	0.520338	0.868357	NA	0.419566
ALNALNNLSVNVENQTK	Q9D0L7	Nars	NA	NA	0.658301	0.178971
ALNEACESVIQTACK	Q61543	Glg1	0.711874	0.978114	NA	0.667447
ALNEGINR	Q8K124	Plekho2	0.370432	0.642561	NA	0.246601
ALNEGINRGK	Q8K124	Plekho2	NA	0.72723	NA	0.324782
ALNEMWKCQNLLR	Q4VA53	Pds5b	0.581642	NA	NA	0.435709
ALNLAYSSIYGSYR	Q7TMB8	Cyfip1	0.516885	NA	0.998746	0.414637
ALNLGYALDYALR	E9PWQ3	Cyfip1	NA	0.503787	0.617878	0.167099
ALNPLEDWLR	Q9Z1Q9	Vars	0.436432	0.627026	NA	0.262764
ALNQDQVIAVHIDNGFMR	Q3THK7	Vars	NA	NA	0.99429	0.860914
ALNRPPTYPTK	P59325	Eif5	0.546238	NA	NA	0.395092
ALNVAPVRDTK	Q8C181	Mbnl2	0.697208	1.0546	0.545044	0.551761
ALPFWNEEIVPQIK	Q9DBJ1	Pgam1	0.336676	0.522662	0.642883	0.183171
ALPGHLKPFETLLSQNQGGK	P19157	Gstp1;Gstp2	0.383682	0.605729	0.55384	0.188484
ALPGMGTTIDVILINGR	Q05D44	Eif5b	0.745993	NA	NA	0.685197
ALPILEELLK	Q8BRH0	Tmtc3	0.549143	NA	NA	0.398303
ALPLIVGAQLIHADK	Q3TEA8	Hp1bp3	NA	0.909364	NA	0.600226
ALPPLALFTSK	Q9DBE0	Hp1bp3	NA	0.577727	NA	0.215526
ALPTSGTR	Q91VS8	Farp2	0.562018	NA	NA	0.412789
ALQAAIQQLAEAQPEATAK	E9PVA8	Gcn1l1	0.503599	NA	NA	0.350186
ALQALDELR	Q9QXS1	Plec	0.501843	0.764079	0.859923	0.348398
ALQALHSSGVGLRR	Q3TUH1	Plec	NA	NA	0.791298	0.261141
ALQALQQEHK	Q9CQ80	Vps25	0.515926	0.801965	0.867845	0.372322
ALQASALK	P05064	Aldoa;Aldoart1;Aldoart2	0.545186	0.776759	0.916633	0.389878
ALQATVGNSYK	P11438	Lamp1	0.586982	0.876266	0.971154	0.479581
ALQDEWDAVMLHSFTLR	Q99KP6	Prpf19	0.564801	NA	0.973032	0.442197
ALQDLENAASGDATVR	Q9CSU0	Rprd1b	0.581905	NA	0.839933	0.390115
ALQDLGLR	Q99LD8	Ddah2	0.237729	0.507546	0.681951	0.174437
ALQEDILLR	Q91ZU6	Ddah2	NA	NA	0.287021	0.0563838
ALQEFSELNER	Q7TT50	Cdc42bpb	0.46996	0.79788	0.953667	0.375713
ALQEGDLVSSR	Q8R3S6	Cdc42bpb	NA	0.76431	NA	0.36131
ALQEGEGDLSISADR	Q9ER72	Cars	0.623267	NA	NA	0.488109
ALQELDRPK	REV__Q69Z23		0.625061	NA	NA	0.490496
ALQEVEQSK	Q8C0E3		NA	0.762147	NA	0.359026
ALQFLEQVK	P80317	Cct6a	0.616079	0.736306	0.929856	0.41227
ALQFLKEQR	Q62261	Cct6a	NA	NA	0.82229	0.287934
ALQGASQIIAEIR	Q8K1M6	Dnm1l	0.582463	0.822624	NA	0.434902
ALQHDLGGK	Q5RJB0	Dst	NA	NA	0.637767	0.169245
ALQHMTDFAIQFNK	Q9DBG3	Ap2b1	0.396562	0.14851	0.772247	0.148171
ALQHSYLHKEESDAE	P30285	Cdk4	0.851502	NA	NA	0.953592
ALQICELPGLADQVTR	Q8VCF0	Mavs	0.562822	NA	NA	0.413708
ALQILQSIDPK	O88811	Stam2	0.621384	NA	NA	0.485617
ALQLEEER	P26040	Stam2	NA	0.675013	NA	0.280992
ALQLGTLFSPAEALK	P42125	Eci1	0.351344	0.580527	0.754706	0.223034
ALQLLHCFPLETR	Q8C7R4	Uba6	0.361426	NA	NA	0.224259
ALQNAVSTFVNR	Q99LI8	Hgs	0.468837	0.79035	0.90066	0.357411
ALQPLEEGEGEEK	Q9EQK5	Hgs	NA	0.726784	0.871329	0.3307
ALQQLQR	Q99LJ6	Gpx7	0.547777	0.819478	0.926318	0.413647
ALQQQLR	Q91XI1	Dus3l	0.547777	NA	NA	0.39679
ALQQYTLEPSEKPFDLK	Q9QZE5	Copg1	0.486727	0.722252	1.03023	0.374307
ALQSGPPQSR	Q9CPN8	Igf2bp3	0.470751	0.696082	0.834103	0.304939
ALQSGQCAGAALDVFTEEPPRDR	Q61753	Phgdh	0.532929	0.707608	0.775456	0.312747
ALQSLAAVFSSSGYQGETDLNDAITEAGK	Q91VH2	Snx9	0.538085	0.827463	NA	0.408386
ALQSLACGKPTQR	Q9JLV5	Snx9	NA	1.02546	NA	9.36345
ALQSLALGLR	Q9JKF1	Iqgap1	0.460262	0.699201	0.813563	0.297073
ALQSVGQIVGEVLK	P62334	Psmc6	0.442375	0.809214	0.945045	0.366535
ALQSVVQAVPLHELR	Q8BJY1	Psmd5	0.472084	0.765606	0.820692	0.326299
ALQTALSESGDSSDVLQILK	Q3U0V2	Psmd5	NA	NA	0.9778	0.634608
ALQTILSQPVTYEAYR	P59017	Bcl2l13	0.419519	NA	NA	0.271949
ALQTTGTAK	Q6PFD9	Nup98	0.753074	NA	NA	0.699334
ALQTTYGTNAPR	Q8CG76	Akr7a2	0.375558	0.65795	NA	0.254439
ALQVGCLLR	P17426	Ap2a1	0.57243	NA	0.956703	0.441537
ALRDFLLK	P48758	Smc1a	NA	NA	0.807153	0.274309
ALRDPALDSLAYEYER	Q3U0V2	Tradd	0.552913	NA	NA	0.402501
ALRLDVGNFSWGSECCTR	P62242	Rps8	0.627962	0.655216	NA	0.365852
ALRLDVGNFSWGSECCTRK	P62242	Rps8	0.610713	NA	NA	0.471719
ALRQNGR	Q3U7R1	Nek7	NA	NA	0.81578	0.281938
ALRTDYNASVSVPDSSGPER	P61979	Hnrnpk	0.757775	1.06017	0.561799	0.671246
ALRYPMAVGLNK	A0A140T8K6	Rpl36;Gm8973	0.626308	NA	0.857671	0.444992
ALSAGNIDDALQCYSEAIK	Q60864	Stip1	0.558791	0.756032	0.891139	0.379294
ALSAGNIDDALQCYSEAIKLDPQNHVLYSNR	Q60864	Stip1	0.537786	0.767064	0.868876	0.367503
ALSAIAELLTSEHER	P30999	Ctnnd1	NA	NA	1.08569	6.92847
ALSAMDLQK	Q921W0	Chmp1a	0.712817	0.998976	NA	0.683893
ALSDADVQK	P50518	Chmp1a	NA	0.993874	1.0436	1.47769
ALSDHHVYLEGTLLKPNMVTPGHACTQK	P05064	Aldoa;Aldoart1	0.457645	0.734521	0.804811	0.305801
ALSDLIGATK	Q71LX4	Tln2	0.290468	0.403966	0.547475	0.13711
ALSEIAGITLPYDTLDQVR	Q91VD9	Ndufs1	0.538	0.321397	0.472957	0.136287
ALSGYCGFMAANLYAR	Q9JIF7	Copb1	0.562803	0.773708	0.923758	0.399475
ALSIAVTGSGSCR	Q62165	Dag1	0.616049	1.01336	1.00567	0.589429
ALSMPLNGLK	Q9QYB1	Clic4	0.601276	0.875444	0.570006	0.345511
ALSNLESIPGGYNALR	Q8R317	Ubqln1	0.677825	NA	NA	0.56633
ALSNLGNFHCSR	Q80XJ3	Ttc28	0.750081	NA	NA	0.69331
ALSPQDYVATVADALK	Q99MR3	Cdh11	NA	0.643673	0.8618	0.284861
ALSQLAEVEEK	Q9CWK8	Snx1;Snx2	0.449151	0.773224	0.869701	0.334875
ALSQPDTVLR	Q91VI7	Rnh1	0.531791	0.812227	0.934613	0.404549
ALSSAGQHVAR	Q05793	Rnh1	NA	0.821106	NA	0.43024
ALSSEGKPYVTK	P16546	Sptan1	0.285132	0.494344	0.604495	0.162836
ALSSEGKPYVTKEELYQNLTR	P16546	Sptan1	NA	NA	0.684896	0.192476
ALSSQHQAR	P20029	Hspa5	0.612508	0.836794	0.969648	0.475731
ALSTDPASPNLK	P26039	Tln1	0.461213	0.644949	0.430526	0.181148
ALSTDPASPNLKSQLAAAAR	P26039	Tln1	NA	0.684923	NA	0.288734
ALSTGEKGFGYK	P17742	Ppia;Gm5160	0.47588	0.635664	0.781327	0.272283
ALSTGEKGFGYKGSSFHR	P17742	Ppia;Gm5160	0.456208	0.656874	0.808778	0.280937
ALSVETESHIYR	Q9WUE3	Trove2	NA	0.815867	NA	0.423024
ALSVGLVR	Q9WVJ2	Psmd13	0.534754	NA	0.811894	0.337686
ALSVLGCGHTSSTK	A2AN08	Ubr4	0.599872	0.399214	NA	0.221474
ALTAEIVK	Q8CGK3	Lonp1	0.458734	NA	0.818225	0.296257
ALTDAGCNLSPLQYIK	Q8BRF7	Scfd1	0.561211	0.76742	0.923514	0.395707
ALTDELAALGR	Q9EQ06	Hsd17b11	0.373182	0.763601	0.917046	0.319229
ALTDSFR	Q6P069	Sri	0.387615	NA	0.846322	0.276178
ALTELMNWVSEGK	Q91YR9	Ptgr1	0.367725	0.685169	0.723574	0.245461
ALTGGIAHLFK	O08749	Dld	0.445181	0.65884	0.763415	0.266545
ALTGHLEEVVLAMLK	P10107	Anxa1	0.44222	0.686479	0.826134	0.291036
ALTLGALTLPLAR	Q3U7R1	Esyt1	0.364837	0.581663	0.696341	0.212395
ALTLIAGSPLK	Q6ZQ38	Cand1	0.443176	0.673619	0.780128	0.274955
ALTNHTVYCSTK	Q91X52	Dcxr	0.448589	0.757081	0.89397	0.335573
ALTNLPHTDFTLCK	Q9DBZ5	Eif3k	0.728806	NA	NA	0.652461
ALTPDSASSGANPESQEDAETPAKEDSDVK	Q8K124	Plekho2	0.249379	0.389202	NA	0.129097
ALTPPADPPRYTFAPSASLNK	Q3TJD7	Pdlim7	0.289662	0.374973	0.574605	0.137334
ALTQDDGVAK	P01027	Atxn2	NA	0.762599	NA	0.359501
ALTQGPWWAPK	Q8R3B1	Atxn2	NA	0.757559	0.487248	0.198185
ALTQPLGLLR	O35682	Atxn2	NA	0.491807	0.612125	0.163005
ALTQTGGPHVK	Q8BTM8	Flna	0.379795	0.521865	0.637017	0.188247
ALTQVLSQANTGGVQSTLLLNNEGSLLAYSGYGDTDAR	Q9JHS3	Flna	NA	NA	0.980387	0.655264
ALTSDIFEEQR	Q9JI75	Flna	NA	0.721849	0.822316	0.306558
ALTSELANAR	P26041	Msn	0.496772	0.677924	0.78046	0.291709
ALTSFER	Q8BMS1	Hadha	0.420794	0.734587	0.7972	0.292545
ALTTITDLVR	Q04519	Smpd1	0.734021	NA	NA	0.66217
ALTTMGFR	Q6P069	Sri	0.389641	0.716588	0.785429	0.275304
ALTTQLIEQTK	Q8C1A5	Thop1	0.465221	0.593367	0.727218	0.242997
ALTTQLTDAELAQGR	Q99KE1	Me2	0.567306	0.742092	NA	0.378997
ALTTSGGPENTLVFR	Q8BX02	Kank2	0.660672	0.991153	NA	0.612421
ALTVDVAGPAPWGFR	Q8R1G6		NA	0.468248	NA	0.157895
ALTVPELTQQMFDAK	P68372	Tubb4b;Tubb4a;Tubb6;Tubb3	0.389007	0.485563	0.546199	0.162838
ALTVPELTQQMFDSK	Q9CWF2	Tubb2a;Tubb2b	0.413895	0.547907	0.613393	0.194112
ALTVPELTQQVFDAK	P99024	Tubb5	0.392898	0.490522	0.55277	0.165692
ALVADSHPESER	Q62261	Sptbn1	0.600798	0.433801	NA	0.237309
ALVAIGTHDLDTLSGPFTYTAK	Q9WUA2	Farsb	0.483884	NA	NA	0.330712
ALVAYYQK	P14131	Rps16	0.62628	0.797709	0.880401	0.434043
ALVDELEWEIAR	Q9QXT0	Cnpy2	0.44689	NA	0.924844	0.337639
ALVDGPCTR	Q9CR57	Col5a1	NA	0.71353	0.808376	0.296527
ALVDHENVISCPHLGASTK	Q61753	Phgdh	0.576074	0.708018	0.811976	0.340938
ALVDNFNK	Q91XD7	Phgdh	NA	0.821267	0.819541	0.368037
ALVDSLSAR	Q8CC86	Naprt	0.36298	NA	NA	0.225477
ALVEAAEEATR	Q80VI1	Trim56	0.674299	NA	NA	0.560888
ALVEDIISLEEVDEDMK	Q9D6S7	Mrrf	0.502091	NA	NA	0.348669
ALVEEALAQR	Q9JK81	Myg1	0.554942	0.783659	0.925916	0.400695
ALVEGPLNNLR	Q9EPU0	Upf1	0.68495	NA	NA	0.577512
ALVFQPVTELK	P47857	Pfkm	0.463502	0.711738	0.854214	0.313594
ALVPAAELLDSGVISHELYQQLQR	Q9QXS1	Plec	0.468014	0.710763	0.807612	0.301698
ALVPMFVR	P37040	Plec	NA	0.895757	NA	0.565258
ALVPTPGKK	P09405	Plec	NA	1.00737	1.02116	10.1165
ALVQSLLAK	Q8CG72	Adprhl2	0.413871	0.656598	0.831083	0.275454
ALVSAQWVAEALK	Q99J99	Mpst	0.363232	0.798233	0.779589	0.291683
ALVSAQWVAEALKAPR	Q99J99	Mpst	0.259473	0.663019	NA	0.22103
ALVSEWK	Q3U1J4	Mpst	NA	0.957094	NA	0.787188
ALVSQLHER	Q3ULD5	Mpst	NA	0.72933	0.871914	0.332455
ALVSYDGLNQR	Q99M71	Epdr1	NA	0.37242	0.515613	0.118991
ALVTLGNNAAFSTNQAIIR	Q9D0L7	Armc10	0.435669	0.81252	0.958922	0.368905
ALVTLLDAK	Q8CGA0	Ppm1f	NA	0.69951	0.909472	0.331975
ALVVDVQNGYLYWTDWGDHSLIGR	Q91ZX7	Lrp1	NA	NA	1.09455	7.52408
ALVYGNHGDPAK	Q9DCS3	Lrp1	NA	NA	0.737492	0.222912
ALWCSDDK	Q9Z1Z2	Strap	0.699176	NA	NA	0.600615
ALWEALLNSK	Q8BTY8	Scfd2	0.392238	NA	1.01005	0.343315
ALWEDEGVR	Q6R0H7	Gnas	0.462207	0.798694	0.900735	0.358036
ALWEDSGIQNAYDR	P27601	Gna13	0.419536	0.767178	0.729394	0.284241
ALWFQGR	Q8K310	Matr3	0.755358	NA	NA	0.703979
ALWTNDHALAWHLGDDFR	Q9DBX3	Susd2	NA	0.507907	0.582821	0.159528
ALYAVFSR	B2RXS4	Plxnb2	0.578823	0.921702	1.03277	0.515625
ALYDFEPENDGELGFR	Q62419	Sh3gl1	0.607073	0.366469	NA	0.209643
ALYDFLGENEDELSFK	Q91X43	Sh3d19	0.658645	NA	1.04472	0.572809
ALYDTFSAFGNILSCK	P29341	Gm10110;Pabpc4;Pabpc1;Pabpc2	0.608978	0.815535	NA	0.449972
ALYDYAGQEADELSFR	Q99JB8	Pacsin3	0.378504	NA	0.772428	0.242791
ALYDYEGQEHDELSFK	Q9WVE8	Pacsin2	0.546321	0.842909	0.946244	0.429949
ALYEAGER	P10107	Anxa1	0.459679	0.700802	0.840935	0.304973
ALYEAGERR	P10107	Anxa1	NA	0.677332	0.817749	0.283179
ALYEALDLQSAFFK	Q920E5	Fdps	0.642487	NA	NA	0.514292
ALYEQSLHIK	P61202	Cops2	NA	NA	0.842468	0.308021
ALYETELADARR	P14733	Lmnb1	0.23541	0.291121	0.349848	0.0834103
ALYEYLTAK	Q6PB66	Lrpprc	0.649357	NA	NA	0.523993
ALYFISPTPK	Q60770	Stxbp3	0.296364	0.620114	NA	0.215881
ALYGDTLVTGFAR	Q3ULD5	Mccc2	NA	0.719198	NA	0.317526
ALYHLFSHPIER	Q3U284	Mccc2	NA	NA	0.621214	0.161797
ALYLIATNGTPELQNPEK	Q8CIN4	Pak2;Pak1	0.541326	NA	NA	0.389708
ALYLSDNDFEILPPDIGK	Q01730	Rsu1	0.415505	0.590812	0.781626	0.24492
ALYLSDNDFEILPPDIGKLTK	Q01730	Rsu1	0.479692	0.471309	NA	0.212817
ALYQLAQK	Q8C0C7	Farsa	0.515269	NA	NA	0.362081
ALYSLGSK	P54923	Adprh	NA	NA	0.929021	0.440895
ALYTFEPR	Q62422	Ostf1	0.583368	0.849728	NA	0.451573
ALYYDLITNPDIHSTYK	P97298	Serpinf1	0.779288	NA	NA	0.755449
AMAALTDHPYASLTLPDDAASDCLFLRPGLPGATPFLLHR	Q99LD8	Ddah2	0.137589	NA	NA	0.0740117
AMADPEVQQIMSDPAMR	Q60864	Stip1	0.507438	NA	NA	0.354067
AMDDGVKELLTVGQEHWK	Q91VH2	Hmox1	NA	NA	0.891006	0.369411
AMDEERFDEAIQLR	P12382	Hmox1	NA	NA	0.945827	0.48593
AMDFNGILTIR	Q05793	Hmox1	NA	NA	0.847936	0.313909
AMDLVQEEFLQR	Q9JK81	Myg1	0.513003	NA	NA	0.359748
AMDQEITVNPQFVQK	O88543	Cops3	0.435236	NA	NA	0.285673
AMDSDWFAQNYMGR	Q99JY0	Hadhb	0.387653	NA	0.738803	0.232489
AMDTLGVEYGDKER	P18872	Gnao1	NA	NA	0.555116	0.13499
AMDVYQK	Q60864	Gnao1	NA	0.738453	0.904596	0.353338
AMEALALAER	Q99PL5	Rrbp1	0.727624	1.01021	NA	0.713821
AMEAVAAQGK	Q9DBJ1	Pgam1;Pgam2	0.43113	0.638065	0.75691	0.255306
AMEEFVK	Q8VEE1	Lmcd1	0.334194	NA	NA	0.203379
AMEGAGTDEK	P14824	Anxa6	0.39941	NA	NA	0.254922
AMEGAGTDEKTLIEILATR	P14824	Anxa6	NA	0.579335	NA	0.21648
AMEGIFIKPGADLSTGHDEL	Q9ESP1	Anxa6	NA	0.690928	NA	0.293545
AMEGIFMKPSELLR	Q9DCT5	Sdf2	0.639172	0.996931	NA	0.592714
AMEIAEALGR	Q6ZQM8	Ugt1a6b;Ugt1a6;Ugt1a5;Ugt1a10;Ugt1a8;Ugt1a9;Ugt1a2;Ugt1a1;Ugt1a7c	0.481675	0.739803	0.811526	0.317525
AMEIAEALGRIPQTVLWR	Q6ZQM8	Ugt1a6b;Ugt1a6;Ugt1a5;Ugt1a10;Ugt1a8;Ugt1a9;Ugt1a2;Ugt1a1;Ugt1a7c	NA	0.604285	NA	0.231765
AMEVDERPTEQYSDIGGLDK	O88685	Psmc3	0.48616	NA	0.96776	0.379859
AMGFTPLDMGSLASAR	Q8CI59	Steap3	0.628322	1.02769	NA	0.600874
AMGIMNSFVNDIFER	Q6ZWY9	Hist1h2bc;Hist1h2bh;Hist1h2bf;Hist1h2bk;Hist1h2bp;Hist2h2bb;Hist1h2bb;Hist1h2bm;Hist3h2ba;Hist3h2bb;Hist2h2be	0.243776	0.324992	0.390611	0.0946407
AMGNLQIDFADPQR	P08752	Gnai2	0.396481	0.623722	NA	0.247606
AMGNLQIDFADPQRADDAR	P08752	Gnai2	0.439625	0.628383	NA	0.264495
AMGPLVLTEVLFDEK	P59325	Eif5	0.592983	NA	NA	0.44945
AMGVVVATGVNTEIGK	O55143	Atp2a2	0.616755	NA	0.954752	0.4848
AMHQSQTMEGCSSPIVVK	Q9Z0H4	Celf2	0.775558	NA	NA	0.74707
AMKDEEK	P58774	Tpm4;Tpm2	0.369002	NA	0.54118	0.15474
AMLDQLMGTSR	Q7TNC4	Tpm4;Tpm2	NA	NA	1.05569	6.86647
AMLSGPGQFAENETNEVNFR	P83940	Tceb1	0.533778	NA	0.821421	0.342071
AMLWVSEK	P12382	Pfkl	0.471593	NA	NA	0.318944
AMNANWHPGCFR	Q91XD2	Lims2	0.453122	NA	0.706163	0.242534
AMNGESLDGR	O89086	Rbm3	0.760031	0.969575	1.02877	0.746197
AMNNSWHPECFR	Q99JW4	Lims1	0.417965	0.594204	0.725683	0.23263
AMQDAEVSKSDIGEVILVGGMTR	P38647	Hspa9	NA	0.89101	NA	0.554124
AMQGAGTQER	Q07076	Hspa9	NA	NA	0.982142	0.670886
AMQGLTGR	P26369	U2af2	0.647217	0.866105	NA	0.514649
AMQNVLSGKA	Q9CQ75	Pbdc1	NA	0.891369	0.93649	0.530013
AMSQDGASQFQEVILQELELSVKK	Q91ZJ5	Itpr3	NA	NA	0.951216	0.503393
AMSRPILYSNWLSK	Q9JHU4	Dync1h1	NA	NA	0.913056	0.407082
AMSTTSVTSSQPGK	Q62418	Dbnl	0.517514	0.78776	0.906704	0.378697
AMSTTSVTSSQPGKLR	Q62418	Dbnl	0.396376	0.776909	0.92162	0.332152
AMTKDNNLLGK	P63017	Hspa8;Hspa2	0.600384	0.781973	0.979115	0.441874
AMTLEEAEAFVGAER	B2RXS4	Plxnb2	0.571991	0.869643	0.963839	0.463911
AMTLMEYLIK	Q80VP1	Plxnb2	NA	0.736553	0.890998	0.345663
AMTTFLSTLGAQCVIASR	Q9CQ62	Decr1	0.375379	0.646409	0.783209	0.251382
AMVASGSELGKK	Q9WTP6	Decr1	NA	0.60977	NA	0.235255
AMVEAVQLIADGKAPR	Q8K009	Aldh1l2	NA	0.584169	0.744569	0.223211
AMVNKDDIQK	Q61879	Myh10	0.236472	0.386612	0.542855	0.128099
AMVQQWLEFR	Q9D1M4	Eef1e1	0.605492	NA	NA	0.465057
AMVSEFLK	P10107	Anxa1	0.454428	0.704447	0.839507	0.304183
AMVSEFLKQAR	P10107	Anxa1	NA	0.667264	NA	0.275102
AMVSNAQLDNEK	Q3UZ39	Lrrfip1;Lrrfip2	0.769122	NA	NA	0.732934
AMYQYRPQNEDELELR	Q9R1Z8	Sorbs3	0.372762	0.744374	NA	0.289042
ANACNSVIK	O55143	Atp2a2	0.595338	0.766479	NA	0.41063
ANAGEESVMNLDK	Q8K2B3	Sdha	0.509323	0.65843	0.746228	0.279155
ANAGEESVMNLDKLR	Q8K2B3	Sdha	0.389838	NA	NA	0.247016
ANALHATNNLQIIPDFSLK	Q810B6	Ankfy1	0.35934	NA	0.781626	0.239809
ANAPCVIFIDELDSVGGKR	O88967	Yme1l1	NA	NA	1.02378	6.29668
ANCIDSTASAEAVFASEVK	P35550	Fbl	0.505929	NA	NA	0.352538
ANDDIIVNWVNR	Q99K51	Pls3	0.601403	0.870074	0.996611	0.494184
ANDDLADAGLEK	Q99K70	Pls3	NA	0.882566	NA	0.53547
ANDNFTIHR	Q99KC8	Vwa5a	NA	0.76108	NA	0.357906
ANDQDSLISGILR	Q9CXF4	Tbc1d15	NA	0.608374	NA	0.234362
ANDSKYGLAAAVFTK	P47738	Aldh2	0.577453	0.979136	1.05885	0.551584
ANDTTFGLAAGVFTR	Q9JLJ2	Aldh9a1	NA	0.690265	NA	0.29301
ANEEDEQEEGGDGASGDPKK	Q3UHX2	Pdap1	0.561961	NA	NA	0.412723
ANEFHDVNCEVVAVSVDSHFSHLAWINTPR	P20108	Prdx3	NA	NA	0.705167	0.203558
ANEFLEVGK	P23116	Eif3a	0.731673	0.943833	1.05543	0.690542
ANEPTHFTVDCTEAGEGDVSVGIK	Q80X90	Flnb	0.364191	NA	NA	0.226429
ANEVEQMIR	Q9JHU4	Dync1h1	0.34217	NA	0.673845	0.194353
ANFENLAK	Q60598	Cttn	0.513879	0.817396	0.936727	0.398628
ANFIEADKYFLPFELACQSK	A2A5R2	Arfgef2	0.527745	NA	NA	0.375118
ANFSLPEK	Q00PI9	Hnrnpul2	0.550602	0.822197	0.857306	0.394798
ANFWYQPSFHGVDLSALR	Q9WVG6	Carm1	0.647179	0.485559	NA	0.281564
ANGHLLLNSEK	Q8BMJ2	Lars	NA	0.823038	0.944376	0.445075
ANGNLVYFEYIMSK	Q60715	P4ha1	0.625819	0.722533	0.951499	0.418088
ANGSWELDEDLTK	Q99KC8	Vwa5a	0.371089	NA	0.841732	0.267739
ANGTTVHVGIHPSK	P61255	Rpl26	0.57347	0.655563	0.815285	0.319611
ANGTTVHVGIHPSKVVITR	P61255	Rpl26	0.561673	NA	NA	0.412395
ANGVQAQMAK	Q91W59	Rbms3;Rbms1	0.74493	NA	NA	0.68311
ANHGPGMAMNWPQFEEWSADLNR	Q9WVE8	Pacsin2	0.428529	NA	NA	0.279771
ANHMEVLDAGK	P23492	Pnp	0.393138	0.524538	0.796262	0.227003
ANHMEVLDAGKAAAQTLER	P23492	Pnp	NA	0.725698	NA	0.323382
ANHTIYINNLNEK	Q62189	Snrpa	0.618014	0.845397	0.986732	0.489809
ANIAVQR	P61087	Ube2k	0.641037	NA	0.974384	0.521732
ANIDVSGPK	E9Q616	Ahnak	0.523356	0.865745	1.00069	0.44368
ANIDVSGPKVDIDVPDVNIEGPDAK	E9Q616	Ahnak	NA	0.312955	NA	0.093839
ANIDVSGPKVDIDVPDVNIEGPDTK	E9Q616	Ahnak	NA	0.952509	NA	0.761803
ANIDVSGPKVDIDVPDVNIEGPEGK	E9Q616	Ahnak	0.406102	NA	NA	0.260524
ANIDWVK	P97449	Anpep	NA	0.424607	0.680692	0.164526
ANIIYPGHGPVIHNAEAK	Q99KR3	Lactb2	0.464071	NA	NA	0.311877
ANIKHKPGGGDVK	P27546	Map4	0.432923	0.74718	0.892618	0.32635
ANILEDSYRR	P46935	Nedd4	0.897088	1.02618	1.01843	1.17365
ANINIEK	P61027	Nedd4	NA	0.745308	NA	0.341925
ANINVENAFFTLAR	P55258	Rab8a	NA	0.795069	0.975999	0.436657
ANKGPSYGMSR	P37804	Tagln	0.614599	0.732335	0.832365	0.376658
ANKLDHVVTIIK	Q9JIF0	Prmt1	0.667398	0.845369	1.01896	0.540371
ANKLQNELDNVSTLLEEAEK	Q61879	Myh10	0.22725	0.368588	0.47936	0.113707
ANKLQNELDNVSTLLEEAEKK	Q61879	Myh10	0.218341	0.35204	0.47346	0.109644
ANKPGDVVR	Q9CPY7	Myh10	NA	0.697081	NA	0.298572
ANLEAFTADK	Q61768	Myh10	NA	NA	0.83656	0.301885
ANLGGTEILTPLCNIYK	Q99KC8	Vwa5a	0.346136	0.715381	0.845773	0.279093
ANLISEDIESAISDSK	Q08509	Eps8	0.77688	0.960323	1.07679	0.780545
ANLISEDIESAISDSKGGK	Q08509	Eps8	NA	NA	0.967432	0.570739
ANLPQSFQVDTSK	Q8BTM8	Flna	0.367049	0.499739	0.620302	0.178155
ANLPQSFQVDTSKAGVAPLQVK	Q8BTM8	Flna	0.372954	0.453463	0.59735	0.165134
ANLQIDQINTDLNLER	Q8VDD5	Myh9	0.377602	0.552047	0.690026	0.206355
ANLVLLSGANEGR	Q8BHG1	Nrd1	0.527008	NA	NA	0.374338
[truncated: 27,815 more rows]

## Sheet: Mouse (Rep 2)
Sequence	Leading razor protein	Gene names	Fraction Labeled 2d	Fraction Labeled 4d	Fraction Labeled 6d	kdeg (peptide)
AAAAAAAAAAGAAGGR	Q8CCS6	Pabpn1	0.771632	0.998374	1.07428	0.798944
AAAAAAAAAAGDSDSWDADTFSMEDPVR	Q3UGC7	Eif3j1	0.704945	0.945301	0.994456	0.639064
AAAAAAAAAAGDSDSWDADTFSMEDPVRK	Q3UGC7	Eif3j1	0.638467	0.417922	0.973603	0.301409
AAAAAAAAATEQQGSNGPVKK	P82349	Sgcb	0.42535	0.718361	0.79931	0.289212
AAAAAAGAASGLPGPVAQGLK	Q91YE6	Ipo9	0.669214	0.923346	0.984144	0.580683
AAAAAAGPEMVR	P63085	Mapk1	0.646531	0.922861	0.304079	0.281575
AAAAAAPGGGGGEPR	Q63844	Mapk3	0.476654	0.798245	0.939364	0.374654
AAAAADLANR	Q9JHS4	Mapk3	NA	NA	1.04012	6.37075
AAAAAGAGLK	E9PYB0	Ahnak2	NA	0.896265	1.01424	0.612506
AAAAAGAGLKGHLPK	E9PYB0	Ahnak2	NA	0.892416	0.94633	0.540622
AAAAAGPASSQR	Q9CX34	Sugt1	NA	NA	0.330959	0.0669851
AAAAAMAEQEGAR	Q9D1H7	Get4	0.778064	NA	1.04344	0.769555
AAAAATAATK	Q9D3B1	Hacd2	0.702443	0.720032	0.833578	0.423756
AAAAATAVGPGAGSAGVAGPGGAGPCATVSVFPGAR	Q9WVG6	Carm1	0.590382	0.928343	NA	0.5042
AAAADHRQELIECVANSDEQLGELFLEEK	Q8K0D5	Ddrgk1	NA	NA	0.962231	0.546045
AAAAEGARPLER	Q80UM7	Ddrgk1	NA	0.611077	0.777964	0.242732
AAAAEGVPATRR	Q9CWG9	Ddrgk1	NA	0.704258	0.80725	0.29156
AAAAELR	Q9D1M4	Eef1e1	0.649909	NA	0.948678	0.520854
AAAAFEVPAALTTSESTMAAER	Q9JJY4	Ddx20	0.87146	NA	NA	1.02576
AAAAGAVVASAASGPAEGKK	Q8CH25	Sltm	0.743846	NA	1.00723	0.689666
AAAAMAVSEAWPELELAER	Q505F5	Lrrc47	0.557032	NA	NA	0.407129
AAAASAAEAGIATPGTEDSDDALLK	O35226	Psmd4	0.723122	NA	0.999185	0.64997
AAAATETSSVFADPVISK	Q80X85	Psmd4	NA	0.769894	NA	0.367304
AAAAVASAASSCRPLGSGTAPNPTAAAPASSPAPGPGPVGK	P58404	Strn4	0.668907	NA	NA	0.552678
AAAAVVEFQR	Q8BG32	Psmd11	0.605258	0.839402	0.940677	0.462876
AAAAVVVPAEWIK	B1AZI6	Thoc2	0.729525	0.973126	1.02535	0.700316
AAAAYEHLK	Q9EP69	Sacm1l	0.439264	0.757783	0.866838	0.325138
AAADAEQAVLAK	Q5DW34	Ehmt1	0.901017	1.04208	NA	1.20422
AAADEPKPK	P55264	Adk	0.357372	0.448317	0.535346	0.149797
AAADEPKPKK	P55264	Adk	NA	NA	0.494902	0.113834
AAADGDDSLYPIAVLIDELR	Q76MZ3	Ppp2r1a	0.645289	NA	NA	0.518227
AAAEDVNVTFEDQQK	Q3UWL8	Maged2	NA	0.806488	0.8656	0.382133
AAAEEGCGVGVEDDR	Q8VCI5	Pex19	0.765539	1.02978	1.10693	0.817424
AAAEELLAR	Q6P549	Inppl1	0.690345	0.987807	NA	0.645788
AAAELLQSQGSQAGGSQTLKR	Q9R1T4	2017-09-06	NA	0.629275	NA	0.248074
AAAEVNQEYGLDPK	P97807	2017-09-06	NA	0.626769	0.644596	0.2063
AAAFEDQENETVVVK	P26039	Tln1	NA	NA	0.942438	0.475817
AAAFEQLQK	Q9CZW5	Tomm70a	NA	NA	0.888806	0.36608
AAAFLGDIALDEEDLR	P98063	Tomm70a	NA	NA	1.04176	6.5771
AAAGAAATDLEVVR	Q6PD26	Pigs	0.544357	NA	NA	0.393023
AAAGSLER	Q9Z0W3	Nup160	NA	0.572027	0.588474	0.175864
AAAGVVSGK	Q9CXF4	Tbc1d15	0.622812	NA	NA	0.487506
AAAHCAHVFTTVSQITAIEAQHLLK	Q9Z1E4	Gys1	0.631649	0.826788	NA	0.475085
AAAHHYGAQCDK	Q9DCJ5	Ndufa8	0.490773	0.650227	NA	0.294156
AAAHHYGAQCDKTNK	Q9DCJ5	Ndufa8	0.543671	0.690326	0.752999	0.303154
AAAHHYGAQCDKTNKEFMLCR	Q9DCJ5	Ndufa8	NA	0.60289	0.798846	0.246654
AAALEAMK	Q60864	Aebp2	NA	0.847774	0.882677	0.430491
AAALEAMKDYTK	Q60864	Aebp2	NA	NA	0.864982	0.333725
AAALEFLNR	Q60864	Stip1	0.60633	0.874703	0.930398	0.479722
AAALRNPGKIPK	Q9EQC5	Rbm33	NA	0.949751	NA	0.747691
AAAMANNLQK	Q8VH51	Rbm33	NA	0.983758	NA	1.03004
AAAMDVDTPSGTNSGAGK	P62878	Rbx1	0.689605	0.863646	0.927511	0.543419
AAAMDVDTPSGTNSGAGKK	P62878	Rbx1	0.684712	0.954713	0.901732	0.592943
AAAMDVDTPSGTNSGAGKKR	P62878	Rbx1	NA	NA	0.758675	0.236935
AAANEQLTR	Q9CRB9	Chchd3	0.399533	NA	0.665541	0.207207
AAANKLVR	Q61879	Chchd3	NA	0.247218	0.304121	0.0642246
AAAPAPEEEMDECEQALAAEPK	Q9D8N0	Eef1g	0.586435	0.697276	0.75348	0.321702
AAAPATLALDPQPQEK	Q91WG2	Rabep2	0.662174	0.797343	1.00747	0.503039
AAAPFLK	Q91W89	Rabep2	NA	0.703803	NA	0.304182
AAAPSAASSPAEVQSLKK	E9PVZ8	Golgb1	0.751485	NA	NA	0.696126
AAAQAVEEMR	P52432	Polr1c	0.824299	0.992725	1.05963	0.903701
AAAQLGVEELQK	Q921M4	Golga2	NA	1.00451	NA	10.1099
AAAQLLQSQAQQSGAQQTK	Q8C1B7	2017-09-11	0.325427	0.464416	0.544503	0.150627
AAAQLLQSQAQQSGAQQTKK	Q8C1B7	2017-09-11	0.130231	0.485202	0.571638	0.137633
AAAQLLQSQAQQSGAQQTKKDK	Q8C1B7	2017-09-11	NA	0.545851	NA	0.197333
AAAQTLER	P23492	Pnp	0.48929	0.696631	0.848117	0.315064
AAASLGDTLSEQQLGDSDIPVIVYR	Q4LDD4	Arap1	0.446186	NA	NA	0.295463
AAASTDYYK	P35486	Pdha1	0.400803	0.643504	0.721529	0.240981
AAASTDYYKR	P35486	Pdha1	NA	0.656989	0.790454	0.264383
AAATAAAAPQQLSDEELFSQLR	Q9WU40	Lemd3	NA	NA	1.12827	9.791
AAATAAAAPQQLSDEELFSQLRR	Q9WU40	Lemd3	NA	0.286661	NA	0.0844496
AAATEHSQR	P14685	Lemd3	NA	0.797343	NA	0.39906
AAATLSFGPER	Q80TM9	Nisch	0.814629	NA	NA	0.842699
AAATPESQEPQAK	P28667	Marcksl1	0.721921	0.335774	0.473131	0.16319
AAATQPDGKDTPDEPWAFPAR	Q78PY7	Snd1	0.626977	NA	NA	0.493058
AAAVAAAGAGEPLSPEELLPK	Q9CPQ3	Tomm22	0.600192	0.810037	0.683628	0.354738
AAAVALPEEELK	Q80UJ7	Tomm22	NA	NA	1.01489	6.25505
AAAVALPEEELKK	Q80UJ7	Tomm22	NA	0.937942	0.988009	0.699511
AAAVAVAAASRR	E9Q1P8	Irf2bp2	NA	1.0576	NA	9.80827
AAAVEPEVEDPLWSFVR	Q8C436	Vcpkmt	0.723803	NA	NA	0.64332
AAAVGPLGDGELWQSWLPNHVVFLR	Q8CEC0	Vcpkmt	NA	NA	0.875523	0.347272
AAAVGTANK	Q64727	Vcpkmt	NA	0.458256	0.562334	0.144433
AAAVGTANKSTVEGIQASVK	Q64727	Vcl	NA	0.477518	0.588634	0.154359
AAAVGTANKSTVEGIQASVKTAR	Q64727	Vcl	0.299332	NA	NA	0.177861
AAAVLSGASAGSPAGAPGGPGGLSAVGSGPR	Q9DBD5	Pelp1	0.58599	NA	NA	0.440932
AAAVPVEFK	Q91VA7	Pelp1	NA	0.711279	0.782849	0.285149
AAAVQDSR	Q9CYX7	Rrp15	0.881604	NA	NA	1.06686
AAAVRQDLAQLMNSSGSHK	O88544	Rrp15	NA	0.633493	0.617641	0.200351
AAAVRQDLAQLMNSSGSHKDLAGK	O88544	Rrp15	NA	0.679734	0.420654	0.158348
AAAVRSVK	O08756	Rrp15	NA	NA	0.724881	0.215092
AAAVSGVVR	Q8BR90		0.485782	0.846788	1.00761	0.417735
AAAVSGVVRR	Q8BR90		NA	0.848626	1.05727	0.560182
AAAVVDPQQSVVMR	P43883	Plin2	NA	NA	1.11663	9.00837
AAAVVEEAAAGDVQR	Q8VEJ4	Nle1	0.839551	1.03734	1.08724	0.985264
AAAYLDPNLNHTPSSSTK	P34152	Ptk2	0.649074	NA	NA	0.523589
AACAGGPGSWSENILK	D3YUE4	Ptk2	NA	0.749796	NA	0.346369
AACEGPEEHQGAEEEGEGSQGGLYEAIAGHWIR	Q8CG70	Leprel2	0.72243	NA	NA	0.640842
AACLESAQEPAGAWSNK	Q8VDJ3	Hdlbp	0.761074	1.00989	1.04812	0.782659
AACNGPYDGKWSK	Q9CPV4	Hdlbp	NA	0.661469	0.760047	0.255378
AACSAAAMEEDSEASSSR	O08759	Ube3a	0.758932	NA	NA	0.711337
AADAEAEVASLNR	P21107	Tpm3	0.345922	0.490154	0.57149	0.163242
AADAEAEVASLNRR	P21107	Tpm3	0.352436	0.489853	0.580315	0.165848
AADAHVDAHYYEQNEQPTGTCAACITGGNR	P55264	Adk	0.367989	0.479187	0.59398	0.168705
AADALKEQQCR	E9Q7G0	Adk	NA	NA	0.984688	0.69652
AADAVEDLR	Q9WVE8	Pacsin2	0.644571	1.01516	1.08295	0.638177
AADEEAFEDNSEEYIR	Q9ERK4	Cse1l	0.640533	NA	0.90292	0.486518
AADEEAFEDNSEEYIRR	Q9ERK4	Cse1l	0.657499	0.85482	0.620067	0.387731
AADELEAFLGGGAPGSR	Q5U3K5	Rabl6	0.537807	NA	NA	0.385887
AADESERGMKVIENR	Q6IRU2	Rabl6	NA	0.570686	0.444057	0.140214
AADEVAEGKLNDHFPLVVWQTGSGTQTNMNVNEVISNR	P97807	Rabl6	NA	NA	0.787704	0.258296
AADEVLAEAK	Q8JZM7	Smarcd3	NA	NA	0.913241	0.407436
AADFQLHTHVNDGTEFGGSIYQK	A0A140T8V3	Vdac3	0.383241	0.622551	0.70035	0.226714
AADGNYYNAR	Q8BH86	Vdac3	NA	0.702756	0.712755	0.254863
AADGTTVVPPEEEEEEEGGK	F8VPU2	Farp1	0.504852	0.777085	NA	0.362746
AADHYSEQMAQR	Q91Z40	Farp1	NA	0.834334	0.984171	0.485017
AADIDQEVK	Q6ZQ38	Cand1	0.483017	NA	NA	0.329873
AADIEQVFR	Q9QX47	Son	NA	1.07697	1.10925	9.50568
AADISLDNLVEGK	P70399	Tp53bp1	0.600447	0.949072	0.990822	0.535192
AADISQWAGPLCLQEVDEPPQHALR	P70296	Pebp1	0.409308	0.585894	0.688181	0.219734
AADISQWAGPLCLQEVDEPPQHALRVDYAGVTVDELGK	P70296	Pebp1	NA	0.675738	NA	0.281551
AADKPADQGAEKHEGAGQSSGVTDQEK	Q8BH15	Pebp1	NA	NA	0.842631	0.308194
AADLEDTTEEETAKDNGEVEDQEEK	O54781	Srpk2	0.797796	NA	NA	0.799239
AADLGQIPDVDIDSDGVFK	Q9DAK9	Phpt1	0.361936	0.633843	0.637517	0.210548
AADLLYAMCDR	P17426	Phpt1	NA	0.772768	NA	0.370446
AADMLSGPR	Q8CHT0	Phpt1	NA	NA	0.659718	0.179663
AADPPAENSSAPEAEQGGAE	P62960	Ybx1	NA	0.159273	0.218723	0.0419046
AADQNGGGGRHNWGQGFR	Q99J56	Ybx1	NA	1.04877	1.031	9.7171
AADRLPNLASPSAEGPPRPSPGTAPR	O88746	Tom1	0.512671	NA	NA	0.359407
AADSQNSGEGNTSAAESSFSQEVAR	F6ZDS4	Tpr	0.745547	0.971453	1.05424	0.730587
AADTQVSETLKR	E9PVA8	Gcn1l1	0.487264	NA	1.15345	0.452255
AADVHEVR	P52480	Gcn1l1	NA	0.863613	0.949506	0.497967
AADVHEVRK	P52480	Pkm	0.550279	0.3336	0.448513	0.134946
AADVHEVRKVLGEK	P52480	Pkm	NA	0.547174	NA	0.198062
AAEAAGGKYR	O35382	Frmd8	NA	0.900757	0.465162	0.243145
AAEAGVTEEQYGYLGTSAK	P14873	Map1b	0.724723	0.984099	1.02841	0.701971
AAEAHPQDDHVEEECFHDCSASFEEEQPGAHVAGSK	Q91Z38	Ttc1	0.787541	0.860733	NA	0.691615
AAECNIVVTQPR	O70133	Dhx9	0.672668	NA	0.976072	0.56329
AAEDELNIESK	Q3ULF4	Spg7	0.529522	0.780366	NA	0.377913
AAEDLFVNIR	P28660	Nckap1	0.476834	NA	NA	0.323928
AAEDPATRR	Q68FH4	Nckap1	NA	NA	0.796526	0.265369
AAEDYGVIK	P37804	Tagln	0.640714	NA	NA	0.511819
AAEDYGVIKTDMFQTVDLYEGK	P37804	Tagln	0.667785	NA	NA	0.550987
AAEDYGVIKTDMFQTVDLYEGKDMAAVQR	P37804	Tagln	NA	0.798816	0.881341	0.384779
AAEEAASTLASSIHPEQCIK	Q80TV8	Clasp1	0.82058	NA	NA	0.859012
AAEEANMER	Q9ERG0	Clasp1	NA	0.754327	NA	0.350939
AAEEATLTVR	Q9CRW3		0.645126	0.87374	NA	0.51778
AAEEPQQQK	Q7TQI3	Otub1	0.531506	NA	0.858827	0.359918
AAEEVKR	P31786	Dbi	0.361773	NA	0.212525	0.0634805
AAEGAAAQNEYEVK	Q9ESV0	Ddx24	NA	0.987888	NA	1.1034
AAEGASDPAGLSEGSGR	Q6P5D8	Smchd1	0.894472	NA	NA	1.12439
AAEGDASEDSLMVDWFR	Q3TN34	Tgfbr3	NA	NA	1.08131	6.63368
AAEGFKGK	P09103	Tgfbr3	NA	NA	0.951063	0.502869
AAEHPEPPKGELQLPPPPPPGHYGAWAAQELQAR	Q3UJB0	Sf3b2	0.731623	NA	NA	0.657681
AAEIHSRPQSSRPVLLSK	E9Q4P1	Wdfy1	0.476591	0.601264	0.779112	0.261457
AAEILYQLALK	P27046	Man2a1	0.832768	NA	NA	0.894185
AAEINGEVDDDDAGGEWR	Q9JMH9	Myo18a	0.488826	NA	NA	0.335522
AAELEEELK	Q3UMT1	Ppp1r12c	0.423275	0.702775	0.655811	0.245683
AAELETDIR	Q91YR7	Ttc37	NA	1.10215	NA	10.0434
AAELFGLTAEEIYLVHDELDKPLGK	Q8BW00	Ptrh1	0.63951	NA	NA	0.510145
AAELIANSLATAGDGLIELR	P67778	Phb	0.428375	0.680132	0.673062	0.244932
AAELIANSLATAGDGLIELRK	P67778	Phb	0.507753	0.622811	0.698709	0.254147
AAELVEAK	Q9JM05	Phb	NA	NA	1.03334	6.4195
AAEMLLFGK	Q9WUR2	Phb	NA	0.638582	NA	0.25443
AAENGAQSAPLPLEGVDISPK	P30416	Fkbp4	0.670695	NA	NA	0.555386
AAEPLLTLER	Q8CCP0	Fkbp4	NA	0.986748	NA	1.0809
AAEQMSTLPIDAPSPLENLEQK	P27546	Map4	0.488436	0.788235	0.959754	0.381424
AAESALQVVEK	Q8CB77	Tceb3	0.793882	1.06034	1.06166	0.885966
AAESLADPTEYENLFPGLK	O55029	Copb2	0.502438	0.805625	0.905302	0.379033
AAETLNFGPEWLR	Q99MR1	Bod1l	NA	1.10006	NA	9.88649
AAETLTELEAAIETVVSTFFTFAGR	P97352	Bod1l	NA	0.57378	0.717759	0.212034
AAETVELHK	Q9D1J3	Sarnp	0.765109	NA	NA	0.724318
AAEVANAAEFIR	Q9JI39	Sarnp	NA	0.653106	0.674941	0.223908
AAEVESVK	P27546	Map4	NA	0.828783	NA	0.441206
AAEVESVKEQLPAK	P27546	Map4	0.75976	1.02357	1.07103	0.795309
AAEVGDDFLGDFVVGER	Q9Z0H8	Map4	NA	NA	1.06484	7.78939
AAEVLNKHSLSGRPLK	Q9D0E1	Map4	NA	0.735993	0.668644	0.252187
AAEVYTR	Q3UMU9	Map4	NA	NA	1.06812	8.12017
AAFADLDLR	O88796	Rpp30	0.6	0.785539	0.876981	0.410299
AAFAVDPQAPTLGSEPMMLGSPTSPK	Q8R4R6	Rpp30	NA	0.575881	NA	0.214435
AAFDDAIAELDTLSEESYK	P62259	Ywhae	0.435876	0.664917	0.766768	0.266873
AAFDDAIAELDTLSEESYKDSTLIMQLLR	P62259	Ywhae	0.877076	NA	NA	1.04809
AAFEELEK	Q91VW5	Ywhae	NA	1.00623	1.06413	9.45794
AAFGLSEAGFNTACLTK	Q8K2B3	Sdha	0.437801	0.636458	0.721996	0.247444
AAFGPGKGPIMLDEVECTGTESSLASCR	Q07797	Lgals3bp	NA	0.976869	0.982585	0.909264
AAFGSFAVNGPTTLVDKK	Q9JIH2	Lgals3bp	NA	NA	0.961048	0.540904
AAFLSSLTDVR	Q3UVL4	Lgals3bp	NA	NA	0.973151	0.602922
AAFQLGSPWR	P47738	Lgals3bp	NA	0.759194	0.875813	0.352967
AAFQLGSPWRR	P47738	Aldh2	0.529146	0.785746	0.571263	0.277105
AAFQSLLDAR	Q63829	Palld	NA	NA	0.923937	0.429366
AAFSKDESKEPIVEVR	P13595	Ncam1	NA	0.996983	0.981851	1.33045
AAFTAFEEVQLPR	Q9D8X2	Ncam1	NA	NA	0.899136	0.38233
AAFTMFSR	P16675	Ncam1	NA	0.516248	0.539007	0.150961
AAFVLPEFTR	Q64674	Ncam1	NA	0.851837	0.916633	0.458402
AAFVTLLTGAK	G5E895	Akr1b10	0.389115	0.637102	0.738727	0.240999
AAGAAAALAFLNQESR	Q9CPP0	Npm3	0.854166	1.06647	NA	1.03871
AAGAAAIITEPEHTK	Q8BK67	Rcc2	0.818192	1.01261	1.01049	0.894849
AAGAAEAGEAAVAVVEVGSAQQFEELLR	Q9CQM9	Rcc2	NA	NA	0.81698	0.283026
AAGAGARPAPR	Q8C025	Rcc2	NA	NA	0.828505	0.293867
AAGAGKVTK	P10126	Cebpd	NA	0.776406	NA	0.374481
AAGAGNEAAALFLATSGAHANHR	Q810B6	Ankfy1	0.553512	0.809912	0.994389	0.432776
AAGAQVVAVSR	Q91X52	Dcxr	NA	0.872614	0.963188	0.522234
AAGCDFNNVVK	P52760	Dcxr	NA	0.603728	NA	0.231414
AAGDGDCGSTHSR	Q8VC30	Dcxr	NA	0.878961	NA	0.527911
AAGEVMEPANLLAEEK	P57746	Dcxr	NA	NA	1.02542	6.62721
AAGGAGAQVGGSISSGSSASSVTVTR	P48678	Lmna	0.378392	0.505555	0.552427	0.16658
AAGGGGGSGEDEAQSRR	Q9CRA5	Nolc1	NA	1.0706	1.08409	9.37571
AAGGGNYKGHVDVLAPTVQELAALEK	Q91VR5	Nolc1	NA	0.879644	NA	0.529326
AAGHTGPLHKCDIYQSK	P09470	Nolc1	NA	0.346948	NA	0.106525
AAGIEIQK	Q6A068	Nolc1	NA	0.951623	1.02939	0.819605
AAGKGDVPTKRPPVLR	P12970	Rpl7a;Gm14214	0.181026	0.953814	0.512958	0.225076
AAGKGPLATGGIKK	Q8K003	Tma7	NA	0.90265	0.855566	0.477866
AAGLQSEIGQVK	Q99MI1	Erc1	0.60647	0.880212	1.02363	0.511477
AAGNQNFR	Q9CYG7	Erc1	NA	NA	0.972096	0.5965
AAGPISER	Q8QZY9	Sf3b4	0.751639	0.96252	1.03436	0.728564
AAGPLESSGKEEITQLK	Q99PL5	Rrbp1	0.671431	0.994126	1.04738	0.645789
AAGQKAPAQK	Q9CR57	Rrbp1	NA	0.769035	0.403201	0.176277
AAGRFQGTQPEPR	Q99J99	Rrbp1	NA	NA	0.643809	0.172048
AAGSASSLGGGAWPGSEAGDFLAR	Q00558	F8a1	0.58532	0.873335	NA	0.467093
AAGSDLLDEVFFNSEVDEK	E9QAP7	Taf4a	0.764811	NA	1.03774	0.740301
AAGSGELGVTVK	Q80X90	Flnb	0.524602	0.726043	0.793541	0.322285
AAGSGELGVTVKGPK	Q80X90	Flnb	NA	0.734238	0.807459	0.306726
AAGSIASAQKPPAGK	P27546	Map4	0.489866	0.818663	0.831343	0.356973
AAGSLLTDECR	Q922B1	Macrod1	NA	NA	0.869037	0.338807
AAGTDGSDFQHR	Q5XKN4	Jagn1	0.621671	0.864525	0.95315	0.492708
AAGTLYTYPENWR	Q9D8N0	Eef1g	0.622356	0.771071	0.809978	0.392529
AAGTLYTYPENWRAFK	Q9D8N0	Eef1g	NA	0.414927	NA	0.134005
AAGTLYTYPENWRAFKALIAAQYSGAQVR	Q9D8N0	Eef1g	NA	0.738828	NA	0.335644
AAGTSNYWEDLR	O88630	Eef1g	NA	NA	1.08645	6.97942
AAGTSNYWEDLRK	O88630	Gosr1	0.789806	NA	1.01202	0.78634
AAGTTVVEVEEIVDIGSFAPEDIHIPK	Q9D0K2	Oxct1	0.317983	0.394861	0.530405	0.135414
AAGVCLMLLSTCCEDDIVPHVLPFIK	P70168	Kpnb1	0.581292	NA	NA	0.435291
AAGVEAAAEVAATEPK	Q9D0E1	Hnrnpm	0.52799	0.72028	0.790514	0.320386
AAGVPSASITWR	Q05793	Hspg2	NA	NA	0.382987	0.0804774
AAGVPSASITWRK	Q05793	Hspg2	NA	NA	0.38821	0.0818943
AAGVSVEPFWPGLFAK	P47955	Rplp1;Gm10073	0.530781	0.67902	0.807139	0.310836
AAGVVLEMIR	Q9WTM5	Rplp1;Gm10073	NA	0.843532	0.864425	0.414239
AAGWSELSER	Q9CZL5	Rplp1;Gm10073	NA	0.646481	0.703862	0.230958
AAHDLLDIEGEPALDCRPIQETTDSISSR	Q9QXZ0	Macf1	0.712346	NA	NA	0.622999
AAHFFSTLQEWPQTHQASISYTGPR	Q9ESW4	Agk	0.276002	0.585603	NA	0.198228
AAHFLHGCNSKK	Q8BGZ4	Cdc23	0.637524	NA	NA	0.507398
AAHGGSAASSALK	Q6P5G6	Ubxn7	0.742015	NA	1.04277	0.698462
AAHIFNESLVCHQIR	P46735	Myo1b	NA	NA	0.953979	0.513111
AAHKQEPGLGFSFELTEQQK	P45952	Acadm	NA	0.580046	NA	0.216903
AAHKQEPGLGFSFELTEQQKEFQATAR	P45952	Acadm	NA	0.668188	NA	0.275797
AAHLCAEAALR	P50580	Pa2g4	0.678849	0.889141	NA	0.562452
AAHLHSLHQKK	Q8BH60	Gopc	0.878605	0.984697	0.941782	1.04384
AAHQPAPGHPNPINFYSLK	Q3U0J8	Tbc1d2b	0.706323	NA	NA	0.612637
AAHSEGHITAGLDMK	P80314	Cct2	0.620176	0.806302	0.838474	0.42015
AAHYCHSTLKR	Q6ZPU9	Kbp	0.858641	NA	1.01907	0.982791
AAIAAAAAAAAAK	Q9CR57	Rpl14	0.585733	0.765921	0.843247	0.381666
AAIANLCIGDLITAIDGEDTSSMTHLEAQNK	O70400	Pdlim1	0.426563	0.596843	0.736307	0.237741
AAIAQLNGK	Q8C2Q3	Rbm14	NA	0.753067	NA	0.349659
AAIDAGYR	P45377	Akr1b7;Akr1b8	NA	0.703689	0.738518	0.264716
AAIDAGYRHIDCAYAYCNENEVGEAIQEK	P45377	Akr1b7;Akr1b8	NA	NA	0.931041	0.445707
AAIDWFDGK	P56959	Taf15;Fus	0.653476	0.828134	0.90963	0.481564
AAIDWFDGKEFHGNIIK	Q8BQ46	Taf15;Fus	NA	0.50404	NA	0.175315
AAIDWFDGKEFSGNPIK	P56959	Fus	0.588833	0.457809	0.968305	0.298131
AAIDWFDGKEFSGNPIKVSFATR	P56959	Fus	NA	0.80826	0.484986	0.214118
AAIDYQK	Q3THS6	Fus	NA	NA	1.04469	6.5507
AAIISAEGDSK	P67778	Phb	0.433691	0.627923	0.683227	0.234303
AAIKHALSAGYR	Q9JII6	Phb	NA	0.671851	0.818383	0.280975
AAILPTSIFLTNKK	Q8CIG8	Prmt5	0.694264	NA	NA	0.592517
AAILQTEVDALR	Q99MI1	Prmt5	NA	0.941012	1.02291	0.759131
AAISNKITSCIFQLLQEAGIK	Q9DCL9	Prmt5	NA	0.502908	NA	0.174745
AAISQPGISEDLEK	Q8BP40	Prmt5	NA	0.703575	0.697327	0.249641
AAIYHAFSHKEAK	Q9CR08	Prmt5	NA	0.929759	NA	0.663954
AAKEPDQPPCCEEPTAR	D0QMC3	Mndal	0.753019	0.667462	1.14462	0.548584
AAKQPHVGDYR	P97371	Mndal	NA	0.713257	1.01367	0.389303
AAKRHESLTSLNLER	Q9D6U8	Mndal	NA	NA	0.7474	0.229325
AALAALCPGDLIQAINGESTELMTHLEAQNR	P70271	Pdlim4	0.38985	0.709839	NA	0.280857
AALAEEQTEVAVK	Q8C092	Pdlim4	NA	0.792818	NA	0.393539
AALAGGTTMIIDHVVPEPESSLTEAYEK	Q62188	Dpysl3	0.327482	NA	NA	0.198364
AALAGGTTMIIDHVVPEPGTSLLAAFDQWR	O08553	Dpysl2	0.338506	0.567957	NA	0.208642
AALAGYPR	Q61205	Dpysl2	NA	0.729126	NA	0.326526
AALAHSEIATTQAASTK	Q9QXS1	Plec	0.575354	0.740531	0.823939	0.358621
AALAPLPPLPAQFK	Q9CR26	Plec	NA	NA	0.851746	0.318138
AALAQAADCEVEQWNSDDPIPR	Q91Z53	Grhpr	0.439933	0.686152	0.741028	0.267498
AALAQAADCEVEQWNSDDPIPRK	Q91Z53	Grhpr	NA	0.517417	0.705167	0.192781
AALCLTVNAGNPPLEALLAVEHVK	Q8CGC7	Eprs	0.679446	NA	NA	0.568852
AALDCSTSHLDEFYSDPHAVAGALK	Q3UIA2	Arhgap17	0.518119	NA	NA	0.365029
AALEALGSCLNNK	Q9CZN7	Shmt2	0.618117	0.873413	0.953667	0.495218
AALEALGSCLNNKYSEGYPGKR	Q9CZN7	Shmt2	NA	0.530491	NA	0.189017
AALEAVGGTVVLE	Q9DB15	Celf2	NA	NA	0.0213465	0.00359627
AALEELVR	Q61035	Celf2	NA	0.821717	0.907209	0.420101
AALEEVEGDVAELELK	Q6ZQK5	Acap2	0.520797	NA	NA	0.367816
AALEEVEGDVAELELKLDK	Q6ZQK5	Acap2	0.543983	NA	NA	0.392612
AALETDENLLLCAPTGAGK	Q6P4T2	Snrnp200	0.653728	NA	NA	0.530265
AALGEPVR	O88952	Lin7c	0.434802	0.692983	0.831873	0.292526
AALGQGVAPVHTQK	O08784	Tcof1	0.53817	0.851676	0.907545	0.417826
AALGSSSQNVTEYVVR	Q3THK3	Gtf2f1	0.815109	1.01694	1.07515	0.903723
AALHPPALAILSHTPDGATQTIAWVGK	Q6NSR8	Npepl1	0.340243	NA	NA	0.207942
AALKQLQEIFENYKK	F6ZDS4	Npepl1	NA	1.07685	NA	9.4429
AALKTASDFISK	P13020	Npepl1	NA	0.575086	0.725902	0.214817
AALLAELASLEADALR	Q3TW96	Npepl1	NA	0.811141	0.974561	0.452006
AALLNFDEFAVSKDGIEK	Q6P9Q4	Gas1	NA	0.681469	NA	0.286009
AALLNQHYQVNFK	Q8CGC7	Eprs	NA	NA	0.900268	0.384212
AALLTGRLPVR	P50428	Eprs	NA	0.199587	0.242198	0.0494899
AALNALQPPEFR	Q78T54	Eprs	NA	0.876442	NA	0.522762
AALPSHVVTMLDNFPTNLHPMSQLSAAITALNSESNFAR	Q9CZU6	Cs	0.443752	0.67224	0.621272	0.23269
AALQELLSK	P62852	Rps25	0.610955	0.778853	0.870492	0.41106
AALQENECLLASSTFAQAEVK	Q6PB66	Rps25	NA	NA	0.74844	0.230012
AALRPLVKPK	P62911	Rps25	NA	0.570979	0.486685	0.150251
AALSAGKVPPETIDSVIVGNVMQSSSDAAYLAR	Q8BWT1	Rps25	NA	0.44401	0.537661	0.136267
AALSGANVLTLIEK	Q91ZX7	Lrp1	0.84354	1.03161	1.03594	0.983509
AALSGANVLTLIEKDIR	Q91ZX7	Lrp1	NA	0.994447	NA	1.29837
AALSSFQK	P61202	Cops2	0.599231	0.725819	NA	0.389313
AALSSQQQQQLALLLQQFQALK	Q6Y7W8	Gigyf2	0.823894	NA	NA	0.868335
AALTCITCR	Q91VY9	Znf622	NA	1.10073	1.15141	9.37288
AALTDVQR	Q9Z0Y1	Dctn3	0.503697	0.770469	0.896693	0.362564
AALTRNPQFQK	P06745	Dctn3	NA	0.778786	0.872676	0.364917
AALVDLEPGTMDSVR	Q922F4	Tubb6	0.412704	0.761255	0.771442	0.291856
AALVVSETAEPGSR	Q5NCQ5	Dph1	0.799972	1.01336	1.04595	0.860604
AALWALQGGTSVVIANGTHPK	Q9Z110	Aldh18a1	0.715367	0.93968	0.912802	0.623241
AALYGGVEGGGTR	Q9QZ08	Nagk	0.398413	0.706296	0.778028	0.272578
AAMAVGGAGGSR	Q8CIG8	Nagk	NA	0.798901	0.972277	0.438122
AAMEALQSQALHATSQQPLRK	Q8CHH9	2017-09-08	0.270009	0.480256	0.624947	0.162402
AAMEALVVEVSK	O70133	Dhx9	0.606903	NA	NA	0.466849
AAMEPIVISAK	P26039	Tln1	0.543087	0.815147	0.833468	0.38013
AAMFPLQVLGFEVDAVNSVQFSNHTGYAHWK	Q8K183	Pdxk	0.390701	NA	NA	0.247723
AAMGEEYK	P32921	Pdxk	NA	NA	0.343854	0.0702286
AAMGNFVDLCR	Q8BNV1	Trmt2a	0.343324	0.763703	NA	0.286202
AAMKLSINLSEAEK	REV__Q6GQX2	Trmt2a	NA	0.833995	NA	0.448935
AAMLGQEDPPQHGLPR	P19096	Fasn	0.687207	NA	NA	0.581106
AAMLKDNKKPFTK	Q07417	Acads	0.832689	0.953814	0.821148	0.83101
AANAAENDFSVSQAEVSSR	Q6P542	Abcf1	0.710623	0.927398	1.04368	0.647875
AANAASGAGGSSAAAGSRPGDGGSLGSGAR	Q4VAA2	Cdv3	0.659366	0.900854	1.04886	0.575914
AANAITKNNDLVR	Q9JHJ0	Cdv3	NA	NA	1.11904	9.1708
AANATMATSGSAR	Q91VC3	Eif4a3	0.760209	1.0046	1.06108	0.78027
AANATTNPSQLLPLELVDK	P62322	Lsm5	0.411969	0.585	0.63137	0.206518
AANEAGYFNEEMAPIEVK	Q8BWT1	Acaa2	0.2983	0.45404	0.548418	0.146428
AANFENHSGR	Q64727	Vcl	0.361022	NA	0.598573	0.172436
AANGVVLATEK	P49722	Psma2	0.519185	0.762614	NA	0.362918
AANGVVLATEKK	P49722	Psma2	0.487495	0.714494	1.02803	0.371071
AANILVGENLVCK	P05480	Psma2	NA	NA	0.994202	0.858383
AANNGALPPDLSYIVR	Q9D0M3	Cyc1	0.408956	0.61622	NA	0.24872
AANPGCFLEDFVR	Q80UJ7	Cyc1	NA	0.933744	0.398187	0.230262
AANSLEAFIFETQDK	Q9JKR6	Hyou1	0.610152	0.932298	1.00481	0.537766
AANSQGNFDGK	Q9D6K8	Fundc2	0.770041	NA	NA	0.734927
AANSQGNFDGKFEALDLAELTK	Q9D6K8	Fundc2	0.733027	NA	0.953713	0.649555
AANVLLSEHGEVK	Q99KH8	Fundc2	NA	0.934059	0.943079	0.630031
AANYSSTSSR	Q9DBS1	Tmem43	0.517979	0.763486	0.917361	0.371889
AANYSSTSSRK	Q9DBS1	Tmem43	0.515621	0.788721	0.447161	0.235782
AAPAAAAAMAPPGPR	Q8BMF4	Dlat	NA	0.63148	NA	0.249565
AAPAAPAAGETGPDAR	Q9D6Y9	Gbe1	NA	0.472798	NA	0.160043
AAPAAYDASDTHLQILGKPVMER	O35969	Gamt	0.605632	NA	NA	0.465235
AAPAEAEVAAAPGLTEAAEAAELTR	B9EJR8	Dnaaf5	0.8286	NA	NA	0.881877
AAPAKGENLSLVVHGPGDIR	Q64442	Dnaaf5	NA	NA	0.7581	0.236539
AAPEDVAALQAEITR	A2BDX3	Mocs3	0.722761	NA	NA	0.641438
AAPEEQDLTQEQTEK	Q3TDN2	Faf2	0.555259	0.864144	0.905819	0.432975
AAPEESEAQAEGCSEER	Q9CRB2	Nhp2	0.538554	0.684594	0.694132	0.2816
AAPEVLESDVSSSITLLK	Q9DB96	Ngdn	0.879787	NA	NA	1.05925
AAPEVSSIIK	Q9D8S3	Arfgap3	NA	0.913113	NA	0.610787
AAPFTLEYR	Q9D819	Actn1	NA	0.774506	0.828154	0.339607
AAPGAGDPLNAK	Q9D2R6	Coa3	NA	0.795143	1.0194	0.463559
AAPGKVVNYR	Q60847	Coa3	NA	NA	0.311204	0.0621351
AAPPGEYFSVGSQVSCR	Q9D0R8	Lsm12	NA	0.873538	NA	0.516953
AAPQDVHVR	Q6QD59	Bnip1	NA	NA	0.759371	0.237416
AAPQLFR	Q99J99	Mpst	0.329849	0.569711	0.663698	0.196481
AAPRPPPAISVSVSAPAFYAPQKK	Q62523	Zyx	0.629945	0.431765	0.990878	0.308401
AAPRPSASCVYK	Q9QYC7	Ggcx	0.597002	NA	NA	0.454411
AAPRPSASCVYKR	Q9QYC7	Ggcx	0.584251	0.875645	NA	0.46766
AAPSAGSAAAAAEEEESR	Q5SSI6	Utp18	0.269006	NA	NA	0.156675
AAPSGSVNCEEFAEFQELLK	Q8R3Q6	Ccdc58	0.423983	0.624681	0.701343	0.235905
AAPSPAPAEPAAPK	Q9JLV1	Bag3	0.695363	0.932895	NA	0.612986
AAQAGVAVGDWVLNIDGENAGSLTHIEAQNK	Q3TJD7	Pdlim7	0.481975	0.696357	NA	0.31201
AAQAHEDIIHGSGK	P47199	Cryz	0.367161	0.58698	0.720816	0.219716
AAQAHEDIIHGSGKTGK	P47199	Cryz	NA	NA	0.711234	0.207023
AAQASLNALNDPIAVEQALQEK	E9Q6R7	Utrn	0.612988	0.876733	0.934579	0.487125
AAQAVSLLR	Q8BJY1	Psmd5	0.538469	0.800132	0.943173	0.405053
AAQCVTK	Q8BT60	Cpne3	0.544689	0.87674	0.959821	0.44931
AAQDRDQIYR	P62996	Cpne3	NA	0.875074	0.797813	0.401808
AAQDSDLVK	Q921T2	Cpne3	NA	NA	0.849649	0.315797
AAQDSDLVKHEVDQELTDGFK	Q921T2	Tor1aip1	0.62781	0.686111	0.861169	0.370984
AAQEEYIK	P05064	Aldoa;Aldoart1	NA	0.849601	0.811089	0.386505
AAQEEYIKR	P05064	Aldoa;Aldoart1	0.614406	0.377878	0.567422	0.17798
AAQGEPQVQFK	P62827	Ran;Rasl2-9	0.623338	0.808709	0.834237	0.421982
AAQIGAHTLSGACLDPAAFK	Q921G7	Etfdh	0.203213	NA	0.455493	0.103771
AAQIPESDQIK	Q9WV98	Etfdh	NA	0.714856	NA	0.31369
AAQLAIRVTNPNAR	P62911	Rpl32	NA	0.78835	1.09964	0.507172
AAQLATEIADIK	Q8BL66	Eea1	0.426905	0.727522	0.846185	0.30525
AAQLCGAGMAAVVEK	P17710	Hk1	0.401531	0.765591	0.782615	0.293037
AAQLDGLEAR	Q61292	Hk1	NA	1.03209	1.08426	9.916
AAQLLDKDGTFLSTLEHFLSR	Q8VCM8	Ncln	0.643963	NA	NA	0.516361
AAQLQGLSHFLR	Q80VQ0	Ncln	NA	0.698153	NA	0.299459
AAQLQHSEK	D3YZP9	Ncln	NA	0.914468	0.994044	0.635404
AAQMHSGYQR	Q8C2Q3	Ncln	NA	0.762045	0.851269	0.342849
AAQNISKTIATSQNR	O35129	Ncln	NA	NA	0.636794	0.168798
AAQNSGEAEYIEK	P02469	Lamb1	0.845653	1.00939	1.01253	0.966866
AAQQRPEEVR	Q99KK7	Csnk1a1	NA	0.695415	NA	0.297201
AAQSAPK	Q9CY57	Csnk1a1	NA	0.956149	NA	0.781742
AAQSLLNK	Q61655	Ddx19a;Ddx19b	0.559685	0.851218	0.932919	0.437604
AAQSPQQHSSGDPTEEESPV	P53986	Slc16a1	NA	0.165948	0.216566	0.0422827
AAQSTAMNRHIK	P46460	Slc16a1	NA	NA	1.0055	6.36647
AAQTAEDAMQIMEQMTK	Q922J3	Clip1	0.722361	NA	NA	0.640717
AAQTSVAYGCIK	Q9D0I9	Rars	0.638676	0.721444	0.905164	0.409491
AAQVAQDEEIAR	Q810U5	Rars	NA	NA	1.15487	11.5802
AAQYACSLLGHALQR	Q9Z210	Rars	NA	1.0161	NA	9.91013
AASAAATAAASAATAASAASGSPGSGEGSAGGEK	Q62318	Trim28	0.659389	0.901163	0.950209	0.546101
AASAALILPESPSMKK	Q8JZY2	Trim28	NA	0.585449	NA	0.22014
AASAASSEHFEK	O88384	Vti1b	NA	0.959785	1.01856	0.849463
AASADSTTEGTPTDGFTVLSTK	Q9QZQ8	H2afy	0.368874	0.550302	0.601274	0.184768
AASAHAIGTVK	P31324	Prkar2b	0.406042	0.667418	0.678828	0.23787
AASAIKGLSALR	Q9D8T7	Prkar2b	NA	NA	0.99613	0.925736
AASASQGGR	Q9CYN2	Prkar2b	NA	0.927414	1.02407	0.708935
AASCLEGDR	Q9CQ60	Pgls	NA	0.660656	NA	0.270185
AASCLEGDRGR	Q9CQ60	Pgls	NA	0.646075	NA	0.259668
AASDDHGVPVAHEDVR	Q9D2L5	Cpxm2	0.897887	NA	NA	1.14084
AASDELSK	Q64727	Cpxm2	NA	NA	0.568387	0.140038
AASDIAMTELPPTHPIR	P62259	Ywhae	0.437384	NA	NA	0.287579
AASEDELLLPR	Q61249	Igbp1	0.643341	0.505161	0.278102	0.14229
AASEKSCNCLLLK	P17182	Igbp1	NA	0.753964	0.841685	0.33325
AASELYTK	Q99104	Igbp1	NA	0.92595	0.969909	0.639072
AASEQAAANSNSR	Q8C3X8	Lmf2	0.549752	0.862268	0.94816	0.441798
AASETGASGVTAQQGDAQLGEVENLEDFAYSPAPR	O88413	Tulp3	0.752549	1.0376	NA	0.774792
AASEWLLR	Q9CRA7	Zfp277	NA	0.684491	NA	0.288392
AASGAPLRPATVLGTMEMGR	Q8CG76	Akr7a2	0.332893	0.631556	NA	0.230642
AASGDPGSAESYR	P54822	Adsl	0.576145	0.79608	NA	0.415117
AASGEAKPK	P43274	Adsl	NA	0.465655	NA	0.156678
AASGEAKPQAK	P15864	Hist1h1c	0.55399	0.80849	0.485088	0.265563
AASGESGASGGGGSTEEAFMTFYSEVK	Q6NZB0	Dnajc8	0.84036	NA	NA	0.917417
AASGFNATEDAQTLR	P97429	Anxa4	0.43727	0.715453	0.837747	0.302129
AASGFNATEDAQTLRK	P97429	Anxa4	0.392079	0.719482	0.585466	0.225217
AASGSALLWPR	Q9DB29	Iah1	NA	0.657333	0.725262	0.241857
AASGSGMAQK	O35864	Cops5	0.62738	NA	NA	0.493598
AASGTKEDPNLVPSISNKR	P19536	Cox5b	0.469389	0.640957	0.719753	0.255697
AASHEQAAAALK	Q811D0	Dlg1	0.461454	0.743626	0.926698	0.344319
AASHEQAAAALKNAGQAVTIVAQYRPEEYSR	Q811D0	Dlg1	NA	0.747759	NA	0.344342
AASHTSDFNPNAGSDQR	O70305	Dlg1	NA	1.06383	NA	9.40963
AASIFGGAKPVDTAAR	Q8BGD9	Eif4b	0.658517	0.694666	0.626797	0.305994
AASISGYTFSAVCFHSANSNADHEGFLLGEVR	Q3TCJ1	Fam175b	0.609161	NA	NA	0.46973
AASLGSSQPSRPHVGEAATATK	P51125	Cast	0.54706	0.937365	0.923651	0.470197
AASLGSSQPSRPHVGEAATATKVTASSAATSK	P51125	Cast	NA	0.539363	NA	0.193786
AASLGSSQPSRPHVGEAATATKVTASSAATSKSPSMSTTETK	P51125	Cast	NA	NA	0.816128	0.282252
AASLKSNYNLPMHK	Q9D8E6	Cast	NA	0.802537	NA	0.405551
AASLLEHHASQLCQHVNR	Q9JIG7	Ccdc22	0.434677	0.701302	0.857177	0.301935
AASLVGK	Q9D892	Ccdc22	NA	0.723895	NA	0.321743
AASPSEMTCPPGWEWEDDAWIYDINR	Q69ZN7	Myof	0.418216	0.596071	0.628004	0.209512
AASPSKTEIQTIFKR	Q99K28	Myof	NA	0.898693	NA	0.5724
AASSCFLMACEKPGKK	Q921H9	Coa7	0.392994	NA	NA	0.249608
AASSLEELLQIAHSEDWK	P97946	Figf	0.714188	NA	NA	0.62621
AASSYSAKVPLEVQEADEAK	Q9Z1Q9	Map2k7	NA	0.663311	0.840157	0.285431
AASTARHLYLRGGAGVGSMTK	Q9CZX8	Map2k7	NA	0.802168	1.00464	0.461698
AASTASHRPIKGILK	Q9DCL8	Ppp1r2	NA	0.913525	0.864145	0.502251
AASVAENCINYQQGTPHK	P70202	Lxn	0.537957	0.755732	0.756787	0.327705
AASVAENCINYQQGTPHKLFLVQTVQQASK	P70202	Lxn	0.563509	0.715128	0.80157	0.335417
AASVDLELK	Q9CWM4	Pfdn1	0.654934	0.93799	1.01046	0.583274
AASVDLELKK	Q9CWM4	Pfdn1	0.747685	0.620666	0.962128	0.445901
AATAAADFTAK	Q9Z1Z2	Strap	0.696694	0.978558	0.997403	0.652431
AATAAGAAGLAGGHHR	Q9D0D5	Gtf2e1	0.860212	NA	NA	0.983815
AATAAVPGAAAGR	Q8CHW4	Gtf2e1	NA	NA	0.962416	0.546861
AATADLEQYDR	P81117	Gtf2e1	NA	0.946983	1.07901	0.870081
AATALKDVVK	Q922R8	Pdia6	0.807329	0.792367	0.938842	0.646503
AATAPLLEAVDNLSAFASNPEFSSVPAQISPEGR	P26039	Tln1	0.494017	NA	0.893125	0.351351
AATASPGAGR	Q9CR62	Tln1	NA	NA	0.693974	0.197347
AATDLER	Q8CHH9	2017-09-08	0.259385	0.522636	0.705167	0.184926
AATEALGEK	P97434	Mprip	0.59338	NA	0.862512	0.413356
AATFFGCIGIDK	P55264	Adk	0.379887	NA	NA	0.238927
AATFFGEVVK	Q9JK23	Psmg1	0.666177	0.863579	0.923765	0.519532
AATFGLILDDVSLTHLTFGK	P67778	Phb	0.453131	0.622863	0.683722	0.23729
AATFGLILDDVSLTHLTFGKEFTEAVEAK	P67778	Phb	NA	0.621976	0.628692	0.200233
AATGEEVSAEDLGGADLHCR	Q3ULD5	Mccc2	0.435637	0.717324	0.844877	0.304182
AATGEEVSAEDLGGADLHCRK	Q3ULD5	Mccc2	NA	0.709042	0.734057	0.265315
AATITATSPGALWGLDR	P31324		NA	0.698075	0.769042	0.273799
AATLAQELEK	Q9CU62	Smc1a	0.743544	0.947683	0.97079	0.687123
AATMSAVEAATCR	Q9DCC4	Nosip	NA	0.72783	0.75705	0.282624
AATNSHHGGAGAMETR	Q61337	Bad	0.666711	0.911243	1.03221	0.584725
AATPPNPSNPADSAGNLVAP	Q9JLV1	Bag3	0.087259	0.231552	NA	0.0608688
AATQFWR	P08003	Pdia4	0.513855	NA	NA	0.360624
AATSEGPLFAASIEK	Q80YV2	Zc3hc1	NA	0.921757	0.303343	0.190939
AATTAAVVAEEDTELR	Q66JX5	Fgfr1op;Tagap1	0.846293	1.0846	1.10922	1.04438
AATTGHVIDIYACALDQTGLLEMK	Q01405	Sec23a	0.463488	0.738241	0.776053	0.300815
AATTGSGVKVPR	Q9CZY3	Sec23a	NA	0.758319	0.634221	0.248533
AAVAGEDGR	Q9Z204	Ncam1	NA	NA	1.01159	6.67669
AAVASLLQSVQVPEFTPK	Q02053	Uba1	0.524014	0.759534	0.880089	0.361725
AAVASVTPEK	Q60875	Uba1	NA	NA	1.05456	6.75271
AAVASVTPEKQATELALLQR	Q60875	Uba1	NA	NA	0.967448	0.570819
AAVATTQGEQEAAETCR	Q9WV70	Noc2l	0.814543	NA	1.05153	0.857708
AAVAWEAGKPLSIEEIEVAPPK	P28474	Adh5	0.398775	0.609059	0.647669	0.213756
AAVAWEAGKPLSIEEIEVAPPKAHEVR	P28474	Adh5	0.35255	0.584485	0.671368	0.205215
AAVDAGFVPNDMQVGQTGK	Q99LC5	Etfa	0.373712	0.59122	0.653876	0.206435
AAVEDINPADDPNNQGEDEFEEAEQVR	Q8BXA1	Golim4	0.846943	NA	1.0888	0.958364
AAVEDPRVLLLDL	Q9D2G2	Golim4	NA	0.62958	0.671466	0.215241
AAVEEGIVLGGGCALLR	P63038	Hspd1	0.571863	0.759016	0.838629	0.3701
AAVEELLR	Q8VCN9	Hspd1	NA	1.04033	NA	9.80482
AAVELEEPEDAR	Q91YR7	Prpf6	0.853754	NA	1.08614	0.979692
AAVELVEK	Q3V3R1	Mthfd1l	0.536694	0.822762	0.841615	0.38307
AAVENLPTFLVELSR	P70168	Kpnb1	0.601752	0.811979	0.921401	0.439713
AAVEWFDGK	Q61545	Kpnb1	NA	0.685149	0.744717	0.259327
AAVEWFDGKDFQGSK	Q61545	Ewsr1	0.788145	0.735663	0.377575	0.281536
AAVEWFDGKDFQGSKLK	Q61545	Ewsr1	NA	NA	1.02996	6.45355
AAVFNHFISDGVKK	P01027	C3	0.837823	NA	0.884785	0.88029
AAVGSPGSLESAPR	Q9JMA2	C3	NA	0.668166	0.749203	0.254179
AAVGVTGNDITTPPNKEPPPSPEKK	P27546	Map4	0.476286	0.633267	0.827839	0.284185
AAVHLEGK	Q64727	Vcl	0.312294	NA	0.580372	0.156035
AAVHYDR	O08583	Vcl	NA	0.751706	0.849907	0.335728
AAVLDLEK	Q8BL66	Vcl	NA	0.728735	0.78263	0.29346
AAVLGENGR	Q64012	Raly	0.867094	NA	1.10541	1.02923
AAVLVQQWVSYADTELIPAACGATLPALGLR	Q9Z1Q9	Vars	0.507025	NA	NA	0.353648
AAVLWELHKPFTIEDIEVAPPK	P00329	Adh1	0.148958	NA	NA	0.0806468
AAVMVHQLSKK	Q02248	Ctnnb1	0.466034	NA	1.06779	0.407177
AAVPDAVGK	Q8VDN2	Ctnnb1	NA	0.65487	0.656591	0.218689
AAVPELLEQQEEDR	Q9D8U8	Snx5	0.444556	0.707626	0.852289	0.305692
AAVPSGASTGIYEALELR	P17182	Eno1;Eno2;Eno3	0.526963	0.743801	0.81336	0.336207
AAVPSGASTGIYEALELRDNDK	P17182	Eno1;Eno2;Eno3	NA	0.786381	0.897384	0.383767
AAVPSGASTGIYEALELRDNDKTR	P17182	Eno1;Eno2;Eno3	NA	0.73525	0.79495	0.301914
AAVPSIKFCLDNGAK	P09411	Eno1;Eno2;Eno3	NA	0.755807	0.665365	0.25924
AAVPTVSDQAAAMQLSQCAK	Q71LX4	Tln2	NA	0.433454	NA	0.142049
AAVQQLQAEGLSPR	Q8K354	Cbr3	NA	0.479683	0.566567	0.14972
AAVQVLDDIEK	P16332	Mut	0.754173	NA	1.02299	0.714587
AAVSEAEAQFYEQNSR	O88325	Naglu	0.510236	NA	NA	0.356916
AAVSHWQQQSYLDSGIHSGATTTAPSLSGK	Q02248	Ctnnb1	0.802023	NA	NA	0.809803
AAVTEVVVPADGAEARPLAAEELAAQKR	Q9D198	Ctnnb1	NA	0.921807	NA	0.637143
AAVTSLFAK	CON__Q3SX09	Ctnnb1	NA	0.686866	NA	0.290281
AAVTVNSAKR	L7N466	Ctnnb1	NA	0.851002	NA	0.475956
AAVVENVVK	Q61103	Dpf2	0.76112	0.998874	1.03759	0.772186
AAVVEVEVGGGALAER	Q8R1Z9	Rnf121	0.466419	NA	0.885399	0.331177
AAVVKFHPIQGHR	Q9CX86	Rnf121	NA	0.904083	0.983292	0.599099
AAVVTSPPPTTAPHKER	Q9QYC0	Add1	NA	0.864119	NA	0.498995
AAYAGPLVWGAR	Q6R0H7	Add1	NA	NA	0.43477	0.0950872
AAYCACR	Q91ZX7	Add1	NA	1.09531	1.11209	9.97194
AAYEAELGDAR	P48678	Lmna	0.353052	0.46196	0.513097	0.147318
AAYEAELGDARK	P48678	Lmna	0.333298	0.478476	0.508285	0.146947
AAYEAELGDARKTLDSVAK	P48678	Lmna	NA	NA	0.384927	0.0810024
AAYFGIYDTAK	P51881	Slc25a5	0.592734	0.735399	NA	0.390761
AAYKLVLIR	Q9DBJ1	Pgam1	NA	0.769514	0.820744	0.332892
AAYKLVLIRHGESAWNLENR	Q9DBJ1	Pgam1	NA	0.842075	0.814641	0.382126
AAYLQENGKPLDEVLR	P10107	Anxa1	0.462137	0.632337	0.756647	0.261132
AAYLQENGKPLDEVLRK	P10107	Anxa1	0.457059	0.611322	0.218616	0.126457
AAYLQWR	Q91W86	Anxa1	NA	0.999797	NA	2.12536
AAYNPGQAVPWNAVK	Q8VDP4	Ccar2	0.629794	NA	NA	0.496848
AAYPDLENPPLIVTPSQQPK	Q9D0I9	Rars	0.578148	NA	NA	0.43155
AAYQVAALPR	P52760	Rars	NA	0.58129	0.763296	0.228012
AAYSYRPGPGGGPGPAAGAALPDQSFLWNVFQR	P12815	Pdcd6	0.567062	NA	NA	0.41858
ACADATLSQITNNIDPVGR	P62874	Gnb1	0.430897	0.677035	0.798439	0.277583
ACAEALGSLK	P56873	Gnb1	NA	1.00248	NA	9.85993
ACAEEEEEEEEEEEEPEPERV	Q9Z2D8	Mbd3	0.91559	NA	NA	1.23604
ACAELHQNVNVK	Q9EQH3	Vps35	0.42533	NA	0.758432	0.254499
ACAETIDPASLWEY	Q61553	Fscn1	NA	NA	0.0585187	0.0100501
ACALSHINTK	Q921W4	Cryzl1	0.406144	NA	NA	0.260559
ACALSIAESCRPGDKVPSIK	Q8K2B3	Sdha	0.423159	0.619772	0.688366	0.231192
ACARPLISVYSEK	Q9D8E6	Rpl4	0.588579	0.786096	0.848411	0.394632
ACARPLISVYSEKGESSGK	Q9D8E6	Rpl4	NA	0.767178	0.504323	0.206669
ACARPLISVYSEKGESSGKNVTLPAVFK	Q9D8E6	Rpl4	NA	NA	0.459393	0.10251
ACCGVPCK	E9PWQ3	Rpl4	NA	NA	0.263886	0.0510618
ACDCDPR	P02469	Fndc3b	NA	NA	1.0882	7.09705
ACDELVEEMEHYGK	Q9R0B9	Plod2	0.701109	0.983518	0.973915	0.654891
ACDESVLMDLK	Q91VN6	Ddx41	NA	1.0025	NA	9.94956
ACDLPAWVHFPDTER	Q3TZZ7	Nub1	NA	0.864003	0.868392	0.438375
ACDPVFKPGPPTNAHVVDTTK	A2ASS6	Nub1	NA	0.676292	NA	0.281978
ACEDIDECSLPNICVFGTCHNLPGLFR	Q61554	Fbn1	NA	0.11674	0.16426	0.0302824
ACEFAGFQCQIQFGPHNEQK	P26039	Tln1	0.552893	NA	NA	0.402478
ACEQPTHWK	Q8VHI3	Pofut2	0.652283	NA	NA	0.528183
ACEVALEEIK	G3X9K3	Pofut2	NA	0.926811	NA	0.653678
ACFHCETCK	Q61792	Pofut2	NA	0.563278	0.641982	0.187826
ACGDSTLTQITAGLDPVGR	P62880	Gnb2	0.402875	0.638163	0.776488	0.253691
ACGEFVFLMDR	Q99KC8	Gnb2	NA	0.759327	0.949649	0.390829
ACGEGFCDSCSSK	Q810J8	Gnb2	NA	NA	1.05598	6.89572
ACGGDAIQEDLK	Q6EDY6	Lrrc16a	0.650374	0.866204	0.935793	0.511278
ACGLNFADLMGR	Q62465	Lrrc16a	NA	0.680237	0.880768	0.309506
ACGLVASNLNLKPGECLK	P16045	Lgals1	0.48504	0.655793	0.736269	0.268742
ACGLVASNLNLKPGECLKVR	P16045	Lgals1	NA	0.634593	0.731571	0.235851
ACGNFGIPCELR	Q9DCL9	Lgals1	NA	0.970754	1.03281	0.961469
ACGPDYYEVEEDGIRK	Q01279	Egfr	NA	0.985084	0.984181	1.00998
ACGQIFCGK	Q99LI8	Egfr	NA	0.737276	0.94923	0.374376
ACGVSRPVIACSVTIK	Q9D0T1	Nhp2l1	0.584182	0.74198	0.828041	0.36472
ACHQLHQEGK	Q8CG76	Akr7a2	0.416362	NA	NA	0.269237
ACIPQSFTVDSSK	Q80X90	Flnb	NA	0.723756	0.772706	0.286989
ACIPQSFTVDSSKAGLAPLEVR	Q80X90	Flnb	NA	0.650486	0.781846	0.258734
ACLEHRHSYVR	Q9JIF7	Flnb	NA	0.842767	NA	0.462507
ACLGCMGAGPGR	Q91XD7	Flnb	NA	0.89325	NA	0.559316
ACLISLGYDIGNDPQGEAEFAR	Q7TPR4	Flnb	NA	0.665028	0.742208	0.250524
ACLISLGYDVENDR	P57780	Actn4	0.487285	0.746992	0.870222	0.339174
ACLISLGYDVENDRQGDAEFNR	P57780	Actn4	0.485366	0.715868	0.850477	0.321299
ACLLETPIR	Q9DBR3	Actn4	NA	1.00313	NA	9.39644
ACNCLLLK	P17183	Akr1b8	NA	0.454856	NA	0.151676
ACNQLGQFLQHR	P17427	Ap2a1;Ap2a2	0.503821	0.723843	0.925278	0.352468
ACNQLGQFLQHRETNLR	P17427	Ap2a1;Ap2a2	NA	0.873631	NA	0.517138
ACPEKHFAFK	Q91VU0	Ap2a1;Ap2a2	NA	0.975316	1.00062	0.935591
ACPLDQAIGLLVAIFHK	P14069	S100a6	NA	0.53332	0.575783	0.163495
ACPLDQAIGLLVAIFHKYSGK	P14069	S100a6	NA	0.556597	0.665793	0.192517
ACQAATSDSELLKQVSAAASVVSQALHDLLQHVR	Q71LX4	S100a6	NA	NA	0.547082	0.132007
ACQIFVR	Q9D0E1	Hnrnpm	0.626461	0.739884	0.869801	0.399748
ACQSIYPLHDVFVR	P97351	Rps3a	0.619743	0.805344	0.909866	0.44398
ACQSIYPLHDVFVRK	P97351	Rps3a	0.610273	0.796326	0.427698	0.259625
ACQVALDEIK	A2A5R2	Arfgef2	NA	0.860079	1.01134	0.541799
ACQVYIQHTR	Q9JJ28	Flii	0.723627	NA	NA	0.643002
ACTGSLNMTLQR	Q8CI51	Pdlim5	0.629094	0.88086	0.971442	0.513787
ACTILLR	P80318	Cct3	0.644722	0.841322	0.937231	0.491966
ACTLELGPHQSPALPK	F8VPU2	Farp1	0.393012	NA	0.861926	0.284827
ACVAGTSDAEAVK	Q61595	Ktn1	0.68256	0.96976	1.01587	0.634651
ACVDSNENGDLSK	Q64514	Ktn1	NA	0.794127	0.837675	0.357661
ACVDTALENLSTLK	P19096	Fasn	0.777862	NA	1.01971	0.761953
ACVEAPGGNPICSLHDQGAGGNGNVLK	Q5SUR0	Pfas	0.457462	0.621532	0.645462	0.22807
ACVTYFPR	Q9DBD5	Pfas	NA	NA	0.874286	0.345624
ACVVHGSDLK	Q8VDN2	Atp1a1;Atp1a2	0.470726	0.710339	0.796511	0.29928
ACVVHGSDLKDMTSEELDDILR	Q8VDN2	Atp1a1;Atp1a2	NA	0.69669	0.771212	0.274017
ACYGVLR	P62908	Rps3	NA	0.792755	0.871547	0.374657
ACYLSINPQKDEALETEK	Q8R5C5	Actr1b	0.367725	NA	NA	0.229215
ACYLSINPQKDETLETEK	P61164	Actr1a	0.46749	NA	NA	0.315077
ADADKSEAAAGDDGSQQQPAEPR	Q8C854	Myef2	0.496031	NA	0.799772	0.307311
ADAECYTALK	Q8BFZ9	Erlin2	NA	NA	0.843781	0.309416
ADAEEEAATRIPA	O88487	Dync1i2	0.479462	0.744056	0.828906	0.323331
ADAEENLEDVMEEVR	Q8C561	Lmbrd2	0.717083	0.992463	NA	0.685251
ADAEENLEDVMEEVRK	Q8C561	Lmbrd2	0.777689	NA	NA	0.751839
ADAEGESDLENSR	P26039	Tln1	0.558947	0.805356	0.90974	0.407845
ADAEGESDLENSRK	P26039	Tln1	0.516488	0.827411	0.969674	0.413905
ADAEKAQEQQQR	Q99PL5	Tln1	NA	0.763963	NA	0.360942
ADAEVITFPK	Q9ESX5	Dkc1	0.495627	0.648834	0.719937	0.264881
ADAEVLRK	P48036	Anxa5	0.455874	0.884593	0.768842	0.350955
ADAEYYAAHK	Q91X78	Erlin1	0.566367	NA	NA	0.417779
ADAFGDELFSVFEDDSTSAAGAK	Q9CZU3	Skiv2l2	0.824853	NA	NA	0.871066
ADAFGDELFSVFEDDSTSAAGAKK	Q9CZU3	Skiv2l2	NA	0.977494	0.946367	0.832408
ADAFVGTWK	A0A140T8V1	Fabp3	0.361447	0.444575	0.608843	0.164288
ADAGGELNLAR	Q9QYR9	Atg3	NA	0.895589	NA	0.564856
ADAGKDANNPAENGDAK	P09602	Hmgn2	0.635993	0.524144	0.752015	0.272621
ADAGKDANNPAENGDAKTDQAQK	P09602	Hmgn2	NA	0.571803	NA	0.212043
ADALQAGASQFETSAAK	P63024	Vamp3;Vamp2	0.537871	0.774574	NA	0.379574
ADASSLTVDVTSPASK	Q99JX3	Gorasp2	0.518629	0.765677	0.819134	0.343478
ADASSLTVDVTSPASKVPTTVEDR	Q99JX3	Gorasp2	NA	0.295001	0.598573	0.122383
ADATNVNNWHWTER	Q8BK64	Ahsa1	0.746637	1.00405	1.1356	0.773959
ADAVQDSEMVELVELEIR	D3YVN7	Gm9755;Tufm	0.441113	NA	NA	0.290904
ADAWEEIR	Q8CCJ3	Ufl1	0.569522	0.902433	1.00841	0.492196
ADAWEEIRR	Q8CCJ3	Ufl1	0.572083	0.41539	NA	0.219122
ADCLVPSEIR	Q9Z2Q6	Adsl	NA	0.54336	0.639621	0.182088
ADCLVPSEIRK	Q9Z2Q6	Adsl	NA	NA	0.575086	0.142645
ADCYTELEK	Q9D708	Scp2	NA	0.981565	NA	0.998374
ADDADEFGYSR	Q78PY7	Snd1	0.662037	0.907311	1.01464	0.572457
ADDANVVR	P11087	Col1a1	0.953462	NA	NA	1.53375
ADDASAATIEK	Q923D5	Col1a1	NA	0.918427	0.99475	0.646765
ADDDVLFEDVYELCEVIGK	O70589	Cask	0.380429	NA	NA	0.239364
ADDELAALR	Q6P5H2	Nes	NA	1.03305	NA	9.41361
ADDGRPFPQVIK	P05064	Aldoa;Aldoart1	0.606609	0.345054	0.962269	0.266191
ADDIDIEAMLEAPYK	Q8VH51	Rbm39	0.806939	NA	NA	0.822374
ADDILDLK	Q8R1U1	Tbc1d9b	NA	0.873131	NA	0.516151
ADDKVLPGQQYVYVLHANEPSPGEGDSNCVTR	Q61147	Tbc1d9b	NA	0.874339	NA	0.518542
ADDLDFETGDAGASATFPMQCSALR	P63242	Eif5a	0.683234	0.885157	0.96125	0.562831
ADDLDFETGDAGASATFPMQCSALRK	P63242	Eif5a	0.66313	0.320451	0.788178	0.227214
ADDLEPIVELGR	P70236	Map2k6	0.339982	0.672218	0.659769	0.220975
ADDLLPLGDQTQDGDFGSR	Q9Z315	Sart1	NA	1.1225	NA	9.64955
ADDPNSIFLIDHAWTCR	Q3UDE2	Ttll12	0.46496	0.716355	NA	0.31393
ADDPSAADRNVEIWK	Q8BWY3	Ttll12	NA	0.499583	NA	0.173079
ADDPSSYMEVVQAANASGNWEELVK	Q68FD5	Cltc	0.423664	0.689843	NA	0.285045
ADDTFEALR	P62869	Tceb2	0.732613	1.02344	NA	0.731242
ADDVDQQQTTNTVEEPLDLIR	P62311	Lsm3	0.418969	0.575706	0.668221	0.2143
ADDVDQQQTTNTVEEPLDLIRLSLDER	P62311	Lsm3	NA	NA	0.587028	0.147396
ADDVVWVR	Q922B2	Dars	0.428604	0.819975	0.906069	0.35461
ADDYEQVK	P51863	Atp6v0d1	0.50313	0.685477	0.726561	0.280748
ADDYEQVKNVADYYPEYK	P51863	Atp6v0d1	NA	NA	0.677386	0.18855
ADEAALDHPYLK	Q63829	Commd3	0.674373	0.717521	0.880589	0.420873
ADEALAGLDEGALR	Q921U8	Smtn	0.916374	NA	NA	1.2407
ADEAYLIGR	Q05920	Trappc6b	NA	NA	0.911935	0.404947
ADECDTHTGACLGCR	Q61292	Trappc6b	NA	NA	1.05393	6.68901
ADEDGEGIHPSAPHR	Q3UHD6	Snx27	0.654768	NA	NA	0.531769
ADEDGFEVVPIQDPVK	Q9DBE9	Ftsj3	0.888928	NA	NA	1.09879
ADEDPALFHSVK	P53811	Pitpnb	0.615059	0.819781	0.883494	0.439841
ADEDPIMGFHQMFLLK	P61971	Nutf2	0.44304	0.669568	NA	0.283658
ADEEKLPPGWEK	Q9QUR7	Pin1	0.727387	0.960636	NA	0.676551
ADEELEALR	P56812	Pin1	NA	0.858566	0.979993	0.514521
ADEELEALRK	P56812	Pdcd5	0.67285	0.419167	0.711128	0.236829
ADEGISFR	P35700	Prdx1	0.555871	0.779229	0.885253	0.386473
ADEGIYSCHLHHHYCGLHER	Q9DBV4	Mxra8	0.938699	1.0453	1.04137	1.44531
ADEIEMIMTDLER	P53564	Cux1	0.867321	NA	NA	1.00991
ADEIESYLENLK	Q8BXN9	Tmem87a	0.706081	NA	NA	0.612226
ADEQAFLVALYK	Q8BM75	Tmem87a	NA	0.943594	NA	0.718794
ADESETAVK	O70310	Nmt1	0.697876	NA	NA	0.598459
ADETKDEQFEQCVQNFNK	O08539	Bin1	0.713762	0.532538	NA	0.344226
ADEVAPAKK	Q91V92	Bin1	NA	NA	1.095	7.55461
ADEVLEILK	Q6P4T2	Snrnp200	0.712123	0.912166	1.00842	0.628927
ADEWLMK	Q8VDD5	Myh9;Myh10	0.416379	0.550089	0.657395	0.20517
ADFAQACQDAGVR	Q05920	Myh9;Myh10	NA	0.812001	0.925569	0.422151
ADFCIIHYAGK	Q8VDD5	Myh9;Myh10	0.408983	0.55737	0.659692	0.206102
ADFCIIHYAGKVDYK	Q8VDD5	Myh9;Myh10	NA	0.629809	NA	0.248434
ADFDNTVAIHPTSSEELVTLR	P47791	Gsr	NA	0.626358	0.832501	0.266979
ADFDTYDDR	Q9WUK2	Eif4h	0.677201	0.923662	1.03362	0.603867
ADFEDRVSDEEK	P47753	Capza1	0.487214	0.667837	0.767188	0.281781
ADFEDRVSDEEKVR	P47753	Capza1	NA	0.668605	0.70432	0.238897
ADFNPADFECEEDPFDNLELK	Q8BH48	Ubap1	0.796653	NA	NA	0.79642
ADFPAGIPECGTDALR	Q9Z1Q9	Ubap1	NA	0.683378	0.795968	0.277569
ADFQAER	O88522	Ubap1	NA	NA	1.07031	8.34117
ADFQGISPER	P61804	Dad1	0.491674	NA	NA	0.338316
ADFREPNAQVSRPIPDIGGGYIPTEEEWR	Q9CRD0	Ociad1	0.915469	NA	NA	1.23532
ADFSGMSSK	Q60854	Serpinb6	0.4968	0.657516	0.754245	0.277531
ADFSPESPDLDLR	Q8BP56	Serpinb6	NA	0.451655	0.592381	0.149857
ADGATSDDLDLHDDR	P39447	Tjp1	0.729159	1.03951	1.12681	0.768539
ADGELNVDSLITR	P62141	Ppp1cb	0.615562	0.902516	0.981135	0.518307
ADGIVPETWTDGPKDTSVEDALER	Q9CQ06	Mrpl24	0.514327	0.753462	0.792691	0.328854
ADGKELAGTLDGEEK	Q3TVI8	Mrpl24	NA	NA	0.970556	0.587544
ADGKQEQAAVEDSGPGEINEDDPDVPAVVPLSEYDAVER	Q9WTQ5	Akap12	0.288276	NA	NA	0.170033
ADGQALGDSHLR	Q9CW46	Raver1	0.696685	0.997223	NA	0.66061
ADGQLPFPCSYPSR	Q9JK92	Hspb8	0.789801	NA	NA	0.779851
ADGSGSVVLR	Q91ZX7	Lrp1	0.909305	NA	NA	1.20013
ADGSSLPEWVTDNAGTLHFAR	Q8BKG3	Ptk7	0.631146	0.599515	NA	0.335535
ADGSTQVIDTK	O08749	Dld	0.395566	0.602527	0.697215	0.223367
ADGYRIPFNSHEGGCGAAMR	P54923	Adprh	0.559704	NA	NA	0.410154
ADGYVLEGK	P62242	Rps8	0.597764	0.755852	0.822173	0.375909
ADGYVLEGKELEFYLR	P62242	Rps8	NA	0.775232	0.823759	0.337932
ADGYVLEGKELEFYLRK	P62242	Rps8	NA	0.752823	NA	0.349412
ADHDFVVQEDFMK	P62334	Psmc6	0.587646	0.765362	NA	0.40488
ADHGEPIGR	P11499	Hsp90ab1	0.706599	0.930676	1.01691	0.637495
ADHGEPIGRGTK	P11499	Hsp90ab1	NA	0.903159	0.998718	0.612632
ADHHATNGVVHLIDK	P82198	Tgfbi	0.156943	NA	NA	0.0853606
ADHQPLTEASYVNLPTIALCNTDSPLR	P14206	Rpsa	0.565897	0.720421	0.793556	0.336036
ADHVQSLAQLENLCK	Q9EPK7	Xpo7	NA	0.69667	0.709171	0.251157
ADIDLLTEEIGK	Q9CY18	Snx7	0.492231	0.777369	NA	0.356343
ADIDLLTEEIGKLEDK	Q9CY18	Snx7	0.524444	0.733489	NA	0.350648
ADIDLTKR	P62270	Snx7	NA	0.812317	NA	0.41825
ADIEGLLTEK	Q91VW5	Ahnak	NA	NA	1.02855	6.73712
ADIELFVNR	P58021	Tm9sf2	NA	NA	1.09767	7.73378
ADIEMPFDPSK	Q80X90	Flnb	0.526111	0.704523	0.747163	0.300699
ADIFVDPVLHTACALDIK	Q61543	Glg1	0.732977	NA	NA	0.660211
ADIFVDPVLHTACALDIKHHCAAITPGR	Q61543	Glg1	NA	NA	0.994161	0.85719
ADIGVAMGIVGSDVSK	Q8VDN2	Glg1	NA	0.664606	NA	0.273112
ADIKAPEDK	Q91VR2	Atp5c1	NA	0.487255	1.0414	0.283309
ADILEDK	Q9D0E1	Ahnak	NA	0.732016	0.772116	0.290746
ADILEDKDGK	Q9D0E1	Hnrnpm	0.539043	0.742797	NA	0.363289
ADINAVNEHGNVPLHYACFWGQDQVAEDLVANGALVSICNK	O55222	Ilk	0.615281	NA	NA	0.477621
ADIQTER	P62281	Rps11	0.627019	0.807659	0.913271	0.451312
ADISGNITK	Q9JL62	Gltp	0.64371	NA	NA	0.516005
ADIVENQVMDTR	P10649	Gstm1	0.25377	0.577572	0.717056	0.197627
ADKAELEHIAFNPSLVYLMDDFR	E9PWQ3	Col6a3	0.226922	NA	0.254418	0.0600706
ADKDQASDGLSSALLILYLDSAR	Q3TZZ7	Esyt2	0.589407	NA	NA	0.445076
ADKDYHFKVDNDENEHQLSLR	Q61937	Npm1	0.297694	0.564675	0.776778	0.214735
ADKEAAFDDAVEER	Q60972	Rbbp4	0.399601	0.803083	0.989037	0.359813
ADKEAGGGDAGPR	Q8K0U4	Hspa12a	0.403163	0.632715	0.787168	0.254915
ADKLAEEHGS	P56480	Hspa12a	NA	0.581043	0.661893	0.198108
ADKMDMSLDDIIK	O08583	Alyref;Alyref2	0.547614	0.740773	0.575793	0.267993
ADKPDMGEIASFDK	Q6ZWY8	Tmsb10	0.655006	0.690486	0.930501	0.411744
ADKPDMGEIASFDKAK	Q6ZWY8	Tmsb10	NA	0.757335	0.862397	0.345208
ADKQSVHLVENEIQASIEQIFSHLER	O35166	Gosr2	0.585423	0.870098	1.02932	0.492536
ADLAAVEAK	Q9JHU4	Dync1h1	0.476212	0.761211	0.868876	0.340035
ADLAEEYSK	P68037	Ube2l3	0.479191	0.768696	0.861769	0.341947
ADLANEEKPAVAPSVFVFQK	Q9CT10	Ranbp3	0.29375	NA	0.845314	0.242175
ADLDHQR	P62071	Rab5b;Rab5a	NA	NA	0.732039	0.219486
ADLDISGTK	E9Q616	Ahnak	0.579337	0.829542	0.970749	0.45033
ADLDVSGPK	E9Q616	Ahnak	NA	0.847167	0.978935	0.497779
ADLDVSGPKVDIDVPDVNIEGPDAK	E9Q616	Ahnak	0.575516	0.810505	0.709341	0.352069
ADLECTKPAAR	P01027	C3	0.847139	NA	NA	0.939114
ADLEEQLSDEEK	P47754	Capza2	0.435548	0.665206	0.748949	0.262196
ADLEEQLSDEEKVR	P47754	Capza2	NA	0.666668	0.775827	0.263057
ADLEEQLSDEEKVRIAAK	P47754	Capza2	NA	0.675119	0.831812	0.287584
ADLEGMCGK	Q00519	Capza2	NA	0.775683	0.849481	0.350926
ADLEPESFRPNLSDPSELLLPDQIEK	Q4KMM3	Oxr1	0.620147	NA	NA	0.483986
ADLIAYLK	P62897	Cycs	0.467451	0.669677	0.741497	0.269803
ADLIAYLKK	P62897	Cycs	0.455293	0.689239	0.765132	0.279097
ADLINNLGTIAK	P11499	Hsp90ab1;Hsp90aa1	0.664069	0.892333	0.955051	0.546474
ADLKLLMNHAFIKR	Q63932	Hsp90ab1;Hsp90aa1	NA	0.841999	NA	0.461288
ADLPGSSSTFTK	Q3UTJ2	Hsp90ab1;Hsp90aa1	NA	0.642706	NA	0.257299
ADLPVITIDPASPQSPESVDLVNEELK	Q61165	Slc9a1	0.352248	0.621898	NA	0.232821
ADLPVITIDPASPQSPESVDLVNEELKGK	Q61165	Slc9a1	NA	NA	0.726102	0.215833
ADLQNHLDTAQHALQDK	Q8BL66	Eea1	0.447297	0.762745	0.848592	0.324558
ADLQNHLDTAQHALQDKQQELNK	Q8BL66	Eea1	NA	NA	0.858207	0.325565
ADLSLDELIR	Q8BG81	Poldip3	NA	1.10137	1.10403	10.2621
ADLSLVDALTEPPPEIEGEIK	P27546	Map4	0.471495	NA	NA	0.318852
ADLSLVDALTEPPPEIEGEIKR	P27546	Map4	0.492757	1.02379	0.561242	0.361744
ADLYLEGK	Q8BIJ6	Cdc42ep4	NA	0.610669	0.675354	0.210597
ADLYTVESK	Q9JHW2	Cdc42ep4	NA	0.588823	NA	0.222183
ADMANEDLLSDGTNENESGFWDSFK	Q6P5E4	Uggt1	0.633404	0.881749	NA	0.512249
ADMEDLMSSK	Q61879	Myh10	0.230349	0.247908	0.305157	0.0713186
ADMEDLMSSKDDVGK	Q61879	Myh10	0.288449	0.251667	NA	0.0964785
ADMEDLMSSKDDVGKNVHELEK	Q61879	Myh10	0.166681	0.229796	0.332013	0.0691274
ADMGGAATICSAIVSAAK	Q9CPY7	Lap3	0.53034	NA	NA	0.377873
ADMQNLVER	P40124	Cap1	0.474025	0.740499	0.861643	0.329481
ADMQNLVERLER	P40124	Cap1	NA	0.699201	NA	0.300328
ADMVIEAVFEDLGVK	Q8BMS1	Hadha	0.440212	0.61993	0.690738	0.235453
ADNEKLDNQR	O35343	Kpna4	NA	NA	0.720673	0.212562
ADNFEYSDPVDGSISK	Q9D0F9	Pgm1	0.455406	0.689097	0.790318	0.285958
ADNFEYSDPVDGSISKNQGLR	Q9D0F9	Pgm1	NA	0.733806	0.80893	0.307129
ADNKGMSPVVSEHRK	O70305	Pgm1	NA	0.985059	NA	1.05092
ADNLNKLK	P26638	Pgm1	NA	NA	0.944823	0.482867
ADNPVLELLLR	Q8C0C7	Pgm1	NA	NA	0.853336	0.319936
ADNPVLELLLRR	Q8C0C7	Farsa	0.647266	0.824634	0.918458	0.477631
ADNSATGFGTGTR	P97449	Anpep	0.203409	0.338439	0.407381	0.0959024
ADPAECNIK	Q61768	Kif5b	0.560768	0.826528	0.941447	0.428808
ADPAFGLESSGIAGTASDEPER	Q6PDG5	Smarcc2	0.586743	0.884557	NA	0.474906
ADPEAAWEPTEAEAR	Q9Z1F9	Uba2	0.667973	0.609114	0.435083	0.2133
ADPEELFTK	Q99KH8	Stk24	0.649197	0.957082	1.03782	0.596915
ADPFKELR	P82347	Stk24	NA	NA	0.718171	0.211076
ADPGLVDVGTSSPGSDR	O88322	Stk24	NA	NA	0.664432	0.181988
ADPLALAAEK	Q8K009	Aldh1l2	0.292461	0.783947	0.869982	0.291095
ADPSLNPEQLK	Q9WVE8	Pacsin2	0.609161	NA	NA	0.46973
ADPSLNPEQLKK	Q9WVE8	Pacsin2	0.607181	NA	NA	0.467203
ADPSQDVR	Q04857	Pacsin2	NA	NA	0.223138	0.0420821
ADPSQFELLK	P18654	Rps6ka3;Rps6ka1;Rps6ka2	0.655932	0.88836	0.992402	0.548124
ADPTVESEEAFK	Q9R0Q4	Morf4l2	0.78765	NA	NA	0.774759
ADPWQECMDYAVILAR	O55023	Impa1	0.500724	0.687761	NA	0.3163
ADPYVEITGTAGKK	Q60710	Samhd1	0.321459	NA	NA	0.193905
ADQDRLDLEER	Q9CU62	Smc1a	0.791732	0.457321	NA	0.345906
ADQELLMYSHDNIICGITSVAFSR	P62880	Gnb2	0.422035	NA	NA	0.274121
ADQFANEWGR	P04918	Saa3	NA	1.02785	1.04954	9.92309
ADQIETQQLMR	Q9WVK4	Ehd1	0.433254	NA	NA	0.283922
ADQIPLYPVR	P98195	Atp9b	0.789748	NA	NA	0.779725
ADQLTEEQIAEFK	P62204	Calm1;Calml3	0.434085	0.516259	0.689612	0.207869
ADQLTEEQIAEFKEAFSLFDKDGDGTITTK	P62204	Calm1	0.367393	0.555959	0.650789	0.196698
ADRAALEELVR	Q61035	Calm1	NA	0.855854	NA	0.484232
ADRDESSPYAAMLAAQDVAQR	P62264	Rps14	0.617898	NA	0.947318	0.482522
ADREEHTQPKPR	Q9ERG0	Rps14	NA	0.615499	NA	0.238952
ADRFVEEYDR	P09470	Rps14	NA	NA	0.441206	0.0969958
ADRPSFYTIYVEEPDSAGHSSGPVSAGVIK	Q6DYE8	Enpp3	0.377312	NA	NA	0.236855
ADSEASSGPLLDDK	Q812A2	Srgap3	0.579761	NA	NA	0.433466
ADSGPAGGAALAAPAPGPGSGSTGPR	Q62084	Ppp1r14b	0.670934	NA	NA	0.555748
ADSGRFFTDYGCDIEHGSVCTYHPGAVHCVR	Q9DBX3	Ppp1r14b	NA	0.36472	0.351365	0.0871553
ADSSGRVGK	O70591	Cmtr1;Gm28043	NA	1.00596	NA	9.66663
ADSSMSQEQLR	Q99JB8	Pacsin3	0.547204	NA	1.04418	0.457419
ADSSNDEAVADTSR	P97927	Pacsin3	NA	NA	1.10751	8.39517
ADSSNDEAVADTSRR	P97927	Pacsin3	NA	NA	1.02971	6.41041
ADSTFLAPELSDTESMGEETVR	Q9CQJ2	Pih1d1	0.851498	NA	NA	0.953577
ADSTKNWTER	Q8R3V5	Pih1d1	NA	0.912065	NA	0.607791
ADSVAWAR	Q9DBX3	Pih1d1	NA	0.87823	NA	0.526405
ADSVPNLEPSEESLVTK	Q7TQ95	Lnp	0.503648	0.761285	0.838141	0.341528
ADSVVVLLCR	Q9EPU0	Upf1	0.71632	NA	NA	0.629954
ADTAPQLKR	Q9DAR7	Dcps	0.509852	0.79035	0.425616	0.228433
ADTDDAPVPAPAGDQK	Q02819	Nucb1	0.786005	NA	NA	0.770901
ADTFQGLK	Q9JK53	Prelp	0.521371	NA	NA	0.368415
ADTIAKNELHKFK	Q8C1B7	Prelp	NA	0.455187	0.557407	0.142733
ADTLDPALLRPGR	P54775	Psmc4	0.542982	NA	NA	0.391517
ADTLDPALLRPGRLDR	P54775	Psmc4	0.590449	0.716606	0.86399	0.367929
ADTLTLEER	Q80UG5	2017-09-09	0.533821	0.784549	NA	0.382595
ADTLTPEECQQFK	O55131	2017-09-07	0.345674	0.56362	0.65474	0.195732
ADTLTPEECQQFKK	O55131	2017-09-07	0.342862	0.575863	0.671022	0.201568
ADTQTYQPYNK	P84089	Erh	0.73628	NA	NA	0.666434
ADTQTYQPYNKDWIK	P84089	Erh	0.762983	NA	0.978316	0.716894
ADTQYILPNDIGVSSLDCR	Q99KK7	Dpp3	0.517188	0.677691	0.764928	0.293473
ADVDASLPEVEGGVK	E9Q616	Ahnak	0.564972	NA	NA	0.416172
ADVDASLPEVEGGVKVPDVDIK	E9Q616	Ahnak	0.500599	NA	0.970444	0.390759
ADVDASLPEVEGGVKVPDVDIKGPK	E9Q616	Ahnak	0.550602	0.471419	NA	0.23611
ADVDISVPK	E9Q616	Ahnak	NA	NA	0.98072	0.658114
ADVDISVPKLDISAPDLNLEGPEGK	E9Q616	Ahnak	NA	NA	0.770915	0.24561
ADVDLIVQDLK	Q9JLI6	Scly	0.57474	0.860487	0.251868	0.213486
ADVDLYQVR	Q9CR00	Scly	NA	0.904076	1.00192	0.618039
ADVEDGEEPCVLSSHSGSAGSK	Q9WTZ1	Rnf7	0.564631	0.814011	0.868331	0.401843
ADVEIPFEEVLEK	P56695	Wfs1	0.672668	NA	NA	0.55839
ADVESQFPDWIR	Q8BJS4	Wfs1	NA	1.03551	1.06588	9.87506
ADVFHAYLSLLK	Q6ZQ38	Cand1	0.525301	0.65827	0.766212	0.289621
ADVIQATGDAICIFR	Q08943	Chpf2	NA	1.04438	NA	9.55733
ADVKPYDVTR	Q8K4L3	Svil	0.535273	NA	NA	0.383152
ADVLDLHEAGGEDFAMDEDGDESIHK	Q9CWZ3	Rbm8a	0.723007	NA	NA	0.641882
ADVLLEPFR	O09174	Rbm8a	NA	0.864583	NA	0.499849
ADVLSVLR	Q8JZM7	Cdc73	0.949223	1.10731	1.12266	1.59495
ADVQSIIGLQR	Q62318	Trim28	0.66399	0.922708	0.966564	0.56957
ADVSCEPLEEVEK	P70399	Tp53bp1	0.719401	NA	NA	0.635414
ADVSVDQSKLPGVK	Q810U5	Tp53bp1	NA	0.930769	NA	0.667575
ADVVESWIGEK	P16546	Sptan1;Spta1	0.41903	0.649024	0.800939	0.266815
ADVVETLLQTDQSLTEAAK	Q9Z0E6	Gbp2	0.516675	0.68521	0.803921	0.307373
ADVYPANDSTASQDVANR	P20444	Prkca	0.571569	NA	NA	0.423813
ADWLTHYWMPK	Q61024	Asns	0.621241	0.967395	NA	0.555857
ADWSSLSR	P19783	Cox4i1	0.503254	0.664249	NA	0.30613
ADWWTNTAHYNR	Q99PV0	Prpf8	NA	0.951024	NA	0.754106
ADYNLTR	Q9Z1Q9	Prpf8	NA	NA	0.853896	0.320573
ADYQAVDDEIEANIEEIDANEEDIDDGFRR	O08529	Capn2	0.386356	NA	NA	0.24417
AEAALEAVR	B7ZCM9	Capn2	NA	0.755295	0.919929	0.372384
AEACFVNCVER	Q9WVA2	Timm8a1	0.515246	0.736306	0.813062	0.328684
AEADASGNLTK	Q9WTQ5	Akap12	NA	0.688126	0.922222	0.331115
AEADKNDKAVK	P11499	Akap12	NA	0.962473	NA	0.820677
AEAEAAAIHGAR	Q6NZN0	Rbm26	0.581011	NA	0.444436	0.169002
AEAEAGGDEAR	Q8CHP8	Pgp	0.510644	0.762133	0.879796	0.357084
AEAEAQAEELSFPR	Q05920	Pc	0.541432	0.745939	0.901235	0.370024
AEAEGESLESWLNK	Q8BMI3	Pc	NA	0.874432	NA	0.518727
AEAELLQQQK	Q9QXS1	Rftn1	NA	NA	0.807876	0.274936
AEAFQMYQEAAQLDMLLEK	O08917	Flot1	0.435239	NA	NA	0.285676
AEAGAGSATEFQFR	P63325	Rps10	0.643087	0.839605	0.929621	0.487085
AEAGDNLGALVR	D3YVN7	Rps10	NA	NA	0.778108	0.250927
AEAGEGQKPSPAQLELR	Q8K183	Pdxk	0.43976	0.632161	0.839495	0.27704
AEALEAAIQNLSEAK	Q8BTZ4	Anapc5	0.757388	NA	NA	0.708145
AEAPVDLSTGDNLEQK	Q9QY24	Foxo1	NA	0.941035	1.0052	0.734546
AEAQIAAK	P05202	Got2	0.454503	NA	0.731063	0.254292
AEAQQLR	Q61081	Cdc37	0.733163	NA	NA	0.660558
AEASPIIQPAPATK	Q80U87	Usp8	NA	0.441952	0.685692	0.169547
AEASQLGHK	P26039	Usp8	NA	0.808283	NA	0.412933
AEATASALADADADLEER	Q9DB34	Chmp2a	0.845359	1.09266	1.15697	1.0539
AEAVGEQAR	Q8JZQ9	Eif3b	0.691368	NA	NA	0.587802
AEAVPEEEAAASVATLER	Q6R891	Ppp1r9b	0.562191	0.90086	0.473993	0.302824
AEAYLIEEMYDEAIQDYEAAQEHNENDQQIR	Q91YW3	Dnajc3	0.851057	NA	1.12547	0.978568
AECCVPVCPRPMCIPPPYADLGK	Q60930	Vdac2	0.418821	0.664383	NA	0.272264
AECLNPAQPGR	P10493	Nid1	0.490381	NA	NA	0.337046
AECLTQCAVR	Q8CG70	Leprel2	0.738747	NA	NA	0.671132
AECSAEQCYKVTK	P06801	Leprel2	NA	0.736685	0.7635	0.289489
AEDAVEAIR	Q8VE92	Gabpa	NA	0.876962	0.809441	0.411536
AEDEALLSEDDPIDR	O35516	Notch2	NA	NA	1.10629	8.31343
AEDECPSAAAASGAPGSRGDEEEPDSAR	Q925B0	Notch2	NA	0.680822	0.701144	0.242297
AEDEEELQR	Q0GNC1	Inf2	NA	0.961723	NA	0.81573
AEDELLDLQDK	Q8R4U7	Luzp1	0.744963	1.00394	0.997984	0.739206
AEDFIVDVINVDYGMEDKNPIDR	Q60710	Samhd1	NA	0.52499	NA	0.186105
AEDGAAPSPSSETPKK	P26645	Marcks	0.740172	NA	NA	0.673868
AEDGENYAIK	P48428	Tbca	0.626615	NA	NA	0.492572
AEDGENYAIKK	P48428	Tbca	0.653943	0.794214	NA	0.472578
AEDGHAVAKK	P21619	Tbca	NA	0.552322	NA	0.20092
AEDGSVIDYELIDQDAR	P07356	Anxa2	0.342153	0.482899	0.5457	0.156209
AEDGSVIDYELIDQDARELYDAGVK	P07356	Anxa2	NA	0.463056	0.52977	0.138181
AEDGSVIDYELIDQDARELYDAGVKR	P07356	Anxa2	NA	0.393139	0.449871	0.109538
AEDIENDALSPEEQEECK	Q9ERU9	Ranbp2	0.65573	NA	NA	0.533165
AEDIKTK	P56391	Cox6b1	0.67128	0.565301	0.80385	0.316812
AEDIPQMDDAFSQTVK	Q69ZN7	Myof	0.440982	0.709358	NA	0.300564
AEDKEWIPVTK	P25444	Rps2;Gm5786;Gm6576;Gm18025;Gm8225	0.611982	0.770917	0.867296	0.406483
AEDLLNRVDQGAATALR	Q9QYE6	Rps2;Gm5786;Gm6576;Gm18025;Gm8225	NA	NA	1.14335	10.8049
AEDLLNRVDQGAATALRK	Q9QYE6	Rps2;Gm5786;Gm6576;Gm18025;Gm8225	NA	NA	1.04914	7.07401
AEDLNIAPR	Q6PDY2	Ado	0.617722	0.854291	NA	0.481074
AEDLPLR	Q3U7R1	Esyt1	0.468079	NA	0.821304	0.302483
AEDNADTLALVFEAPNQEK	P17918	Pcna	0.884159	1.03532	1.04317	1.12836
AEDPEGTTEQETGGSSAPEPLEVIK	Q921I2	Klhdc4	0.689788	NA	NA	0.585249
AEDSEIQQEQIYQQSR	Q9D7E4		0.6337	0.877114	0.963822	0.51296
AEDSGAEQLASEIEPSR	Q9WTQ5	Akap12	0.369236	0.645692	0.622239	0.211117
AEDSGAEQLASEIEPSREESWVSIK	Q9WTQ5	Akap12	0.32368	NA	NA	0.195544
AEDSGAEQLASEIEPSREESWVSIKK	Q9WTQ5	Akap12	0.302621	0.604118	0.898351	0.251886
AEDSGEYHCVYHFVSAPK	P97300	Nptn	0.514634	0.679503	0.795968	0.302338
AEDSQAQFDLLQR	REV__Q6A078		0.602654	NA	NA	0.461474
AEDSVLLK	Q8BUK6		NA	NA	0.979974	0.651788
AEDTTMPIRR	Q3TEA8	Hp1bp3	0.759181	NA	NA	0.711855
AEDVSAIEIVGGATR	Q61699	Hsph1	0.714032	NA	NA	0.625938
AEDWCEELECR	E9Q411	Nbas	0.619222	0.871314	0.969796	0.499957
AEDYDVVK	P70336	Nbas	NA	0.805391	0.86956	0.383474
AEEAAGQLR	Q9ERI6	Nbas	NA	0.789435	0.835341	0.353157
AEEALQNQDFTDYSVDDECLVK	Q8BYY4	Ttc39b	0.811328	NA	NA	0.833872
AEEATPVTALR	Q9WV92	Epb41l3	0.458411	0.72853	0.789061	0.299568
AEEATPVTALRHEGK	Q9WV92	Epb41l3	NA	0.934169	NA	0.680167
AEEDEILNR	P35564	Canx	0.595289	0.911356	1.01977	0.518744
AEEDEILNRSPR	P35564	Canx	NA	0.959961	0.728189	0.450733
AEEDIDPNSVHSVPR	P37889	Fbln2	0.508358	NA	0.490339	0.168327
AEEDKLEQIK	Q60715	P4ha1	0.590097	NA	NA	0.445917
AEEDKLEQIKK	Q60715	P4ha1	0.626461	NA	0.823849	0.425145
AEEDLSEEEQSQLNQLKK	Q9JJG9	P4ha1	NA	NA	0.932892	0.450242
AEEDMDDVLEK	P14873	Map1b	0.704849	NA	1.01389	0.62588
AEEDRYFR	O35143	Map1b	NA	0.633568	NA	0.250985
AEEDTQFNYHR	Q9CU62	Smc1a	NA	0.992175	NA	1.2126
AEEDVEPECIMEK	Q62418	Dbnl	0.542815	0.812914	0.30817	0.208319
AEEEAAPSIFDEPLEK	Q8BVA4	Lmod1	0.6415	0.35615	0.445283	0.149679
AEEEELASPLR	O08999	Lmod1	NA	1.00541	NA	9.63636
AEEEFNIEK	P50518	Atp6v1e1;Atp6v1e2	0.625903	0.993453	0.664987	0.474018
AEEELAVDSVLEPEQEK	Q80XI3	Eif4g3	0.647776	0.914415	NA	0.547434
AEEELEEDDDDELDETLSER	Q9CPQ3	Tomm22	0.641346	0.864119	NA	0.507913
AEEELGELEAK	Q9CW03	Smc3	0.74556	0.941913	NA	0.689619
AEEELLLHDTR	Q3UMT1	Ppp1r12c	0.495696	NA	0.937837	0.372992
AEEEVAK	Q810B6	Filip1l	NA	0.691588	NA	0.29408
AEEEVAKLEK	Q810B6	Filip1l	NA	0.781827	NA	0.380617
AEEEVGNSQR	O55091	Impact	0.868288	1.09033	NA	1.10663
AEEGIAAGGVMDVNTALQEVLK	P63323	Rps12	0.576217	0.74638	0.793109	0.351501
AEEGNQEFTSK	Q8BP27	Rps12	NA	0.96238	0.999475	0.832158
AEEHRGLLTIRYPMEHGVVR	Q8R5C5	Rps12	NA	0.685845	NA	0.289467
AEEIDVAK	P14873	Map1b	0.67693	NA	NA	0.564942
AEEIIIAK	Q8CIV8	Tbce	NA	0.967743	NA	0.858507
AEEILEK	E9PYL9	Gm10036;Rpl11;Gm5093	0.589491	0.747196	0.896411	0.392164
AEEIVNGMIEAAKPVYTQDCPLAAAK	Q8BGQ7	Aars	NA	0.946057	NA	0.729955
AEEKEADKAAAAK	Q91XV3	Basp1	NA	0.500299	NA	0.173436
AEELESFCEGGMLDSDTLNPDWK	Q6PFF0	Scaf4	0.613586	NA	NA	0.475423
AEELGQELK	E9Q7G0	Numa1	0.761541	0.991996	1.02876	0.765674
AEELIQEIQR	Q91WG2	Rabep2	0.592867	0.862586	0.995695	0.483849
AEELLLER	P21981	Tgm2	0.70609	0.676717	0.72317	0.356626
AEELLLK	O08738	Casp6	0.526201	0.678704	NA	0.323722
AEELQPGFSK	Q3UJU9	Rmdn3	0.35105	0.690687	0.760186	0.252268
AEEMEDEPFTER	Q569Z6	Thrap3	0.700706	NA	1.07899	0.643028
AEENKKEPLCR	Q78JW9	Dab2	NA	NA	0.915152	0.411148
AEENLLLVLGSDMSDRR	Q8R1U1	Cog4	0.63643	NA	NA	0.505891
AEEPEEDKTGGQGAK	Q9D281	Fam114a1	0.586435	NA	0.952923	0.452854
AEEPGVSDQSVFSSER	Q61033	Tmpo	0.837208	NA	NA	0.90764
AEEPSDLIGPEAPK	Q9D0F4	Tmpo	NA	NA	0.784531	0.255823
AEEQDFAQLCR	Q99JN2	Klhl22	0.908338	NA	1.1129	1.20976
AEEQMLK	P23116	Eif3a	NA	0.924366	1.02949	0.705337
AEEQPQVELFVK	Q9Z1Q5	Clic1	0.555536	0.809202	0.886303	0.400481
AEERQDALR	Q9CZ44	Nsfl1c	0.617474	NA	0.970144	0.49273
AEETGHWLWSR	B2RXS4	Ppp4r2	NA	0.957123	1.05594	0.896175
AEETGPGVDEEDSELVAK	A2ANY6	Mdn1	0.881036	NA	NA	1.06447
AEETPNESVLEK	Q99MD9	Nasp	0.876749	NA	NA	1.04676
AEEVLLR	Q69Z38	Peak1	NA	1.10032	1.14398	9.7524
AEEVSSLMK	Q3UFY7	Nt5c3b	0.485803	0.743244	0.861348	0.334654
AEEVVVVAK	Q99M51	Nck1	0.635953	0.899934	0.980762	0.533682
AEEWGETDADTR	Q8CD19	Lancl3	0.564763	NA	NA	0.415933
AEEWGVQYVETSAK	Q9JIW9	Ralb	0.495378	NA	NA	0.341972
AEEYEFLTPMEEAPK	Q99PT1	Arhgdia	0.444559	0.640713	0.748422	0.257099
AEEYEFLTPMEEAPKGMLAR	Q99PT1	Arhgdia	NA	0.68938	0.801341	0.282307
AEEYPEEAEER	Q569Z6	Thrap3	0.656133	0.967328	NA	0.591477
AEFAERSVAKLEK	P58774	Thrap3	NA	NA	0.590554	0.148825
AEFAVANDTGFVDIPQQEK	P06797	Thrap3	NA	0.998147	1.06144	2.03796
AEFEEQNVR	Q8BHG9	Thrap3	NA	NA	0.609878	0.156883
AEFTVETR	Q8BTM8	Flna	0.404365	0.656415	0.744569	0.251079
AEGAAQLSEER	P59017	Bcl2l13	NA	0.691508	0.778283	0.274432
AEGAGTEEEGTPK	Q91XV3	Basp1	0.306826	0.465101	0.563247	0.152183
AEGAGTEEEGTPKESEPQAAADATEVK	Q91XV3	Basp1	0.301032	0.459106	0.523821	0.142918
AEGDAAALNR	Q6IRU2	Basp1	NA	0.559581	0.637128	0.185562
AEGDAAALNRR	Q6IRU2	Tpm4	0.37042	0.552305	0.615045	0.188459
AEGDIEHMTEGFK	P28658	Atxn10	0.862238	NA	NA	0.991114
AEGDTLVSVDYEIFGK	P56376	Acyp1	NA	NA	0.783521	0.255043
AEGEDVGWWR	Q80Y55	Bsdc1	NA	1.09143	NA	9.98775
AEGEELLPLSTSGGDSWEK	Q8K0F1	Tbc1d23	0.65764	NA	NA	0.535946
AEGEIKVPDVELK	E9Q616	Ahnak	0.576002	0.643866	0.927434	0.350289
AEGESEAPNPEPR	Q8VE97	Srsf4	NA	0.788325	0.351093	0.166587
AEGGAADLDTQR	Q8R5H1	Usp15	0.779639	NA	NA	0.756243
AEGGPSTAAHSAHTVK	Q8CDG3	Rnf113a2	NA	0.986365	NA	1.07377
AEGPDVAVDLPK	E9Q616	Ahnak	0.573179	0.853193	0.719569	0.375258
AEGPEVDVNLPK	E9Q616	Ahnak	0.568016	0.832825	0.729118	0.365939
AEGPEVDVNLPKADLDISGTK	E9Q616	Ahnak	NA	NA	0.948696	0.494998
AEGPEVDVNLPKADLDVSGPK	E9Q616	Ahnak	NA	0.869226	1.08604	0.621696
AEGPEVSLPK	E9Q616	Ahnak	0.315556	0.647506	NA	0.231465
AEGPGAEASVLDTR	Q8K4L3	Ahnak	NA	0.642124	NA	0.256892
AEGPGLNR	Q8BTM8	Ahnak	NA	0.648905	0.73071	0.240632
AEGPGLNRTGVELGKPTHFTVNAK	Q8BTM8	Ahnak	NA	0.611484	0.70737	0.22052
AEGQSCESNPNLGYPCNHVMLSCCEGEEPLIVPEVR	P37889	Ide	NA	NA	0.401026	0.0854228
AEGQVLVLDGR	P19253	Rpl13a	0.569522	0.770133	0.86429	0.382374
AEGQVLVLDGRGHLLGR	P19253	Rpl13a	NA	0.826768	0.851868	0.391103
AEGSAVSDPQHAAR	Q8CA72	Gan	0.601196	0.967041	1.11639	0.579182
AEGSDVANAVLDGADCIMLSGETAK	P52480	Pkm	0.585921	0.818968	0.887148	0.422429
AEGSDVANAVLDGADCIMLSGETAKGDYPLEAVR	P52480	Pkm	0.589255	0.849664	0.456597	0.284479
AEGSDVANAVLDGADCIMLSGETAKGDYPLEAVRMQHLIAR	P52480	Pkm	NA	0.956215	NA	0.782119
AEGSEAAQLAEIYGK	Q8K268	Pkm	NA	1.03369	1.05201	10.0941
AEGSEYQVLYIADDNEIR	Q91ZX7	Lrp1	0.93028	1.11461	1.10993	1.44471
AEGYEVAHGGR	Q60676	Ppp5c	NA	0.803875	0.939506	0.422956
AEHCVNTPGSFQCYK	P37889	Fbln2	0.235527	0.555048	0.392298	0.126993
AEHDQLLLNYAK	P14733	Lmnb1	0.270004	NA	NA	0.157358
AEHDSILAEK	Q9D0R2	Tars	0.664204	0.885603	0.971951	0.547726
AEHMETNMLILTTPSSDTR	P97434	Mprip	NA	0.808052	NA	0.412633
AEHSFAGVPCGIMDQLIALLGQK	Q9R0N0	Galk1	0.519231	0.731276	0.815807	0.329051
AEHTLMGPGGSTHRR	Q68FF6	Galk1	NA	0.891127	NA	0.554394
AEIAFEDR	Q8VHX6	Galk1	NA	NA	0.753106	0.233133
AEIAFEDRK	Q8VHX6	Flnc	0.435098	0.604869	0.747016	0.244437
AEIDLVCELAK	Q3V3R1	Mthfd1l	NA	0.810425	0.768359	0.333238
AEIDLVCELAKR	Q3V3R1	Mthfd1l	NA	0.906378	NA	0.592122
AEIDMLDIR	P97429	Mthfd1l	NA	0.706315	0.81895	0.297289
AEIDSHSFGEK	O55003	Mthfd1l	NA	NA	1.07943	6.5074
AEIELYLQK	O54998	Ube4b	NA	0.915404	0.975853	0.617964
AEIIADKQSGK	Q9CX86	Ube4b	NA	NA	0.976305	0.623751
AEIINHLADLLTDQR	Q9Z110	Aldh18a1	0.715432	0.963473	1.03899	0.677593
AEIIQER	Q8VCY6	Utp6	0.961094	1.09386	1.13085	1.71552
AEIITVSDGR	Q9CQ80	Utp6	NA	0.853451	NA	0.480098
AEILNLVK	E9PWQ3	Col6a3	0.141189	0.189979	0.211959	0.0470734
AEILSNWNMFVGSQATNYGEDLTR	Q8BH97	Rcn3	0.536586	NA	NA	0.384568
AEISCIDNK	Q80X90	Flnb	0.545289	0.711058	0.790952	0.323338
AEISCIDNKDGTCTVTYLPTLPGDYSILVK	Q80X90	Flnb	0.506514	0.708949	0.828103	0.319645
AEISCTDNQDGTCSVSYLPVLPGDYSILVK	Q8BTM8	Flna	0.406148	0.642027	0.703949	0.237365
AEISDLDR	P97470	Ppp4c	0.735792	0.973652	1.04724	0.71555
AEISFEDR	Q8BTM8	Ppp4c	NA	0.629478	0.722036	0.231017
AEISFEDRK	Q8BTM8	Flna	0.447193	0.649354	0.869269	0.29213
AEISNAIDQYVTGTIGEGEDLVK	Q9CWJ9	Atic	0.54788	0.748974	0.800047	0.342623
AEISSIQENKDR	Q9EP71	Rai14	0.521531	1.03026	1.02536	0.52736
AEITCKDNK	Q8VHX6	Flnc	NA	NA	0.63029	0.16584
AEITDAEGLGLK	O08788	Dctn1	0.506051	0.722865	0.84599	0.329923
AEITFDDHK	Q80X90	Flnb	0.587527	NA	0.822005	0.384912
AEITFDDHKNGSCGVSYIAQEPGNYEVSIK	Q80X90	Flnb	NA	NA	0.837076	0.302412
AEITSQESQISSYEEELLK	P42567	Eps15	0.511838	0.929188	0.937713	0.44865
AEIVPVTTTVLDDK	Q921H8	Eps15	NA	NA	0.836319	0.301639
AEIVPVTTTVLDDKGDKK	Q921H8	Acaa1a	0.330575	0.851775	0.858346	0.319661
AEKDEPGAWEETFK	Q8BHN3	Ganab	0.108909	0.766708	0.529118	0.175613
AEKKGDEYVINGQK	P45952	Rbpms	NA	0.447414	NA	0.148287
AEKTSPTPSVFVELGEEELEAVTARPEAVER	P59017	Rbpms	NA	0.817506	0.750866	0.329051
AELAKVEEEIVTLR	Q9CYZ2	Rbpms	NA	0.786678	NA	0.386239
AELANIER	O54988	Rbpms	NA	NA	1.03274	6.32805
AELDAAEK	Q8BSY0	Rbpms	NA	NA	0.902286	0.387619
AELDALGLR	REV__E9PZP8		0.415393	0.732771	NA	0.300596
AELDDTPMR	Q8VIJ6	Sfpq	0.592535	0.800096	0.839708	0.400849
AELDDTPMRGR	Q8VIJ6	Sfpq	NA	0.725698	0.905051	0.34548
AELDGTILK	Q8R326	Pspc1	NA	0.862594	0.94893	0.4961
AELDNELMEGK	Q61136	Prpf4b	NA	0.938391	0.997411	0.713691
AELDQLLSGFGLEDSASSHK	Q5SSZ5	Tns3	0.823409	NA	NA	0.866959
AELEEELK	REV__G5E8P0	Tns3	NA	0.500167	0.585542	0.158485
AELEIQK	P08030	Tns3	NA	NA	0.896787	0.378494
AELELELGR	Q9QXS1	Plec	0.602228	0.767349	0.86753	0.39924
AELEMLSDK	E9Q6R7	Plec	NA	NA	0.907169	0.396163
AELEMLSDKNLSLR	E9Q6R7	Plec	NA	NA	1.06633	7.94027
AELFTQSCADLDK	Q62261	Sptbn1	0.643188	0.887411	1.04002	0.550382
AELFTQSCADLDKWLHGLESQIQSDDYGKDLTSVNILLK	Q62261	Sptbn1	0.541831	NA	NA	0.390258
AELGALPDDFIDSLEK	Q91YP2	Nln	0.470516	0.664115	0.793437	0.283068
AELGALPDDFIDSLEKTDEDK	Q91YP2	Nln	0.462499	0.736882	NA	0.322461
AELGALPDDFIDSLEKTDEDKYK	Q91YP2	Nln	0.469313	0.700359	0.428494	0.195415
AELGEADEAELQR	P62077	Timm8b	0.783798	1.0413	NA	0.836925
AELGFLESCLR	Q9JHK4	Timm8b	NA	0.904523	NA	0.587219
AELGIPLEEVDLNEMDYLTR	P58044	Idi1	0.60493	NA	NA	0.464347
AELIKTHHNDTELIRK	Q3THK7	Smc3	NA	0.979093	0.902385	0.749552
AELIQKK	Q03958	Pfdn6	0.624427	NA	0.995765	0.511856
AELKHTVWQAEQPVSQMTTLPQK	O35074	Pfdn6	NA	0.851065	NA	0.476062
AELLLEEAK	P02469	Lamb1	NA	1.02486	0.997375	9.48025
AELLLEEAKR	P02469	Lamb1	NA	NA	0.943573	0.479135
AELLQNEAK	P02469	Lamb1	NA	0.969393	1.00234	0.887095
AELLVEQGR	P70388	Lamb1	NA	0.926785	NA	0.653587
AELNEFLTR	P62908	Rps3	0.650337	NA	NA	0.525393
AELNPWPEYINTR	Q9D0R2	Rps3	NA	0.873257	NA	0.516398
AELPGTHPLASK	P13439	Umps	0.772495	NA	NA	0.740291
AELQEVQITEEKPLLPGQTPETAK	Q9QYG0	Ndrg2	0.532798	NA	1.1125	0.47176
AELQMLLEEEIPGGR	P62484	Abi2	0.622214	NA	NA	0.486713
AELQMLLEEEIPGGRR	P62484	Abi2	0.664508	0.991511	NA	0.617046
AELQMLLEEEIPSGK	Q8CBW3	Abi1	0.564763	NA	0.968253	0.439993
AELQMLLEEEIPSGKR	Q8CBW3	Abi1	0.551026	0.928055	1.018	0.4953
AELQPLPGEK	Q8VI64	Mgarp	NA	0.580533	0.653771	0.195691
AELRALVAVKR	Q9DCW4	Mgarp	NA	NA	0.790967	0.260877
AELRDDPIISTHLAK	Q8BG32	Psmd11	NA	0.802501	0.761909	0.325001
AELSEEALLSVLPTIR	P56399	Usp5	0.574359	NA	NA	0.42708
AELSEEALLSVLPTIRVPK	P56399	Usp5	NA	0.747211	NA	0.3438
AELSEGKCAELEEELK	P58771	Usp5	NA	0.53452	0.516631	0.149576
AELSEGKCAELEEELKTVTNNLK	P58771	Usp5	NA	0.514725	0.513044	0.144653
AELTALESLIEMGFPR	Q922Y1	Usp5	NA	NA	1.04716	6.84141
AELTVEVR	Q61584	Fxr1	0.742407	0.996849	NA	0.727121
AELVVIEDAATPR	Q9Z0P4	Palm	0.333209	0.627641	0.821992	0.246639
AEMDAAVESCKR	Q9EQ20	Aldh6a1	0.256798	0.65257	0.824029	0.23797
AEMEVLLASK	Q9QXS1	Plec	0.526985	0.764599	0.83055	0.349969
AEMIIEK	Q920A5	Scpep1	0.591937	0.811764	0.913394	0.430919
AEMLQALASLEAVLLQTVYNTK	Q05793	Scpep1	NA	NA	0.477852	0.108301
AEMQQILQGLDK	Q91YI0	Asl	0.351012	0.605756	0.69099	0.214332
AENDVDNELLDYEDDEVETAAGADGTEAPAKK	Q9Z1N5	Ddx39b	0.479755	0.643914	0.728545	0.261565
AENDVDNELLDYEDDEVETAAGADGTEAPAKKDVK	Q9Z1N5	Ddx39b	NA	0.670244	0.579177	0.199789
AENEALAMQK	Q61335	Bcap31	0.590315	0.803379	0.908864	0.424207
AENFFILR	P59999	Arpc4	0.51248	0.698968	NA	0.32726
AENGDNEKMTALEAK	P32067	Ssb	NA	NA	0.975566	0.618629
AENGESSGPPRPSR	Q9QZM0	Ubqln2	0.851553	1.06732	NA	1.03098
AENGKLVINGKPITIFQER	P16858	Gapdh;Gm3839	0.499214	0.75457	0.423262	0.214614
AENGKLVINGKPITIFQERDPTNIK	P16858	Gapdh;Gm3839	NA	0.0635416	0.110518	0.0185088
AENKGNVLLSSGEACR	Q9QY36	Naa10	0.727839	0.828454	NA	0.574163
AENKVENESDEGDKIQDR	P97496	Smarcc1	0.835486	NA	NA	0.902379
AENLGEVLRGDR	Q8BH24	Tm9sf4	0.693487	0.423337	NA	0.26997
AENLQLLTENELHR	Q8R409	Hexim1	NA	NA	1.14422	10.8634
AENLVENFLEK	O08736	Hexim1	NA	NA	0.972867	0.601168
AENNPWVTPIADQFQLGVSHVFEYIR	Q01730	Rsu1	0.491976	NA	NA	0.338613
AENPGLENHR	O35344	Kpna3	0.730625	0.928959	1.00036	0.662887
AENSLSDGGPADSVEAAK	Q78ZA7	Nap1l4	0.638127	0.862728	0.593772	0.368912
AENSQLTER	Q99PL5	Nap1l4	NA	1.02246	1.08023	10.0558
AENYDISPADR	Q02053	Uba1	0.582219	0.785292	0.89173	0.40506
AEPAKIDAFR	P09411	Uba1	NA	NA	0.812071	0.278615
AEPAKIDAFRASLSK	P09411	Uba1	NA	0.711775	0.93202	0.349351
AEPATPAEAAQSDR	Q7TPV4	Mybbp1a	0.853626	NA	NA	0.960794
AEPDPSDPLETQAGK	Q8VDQ8	Mybbp1a	NA	0.777491	NA	0.375697
AEPDYIEDDNPELIRPQK	Q3TGF2	Fam107b	0.859317	1.02388	NA	1.01985
AEPEDHYFLLTEPPLNTPENR	Q99JY9	Actr3	0.501942	NA	NA	0.34852
AEPEILELESK	Q9WTQ5	Akap12	0.344361	0.62592	0.866644	0.259061
AEPEKNGEVVHTPETSV	P57787	Slc16a3	0.770437	NA	NA	0.735789
AEPEKSEGAAEEQPEPAPAPEQEAAAPGPAAGGEAPK	Q91XV3	Basp1	0.251923	NA	NA	0.145124
AEPPLNASAGDQEEK	Q9JKR6	Hyou1	0.757523	NA	NA	0.708424
AEPPQCTSLAWSADGQTLFAGYTDNLVR	P68040	Gnb2l1	NA	0.702259	NA	0.302883
AEPQPASSGLTDETAFSCCSDPDPSTK	Q9CPU0	Glo1	0.407158	NA	NA	0.261414
AEPQPASSGLTDETAFSCCSDPDPSTKDFLLQQTMLR	Q9CPU0	Glo1	0.465969	0.613701	0.739578	0.252129
AEPSAPESK	Q3TDQ1	Glo1	NA	0.822069	0.908015	0.420942
AEPSGAETRPQIR	Q99NB8	Ubqln4	0.717849	NA	NA	0.632656
AEPSVESSSPGGSATSEDHEFDPSADMLVHDFDDER	Q5UAK0	Mier1	0.8697	NA	NA	1.01896
AEPTPLASSAPPAGSLYSSPVNSSAPLAEDIDPELAR	Q99LI8	Hgs	0.452733	NA	NA	0.301409
AEPWGNELASAAAR	Q60772	Cdkn2c	0.381651	0.635017	0.846801	0.265275
AEPYCSVLPGFTFIQHLPLSER	Q8VDM6	Hnrnpul1	0.550279	NA	NA	0.399564
AEQAEADKKAAEDR	P58771	Hnrnpul1	NA	0.532376	0.531447	0.152607
AEQAEADKKQAEDR	P58774	Hnrnpul1	NA	0.608045	0.674138	0.209446
AEQDIATLEQSISR	Q91WK0	Lrrfip2	0.641011	1.00028	NA	0.596815
AEQDVENELLDYDEDEEPQAPQESTPAPPK	Q8VDW0	Ddx39a	0.742924	NA	NA	0.679192
AEQDVENELLDYDEDEEPQAPQESTPAPPKK	Q8VDW0	Ddx39a	0.319228	NA	NA	0.192264
AEQDVENELLDYDEDEEPQAPQESTPAPPKKDVK	Q8VDW0	Ddx39a	0.347956	NA	NA	0.213822
AEQEEEFISNTLFK	D3YZP9	Ccdc6	NA	0.794301	NA	0.395335
AEQEEMEVEER	Q80XI4	Pip4k2b	0.470047	0.758675	0.878609	0.339578
AEQEPTAEQLAQIAAENEEDEHSVNYKPPAQK	Q99PT1	Arhgdia	0.415806	0.617683	0.730593	0.239566
AEQESLEFGK	Q5SYD0	Myo1d	0.469392	0.723389	0.840535	0.315775
AEQFEELR	Q6ZWQ0	Myo1d	NA	NA	1.04454	6.5321
AEQFYCGDTEGKK	Q60597	Myo1d	NA	0.657058	0.755378	0.252045
AEQGSGPVSGEK	E9PWQ3	Col6a3	0.37725	NA	NA	0.236805
AEQGTVLIGSER	Q7TT37	Col6a3	NA	0.900096	NA	0.575887
AEQINQAAGEASAVLAK	Q99JB2	Stoml2	0.47074	0.659409	0.741797	0.26757
AEQLGAEGNVDESQK	Q9CYI4	Luc7l	0.787546	0.978764	1.0632	0.811722
AEQLSQENEK	Q5SXY1	Luc7l	NA	NA	0.698643	0.19991
AEQPHQHAMYYLR	Q9JHR7	Ide	0.635396	NA	NA	0.504471
AEQQTADQLLAR	P02468	Ide	NA	NA	0.7166	0.210149
AEQSIVELSGSENSLK	Q60952	Ide	NA	NA	0.605909	0.155195
AEQSLHDLQER	P70302	Stim1	0.67693	NA	NA	0.564942
AEQVALSR	Q00612	G6pdx	0.493656	0.743722	0.871885	0.340804
AEQVILVR	P32507	Pvrl2	0.789704	1.0577	1.08403	0.879376
AERGELDLTGAK	Q8R0A0	Sipa1l2	NA	NA	1.05226	6.52113
AERPDVDEKR	Q9JHU4	Sipa1l2	NA	NA	1.04375	6.44012
AERQHELYVGVLGSK	Q9CWS0	Pole3	NA	0.538184	0.636348	0.179941
AESAALHAGLRK	Q6Y685	Tacc1	0.87361	NA	NA	1.03419
AESAALIEAAK	Q8BH15	Cnot10	NA	0.891065	NA	0.554251
AESAESGGPPGAQDSAADGGPAEPK	Q8R317	Ubqln1	0.671258	NA	NA	0.556241
AESDLFLAEHHK	Q9ESE1	Lrba	0.576773	NA	0.98531	0.458556
AESDWDTVTVLR	Q9JMG1	Edf1	0.929229	1.09189	1.11415	1.41973
AESDWDTVTVLRK	Q9JMG1	Edf1	NA	0.973154	0.923327	0.755701
AESEEGPDVLR	Q9D662	Sec23b	0.76909	0.990541	NA	0.768373
AESEEMETSQAGSK	Q61316	Hspa4	0.593082	0.792668	0.934839	0.428822
AESEEMETSQAGSKDK	Q61316	Hspa4	NA	0.869178	NA	0.508479
AESFFQTK	Q8R146	Apeh	0.540842	0.784979	0.818963	0.36099
AESGGDPFCITSFLHLLK	Q91ZU6	Dst	NA	NA	0.869128	0.338923
AESIIIR	P60670	Nploc4	0.596628	0.859431	0.944631	0.469027
AESLIFR	Q9CQ65	Mtap	0.601816	0.690687	0.771985	0.331236
AESLIGVYPEQGDCVISK	Q9CU62	Smc1a	0.731139	NA	NA	0.656781
AESLNGNPLFSK	P22315	Fech	0.358937	0.538513	NA	0.203522
AESLQQEVEALK	O08788	Dctn1	0.524376	0.766964	0.849672	0.355725
AESLQQEVEALKER	O08788	Dctn1	0.531374	0.750337	0.478618	0.236954
AESLQVTR	P46460	Dctn1	NA	0.764224	0.880344	0.358616
AESMLQQADK	Q99K51	Pls3	0.752273	0.87866	0.943642	0.636679
AESNEEVAVLVQR	E9QAB6	Ptar1	0.813384	1.04857	NA	0.909153
AESPAFLSAK	A6H630	Armt1	0.369205	0.681135	0.770187	0.256251
AESPEMEVNLPK	E9Q616	Ahnak	0.602243	0.869938	NA	0.478238
AESQLLECK	F6ZDS4	Ahnak	NA	NA	0.989002	0.751679
AESQNVAEESELETQK	Q6NVE8	Wdr44	0.569615	0.854379	NA	0.444417
AESSAATQSPSVSSSSSGAEPSALGGGGGSPGACPALGAK	Q9ES97	Rtn3	0.524398	0.647292	0.796291	0.294248
AESSFSEEEEEK	Q8JZY2	Commd10	0.483482	NA	NA	0.330322
AESTEQEPSAPKAEEDGR	Q9EPU4	Cpsf1	0.340039	0.474259	NA	0.175883
AESTPEIAEQR	Q99LD4	Gps1	0.527544	0.74729	0.846937	0.348113
AESVIDGYSDEK	Q70FJ1	Akap9	NA	NA	1.0388	6.55041
AETAAESGGGGDSGVGACER	Q91XI1	Dus3l	0.661384	0.975037	1.05817	0.625783
AETAAKHGEAQVK	Q9DBJ1	Dus3l	NA	0.776841	0.318066	0.154665
AETAANRICK	Q7TPR4	Dus3l	NA	0.693875	0.782066	0.276915
AETAPLPTSVDDTPEVLNR	Q99L43	Cds2	0.412221	0.725335	0.656331	0.249712
AETEEAEEPEEDGEDNASGSASK	P14873	Map1b	0.729437	0.96039	1.06183	0.700716
AETEEGPDVLR	Q01405	Sec23a	0.456941	0.708466	NA	0.30682
AETELAIK	REV__P97500	Sec23a	NA	0.908347	NA	0.597438
AETLAGATVDDTDGSSGTR	Q6P9Q4	Fhod1	0.550986	0.836489	NA	0.421581
AETLASSLQEDLAHTR	Q2KN98	Specc1l	NA	0.987649	NA	1.09851
AETLEFNDIFQEVK	Q08943	Ssrp1	0.824142	NA	1.00356	0.871377
AETLSGLGDASAAGAAAVSSAASETGTR	D3YXK2	Safb	NA	NA	1.07515	8.82944
AETLSGLGDASAAGAAAVSSAASETGTRR	D3YXK2	Safb	0.723153	0.369801	NA	0.254937
AETSESSGSAPAVPEASASPK	Q9Z2D6	Mecp2	NA	0.457563	0.546161	0.140715
AETTLSTTPSQSK	Q8R373	Clmp	0.808422	1.01811	1.00143	0.874042
AETVADTR	O70492	Snx3	0.654827	0.990102	1.06877	0.630653
AETVADTRR	O70492	Snx3	0.644077	0.484824	0.894768	0.30408
AETYDFLFK	Q91ZR1	Rab4b	0.53849	0.789741	0.882761	0.382006
AEVAAEFLNDR	Q8C878	Uba3	0.499319	NA	0.902583	0.35921
AEVAAEFLNDRVPNCNVVPHFNK	Q8C878	Uba3	0.497702	NA	NA	0.344281
AEVAAGDHPTDAEMK	P30416	Fkbp4	0.691501	NA	0.933725	0.571554
AEVAAIYEPPQIGTQNSLELLEDPK	P60670	Nploc4	0.557189	0.752823	0.828593	0.357354
AEVDMDTDAPQVSHKPGGEPK	Q9JHU4	Dync1h1	0.448486	NA	NA	0.297544
AEVDVADELLENLAK	Q9D1H7	Get4	0.630178	NA	0.921932	0.483942
AEVEELALEVEQK	REV__Q6A078		0.578148	NA	0.923421	0.430807
AEVEETLK	P62627	Dynlrb1	0.79015	0.986026	1.03044	0.815036
AEVEETLKR	P62627	Dynlrb1	0.349077	1.00919	0.983917	0.413744
AEVESPLK	Q8R1U1	Dynlrb1	NA	0.787658	NA	0.387389
AEVGKDESVITEEMNGK	O70318	Epb41l2	0.7064	0.672931	NA	0.433613
AEVGQEGEAGQFDGEK	Q9WTQ5	Akap12	0.37532	0.647744	0.93072	0.287853
AEVGVPAEFGIWTR	Q8BTM8	Flna	0.43847	0.5637	0.72898	0.229757
AEVHKVPRPENEQLR	Q8K2F8	Flna	NA	1.00978	0.888878	9.40866
AEVIMNYHVGETVLSLQK	Q921M3	Sf3b3	0.701145	NA	NA	0.603898
AEVLDSTK	Q9CR68	Uqcrfs1	NA	0.71558	0.819397	0.302106
AEVLGHKTPEPVPR	Q80UG5	2017-09-09	NA	1.03075	NA	9.70645
AEVLSEEPILK	Q9CQC6	Bzw1	0.75404	NA	NA	0.701293
AEVQNLGGELVVSGVDSAMSLIQAAK	P26231	Ctnna1	0.739739	NA	NA	0.673036
AEVQQLR	Q9CR98	Fam136a	NA	0.700918	0.770733	0.2757
AEVSELKCGDLEEELK	Q6IRU2	Fam136a	NA	0.512848	NA	0.179795
AEVSELKCGDLEEELKNVTNNLK	Q6IRU2	Fam136a	NA	0.48999	0.530024	0.143516
AEVSELPNVVR	Q9CZD3	Gars	NA	0.862377	0.243067	0.155415
AEVSIQNNK	Q80X90	Flnb	0.533734	0.707065	0.801613	0.320773
AEVSIQNNKDGTYAVTYVPLTAGMYTLTMK	Q80X90	Flnb	0.49803	1.11043	0.725783	0.467174
AEVTEEVEDGKEEDEEEEAENALPIPANK	O54988	Slk	0.62454	NA	NA	0.489802
AEVTEEVEDGKEEDEEEEAENALPIPANKR	O54988	Slk	NA	0.833666	NA	0.44844
AEVVDEIAAK	P60670	Slk	NA	0.87064	NA	0.511288
AEVVECVSLVELTSLK	P08030	Aprt	0.61003	0.754085	NA	0.413225
AEVWDLDMLR	Q3UJB9	Habp4	NA	NA	1.03395	6.51164
AEWADIDPVPQNDGPNPVVQIIYSEK	Q61239	Fnta	0.437127	NA	NA	0.287351
AEWSPPGDNVFSYHVTYK	Q60847	Col12a1	NA	0.266376	NA	0.0774396
AEYDLTTR	P60229	Eif3e	0.624526	0.93799	0.99516	0.550467
AEYEGDGIPTVFVSVAGR	Q9DCL9	Paics	0.688987	0.987066	NA	0.643546
AEYLASIFGTEK	Q9D883	U2af1;U2af1l4	0.681984	0.842947	0.872912	0.502291
AEYLASIFGTEKDKVNCSFYFK	Q9D883	U2af1;U2af1l4	0.428101	NA	NA	0.279396
AEYLCQIGDK	Q99JI4	Psmd6	0.534624	0.719109	0.778379	0.318653
AEYLCQIGDKEGALTAFRK	Q99JI4	Psmd6	NA	0.812441	0.855935	0.381485
AEYLHTWGGLLPVISK	P06802	Enpp1	0.536286	NA	NA	0.384243
AEYNEVLLEEGK	Q60855	Enpp1	NA	NA	1.0064	6.37075
AEYTEASGPCVLTPHR	Q6PDY2	Ado	0.57254	NA	NA	0.424947
AFAAGADIK	Q8BH95	Ado	NA	0.625843	0.703753	0.224023
AFAAQEDLEK	P26043	Ado	NA	0.760536	0.870811	0.351396
AFADALEVIPMALSENSGMNPIQTMTEVR	P80316	Cct5	0.61941	NA	NA	0.483016
AFADAMEVIPSTLAENAGLNPISTVTELR	P80315	Cct4	0.57861	NA	NA	0.432099
AFADEPPEPEASPSLWEIEFAK	Q61733	Mrps31	0.536565	NA	NA	0.384545
AFAEKNNLSFIETSALDSTNVEEAFK	P46638	Mrps31	NA	0.403702	NA	0.129254
AFAFVTFADDK	Q921F2	Tardbp	0.569763	NA	0.804076	0.359376
AFALDVINSAHER	Q91VM9	Ppa2	NA	0.611864	0.754901	0.235545
AFALYSEDEGVLR	O88322	Ppa2	NA	NA	0.473597	0.106948
AFAMIIDK	P60335	Ppa2	NA	0.875591	0.938473	0.506531
AFAMIIDKLEEDINSSMTNSTAASRPPVTLR	P60335	Pcbp1	0.650386	NA	NA	0.525463
AFANLRK	Q61753	Phgdh	0.619671	0.746474	0.601734	0.304064
AFAPILPHLAEEVFQHIPYVTEPK	Q8BIJ6	Iars2	0.379017	NA	NA	0.238226
AFAYLQVPER	Q05793	Sf3b1	NA	NA	0.377023	0.0788741
AFCAENLEEK	Q8BWG8	Sf3b1	NA	0.768172	0.797638	0.321232
AFCAGGDIK	Q8QZS1	Sf3b1	NA	0.602162	NA	0.230428
AFCAPPAYLTHQQK	Q9CQJ8	Ndufb9	0.413135	NA	NA	0.26648
AFCEPGNVENNGVLSFIK	Q91WQ3	Yars	0.62593	NA	NA	0.491657
AFCGFEDPR	Q9QXS1	Yars	NA	0.74153	0.853193	0.331118
AFCHKFFK	Q6ZQM8	Yars	NA	0.784927	NA	0.384195
AFCQELLQEEPR	Q9ERI6	Yars	NA	0.740547	0.847006	0.327712
AFDFLSEETEASLASR	Q58A65	Nrd1	NA	1.00287	1.08813	9.77943
AFDIIDR	Q8BJ71	Nrd1	NA	0.58894	0.535507	0.166316
AFDITYVR	P02468	Nrd1	NA	NA	0.795909	0.264865
AFDKHMNLILCDCDEFRK	P27048	Nrd1	NA	0.773128	0.784081	0.317862
AFDLAPPEAVPQQK	Q7TSV4	Pgm2	0.320038	0.576071	0.539383	0.169654
AFDNDVDALCNLR	Q99MN9	Pgm2	NA	0.612649	0.679666	0.212485
AFDRHCNMVLENVK	P62317	Uqcr10	NA	0.682964	NA	0.287185
AFEAFLSNIVKPVASDIQAR	Q8BX90	Fndc3a	NA	NA	1.02711	6.47027
AFEDDDITHVEGSVDPIR	Q9CZ30	Ola1	0.533517	0.718771	0.806104	0.326597
AFEDDDITHVEGSVDPIRDIEIIHEELQLK	Q9CZ30	Ola1	0.457056	NA	NA	0.305374
AFEDEMSGR	Q62261	Sptbn1	0.668764	NA	NA	0.552463
AFEDWLNDDLGSYQGAQENR	Q9EPJ9	Arfgap1	0.749819	1.03446	1.07172	0.786151
AFEEAEK	Q01853	Arfgap1	NA	0.820418	0.925015	0.429985
AFELKGHSASVHSFAFSNDSRR	Q9R099	Arfgap1	NA	0.814312	NA	0.420923
AFETLLGQALTK	E9PYF4	Lmo7	0.762724	NA	NA	0.719265
AFFESHPAPSAER	Q11011	Npepps	0.44802	0.672046	0.713365	0.257925
AFFLVQDIIDETMR	P07141	Npepps	NA	NA	0.941554	0.473276
AFFPCFDTPAVK	Q8VCT3	Npepps	NA	0.688268	NA	0.291403
AFFSEVER	P50580	Npepps	NA	0.871472	0.935674	0.498247
AFFSGSQR	Q8BHN3	Npepps	NA	0.816088	0.960741	0.448339
AFGAPNVVEDEIDQYLSK	P60670	Nploc4	0.557835	0.797135	0.879142	0.393761
AFGAPNVVEDEIDQYLSKQDGK	P60670	Nploc4	NA	0.835257	0.564828	0.254513
AFGENAVVQLISLQK	Q99KC8	Vwa5a	0.384005	0.718914	0.875105	0.297568
AFGFSHLEALLDDSK	Q7TQI3	Vwa5a	NA	0.806767	NA	0.410965
AFGFSHLEALLDDSKELQR	Q7TQI3	Vwa5a	NA	0.775956	1.07939	0.48043
AFGGQSLK	Q8K2B3	Vwa5a	NA	0.640029	0.682306	0.221932
AFGGQSLKFGKGGQAHR	Q8K2B3	Vwa5a	NA	0.662526	NA	0.271567
AFGLLKARQEK	Q9EQX4	Vwa5a	NA	NA	0.663343	0.181448
AFGPGIEGK	Q80X90	Vwa5a	NA	0.791058	0.761049	0.317646
AFGPGLEGGLVNK	Q8VHX6	Flnc	0.467584	0.595038	0.718398	0.24173
AFGPGLEPTGCIVDRPAEFTIDAR	Q8VHX6	Flnc	0.455853	0.604452	0.664735	0.228062
AFGPGLQGGNAGSPAR	Q8BTM8	Flna	0.42893	0.627359	0.383749	0.161491
AFGQAKHQPTAIIAK	P40142	Flna	NA	0.565745	NA	0.208531
AFGSPFGLEEPQWVPDKECPR	Q8VCM3	Prrc2c	NA	NA	0.981145	0.661826
AFGWYPHLGR	P21956	Prrc2c	NA	NA	1.00157	6.70293
AFGYYGPLR	P84104	Srsf3	0.580326	0.731023	0.758135	0.334998
AFHEDKKPSKLFEEDER	O54931	Srsf3	NA	0.836175	NA	0.452239
AFHITQGLLK	Q5SUR0	Srsf3	NA	0.614373	0.66481	0.208581
AFHNEAQVNPER	P11983	Tcp1	0.62781	NA	0.812845	0.419849
AFHNEAQVNPERK	P11983	Tcp1	0.639666	0.847498	0.949044	0.495525
AFHPFIAGPYNR	Q8VDJ3	Hdlbp	0.830812	NA	NA	0.888374
AFIDCCNHITK	P01027	C3	NA	0.974001	1.00914	0.941833
AFITNIPFDVK	Q9D0E1	Hnrnpm	0.536114	0.737161	0.513862	0.244485
AFITNIPFDVKWQSLKDLVK	Q9D0E1	Hnrnpm	NA	NA	0.453073	0.100573
AFKDIDIEDLEELDPDFIMAK	P23116	Hnrnpm	NA	NA	0.93033	0.443996
AFKDKVDVASVIVTK	P14576	Hnrnpm	NA	0.924015	0.823836	0.482645
AFKDTGK	P60867	Rps20	0.5351	0.763152	0.416763	0.223543
AFKDTGKTPVEPEVAIHR	P60867	Rps20	0.569837	0.742509	0.843096	0.363182
AFKVKPFVVR	Q9JKR6	Rps20	NA	0.976567	0.891086	0.713219
AFLADPSAFAAAAPAAAATTAAPAAAAAPAK	P14869	Rplp0;Gm8730	0.558752	0.708093	0.780918	0.324142
AFLADPSAFAAAAPAAAATTAAPAAAAAPAKAEAK	P14869	Rplp0;Gm8730	NA	0.71056	0.851335	0.31294
AFLDSLPDVK	Q8CGY8	Txnip	NA	1.04733	1.05061	9.51581
AFLEEGFK	A0A0G2JDV3	Txnip	NA	NA	0.923823	0.429115
AFLIEEQK	Q9D1R9	Rpl34	0.59172	0.765175	0.94854	0.41876
AFLIEEQKIVVK	Q9D1R9	Rpl34	NA	NA	0.907712	0.397141
AFLMEQDPENDFLVTSHIHLHVPEGATPK	Q8CGK3	Lonp1	0.388663	0.588999	0.828317	0.249927
AFLSSPEHVNRPINGNGK	P19157	Gstp1;Gstp2	0.388443	0.60559	0.829829	0.25466
AFLSSPEHVNRPINGNGKQ	P19157	Gstp1;Gstp2	0.399587	0.648313	0.784779	0.257828
AFLTLAEDILR	P61027	Gstp1;Gstp2	NA	0.834771	0.939955	0.454912
AFMGPLKK	P27659	Gstp1;Gstp2	NA	0.784131	NA	0.38327
AFMTADLPNELIELLEK	Q68FD5	Cltc	0.411882	NA	NA	0.265414
AFNADFR	Q9JHI5	Cltc	NA	0.656989	0.775747	0.259148
AFNDPFIQK	Q61699	Hsph1	NA	0.967862	1.0232	0.916395
AFNISPNDTSSGSCGINLVTLK	P11438	Hsph1	NA	1.05813	1.06736	9.90994
AFNKGEK	P09055	Hsph1	NA	0.984209	0.998874	1.03955
AFPCWDEPAIK	Q11011	Hsph1	NA	0.599571	0.85118	0.262938
AFPDHFTYEPHEVDATQGYR	Q9Z1E4	Gys1	0.515785	NA	NA	0.362614
AFPGTEEEVPILR	Q6ZWR6	Gys1	NA	NA	0.546789	0.1319
AFPSYFSK	Q9CQ69	Gys1	NA	0.634618	0.742693	0.239502
AFPVYLWQPYLR	Q3UW53	Gys1	NA	NA	0.981187	0.662197
AFQFVETHGEVCPANWTPESPTIKPSPTASK	P20108	Prdx3	0.369372	0.507246	0.579049	0.171266
AFQFVETHGEVCPANWTPESPTIKPSPTASKEYFEK	P20108	Prdx3	NA	NA	0.66539	0.182465
AFQINTFNLK	P17047	Lamp2	NA	0.984582	NA	1.04305
AFQNTESAQQHFHRK	Q8C0P7	Lamp2	NA	0.990667	NA	1.16855
AFQNVIAPR	Q8BFR4	Lamp2	NA	0.863987	0.939692	0.490896
AFSDPFVEAEK	Q61316	Lamp2	NA	0.805204	NA	0.40895
AFSEADMERPLQELGLVPSAVLIVAK	Q922Y1	Ubxn1	0.757904	NA	NA	0.709211
AFSGYLGPDESK	Q9R0P3	Esd	0.54004	0.786885	0.834395	0.366349
AFSGYLGPDESKWK	Q9R0P3	Esd	NA	0.789944	0.504834	0.214493
AFSGYLGPDESKWKAYDATCLVK	Q9R0P3	Esd	NA	0.798172	NA	0.400085
AFSPTTVNTGR	P61620	Sec61a1	0.745139	NA	NA	0.683518
AFSSLNTLPEDLRPIVPLFCSVLTK	Q8K411	Pitrm1	0.386059	0.572623	0.653193	0.204132
AFSTWLK	P26041	Msn	0.54531	0.76675	NA	0.37964
AFSVEPLLIYPTHYTGDDGYVSDTETSVVWNNEQVK	Q8K297	Colgalt1	0.830022	NA	NA	0.886042
AFSYYGPLR	Q8BL97	G3bp2	NA	0.674478	0.717428	0.245529
AFTFDDEDDELSQLK	Q8BGQ1	G3bp2	NA	NA	0.950358	0.500485
AFTGFIVEADTPGIHIGKK	P45952	Acadm	0.371247	0.670375	0.757348	0.25059
AFTHTAQYDEAISDYFR	Q9CWJ9	Add3	NA	0.735845	0.830091	0.317453
AFTHTAQYDEAISDYFRK	Q9CWJ9	Atic	0.619685	0.735498	0.861275	0.390826
AFTNPEDACSFITSANFPALVVK	Q64737	Gart	0.71252	NA	NA	0.623301
AFVAIGDYNGHVGLGVK	P25444	Rps2	0.571018	0.727744	NA	0.373223
AFVDFFSQCLHEEYK	O70503	Hsd17b12	0.614569	0.792129	NA	0.439726
AFVDLTNQVSCSGDVKR	Q9CYR6	Pgm3	0.487931	0.780965	0.907656	0.363429
AFVDSCLQLHETK	P51174	Acadl	0.300087	0.430736	0.677025	0.167398
AFVEFLTDEIK	O35658	C1qbp	0.503056	0.697588	0.761497	0.29498
AFVEFLTDEIKEEK	O35658	C1qbp	0.478134	0.713876	0.790876	0.301224
AFVHWYVGEGMEEGEFSEAR	P05213	Tuba1b;Tuba4a;Tuba1a;Tuba3a;Tuba1c;Tuba8	NA	0.587676	0.666872	0.201386
AFVLTLCHHQK	Q60760	Grb10	NA	0.976155	1.0325	1.018
AFVRPSGTEDIVR	Q9CYR6	Grb10	NA	0.786394	0.92816	0.400847
AFYAELYHIISSNLEK	P97372	Psme2	0.483932	NA	NA	0.330759
AFYKSFSK	P08113	Psme2	NA	1.01212	0.93531	9.997
AFYMEEGAPYCER	Q3TJD7	Psme2	NA	0.728394	0.801985	0.301356
AFYNNVLGEYEEYITK	P29758	Oat	0.753664	0.967354	1.0187	0.731364
AGAAAGGPATLAVCVCK	Q61581	Igfbp7	0.365836	0.70654	NA	0.270827
AGAACCFSDEQFR	P53808	Igfbp7	NA	NA	0.880618	0.354237
AGAAEDVR	Q8C8T8	Tsr2	0.731038	0.958432	1.02894	0.692946
AGAAGGEQPLDDDDGLARPGGGAAAAGGR	Q01721	Gas1	0.954969	NA	NA	1.5502
AGAAGGPEEEAEKPVK	Q6P8I4	Pcnp	NA	NA	1.02417	6.3751
AGAASLDVIQEVEYVKEEAK	Q91VN6	Ddx41	0.87055	NA	0.959704	1.01468
AGAEQLDSWLTDEER	Q3U0V2	Tradd	0.654207	0.97229	1.004	0.601935
AGAESDGQFQFTGIK	Q78IK2	Usmg5	0.645227	NA	NA	0.518138
AGAESDGQFQFTGIKK	Q78IK2	Usmg5	0.725802	0.573841	0.77758	0.334945
AGAFDAVPCYHWSAGGK	Q3V3R1	Mthfd1l	0.492926	0.77379	NA	0.354906
AGAGGGNDIQWCFSQVK	Q6P1F6	Ppp2r2a	0.354531	0.529589	0.395556	0.136168
AGAGLSSLCLVLSTRPHC	Q99LD8	Ddah2	0.314077	0.473155	0.545492	0.151007
AGAGSATLSMAYAGAR	P08249	Mdh2	0.468187	0.632639	0.732058	0.256213
AGAHGSSAAAQR	Q8R0F3	Mdh2	NA	NA	1.11626	8.98377
AGAHLKGGAK	P16858	Gapdh;Gm3839	0.517584	0.544798	0.390256	0.158507
AGAHLKGGAKR	P16858	Gapdh;Gm3839	NA	0.790363	NA	0.390594
AGAIAPCEVTVPAQNTGLGPEK	P14869	Rplp0;Gm8730	0.581117	0.685128	0.759874	0.316759
AGAISASGPELEGAGHSK	E9Q616	Ahnak	0.537401	0.732804	0.896249	0.361239
AGAKAPAKAQASAPAQAPK	P47915	Ahnak	NA	0.726629	0.807236	0.302661
AGALQCSPSDVYTK	P26039	Tln1	0.495439	NA	NA	0.342033
AGALQCSPSDVYTKK	P26039	Tln1	0.512528	0.833966	0.548798	0.282506
AGAPPGLFNVVQGGAATGQFLCHHREVAK	Q9JLJ2	Tln2	NA	0.484763	NA	0.165782
AGAQLIGFYDEIR	Q8BJD1	Grb14	NA	NA	0.577508	0.143598
AGASEEELLR	Q5RKZ7	Grb14	NA	1.09452	1.0846	9.55434
AGATSEGVLANFFNSLLSK	Q8R1Q8	Dync1li1	0.536135	0.976108	0.868705	0.466341
AGATSEGVLANFFNSLLSKK	Q8R1Q8	Dync1li1	0.490508	NA	NA	0.337171
AGATVYITGR	Q99L04	Dhrs1	0.659829	NA	0.99197	0.552961
AGAVEKGVPLYR	P17182	Dhrs1	NA	0.963658	1.04259	0.919863
AGAVSEAR	Q8R0J7	Vps37b	NA	NA	0.654033	0.176902
AGAVTSSASLSSPALAK	O08784	Tcof1	NA	0.910289	NA	0.60279
AGAYDFPSPEWDTVTPEAK	Q6PHZ2	Camk2g;Camk2d;Camk2a	0.458159	0.657058	0.73867	0.262745
AGCECLNESDEHGFDNCLR	Q8CDN6	Txnl1	0.626154	1.00834	1.07568	0.614099
AGCECLNESDEHGFDNCLRK	Q8CDN6	Txnl1	0.759679	0.888522	1.02527	0.681939
AGDAFGDTSFLTSK	Q9JM96	Cdc42ep4	0.847244	NA	NA	0.939458
AGDAVQSEPR	P70268	Pkn1	0.553551	NA	NA	0.403216
AGDEFVEK	Q61425	Hadh	NA	0.584741	0.642365	0.193668
AGDIALLYLQEIER	E9Q6P5	Sqstm1	NA	0.374492	0.444288	0.105532
AGDLEGGK	Q8K4M5	Commd1	0.552853	NA	NA	0.402434
AGDLGVDLTSK	Q9DCW4	Etfb	0.350063	0.573217	0.665893	0.201034
AGDLSNELVR	Q5SSZ5	Etfb	NA	0.786096	0.870302	0.368994
AGDLVFAK	Q9JMG7	Hdgfrp3	0.296953	0.464037	0.520403	0.142643
AGDTVIPLYIPQCGECK	P28474	Adh5	0.378747	0.620483	0.741272	0.235112
AGDVITELEPIDDAWMR	Q91X43	Sh3d19	NA	NA	0.670257	0.184907
AGDWQCPNPGCGNQNFAWR	Q61545	Ewsr1	0.512599	0.689501	0.77424	0.298889
AGEAPRPPPVLSR	O08999	Golgb1	NA	NA	0.564403	0.138506
AGEAPTENPAPATEQSSAE	Q9JKB3	Ybx3	NA	0.203602	0.266843	0.053558
AGEASAESTGAADGAAPEEGEAK	Q91XV3	Basp1	0.328287	0.457251	0.561916	0.153108
AGEASAESTGAADGAAPEEGEAKK	Q91XV3	Basp1	0.306326	0.462944	0.560438	0.151202
AGEASAESTGAADGAAPEEGEAKKTEAPAAAGPEAK	Q91XV3	Basp1	NA	0.398911	0.514853	0.123348
AGEEAADSPELPR	Q9CPW2	Col1a2	NA	NA	0.77075	0.24549
AGEEDRGQLEDDAVYEDQSQK	E9PYF4	Lmo7	0.796409	NA	NA	0.79582
AGEIITVLDDSDPNWWK	P70297	Stam	0.447254	0.731882	0.770799	0.292207
AGELNQLLNAVK	E9Q512	Trip11	0.736509	NA	NA	0.666869
AGELTEDEVER	F6YVP7	Gm10260;Rps18	0.617152	0.813911	0.911103	0.447347
AGELTEDEVERVITIMQNPR	P62270	Gm10260;Rps18	NA	0.816032	NA	0.423249
AGELVLTSESSR	Q8R035	Ict1	NA	0.700956	0.732681	0.261409
AGEQDASIHLK	P13595	Ncam1	0.642908	0.910968	0.927644	0.529788
AGEQDPVPTPAELTSPGR	Q62417	Sorbs1	0.624808	NA	NA	0.490158
AGEQQETASLELLK	E9Q7G0	Numa1	NA	NA	1.14337	10.8068
AGEQSWIQALPSVAK	Q8BH86	Numa1	NA	0.620036	NA	0.241919
AGESPDKCTYTFIVPQQR	Q9R045	Angptl2	0.474097	0.51398	0.560092	0.184128
AGESVLVHGASGGVGLATCQIAR	P47199	Cryz	0.376174	0.655401	0.686555	0.23032
AGEVFIHK	Q99K48	Nono	NA	0.917934	0.867652	0.513024
AGEVFIHKDKGFGFIR	Q99K48	Nono	NA	NA	0.774158	0.247987
AGEVINQPMMMAAR	Q64727	Vcl	0.346512	0.488037	0.589049	0.166505
AGFAGDDAPR	P63260	Actb;Actg1;Acta2;Actg2;Actc1;Acta1	0.403277	0.573628	0.61856	0.199349
AGFAGDDAPRAVFPSIVGRPR	P63260	Actb;Actg1;Acta2;Actg2;Actc1;Acta1	NA	0.46611	NA	0.156891
AGFAGDQIPK	Q8R5C5	Actr1a;Actr1b	0.596807	0.735018	0.807222	0.360567
AGFGGDDAPR	Q8BFZ3	Actbl2	0.407421	NA	NA	0.261636
AGFGGSHISGYATLR	F2Z3U3	Raph1	0.744265	1.06684	NA	0.781792
AGFGGSHISGYATLRR	F2Z3U3	Raph1	NA	NA	0.889549	0.367197
AGFSVFWADDGLDTGPILLQR	Q8K009	Pcyox1	NA	NA	0.823219	0.288808
AGFYFDGISR	Q08879	Pcyox1	NA	NA	0.981037	0.660881
AGGAGVPAFYTSTGYGTLVQEGGSPIK	Q9D0K2	Oxct1	0.335773	NA	NA	0.204566
AGGAGVPAFYTSTGYGTLVQEGGSPIKYNK	Q9D0K2	Oxct1	0.296117	0.470174	0.541685	0.14765
AGGAGVPAFYTSTGYGTLVQEGGSPIKYNKDGSVAIASKPR	Q9D0K2	Oxct1	NA	0.849446	0.141128	0.125926
AGGALWKPVESAAESDAGGK	Q5I012	Slc38a10	0.540188	NA	NA	0.388468
AGGEFLLR	P82343	Eif4ebp1	NA	0.91452	NA	0.614869
AGGEGGVTLGQPHLSR	Q9Z0N1	Eif2s3x	0.628777	0.775943	0.892697	0.428031
AGGFLMKK	P09411	Pgk1	0.5196	0.726835	0.809551	0.325588
AGGGPTLQCPPPSSPEIAASLEYDYETIR	Q8CHK3	Mboat7	0.48046	NA	NA	0.327406
AGGGSIEVSVPR	Q3TIX6	Fubp3	0.787284	0.95617	NA	0.775098
AGGHPDPDKNRPNAAFLSAHPR	Q8CIV8	Tbce	0.714693	NA	NA	0.627095
AGGIETIANEFSDR	Q61699	Hsph1	0.75474	1.0069	1.04976	0.770005
AGGIETIANEYSDR	Q61316	Hspa4	0.602133	0.866465	0.946611	0.477312
AGGKAGKDSGK	Q3THW5	Hspa4	NA	0.423862	NA	0.137852
AGGKEFLETVK	Q8CCK0	Hspa4	NA	0.768894	0.570048	0.229445
AGGSASAMLQPLLDNQVGFK	O09061	Psmb1	0.537636	NA	0.75101	0.30657
AGHFDKEIVPVLVSSR	Q80X81	Mrc2	NA	0.735878	0.816154	0.311361
AGHFDKEIVPVLVSSRK	Q80X81	Mrc2	NA	0.738991	0.793437	0.303216
AGHGAGKPTAK	Q9QUR6	Mrc2	NA	0.778893	0.83133	0.344017
AGHKATLEEAR	Q11011	Mrc2	NA	0.738551	0.865989	0.335228
AGHMVPSDQGEMALK	Q920A5	Scpep1	0.60218	0.832554	0.917428	0.449594
AGHYAASVIIRR	P55264	Adk	0.400415	0.528202	0.639648	0.193466
AGIEIFVVVVGPQVNEPHIR	Q04857	Col6a1	0.42938	NA	NA	0.280516
AGIFQSAK	Q9CPQ1	Cox6c	0.524624	0.667528	0.744791	0.286372
AGIISTVEVLK	Q11011	Npepps	0.444722	NA	NA	0.294143
AGIKVTVAGLAGKDPVQCSR	Q99LX0	Npepps	NA	0.626744	0.736384	0.234695
AGIPVFAWK	P50247	Polr2h	NA	0.551549	0.527146	0.155733
AGITGETEFAEADQDFSDENR	P98195	Atp9b	NA	0.984023	NA	1.03415
AGKEPGLQIWR	P13020	Gsn	0.374586	0.562145	0.711361	0.213017
AGKFPSLLTHNENMVAK	P53026	Rpl10a	0.59207	0.764224	0.442787	0.247074
AGKLDPHLVLDQLR	Q8VDD5	Myh9;Myh10	0.365945	0.534832	0.627516	0.186784
AGKLPCHHVIHAVGPR	Q2EMV9	Myh9;Myh10	NA	NA	0.956369	0.521997
AGKPVICATQMLESMIK	P52480	Pkm	0.593364	0.373764	0.480991	0.15452
AGKPVICATQMLESMIKKPRPTR	P52480	Pkm	NA	0.862418	0.190171	0.141143
AGKQGLLGINIAEK	P51174	Pkm	NA	0.517225	0.596864	0.16501
AGKYEQAIQCYTEAISLCPTEK	Q9CZW5	Dnajc10	NA	0.917262	NA	0.623019
AGLAPLEVR	Q80X90	Flnb	0.538873	0.72162	0.721468	0.303571
AGLELLSDQGYR	Q921I9	Exosc4	0.564896	0.724225	0.760721	0.326671
AGLEPFFDFIVSINGSR	Q99JX3	Exosc4	NA	0.795921	0.802028	0.340628
AGLEQGSDAGYLAESQK	Q8BMS1	Hadha	0.42396	0.61362	0.682211	0.228223
AGLEQGSDAGYLAESQKFGELALTK	Q8BMS1	Hadha	NA	0.599854	0.722584	0.221484
AGLEQGSDAGYLAESQKFGELALTKESK	Q8BMS1	Hadha	NA	NA	0.718006	0.210978
AGLGHPSAFGR	Q9CWS0	Ddah1	0.433039	0.586418	0.602878	0.203881
AGLILFGNDDR	Q8R0Y6	Ddah1	NA	NA	0.920715	0.42245
AGLLEPEVFHLNPAR	P52825	Cpt2	NA	0.389723	0.471854	0.113249
AGLLGQPR	Q9WV98	Cpt2	NA	NA	0.898317	0.380983
AGLNCSTETMPIK	Q6ZWX6	Eif2s1	0.551368	NA	NA	0.400777
AGLNSLEAVK	Q6IRU2	Tpm4	0.377757	0.53889	0.593386	0.181991
AGLNSLEAVKR	Q6IRU2	Tpm4	0.361553	0.546466	0.597721	0.182082
AGLNSLEAVKRK	Q6IRU2	Tpm4	NA	0.424386	0.531106	0.13123
AGLPCQDLEFVQFHPTGIYGAGCLITEGCR	Q8K2B3	Sdha	0.422156	0.659931	0.744606	0.256254
AGLPGFYDPCVGEEK	Q5U458	Sdha	NA	NA	0.825918	0.291371
AGLQEGDQVLAVNDVDFQDIEHSK	Q9CZG9	Pdzd11	0.923301	NA	NA	1.28393
AGLQFPVGR	Q8CGP6	Hist1h2ah;Hist1h2ak;Hist1h2af;Hist3h2a;Hist1h2ab;H2afj;Hist1h2aa;H2afx;H2afv;H2afz;Hist1h2al;Hist2h2ac;Hist2h2aa1;Hist2h2ab	0.300513	0.474025	0.48605	0.138206
AGLQFPVGRIHRHLK	Q3THW5	Hist1h2ah;Hist1h2ak;Hist1h2af;Hist3h2a;Hist1h2ab;H2afj;Hist1h2aa;H2afx;H2afv;H2afz;Hist1h2al;Hist2h2ac;Hist2h2aa1;Hist2h2ab	NA	0.668144	NA	0.275764
AGLQFPVGRVHR	F8WIX8	Hist1h2ah;Hist1h2ak;Hist1h2af;Hist3h2a;Hist1h2ab;H2afj;Hist1h2aa;H2afx;H2afv;H2afz;Hist1h2al;Hist2h2ac;Hist2h2aa1;Hist2h2ab	NA	NA	0.383348	0.080575
AGLQFPVGRVHRLLR	F8WIX8	Hist1h2ah;Hist1h2ak;Hist1h2af;Hist3h2a;Hist1h2ab;H2afj;Hist1h2aa;H2afx;H2afv;H2afz;Hist1h2al;Hist2h2ac;Hist2h2aa1;Hist2h2ab	NA	0.45929	0.429575	0.11644
AGLRPGDVILAIGEK	Q9JIY5	Hist1h2ah;Hist1h2ak;Hist1h2af;Hist3h2a;Hist1h2ab;H2afj;Hist1h2aa;H2afx;H2afv;H2afz;Hist1h2al;Hist2h2ac;Hist2h2aa1;Hist2h2ab	NA	0.729262	0.713301	0.266141
AGLSDLELR	Q6DVA0	Lemd2	0.52306	0.763195	0.909267	0.371589
AGLSDLELRR	Q6DVA0	Lemd2	0.543796	0.781164	0.809344	0.357584
AGLSSGFVGCVR	Q05793	Lemd2	NA	NA	0.382573	0.0803658
AGLTHLITMDLHQK	Q8R574	Prpsap2	0.466806	NA	NA	0.314435
AGLVDFQDEEQVK	Q921H9	Coa7	0.638219	0.852704	0.911313	0.484866
AGLVELLLR	Q61235	Coa7	NA	NA	0.845899	0.311691
AGLVGPELHEK	Q9QXS1	Coa7	NA	NA	0.865199	0.333992
AGMEWYQK	Q9QZZ6	Lrrc8c	NA	NA	0.939351	0.46711
AGMSYYNSPGLHVQHMGASHGITRPSPR	D3YZP9	Ccdc6	0.637142	NA	NA	0.506872
AGMTHIVR	P27659	Rpl3	0.630942	0.789474	0.875726	0.430928
AGNFDSEER	Q64010	Crk	0.531638	0.791525	NA	0.385069
AGNFYVPAEPK	P14148	Rpl7	0.574323	NA	NA	0.427037
AGNGQWASVIR	Q921M3	Sf3b3	0.686402	0.776038	NA	0.489366
AGNILFTLDGDIK	O54988	Sf3b3	NA	0.885891	1.07248	0.645478
AGNILLNTEGHAK	Q9JI10	Stk4;Stk3	0.69875	1.01876	NA	0.678449
AGNILLTEPGQVK	Q5F2E8	Stk4;Stk3	NA	0.967145	NA	0.853916
AGNLDKVVEYLK	Q8C8R3	Ank2	0.567829	NA	NA	0.419467
AGNLGGGVVTIER	P67984	Rpl22	0.558635	0.748927	0.828367	0.356231
AGNMGVGMEDGERPR	Q7TSC1	Rpl22	NA	1.00782	NA	9.69051
AGNNMLLVGVHGPR	Q8BTM8	Flna	0.435303	0.655586	0.750776	0.259785
AGNSLAASTAEETAGSAQSR	Q61292	Flna	NA	NA	1.0888	7.13737
AGNTIHAILLYR	P97742	Cpt1a	0.577952	NA	NA	0.431318
AGNVIFRK	Q9D0K2	Cpt1a	NA	0.494482	0.623553	0.16637
AGNYEEALQLYQHAVQYFLHVVK	P46467	Vps4b	0.710103	NA	NA	0.619115
AGPALGEGER	Q99MR6	Vps4b	NA	0.803012	0.938661	0.42164
AGPAVPQEAIPLQK	Q61508	Ecm1	0.846903	NA	NA	0.938341
AGPGADTGEEGEVEEEVENPEMVDLPEK	Q8K4B0	Mta1	0.816605	NA	NA	0.848055
AGPIWDLR	Q7TMK9	Mta1	NA	0.829398	0.871696	0.405393
AGPRPVVLSGPSGAGK	Q64520	Guk1	0.465286	0.651401	0.845635	0.29165
AGPVPCMDNTVDLQR	P26952	Guk1	NA	0.673791	0.647535	0.222033
AGQAFRK	Q64433	Guk1	NA	NA	0.849031	0.315114
AGQAVDDFIEK	Q9DCD0	Pgd	0.506782	0.758986	0.815941	0.335183
AGQCVIGLQMGTNK	Q08093	Cnn2	0.388884	0.623384	0.705037	0.229182
AGQEDPVQR	Q91VR8	Brk1	0.183527	0.936834	1.02034	0.340566
AGQGLLNGYKDGATAHTHSR	Q5DTX6	Brk1	NA	NA	1.03919	6.25371
AGQNSFNLELVVAAK	Q9ET54	Palld	0.693289	NA	NA	0.590925
AGQSDKDVK	P56395	Cyb5a	0.509058	0.805145	NA	0.379466
AGQSDKDVKYYTLEEIQK	P56395	Cyb5a	NA	NA	0.852399	0.318874
AGQSVIGLQMGTNK	Q9DAW9	Cnn3	0.570022	0.782356	0.877231	0.392494
AGQTLVLLDTEGLEDVEK	Q9Z0E6	Gbp2;Gbp1	0.434043	NA	NA	0.284619
AGQTQPNPGILPIQPALTPR	Q3UHJ0	Gbp2;Gbp1	NA	0.745276	NA	0.341894
AGQTTYSGVVDCFRK	Q8BH59	Slc25a12	0.410235	0.589292	0.688736	0.220888
AGQTVTVWAAGAGATHSPPSTLVWK	P21619	Slc25a12	NA	0.347351	NA	0.106679
AGQVACVAQGSGHTHSVGTICCSR	Q8C4J7	Tbl3	0.870584	NA	NA	1.02236
AGQVGVKLPEGQLPEAELPAAK	E9PYB0	Tbl3	NA	0.385938	1.1179	0.270538
AGQVGVKLPEGQLPEAELPAAQAAAAAGAGLK	E9PYB0	Ahnak2	0.504288	0.460085	1.02976	0.29098
AGQVVTIWASGAGATHSPPTDLVWK	P48678	Lmna	0.341603	0.448046	0.488933	0.138941
AGRGFSLEELR	P47963	Lmna	NA	0.794388	0.918524	0.402131
AGRKLALK	Q9DCX2	Lmna	NA	0.59055	0.515954	0.161757
AGRLPACVVDCGTGYTK	Q99JY9	Actr3	0.451956	0.736997	0.82229	0.309728
AGSDAAASRPR	P47911	Rpl6	0.632339	0.713166	NA	0.40366
AGSDGESIGNCPFSQR	Q9QYB1	Clic4	0.727854	NA	NA	0.650709
AGSEECPEEDVEAADQGEEGDVKR	Q8BW72	Kdm4a	NA	1.0443	1.0024	10.1721
AGSEEQWPR	Q8VE09	Kdm4a	NA	NA	1.00826	6.41395
AGSELLESSAGDDASSLR	Q9QXZ0	Macf1	0.721293	0.979331	NA	0.681672
AGSNMLLIGVHGPTTPCEEVSMK	Q80X90	Flnb	0.542166	0.666933	0.717676	0.28356
AGSNMLLIGVHGPTTPCEEVSMKHVGK	Q80X90	Flnb	NA	0.70327	NA	0.303733
AGSPTLLNCLMYK	Q3TDQ1	Stt3b	0.520338	NA	NA	0.367336
AGSREPVEDPQSGSSGKQNK	Q3UZ39	Kif23	NA	0.906024	0.819725	0.453107
AGSSAEQAADYR	Q9ER72	Cars	0.707063	0.902075	NA	0.604863
AGSTALYWACHGGHK	Q62422	Ostf1	0.627186	NA	NA	0.493337
AGSVADSDAVVK	Q8VED9	Lgalsl	0.547777	0.793891	0.878399	0.386994
AGTAAPAPDGLAGR	A6X919	Dpy19l1	0.561211	0.827618	0.975912	0.440066
AGTEEEEEEEEQSRR	Q9JK23	Dpy19l1	NA	0.858385	NA	0.488661
AGTEETILYSDIDLKK	Q9JHW2	Nit2	0.377881	0.606309	0.672646	0.215113
AGTFKLVFTPK	P54071	Nit2	NA	0.524339	0.746283	0.205888
AGTFQAFEQFGQQLLAHGHYASPEIK	P16546	Sptan1	0.368775	NA	0.828756	0.261697
AGTGENAPWVVEDELVK	Q9Z277	Baz1b	0.874822	1.02982	NA	1.08035
AGTGLVAGEVVVDALPYFDQGYEAPGVR	Q9D287	Bcas2	0.764512	NA	NA	0.723048
AGTGVDNVDLEAATR	Q61753	Phgdh	0.580941	0.885251	0.990899	0.486059
AGTGVDNVDLEAATRK	Q61753	Phgdh	0.785808	0.341828	0.549406	0.194905
AGTLDLSLSLPGK	P35441	Thbs1	0.802532	NA	NA	0.811088
AGTLSITEFADMLSGNAGGFR	Q9QXS1	Plec	0.605725	0.80715	0.859477	0.418938
AGTNMMMVGVHGPK	Q8VHX6	Flnc	0.469189	NA	NA	0.316675
AGTQELDDQIQANLPDEK	O35350	Capn1	0.434565	0.63206	0.817617	0.270021
AGTQIENIDEDFR	P57780	Actn4	0.47716	0.715742	0.780476	0.298603
AGTQIENIDEDFRDGLK	P57780	Actn4	0.497002	0.701934	0.836403	0.316212
AGTQIENIEEDFR	Q7TPR4	Actn1;Actn3;Actn2	0.448258	0.657516	0.724942	0.256756
AGTQIENIEEDFRDGLK	Q7TPR4	Actn1	0.430654	0.672909	0.712333	0.253655
AGTSLGTR	Q4FZG9	Ndufa4l2	NA	1.04887	NA	10.1706
AGTSLWGGLR	P11688	Itga5	0.788037	NA	0.978053	0.771748
AGTSSEAEAEALAAAR	Q5U452	2810408M09Rik;Tp53rk	0.437883	0.698075	0.797126	0.28571
AGTTTIEAVK	D3Z2H9	Tpm3-rs7	0.348228	0.502345	0.565141	0.164554
AGTTTIEAVKR	D3Z2H9	Tpm3-rs7	0.259363	0.516977	0.578386	0.158585
AGTTTIEAVKRK	D3Z2H9	Tpm3-rs7	NA	0.511185	0.548994	0.152227
AGTVVLDDVELR	P25206	Mcm3	0.934198	1.10128	1.11812	1.46297
AGVAPLQVK	Q8BTM8	Flna	0.4183	0.641298	0.716309	0.242922
AGVATPGLTEDQLWR	Q91V61	Sfxn3	0.310502	0.496504	0.623523	0.170344
AGVCDAAAPGEGGGGGADGPER	Q4VBD2	Tapt1	0.651361	0.986371	NA	0.5989
AGVDPLVPLR	Q9QZ08	Nagk	NA	0.616407	0.762869	0.239688
AGVENGKPTHFTVHTK	Q80X90	Flnb	0.526358	0.720598	0.797536	0.322043
AGVENGKPTHFTVHTKGAGK	Q80X90	Flnb	NA	0.485705	NA	0.16624
AGVGAAFRR	Q5F285	Prpf8	NA	0.573245	0.717345	0.211755
AGVGAPVTQVTLQSTQR	Q9QXS1	Plec	0.462253	NA	NA	0.310183
AGVGPSCDDEVDLK	Q8BGW1	Fto	0.923711	NA	NA	1.28661
AGVHHFFSSLR	Q8CHT3	Ints5	0.616182	NA	NA	0.478793
AGVHIKLPHLGKHEK	Q04447	Ints5	NA	0.629555	0.636766	0.204812
AGVIFPVGR	Q9QZQ8	H2afy2;H2afy	0.310421	0.506827	0.598955	0.167308
AGVIGLTQTAAR	P50171	H2afy2;H2afy	NA	0.514439	0.715686	0.194816
AGVKINPK	P26443	H2afy2;H2afy	NA	0.542333	0.586095	0.168126
AGVLAGHDNR	P62874	Gnb1;Gnb2	0.426635	0.690547	NA	0.286499
AGVLAHLEEER	Q8VDD5	Myh9;Myh10	0.475635	0.565142	0.677964	0.225123
AGVLLSEILHLLCR	Q80XI3	Eif4g3	0.698723	NA	NA	0.599862
AGVLSALAMTVQK	REV__Q8C147	Eif4g3	NA	0.866995	NA	0.504343
AGVLSQADYLNLVQCETLEDLK	P51863	Atp6v0d1	0.488883	0.696298	0.734405	0.282428
AGVMALANLLQIQR	Q9CQE8		0.496952	NA	NA	0.343534
AGVNTVTTLVENK	P12970	Rpl7a	0.583957	0.791575	0.859997	0.398672
AGVNTVTTLVENKK	P12970	Rpl7a	0.618364	0.786083	0.678084	0.349924
AGVSFSGHR	Q9QXS6	Dbn1	0.631037	NA	NA	0.49853
AGVSTNISTK	Q6PFD9	Dbn1	NA	0.981348	NA	0.995454
AGVTCIILPAENR	Q8CGK3	Lonp1	NA	0.840634	NA	0.459137
AGVTTEEIDHAVHLACIAR	Q8BP48	Metap1	0.682409	0.914141	NA	0.584169
AGVVGPELHEK	Q9QXS1	Plec	0.484385	0.773459	0.747364	0.311981
AGVYPEKDQAENEDGAQENTFSMDPQLER	P39054	Dnm2	0.535661	NA	NA	0.38357
AGWIQAQQLQGDALR	P42230	Stat5a	NA	1.0487	NA	10.147
AGWNAYIDNLMADGTCQDAAIVGYKDSPSVWAAVPGK	CON__P02584	Stat5a	NA	NA	0.783645	0.255139
AGWNAYIDSLMADGTCQDAAIVGYK	P62962	Pfn1	0.515903	0.738616	NA	0.348872
AGWNAYIDSLMADGTCQDAAIVGYKDSPSVWAAVPGK	P62962	Pfn1	NA	0.688349	0.731707	0.255925
AGYEYVSPEQLSGFDK	Q80TA1	Ept1	0.581152	0.830531	0.868068	0.419221
AGYEYVSPEQLSGFDKYK	Q80TA1	Ept1	0.491125	0.60409	0.456315	0.182894
AGYQSTLTR	Q61554	Fbn1	0.0692774	0.147566	0.173268	0.0345766
AGYSQGATQYTQAQQAR	O88532	Zfr	0.90538	NA	NA	1.17894
AGYTDQVVIGMDVAASEFYR	P17182	Eno1	0.552172	0.725422	0.847313	0.349412
AGYTTDESSSSSLHTTR	Q9WVR4	Fxr2	0.747615	1.07537	1.11802	0.819299
AHADEFPLTTDSSEK	Q923B6	Steap4	NA	0.923569	0.964544	0.626388
AHAFVVQQR	Q9QXS1	Plec	0.573688	0.78192	0.875842	0.393739
AHAGQVTCVAASPHK	Q99J09	Wdr77	0.634783	NA	NA	0.503632
AHAGQVTCVAASPHKDSVFLSCSEDSR	Q99J09	Wdr77	0.699546	NA	NA	0.601231
AHAHLDTGR	Q8BHN3	Ganab	0.592037	NA	NA	0.448289
AHAHSLVGK	Q9WTK5	Nfkb2	0.901336	NA	NA	1.15802
AHASSHGDIPVPEPR	Q8BHC9	Nfkb2	NA	0.933157	NA	0.676352
AHATGAGPAGR	P26039	Tln1	0.568556	0.855417	0.94595	0.449068
AHATTSNTVSK	O54724	Ptrf	0.301364	0.436142	0.54686	0.143457
AHATTSNTVSKLLEK	O54724	Ptrf	NA	NA	0.663318	0.181436
AHATTSNTVSKLLEKVR	O54724	Ptrf	NA	NA	0.96357	0.552062
AHAVAQVDAWQQLQTFFHKQLGSK	Q9QYR9	Acot2	NA	0.847691	NA	0.470462
AHAVAQVDAWQQLQTFFHKQLGSKS	Q9QYR9	Acot2	NA	NA	0.937185	0.46126
AHCIQQMTSK	Q9Z2Q6	Acot2	NA	0.560308	0.678397	0.196986
AHCLHQAFHVLHK	Q9DBK7	Acot2	NA	0.801249	NA	0.403925
AHDGGIYAISWSPDSTHLLSASGDK	O88342	Wdr1	0.497689	0.712068	NA	0.326708
AHDGGIYAISWSPDSTHLLSASGDKTSK	O88342	Wdr1	0.741228	0.728735	0.771755	0.433717
AHEAQDAGYR	P63328	Fam114a1	NA	0.888515	1.01737	0.598798
AHEILPELVCCSAK	P42932	Cct8	0.614673	NA	NA	0.476832
AHELKEHNGHITGIDWAPK	Q9R0Q6	Cct8	NA	0.641517	NA	0.256468
AHEPTYFTVDCTEAGQGDVSIGIK	Q8BTM8	Flna	0.430919	0.60275	0.645381	0.217772
AHFFTQGSAHSDTTSDPACHAANR	P50428	Arsa	0.126622	0.257525	0.311265	0.0666995
AHFLDADPGFVHSDGTISHHDMYDYLHLSR	Q61205	Pafah1b3	0.43628	0.74161	NA	0.313197
AHFNLDESGVLSLDR	Q9JKR6	Pafah1b3	NA	0.993709	1.08632	1.64002
AHGELHEQFKR	Q8R1A4	Dock7	0.613108	NA	NA	0.474805
AHGGYSVFAGVGER	P56480	Atp5b	0.416729	0.595469	0.691585	0.224399
AHGHGLCTGPK	Q9ET78	Jph2	0.611515	NA	NA	0.47275
AHGNSGMVR	O55142	Ttc28	NA	0.781867	0.878714	0.370319
AHGPGLEGGLVGKPAEFTIDTK	Q80X90	Flnb	0.519716	0.683729	0.766128	0.296754
AHGQDLGTAGSCLRK	P02463	Col4a1	0.291725	0.398376	0.372958	0.105517
AHGSSILACAPLYSWR	P11688	Itga5	NA	0.901857	0.944414	0.556313
AHIAQLCEK	Q68FD5	Cltc	0.414149	0.681552	0.772952	0.267921
AHILSHK	F8VPU2	Farp1	0.533212	0.804699	NA	0.393066
AHILSHKESHLY	F8VPU2	Farp1	NA	0.787387	0.904547	0.388494
AHIVFDFHQAADGIQEQQR	P46664	Adss	0.709884	NA	NA	0.618738
AHKSVQTNSVQNQGSSSQNTTTPTTK	Q0GNC1		NA	0.936433	NA	0.688917
AHLDEGGDQFTNR	P61622	Atrx	NA	1.04031	0.979408	9.64335
AHLGTALK	P62267	Rps23	0.623834	0.778113	0.887102	0.424158
AHLGTALKANPFGGASHAK	P62267	Rps23	NA	0.812046	0.453607	0.204843
AHLLADMAHISGLVAAK	Q9CZN7	Shmt2	0.615902	0.822496	NA	0.459629
AHLMEIQVNGGTVAEK	P27659	Rpl3	0.592585	0.733389	0.834711	0.366992
AHLMEIQVNGGTVAEKLDWAR	P27659	Rpl3	NA	0.806662	NA	0.410829
AHLSENELEALEK	Q99KG3	Cspg4	NA	0.958084	1.01128	0.826508
AHLTNQYMQR	D3Z5M2	Gm10110;Pabpc4	0.673395	NA	NA	0.559501
AHLVAVFNEYQR	P97384	Gm10110;Pabpc4	NA	0.851721	NA	0.477165
AHNQDLGLAGSCLAR	P08122	Col4a2	0.130321	NA	0.432105	0.0896365
AHPAAGAVPGAPAMSASAR	Q6R0H7	Gnas	0.275981	NA	NA	0.161469
AHPRHPRPAAQPSAR	Q791T5	Mtch1	0.484658	0.687456	0.791928	0.294498
AHPVFYQGTYSQALNDAKR	Q3TDN2	Faf2	0.571918	NA	NA	0.42422
AHQAEGKVR	P99029	Faf2	NA	0.735482	NA	0.332461
AHQANQLYPFAISLIESVR	Q9JHU4	Dync1h1	0.490051	NA	NA	0.336722
AHQCGDDDKTRPLVK	Q9D735		0.809251	0.815324	0.791403	0.608285
AHQLSVTSQVQELQNLLR	Q61595	Ktn1	0.673842	1.04259	NA	0.662305
AHQLVMEGYNWCHDR	P63330	Ppp2cb;Ppp2ca	0.672903	0.975189	NA	0.615744
AHQVTDESLESTRR	O09044	Snap23	0.705267	0.447035	NA	0.288496
AHQVVEDGYEFFAKR	P62137	Ppp1ca;Ppp1cb;Ppp1cc	0.663016	1.02179	NA	0.635451
AHRGLRHFWGLR	P62270	Ppp1ca;Ppp1cb;Ppp1cc	NA	0.850651	NA	0.475367
AHRLLGHWEEAAHDLALACK	Q99L47	Ppp1ca;Ppp1cb;Ppp1cc	NA	0.944086	NA	0.720985
AHSEYEEALSQGHQAYLLEEDDYSR	Q99KC8	Vwa5a	0.460276	0.783239	0.875357	0.344229
AHSEYEEALSQGHQAYLLEEDDYSRDVFSCNVGNLQPGAK	Q99KC8	Vwa5a	NA	0.70684	NA	0.30676
AHSIQIMK	P62717	Rpl18a;Gm17541	0.612703	0.798427	0.875367	0.424041
AHSPALGVHSFSGAQR	P53995	Anapc1	0.708625	NA	NA	0.616572
AHSSMVGVNLPQK	P09411	Pgk1	0.486829	0.70509	0.772952	0.295803
AHSSMVGVNLPQKAGGFLMK	P09411	Pgk1	NA	0.783725	0.882481	0.373696
AHSSMVGVNLPQKAGGFLMKK	P09411	Pgk1	NA	0.688835	0.603279	0.212894
AHSSPASLQLGAVSPGTLTASGVVSGPAAAPAAQHLR	P46938	Yap1	0.675546	0.923591	NA	0.583059
AHSSTQPPEFDSGVETFSVHTDKPK	P39447	Yap1	NA	0.879164	NA	0.528331
AHSVEECR	Q05793	Yap1	NA	NA	0.41774	0.0901396
AHTCFNR	P46935	Nedd4;Hecw2;Hecw1;Smurf1;Smurf2;Nedd4l	0.908325	NA	1.09424	1.20733
AHTDFFEAFK	P61202	Nedd4;Hecw2;Hecw1;Smurf1;Smurf2;Nedd4l	NA	0.799264	0.951193	0.425671
AHTPTPGIYMGRPTHSGGGGGGGGGGGGGGGGGGGR	Q6PFR5	Tra2a	0.739502	NA	NA	0.67258
AHTSTTQLQEELEK	Q6NZC7	Sec23ip	0.523651	0.83488	0.850712	0.385052
AHVAPCFDASK	Q8BTM8	Flna	0.404645	0.624474	0.7137	0.234816
AHVAPCFDASKVK	Q8BTM8	Flna	0.393421	0.62556	0.713742	0.232776
AHVAPCFDASKVKCSGPGLER	Q8BTM8	Flna	0.408231	0.604396	0.690095	0.224612
AHVDEFK	Q91ZJ5	Flna	NA	NA	0.8187	0.2846
AHVIVMAATNRPNSIDPALR	Q01853	Vcp	0.617737	0.900051	NA	0.510022
AHVIVMAATNRPNSIDPALRR	Q01853	Vcp	0.596514	0.856404	0.98252	0.479106
AHVLAASVEQATENFLEK	P26231	Ctnna1	0.768647	NA	NA	0.731905
AHVTSCSK	Q9ET26	Lrp6	NA	0.99077	NA	1.17132
AIAAAHTYLLK	Q9CYD3	Crtap	0.622912	NA	NA	0.487638
AIAAPQAGANTK	Q8BJH1	Zc2hc1a	0.605818	NA	NA	0.465471
AIAELGIYPAVDPLDSTSR	P56480	Atp5b	0.392127	0.554782	0.637739	0.197581
AIAGTGANVIVTGGK	P42932	Cct8	0.634823	0.818598	0.929477	0.468491
AIAHYEQSADYYKGEESNSSANK	Q9DB05	Napa;Napb	0.702655	NA	NA	0.606432
AIAKGVGIISEGNETVEDIAAR	Q8VDN2	Napa;Napb	NA	NA	0.93846	0.464679
AIANECQANFISIK	Q01853	Vcp	0.593413	0.837068	0.917428	0.446291
AIANTSGKR	Q80SU7	Vcp	NA	NA	0.952538	0.50797
AIASATEGGSVPQIR	Q9Z0X1	Vcp	NA	0.660203	NA	0.269852
AIAVTVQEMVTK	P26039	Tln1	0.568035	0.71238	NA	0.363049
AIAYATHR	P28063	Mllt4	NA	0.699839	0.861348	0.311533
AICLCHTVQVK	P98197	Atp11a	0.225479	NA	NA	0.127755
AICTEAGLMALR	P62192	Atp11a	NA	0.940184	NA	0.704121
AIDFVDVTESNAR	Q8BFQ8	Pddc1	0.544792	0.882184	0.979927	0.457918
AIDLFTDAIK	Q99L47	St13	0.521325	0.78749	0.879938	0.372247
AIDLFTDAIKLNPR	Q99L47	St13	NA	0.805438	0.539045	0.232185
AIDNQEHR	Q8K2F8	St13	NA	1.03589	1.09744	9.78822
AIDSLSIEK	Q99LB7	St13	NA	NA	0.380506	0.0798087
AIDTNGMEEQEK	Q8BG67	Efr3a	0.787225	NA	NA	0.77376
AIEALHGHELRPGR	Q8C2Q3	Rbm14	NA	0.603561	0.652271	0.201743
AIECDECGKHFSHAGALFTHK	P17012	Rbm14	NA	0.457326	NA	0.152812
AIEDEGGNPDEIEVTSECNK	D3YXK2	Safb	0.673395	0.931367	1.00519	0.596512
AIEDEGGNPDEIEVTSECNKK	D3YXK2	Safb	NA	NA	1.08235	6.70391
AIEDGNLEEMEEEVR	Q6DIC0	Smarca2	0.772116	1.03007	1.10803	0.829816
AIEDMTEEAFQK	Q9JHR7	Ide	0.572796	NA	NA	0.425246
AIEEAPSVHHVNPSCKD	Q8BWM0	Ide	NA	0.729924	NA	0.327263
AIEEGTLEEIEEEVR	Q3TKT4	Smarca4	0.841727	NA	1.11469	0.94765
AIEIDNK	Q9CZW5	Smarca4	NA	NA	0.882965	0.357547
AIEINPDSAQPYK	Q99L47	St13	0.510572	0.4178	NA	0.200815
AIEINPDSAQPYKWR	Q99L47	St13	NA	0.770231	0.958999	0.4046
AIELFSVGQGPAK	O70310	Nmt1	0.687695	0.931275	1.01373	0.614633
AIELLQEFSDQHPENAAEIK	F8VQC1	Srp72	0.640365	NA	NA	0.511333
AIELNPANAVYFCNR	Q8BJU0	Sgta	NA	0.975749	NA	0.929822
AIEMELR	O08788	Sgta	NA	0.688167	0.919701	0.33005
AIEMLGGELGSKKPVHPNDHVNK	P97807	Fh	0.41182	0.564971	0.603012	0.195236
AIENIDTLTNLESLFLGK	Q3UM45	Ppp1r7	0.49891	NA	NA	0.345485
AIEPNEYK	Q9D7X8	Ppp1r7	NA	0.701474	NA	0.302225
AIEPQKEEADENYNSVNTR	P70452	Stx4	0.33344	0.671808	0.781375	0.248503
AIEPQVVGFSGLSDDKNYKR	Q8CI32	Bag5	0.472006	0.766779	1.08429	0.399651
AIEQADLLQEEDESPR	P61967	Ap1s1	0.602338	0.839479	0.334512	0.241216
AIEQLKEQAAAGK	Q8BJW6	Eif2a	0.668424	NA	NA	0.551949
AIESMEQQLSELKK	F6ZDS4	Eif2a	NA	0.976213	1.04545	1.04867
AIETLSGK	Q5SF07	Eif2a	NA	NA	0.648419	0.174219
AIETYQEAADLPDAPTDLVK	Q8BSY0	Asph	0.484342	0.762701	0.735963	0.304621
AIFAGYKR	O55142	Asph	NA	NA	0.805501	0.272888
AIFASGSPFDPVTLPDGR	P06801	Me1	NA	0.664227	NA	0.27283
AIFLADGK	Q9WUM3	Me1	NA	0.721532	0.882314	0.332586
AIFLADGKVFTTGFSR	Q9WUM3	Me1	NA	NA	0.812452	0.278953
AIFQAIAAK	Q9DCD0	Pgd	0.510092	0.746081	0.840464	0.338747
AIFTGHSAVVEDVAWHLLHESLFGSVADDQK	Q60973	Rbbp7	0.879428	1.05016	1.06208	1.12442
AIGAVPLIQGEYMIPCEK	P18242	Ctsd	0.489535	0.691348	0.772919	0.291923
AIGGIILTASHNPGGPNGDFGIK	Q9D0F9	Pgm1	0.464267	NA	NA	0.312059
AIGIDPGYSK	Q8BJU0	Pgm1	NA	0.895314	1.03327	0.629161
AIGKDNFTAIPEGTNGVEER	Q62188	Pgm1	NA	0.397877	0.533298	0.126931
AIGNALKSWNETFHAR	Q9DCX2	Pgm1	NA	0.662167	0.142233	0.092379
AIGPHDVLATLLNNLK	Q99NB9	Sf3b1	0.865685	NA	NA	1.00378
AIGSASEGAQSSLQEVYHK	Q9Z2U1	Psma5;Gm8394	0.511146	0.700725	0.796379	0.308925
AIGTDEDLAHSSIR	Q9Z1J3	Nfs1	0.528524	0.640762	0.823657	0.301163
AIGTEPDSDVLSEIMHSFAK	Q8BKC5	Ipo5	0.711158	NA	NA	0.620938
AIGVKPPR	Q01853	Ipo5	NA	NA	1.09587	7.61259
AIGVLTSGGDAQGMNAAVR	P12382	Pfkl;Pfkp	0.525617	0.873374	0.936963	0.430001
AIHEFLAAQKK	Q5SQY2	Pfkl;Pfkp	NA	0.955533	0.928875	0.682061
AIHMALDCCGIAGPLEQFISDTCPK	P40240	Cd9	0.29892	0.462337	0.585901	0.155149
AIHMALDCCGIAGPLEQFISDTCPKK	P40240	Cd9	NA	0.439163	NA	0.144581
AIHNIFR	Q8K3H0	Appl2;Appl1	0.393616	NA	NA	0.250121
AIHNKVNIVPVIAK	P42208	2017-09-02	0.325095	0.513667	0.621419	0.175217
AIHSSGLGHVETEEHYR	Q5U464	Asap3	0.773047	NA	NA	0.741506
AIIAPHAGYTYCGSCAAHAYK	Q91VH6	Memo1	0.589525	0.726801	NA	0.383806
AIIEDLEPR	Q8BUK6	Memo1	NA	NA	0.269278	0.0522869
AIIIFVPVPQLK	P62082	Rps7;Gm9493	0.569374	0.748943	0.847993	0.367412
AIIKPQYVDQIPK	P61222	Abce1	0.641821	0.935376	NA	0.55537
AIINLAVYGK	Q9WVJ3	Cpq	0.221959	NA	0.48343	0.113357
AIIVEFAQQGLNAALFYENKDPR	Q05D44	Eif5b	0.703053	NA	NA	0.6071
AIKEHKMDQAIIFCR	Q91VR5	Eif5b	NA	0.697413	0.916851	0.334016
AIKHTIAVVWGGVNIPHSPYR	Q80X90	Eif5b	NA	0.765993	NA	0.363101
AIKNDSVVAGGGAIEMELSK	P80313	Cct7	0.646306	NA	NA	0.519661
AIKQADEDIQGTQNLLTSIESETAASEETLTNASQR	P02469	Cct7	NA	0.953121	0.970754	0.735412
AIKVEQATKPSFESGR	Q9WV02	Rbmx;Rbmxl1	0.444333	0.622394	0.712734	0.242633
AIKVEQATKPSFESGRR	Q9WV02	Rbmx;Rbmxl1	NA	NA	0.41946	0.0906326
AILAELTGR	P35486	Pdha1	NA	0.671092	0.780776	0.266666
AILEFAER	O35239	Pdha1	NA	0.794884	NA	0.396045
AILGEVKLCEK	Q9D8N0	Pxn	NA	0.770707	0.849402	0.347567
AILGSVER	Q9D0R2	Pxn	NA	NA	1.01409	6.57126
AILIFNNHGKPR	Q9DCR2	Ap3s1	0.604681	0.643528	NA	0.345574
AILILDNDGDRLFAK	P61924	Ap3s1	NA	0.877555	0.522994	0.256659
AILNGIDSINKVLEHFRR	Q9CW03	Ap3s1	NA	NA	0.99606	0.922766
AILPCIKGYDVIAQAQSGTGK	P60843	Ap3s1	NA	0.998398	1.00506	1.65697
AILPCQDTPSVK	P24527	Lta4h	0.374621	0.549575	0.6312	0.192109
AILQQLGLNSTCDDSILVK	P17710	Hk1	NA	0.702775	0.809716	0.291838
AILTESENKLQELGQEAEAYR	Q91VW5	Stat3	NA	NA	0.967458	0.570872
AILTPNHVEFSR	Q9CZ42	Carkd	0.218768	0.634768	NA	0.200461
AILTVEDLTEVER	Q6EDY6	Carkd	NA	1.04378	0.0351162	0.142659
AILVDLEPGTMDSVR	P99024	Tubb5;Tubb2a;Tubb2b;Tubb3	0.451763	0.528895	0.548089	0.181128
AILVVFANK	P61211	Arl1	0.787365	NA	NA	0.77409
AIMAQLPQEQK	P26231	Ctnna1	0.790053	NA	NA	0.780449
AIMNLDVEQYR	Q64521	Ctnna1	NA	0.757066	0.826337	0.327964
AIMTYVSSFYHAFSGAQK	Q7TPR4	Actn4;Actn1	0.515386	0.652197	0.724339	0.272609
AINEAYK	P14824	Tmed2	NA	0.632715	0.695194	0.223587
AINEAYKEDYHK	P14824	Anxa6	0.401	0.633693	0.623174	0.214344
AINFNFGYAK	Q8BML9	Anxa6	NA	0.790084	NA	0.390262
AINILER	Q91Z40	Anxa6	NA	0.860546	NA	0.492506
AINPINTFTK	Q5FWK3	Arhgap1	0.603159	0.830826	0.941371	0.457074
AINQGGLTSVAVR	Q9QUM9	Psma6	0.529633	0.741851	0.871518	0.354217
AINQGGLTSVAVRGKDCAVIVTQK	Q9QUM9	Psma6	NA	0.576521	NA	0.214813
AINQQTGAFVEISR	Q3U0V1	Khsrp	0.687373	0.961594	1.0637	0.647838
AINTFPYR	Q60847	Col12a1	0.540124	NA	NA	0.388399
AINTFPYRGGSTNTGK	Q60847	Col12a1	NA	NA	0.428443	0.0932319
AINTQEVAVK	Q8VD75	Hip1	0.519185	0.891176	NA	0.431144
AINVLLEGNPDTHSWEMVGK	Q80X50	Ubap2l	0.811704	1.00432	NA	0.868938
AINVQEEK	P16546	Sptan1	0.408746	0.689622	0.84241	0.286967
AIPDLTAPVAAVQAAVSNLVR	Q64727	Vcl	0.337941	0.476682	0.601402	0.165741
AIQAYGMKPHDIFEANDLFENGNMTQVQTTLVALAGLAK	Q9DAW9	Cnn3	0.563776	0.773887	0.54713	0.27614
AIQDDCQVITAR	Q3UVL4	Inmt	NA	NA	0.945384	0.484573
AIQDTNNLKR	Q9CYI0		0.498825	NA	NA	0.3454
AIQEALAK	Q05D44	Eif5b	0.705709	0.931775	NA	0.625201
AIQGATSHHLGQNFSK	Q8CGC7	Eprs	0.528035	0.823981	0.91962	0.403432
AIQIMYQNLQQDGLENVHLEQVR	Q9WVJ3	Cpq	0.151068	0.52763	NA	0.15104
AIQINPAFADAHSNLASIHK	Q8CGY8	Ogt	0.739915	NA	NA	0.673374
AIQSSTSIR	Q3TCH7	Cul4a	0.806513	NA	NA	0.821272
AIQYGASAHDWMFRV	O35855	Cul4a	NA	NA	0.843746	0.309379
AISAHFDDSSSSSLK	Q8CCK0	H2afy2	0.240352	NA	NA	0.13745
AISFVGSNQAGEYIFER	Q9EQ20	Tpm1	NA	0.683811	0.806818	0.281903
AISGVHTVR	Q9Z0N1	Eif2s3x;Eif2s3y	0.59381	NA	NA	0.450467
AISHEHSPSDLEAHFVPLVK	Q76MZ3	Ppp2r1a	0.619584	0.719287	0.919081	0.402204
AISHEHSPSDLEAHFVPLVKR	Q76MZ3	Ppp2r1a	0.643862	0.441402	0.642092	0.217784
AISSSAISR	Q6NVF9	Myo5a	NA	0.91697	0.98922	0.636648
AISTLNGLR	P70372	Elavl1	0.699483	0.979638	1.02341	0.663714
AITGASLADIMAK	Q8BP67	Rpl24	0.658691	0.809294	0.905836	0.472888
AITGASLADIMAKR	Q8BP67	Rpl24	NA	0.889372	1.04428	0.626332
AITGIQAFTVGK	Q60759	Rpl24	NA	NA	0.712016	0.207475
AITHLNNNFMFGQK	Q8R081	Hnrnpl	0.556914	0.680655	0.736728	0.299072
AITHYEEQMNQK	Q9Z0E6	Hnrnpl	NA	0.664093	0.74864	0.252403
AITIAGIPQSIIECVK	Q61990	Pcbp2	0.722754	0.964081	0.988272	0.674112
AITIAGVPQSVTECVK	P60335	Pcbp1	0.676417	0.802679	0.718171	0.409726
AITKDENEWK	Q4VAA2	Pcbp1	NA	NA	0.953522	0.511462
AITLYLK	Q64282	Pcbp1	NA	0.99792	1.06298	1.99705
AITSGGITYQDQPWHAECFVCVTCSK	P97447	Fhl1	0.49229	0.432768	NA	0.201329
AITSGGITYQDQPWHAECFVCVTCSKK	P97447	Fhl1	0.434104	0.411515	NA	0.177365
AITTQNVNTK	Q8BUN5	Smad3	NA	NA	1.06425	7.72961
AITVASQTNCPLYVTK	Q62188	Dpysl3	0.331117	0.409431	0.540084	0.141022
AITVDPIR	O88322	Nid2	0.327297	NA	0.528245	0.142585
AITVDPIRGNLYWTDWNR	O88322	Nid2	NA	NA	0.541233	0.129869
AITVFSPDGHLFQVEYAQEAVK	Q9Z2U0	Psma7;Psma8	0.469372	0.644444	0.869158	0.296921
AITVFSPDGHLFQVEYAQEAVKK	Q9Z2U0	Psma7;Psma8	0.482629	0.624318	NA	0.278972
AIVAGDQNVEYK	P97447	Fhl1	0.466157	0.448137	0.527363	0.161971
AIVAGDQNVEYKGTVWHK	P97447	Fhl1	0.503426	0.462575	0.453304	0.153948
AIVAGDQNVEYKGTVWHKDCFTCSNCK	P97447	Fhl1	NA	0.367594	0.458273	0.107102
AIVAIENPADVSVISSR	P14206	Rpsa	0.584234	0.757693	0.825346	0.371095
AIVDALPPPCESACSLPTDVDK	Q9D819	Ppa1	0.600495	NA	NA	0.458765
AIVDALPPPCESACSLPTDVDKWFHQQK	Q9D819	Ppa1	NA	0.677289	NA	0.28275
AIVDALPPPCESACSLPTDVDKWFHQQKN	Q9D819	Ppa1	NA	0.797929	NA	0.399784
AIVDCGFEHPSEVQHECIPQAILGMDVLCQAK	Q9Z1N5	Ddx39b;Ddx39a	0.562248	0.677332	0.734424	0.298931
AIVDCIISIIEENSESK	Q9QZE5	Copg1	0.538575	NA	NA	0.386718
AIVDSPCIYEAEQK	Q8JZZ7	Lphn2	0.650435	NA	NA	0.525533
AIVQEATR	Q8CHT0	Lphn2	NA	0.59273	0.612246	0.187511
AIVQLKPR	Q9QXS1	Plec	0.574033	NA	NA	0.426697
AIVQLVNKLQPQAR	Q61205	Plec	NA	0.755551	NA	0.352187
AIVVDPLNGWMYWTDWEEDPK	Q91ZX7	Lrp1	0.907172	NA	NA	1.1885
AIVVTDGER	P06801	Lrp1	NA	0.727402	0.772837	0.288794
AIWAALQTQASSSAK	Q6P5E4	Uggt1	0.382586	0.760301	NA	0.299569
AIWNVINWENVTER	P09671	Uggt1	NA	0.831566	0.832267	0.383638
AIWNVINWENVTERYTACKK	P09671	Uggt1	NA	0.829388	0.460231	0.213029
AIYDTPCIQAESDKWQQALK	Q9D8W5	Psmd12	0.52424	NA	NA	0.371421
AIYEVLFR	Q9QXS1	Psmd12	NA	0.769556	NA	0.366937
AIYNSGQDHVQNEENYAQVLDK	Q9QWY8	Asap1	0.515996	0.655032	NA	0.307357
AKAEAAEQAALAANQESNIAR	Q9ET78	Col6a3	NA	0.543439	NA	0.196008
AKAGAGSATLSMAYAGAR	P08249	Mdh2	NA	0.646386	0.744754	0.244424
AKANAVDQSHLHDSSQK	Q8VD65	Pik3r4	0.648407	NA	NA	0.522641
AKASLNGADIYSGCCTLK	Q8R081	Pik3r4	NA	0.888092	0.959643	0.544908
AKCELSSSVQTDINLPYLTMDASGPK	P38647	Hspa9	0.52799	NA	NA	0.375378
AKDDATLSGKR	Q3UHX2	Hspa9	NA	0.993851	NA	1.27287
AKDDSELEGQVISCLK	Q61543	Glg1	0.403537	0.964226	0.941269	0.409486
AKDDSELEGQVISCLKLR	Q61543	Glg1	NA	0.969586	NA	0.873212
AKDEQSAVSMLK	Q62261	Sptbn1	0.628832	NA	NA	0.495551
AKDEQSAVSMLKK	Q62261	Sptbn1	0.636668	NA	NA	0.506218
AKDINQEVYNFLATAGAK	Q99KI0	Aco2	0.47867	NA	NA	0.325686
AKDIVPGDIVEIAVGDKVPADIR	O55143	Atp2a2	0.516978	0.615258	1.00553	0.339361
AKDLEEELER	Q8R311	Ctage5	0.683424	0.493544	NA	0.30356
AKDLQDELAGNSEQR	Q9CW03	Smc3	NA	NA	0.968196	0.574693
AKDPFAHLPK	Q9D8N0	Eef1g	0.497626	0.56444	1.06746	0.331643
AKDQNESLDEEMFYK	Q8CIB5	Fermt2	0.464487	0.832232	NA	0.369346
AKDQPDGTSLSPAQSPSQSQPPAACTPR	P97434	Mprip	0.488792	NA	NA	0.335489
AKDSDKEGTSNSTSEDGPGDGFTILSSK	Q8CCK0	Mprip	NA	NA	0.362011	0.0749057
AKEAAALGSHGSCSSEVEK	Q9CR51	Atp6v1g1	NA	0.922844	0.925498	0.581307
AKEAAEQDVEK	P47963	Rpl13	0.601562	0.788222	0.421726	0.251688
AKEALELTDTGLLSGSEER	Q9JHU4	Dync1h1	0.452373	0.817254	0.756963	0.319903
AKEDFLR	P68181	Dync1h1	NA	0.726715	NA	0.32431
AKEEASAMEEEMALAEEQLR	Q80X98	Dhx38	0.686235	NA	0.976673	0.582803
AKEEEAPLLFFVAGEDDMTDSLR	P97346	Nxn	0.324146	NA	NA	0.195889
AKEEEGVPDEEGWVK	Q9D1C9	Rrp7a	0.851999	NA	NA	0.955267
AKEELEAEKR	F6ZDS4	Rrp7a	NA	0.979334	NA	0.969819
AKEEQQDDTVYMGK	O08788	Dctn1	NA	0.731023	NA	0.328283
AKEEVLQK	E9Q6R7	Dctn1	NA	NA	1.07939	6.50491
AKEFGASECISPQDFSK	P28474	Adh5	0.388768	0.661175	0.762544	0.253332
AKEFTNVYIK	P29341	Gm10110;Pabpc4;Pabpc1;Pabpc6	0.642231	0.840892	0.801083	0.44139
AKEILQEEEDLAEIVQLVGK	P50516	Atp6v1a	0.511909	0.449747	0.78657	0.229433
AKELATKLG	P12970	Atp6v1a	NA	0.865671	NA	0.501865
AKELDPTNMTYITNQAAVHFEK	Q60864	Stip1	0.572613	0.882977	NA	0.463266
AKELLGQGLLLR	Q8R1B4	Eif3c	0.702088	1.05013	NA	0.704742
AKEMAASSTVVEDITK	Q9WTQ5	Eif3c	NA	0.608127	NA	0.234205
AKEQEVTALVQK	Q9EP71	Rai14	0.472379	NA	0.925306	0.352582
AKETADAISK	Q60870	Reep5	0.565161	NA	0.955617	0.434525
AKEVENEQTPVSEPEEEK	O70318	Epb41l2	0.442198	0.758289	0.867459	0.32648
AKEVENEQTPVSEPEEEKGSQPGPPVER	O70318	Epb41l2	0.422736	0.660701	0.412668	0.174286
AKEVLEEISCYPENNDAK	O70589	Cask	0.35991	0.595096	1.01121	0.288278
AKEVPLENQLQSMEVTEA	P26638	Sars	0.558401	0.876251	0.979119	0.463159
AKEVSDGENLEQDLCTFLISR	Q6PF93	Pik3c3	NA	1.01144	NA	9.49832
AKFEELNMDLFR	P20029	Rwdd1	NA	0.76854	0.97884	0.414203
AKFEELNMDLFRSTMKPVQK	P20029	Rwdd1	NA	0.847452	0.844693	0.405439
AKFENLCK	P11499	Hsp90ab1	0.69112	0.455991	0.706573	0.25173
AKFKFPGR	Q6ZWV3	Hsp90ab1	NA	0.959566	NA	0.802019
AKFTKPRPRPK	Q9JKR6	Hyou1	0.806718	0.825526	0.775763	0.607144
AKFYPEDVSEELIQDITQR	P26041	Msn	0.545165	0.805637	0.973573	0.4201
AKFYPEDVSEELIQDITQRLFFLQVK	P26041	Msn	NA	0.84158	NA	0.460626
AKGILFVGSGVSGGEEGAR	Q9DCD0	Cs	NA	0.742397	0.886576	0.347258
AKGIRHEVININLK	O09131	Gsto1;Gsto2	0.602117	0.751076	0.822574	0.375969
AKGLDLGGK	E9Q616	Gsto1;Gsto2	NA	NA	0.995814	0.912675
AKGLEATDDSPK	Q8BGQ7	Gsto1;Gsto2	NA	NA	1.01808	6.53016
AKGLEVDVK	E9Q616	Gsto1;Gsto2	NA	NA	1.08533	6.90422
AKGLEVDVKGPK	E9Q616	Gsto1;Gsto2	NA	0.867969	0.846162	0.427246
AKGNGSSQAGAAR	P35282	Gsto1;Gsto2	NA	1.03268	NA	10.0494
AKGQVLFDR	O70318	Gls	NA	0.933001	NA	0.675768
AKGQVLFDRVCEHLNLLEK	O70318	Gls	NA	0.833006	NA	0.447449
AKGSETPGATPGSK	Q99NB9	Gls	NA	NA	0.968418	0.575864
AKGSQSGRHLQTHSNTIVVSLQSK	Q8K1E0	Gls	NA	0.96449	0.91655	0.699908
AKHAEELAAQKR	Q9QWV9	Gls	NA	0.935544	NA	0.685442
AKHDISSIK	Q9R0B9	Plod2	0.586999	NA	NA	0.442152
AKHHPDLIFCRK	P83870	Plod2	NA	NA	0.914245	0.409377
AKHPMDTEITK	P17427	Ap2a2	0.441675	0.689742	0.462658	0.196306
AKIDDPTDSKPEDWDKPEHIPDPDAK	P14211	Calr	0.706133	0.922855	0.498931	0.417086
AKIDNYIPIF	P51863	Calr	NA	0.672542	0.756365	0.258444
AKIIAEGANGPTTPEADK	P26443	Calr	NA	0.531617	0.645138	0.180592
AKIIAEGANGPTTPEADKIFLER	P26443	Calr	NA	0.489593	0.573362	0.153354
AKIIFVVGGPGSGK	Q9R0Y5	Ak1	0.449691	0.607633	0.719199	0.241408
AKIIFVVGGPGSGKGTQCEK	Q9R0Y5	Ak1	NA	0.624293	0.734501	0.233249
AKISKPAPYWEGTAVINGEFK	O08807	Prdx4	0.339402	0.817473	0.522517	0.224276
AKKDAAAVGNHVAK	Q8VBW6	Prdx4	NA	0.638237	0.953121	0.317552
AKKDDTDDEIAK	P35564	Prdx4	NA	0.898009	0.797842	0.426319
AKKGEDALFTTR	Q8BU14	Prdx4	NA	0.902427	0.840523	0.465092
AKKPAAAAGAK	P43274	Prdx4	NA	0.479646	NA	0.163311
AKKPAAAAVTKK	P15864	Hist1h1c	0.77134	NA	NA	0.737759
AKKPAGATPK	P43276	Hist1h1c	NA	0.392314	NA	0.124524
AKKPTLVAK	P57776	Hist1h1c	NA	0.750691	0.511818	0.203761
AKKQLLHLAEEK	Q8VDJ3	Hist1h1c	NA	0.911458	0.914367	0.545928
AKLAEQAER	P63101	Hist1h1c	NA	0.702087	NA	0.302739
AKLDALQDTGMNHHLLLK	P81117	Nucb2	0.45593	NA	0.915038	0.338437
AKLDNNTELSFFAK	O88844	Nucb2	NA	0.495394	0.637017	0.169876
AKLDSSETTMVK	Q9R1T2	Sae1	NA	0.768229	NA	0.365501
AKLDVHFAGAAK	Q8VHX6	Flnc	0.73637	0.635042	NA	0.43195
AKLEEHFKNQELR	Q8BKC5	Flnc	NA	1.00711	NA	9.65157
AKLEEQLR	Q99LP6	Flnc	NA	NA	0.680954	0.190403
AKLEQLFQDEVAK	Q9QXS1	Plec	0.637182	0.738062	0.857553	0.400712
AKLHIDQIDSTLK	P29533	Vcam1	NA	NA	0.638737	0.169691
AKLKPGAPLRPK	Q8BTM8	Flna	NA	0.227245	0.318905	0.0641691
AKLNWLSVDFNNWK	Q9R0Q7	Flna	NA	0.59943	0.963194	0.302892
AKLQELEGAVK	Q61879	Flna	NA	0.253452	0.31939	0.0673747
AKLQELEGAVKSK	Q61879	Flna	NA	0.170347	0.27111	0.0505652
AKLQEMESAVK	Q8VDD5	Myh9	0.415177	0.632815	0.747674	0.247797
AKLQIELGK	P14733	Lmnb1	0.246812	0.365442	0.406672	0.102828
AKLSELNQK	P16546	Lmnb1	NA	0.70245	0.870232	0.316659
AKLSESHR	P16546	Lmnb1	NA	NA	1.02234	6.42341
AKLSESHRLHQFFR	P16546	Lmnb1	NA	0.701551	0.502182	0.186206
AKLTLASR	Q00519	Lmnb1	NA	1.02488	0.797039	10.0717
AKLTMLNTVSK	Q62419	Sh3gl1	0.555891	NA	1.01921	0.45453
AKLVILANNCPALRK	P62889	Rpl30	0.592519	0.674842	NA	0.356198
AKLWACNFCYQR	Q01405	Rpl30	NA	0.726818	0.838164	0.31602
AKLYPVTSFFTHKR	Q7TSQ8	Rpl30	NA	0.617498	0.823399	0.260331
AKMPLVGLGTWK	P21300	Rpl30	NA	0.696082	NA	0.29775
AKNGHLAVVAPR	Q9WTI7	Myo1c	0.411806	0.548376	0.669563	0.206788
AKNKDVLQAETSQQLCCQK	Q6P8X1	Myo1c	NA	0.660112	0.698019	0.233773
AKNNTVTPGGKPNK	O55142	Rpl35a	0.561307	0.725214	NA	0.366245
AKNNTVTPGGKPNKTR	O55142	Rpl35a	NA	0.327873	0.4985	0.108494
AKNTVIATGGYGR	Q8K2B3	Sdha	0.439562	0.659159	0.800508	0.274969
AKPAAQSEEETATSPAASPTPQSAER	Q8JZQ9	Eif3b	0.735001	NA	NA	0.664015
AKPAETPAPAHK	Q9D2G2	Dlst	0.394589	NA	NA	0.250924
AKPCGVR	P97372	Rrp9	NA	0.723581	0.387858	0.160285
AKPEKAPDVELK	Q60710	Samhd1	0.28302	0.368427	0.414766	0.107665
AKPEYHKFLIGK	Q8VDJ3	Samhd1	NA	0.902254	0.837723	0.462574
AKPEYHKFLIGKGGGK	Q8VDJ3	Samhd1	NA	0.808892	NA	0.41373
AKPGAYKVQVVVPEAETR	Q6GQT9	Samhd1	NA	0.839276	NA	0.457017
AKPLATTQPAK	P27546	Samhd1	NA	0.814101	NA	0.420637
AKPLATTQPAKTSTSK	P27546	Samhd1	NA	0.984485	0.727078	0.492984
AKPLTDQEKR	Q9ET01	Samhd1	NA	0.790249	0.927651	0.403816
AKPLTDSER	Q8CI94	Samhd1	NA	0.543214	0.648285	0.18433
AKPPPGGEQEPPPPAPQDVEMK	P14685	Psmd3	0.473598	0.625998	NA	0.276193
AKPSPEHAPTISAPDASGPQK	Q8VCI5	Pex19	0.795166	NA	NA	0.792777
AKPSPEHAPTISAPDASGPQKR	Q8VCI5	Pex19	0.677991	NA	NA	0.566587
AKPSTVEVLENIDKEIQALEEFR	Q7TQ95	Lnp	0.44126	NA	NA	0.291035
AKPVVSFIAGITAPPGR	Q9WUM5	Suclg1	0.346307	NA	NA	0.212559
AKPVVSFIAGITAPPGRR	Q9WUM5	Suclg1	0.355516	0.548792	0.607498	0.183779
AKPVWYAGRDPAAAPATGNK	Q60597	Ogdh	0.434792	0.570832	0.678108	0.218477
AKPVWYAGRDPAAAPATGNKK	Q60597	Ogdh	0.794209	0.944709	0.362228	0.462788
AKQEYQALSAAEK	Q8BK72	Ogdh	NA	0.775697	0.852885	0.352645
AKQGYVIYR	E9QAZ2	Gm10020;Rpl15	0.591069	NA	NA	0.447104
AKQIVWNGPVGVFEWEAFAR	P09411	Gm10020;Rpl15	NA	0.73798	0.818528	0.313542
AKQIVWNGPVGVFEWEAFARGTK	P09411	Gm10020;Rpl15	NA	0.745371	0.653456	0.250394
AKQLVQEELR	Q7TT50	Gm10020;Rpl15	NA	NA	1.05174	6.46845
AKQTLENER	Q8VDD5	Gm10020;Rpl15	NA	0.647363	0.760704	0.250201
[truncated: 39,683 more rows]

## Sheet: Rat
Sequence	Leading razor protein	Gene names	Fraction Labeled 2d	Fraction Labeled 4d	Fraction Labeled 6d	kdeg (peptide)
AAAAAAAAAAGAAGGR	Q8CCS6	Pabpn1	NA	NA	1.11003	8.56513
AAAAAAAAATEQQGSNGPVKK	P82349	Sgcb	NA	0.810823	NA	0.416268
AAAAAAGAASGLPGPVAQGLK	Q91YE6	Ipo9	0.601435	0.893898	NA	0.492324
AAAAAAGPEMVR	P63085	Mapk1	0.619454	0.870342	0.368139	0.271795
AAAAAAPGGGGGEPR	Q63844	Mapk3	0.440572	NA	0.29301	0.0920135
AAAAAGPASSQR	Q9CX34	Mapk3	NA	NA	1.14007	10.5846
AAAAATAVGPGAGSAGVAGPGGAGPCATVSVFPGAR	Q9WVG6	Carm1	0.531726	NA	NA	0.37935
AAAASAAEAGIATPGTEDSDDALLK	O35226	Psmd4	0.627782	0.902991	NA	0.520888
AAAATETSSVFADPVISK	Q80X85	Mrps7	0.467658	NA	0.879763	0.329318
AAAAVVEFQR	Q8BG32	Psmd11	0.522194	0.79497	0.927237	0.390064
AAADGDDSLYPIAVLIDELR	Q76MZ3	Ppp2r1a	NA	0.868738	NA	0.507641
AAAEDVNVTFEDQQK	Q3UWL8	Pfdn4	0.450417	0.718521	0.804667	0.298085
AAAEVGINSETIVKPASVSEEELLNSIR	P18155	Mthfd2	0.802594	NA	NA	0.811246
AAAEVNQEYGLDPK	P97807	Fh	0.380095	0.610805	NA	0.237161
AAAFEDQENETVVVK	P26039	Tln1	0.39449	NA	0.426859	0.123332
AAAFEQLQK	Q9CZW5	Tomm70a	0.514657	NA	0.885907	0.361563
AAAFVTSPPLSPDPTTPDYINSLLASGDLQLSGSAHCTFSTAQK	Q62188	Dpysl3	0.33189	0.503775	0.614395	0.172771
AAAGGGAAAAAGR	P35282	Rab21	0.646918	NA	NA	0.520527
AAAGSAAVSGAGTPVAGPTGR	Q9Z266	Snapin	NA	0.635763	0.802945	0.260345
AAAHCAHVFTTVSQITAIEAQHLLK	Q9Z1E4	Gys1	0.522468	0.774026	0.911369	0.376506
AAAHHYGAQCDK	Q9DCJ5	Ndufa8	0.481495	0.791886	0.9138	0.366881
AAALATVNAWAEQTGMK	A2AGT5	Ckap5	0.658913	NA	NA	0.537808
AAALEAMK	Q60864	Stip1	0.50978	NA	NA	0.35645
AAALEFLNR	Q60864	Stip1	NA	0.743593	0.88924	0.349294
AAALEQFK	Q61941	Stip1	NA	0.731445	NA	0.328675
AAALGAGGGAGAGDDDFDQFDKPGAER	Q9CXK9	Rbm33	0.828972	NA	NA	0.882964
AAAMANNLQK	Q8VH51	Rbm39	0.796201	NA	NA	0.795311
AAAMDVDTPSGTNSGAGK	P62878	Rbx1	0.621155	0.870864	NA	0.494461
AAAMDVDTPSGTNSGAGKK	P62878	Rbx1	0.614762	NA	NA	0.476947
AAANKLVR	Q61879		NA	NA	0.604899	0.154769
AAAPAPEEEMDECEQALAAEPK	Q9D8N0	Eef1g	0.422162	NA	0.682257	0.22107
AAAQCYIDLIIK	Q9JIF7	Copb1	0.524895	0.793145	NA	0.382067
AAAQLLQSQAQQSGAQQTK	Q8C1B7	2017-09-11	0.36692	0.583765	0.680301	0.209579
AAAQLLQSQAQQSGAQQTKK	Q8C1B7	2017-09-11	0.375394	0.592571	0.705847	0.219114
AAASLGDTLSEQQLGDSDIPVIVYR	Q4LDD4	Arap1	0.555931	NA	NA	0.405887
AAASTDYYK	P35486	Arap1	NA	NA	0.763477	0.240285
AAASTDYYKR	P35486	Pdha1	0.368555	0.563184	0.716584	0.213375
AAATPESQEPQAK	P28667	Marcksl1	0.646805	0.96959	1.0467	0.60443
AAATQPDGK	Q78PY7	Snd1	0.554169	NA	NA	0.403907
AAATQPDGKDTPDEPWAFPAR	Q78PY7	Snd1	0.599118	0.819192	NA	0.444836
AAAVPVEFK	Q91VA7	Idh3b	0.475762	0.838559	0.906272	0.381146
AACLCFR	Q8R2U6	Nudt4;Nudt11;Nudt10;Nudt3	0.70359	NA	NA	0.608005
AACLESAQEPAGAWSNK	Q8VDJ3	Hdlbp	0.731428	NA	NA	0.657319
AACNGPYDGK	Q9CPV4	Glod4	0.453089	0.697528	0.84202	0.302147
AADAEAEVASLNR	P21107	Tpm3	0.261027	0.401809	0.512164	0.127399
AADAEAEVASLNRR	P21107	Tpm3	0.275441	0.45282	0.523576	0.139015
AADAHVDAHYYEQNEQPTGTCAACITGGNR	P55264	Adk	0.353776	0.630796	0.797442	0.245992
AADEEAFEDNSEEYIR	Q9ERK4	Cse1l	0.505782	0.761697	NA	0.355403
AADEVAEGK	P97807	Cse1l	NA	NA	0.675647	0.187654
AADIEQVFR	Q9QX47	Son	NA	1.03396	NA	9.56238
AADLLYAMCDR	P17426	Ap2a1	0.439967	0.815529	NA	0.349169
AADMLSGPR	Q8CHT0	Aldh4a1	0.366351	NA	0.717157	0.217179
AADPPAENSSAPEAEQGGAE	P62960	Ybx1	NA	0.170175	NA	0.0466351
AADTQVSETLKR	E9PVA8	Gcn1l1	NA	NA	1.0737	8.68328
AADVHEVR	P52480	Pkm	0.468244	0.817196	0.883671	0.362826
AAEAAINILK	Q9WTX2	Prkra	0.594699	NA	NA	0.451562
AAEAILKR	Q810B6	Ankfy1	0.630013	NA	1.0535	0.541882
AAECNIVVTQPR	O70133	Ankfy1	NA	0.849396	NA	0.473275
AAEDLFVNIR	P28660	Nckap1	0.591937	0.861992	NA	0.465329
AAEEAEEAR	Q9QXS1	Plec	0.595387	NA	0.908117	0.439582
AAEEPQQQK	Q7TQI3	Plec	NA	0.740252	NA	0.337011
AAEEVKR	P31786	Plec	NA	NA	0.82731	0.29271
AAEGFKGK	P09103	P4hb	0.627463	NA	1.0229	0.526752
AAELEMELNEHSLVIDTLK	O70591	Pfdn2	0.494949	NA	NA	0.341548
AAELIANSLATAGDGLIELR	P67778	Phb	0.39927	0.627491	0.754167	0.244434
AAELIANSLATAGDGLIELRK	P67778	Phb	NA	NA	0.741178	0.225269
AAEMLLFGK	Q9WUR2	Eci2;Eci3	NA	0.868864	NA	0.507881
AAEMMASLLK	Q61768	Kif5b	0.599214	0.820224	NA	0.445533
AAEQISWYKPWTK	Q14DH7	Kif5b	NA	0.730186	NA	0.327505
AAESLADPTEYENLFPGLK	O55029	Copb2	0.469991	0.391197	0.891692	0.231358
AAESSVAPSREELLGTK	Q8BJZ4	Copb2	NA	0.691725	NA	0.294191
AAEVGDDFLGDFVVGER	Q9Z0H8	Clip2	0.749806	NA	NA	0.69276
AAFALGGLGSGFASTK	B2RQC6	Cad	0.542292	NA	NA	0.390762
AAFDDAIAELDTLSEESYK	P62259	Ywhae	0.371152	0.605625	0.727152	0.226494
AAFECMYTLLDSCLDR	Q6ZQ38	Cand1	0.513216	0.792594	NA	0.375241
AAFGLSEAGFNTACLTK	Q8K2B3	Sdha	NA	0.731978	0.818461	0.310263
AAFQLGSPWR	P47738	Aldh2	0.456469	NA	NA	0.304834
AAFQPEASPSHLTLNSGLVESEDL	Q9ET54	Palld	0.1042	0.159208	0.41751	0.0696817
AAFTMFSR	P16675	Ctsa	0.552212	0.916526	1.00149	0.485716
AAFVAYALAFPR	Q8CC86	Naprt	0.390775	NA	NA	0.247784
AAFVLPEFTR	Q64674	Srm	0.584873	0.838168	0.930835	0.44573
AAGAGNEAAALFLATSGAHANHR	Q810B6	Ankfy1	0.579779	0.827879	1.00616	0.460493
AAGAPQVNSK	Q6R891	Ankfy1	NA	NA	1.05399	6.69572
AAGLQSEIGQVK	Q99MI1	Erc1	0.341056	NA	NA	0.208558
AAGMLSQLDLFSR	Q61249	Igbp1	0.669956	NA	NA	0.554265
AAGPISER	Q8QZY9	Sf3b4	0.666043	NA	NA	0.548372
AAGTDGSDFQHR	Q5XKN4	Jagn1	0.561269	NA	0.96261	0.434349
AAGTLYTYPENWR	Q9D8N0	Eef1g	0.484105	0.667044	0.79457	0.288247
AAGVEAAAEVAATEPK	Q9D0E1	Hnrnpm	0.504288	0.762326	0.303116	0.185006
AAGVPCALVTSCSATFTGDR	Q8R2R3	Hnrnpm	NA	NA	0.415043	0.0893695
AAGVVLEMIR	Q9WTM5	Ruvbl2	0.47171	0.69492	0.888834	0.320015
AAGWSELSER	Q9CZL5	Ruvbl2	NA	NA	0.931065	0.445766
AAHTYVSEELR	A2AIG8	Accs	0.48798	NA	NA	0.334696
AAHVFFTDSCPDALFNELVK	O08599	Stxbp1	0.497755	0.735049	0.865376	0.337145
AAIANLCIGDLITAIDGEDTSSMTHLEAQNK	O70400	Pdlim1	0.340174	0.535177	0.671407	0.1924
AAIAQLNGK	Q8C2Q3	Rbm14	0.580783	NA	0.894698	0.418709
AAIDAGYR	P45377	Akr1b7;Akr1b8	0.62389	0.744487	0.848922	0.393415
AAIDAGYRHIDCAYAYCNENEVGEAIQEK	P45377	Akr1b7;Akr1b8	NA	NA	0.830326	0.295646
AAIDWFDGK	P56959	Taf15;Fus	0.59055	NA	0.367494	0.140492
AAIDWFDGKEFHGNIIK	Q8BQ46	Taf15	0.542753	NA	0.943317	0.409933
AAIDWFDGKEFSGNPIK	P56959	Fus	0.626699	NA	0.876477	0.456003
AAIISAEGDSK	P67778	Phb	0.39076	0.620398	0.74869	0.239385
AAILPTSIFLTNK	Q8CIG8	Prmt5	0.597407	NA	NA	0.454915
AAILPTSIFLTNKK	Q8CIG8	Prmt5	NA	0.699838	NA	0.300858
AAILQTEVDALR	Q99MI1	Erc1;Erc2	0.616344	0.956846	1.04211	0.567308
AAIVYHTK	Q5F2E7	Nufip2	0.850975	NA	1.05227	0.96376
AALADVLR	Q3UMY5	Eml4	0.554724	NA	NA	0.404531
AALAEITEMVAQLHGTMIK	F8VPU2	Farp1	0.65882	0.854457	NA	0.517782
AALAGGTTMIIDHVVPEPESSLTEAYEK	Q62188	Dpysl3	0.323689	0.543092	0.681531	0.193692
AALAGGTTMIIDHVVPEPGTSLLAAFDQWR	O08553	Dpysl2	0.423741	0.671194	0.800504	0.274463
AALAPLPPLPAQFK	Q9CR26	Vta1	0.41569	0.715348	NA	0.293067
AALCHFCIDMLNAK	Q9DB05	Napa	0.608473	0.803285	NA	0.442062
AALDFVVEEDLK	Q9DBW3	Natd1	0.836125	NA	NA	0.904325
AALEALGSCLNNK	Q9CZN7	Shmt2	0.515668	0.790207	0.878115	0.370329
AALEELVR	Q61035	Hars	0.525842	0.744081	0.930041	0.371022
AALEEVEGDVAELELK	Q6ZQK5	Acap2	0.567979	0.878591	NA	0.457311
AALKTASDFISK	P13020	Gtf2f1	NA	NA	0.814379	0.280675
AALLNQHYQVNFK	Q8CGC7	Eprs	0.634703	0.898087	NA	0.524086
AALNALQPPEFR	Q78T54	Vma21	0.605787	NA	NA	0.465432
AALPSHVVTMLDNFPTNLHPMSQLSAAITALNSESNFAR	Q9CZU6	Cs	0.354697	NA	0.716366	0.2134
AALQALKR	Q9D8B3	Chmp4b;Chmp4c	0.695401	NA	NA	0.594379
AALQELLSK	P62852	Rps25	0.519693	0.723261	0.848859	0.33602
AALSGANVLTLIEK	Q91ZX7	Lrp1	0.702354	NA	1.05426	0.636905
AALSSFQK	P61202	Cops2	0.552593	0.788607	NA	0.395926
AALTDVQR	Q9Z0Y1	Cops2	NA	0.802169	0.969893	0.439881
AALVDLEPGTMDSVR	Q922F4	Tubb6	0.554466	0.687545	0.784729	0.315634
AALWALQGGTSVVIANGTHPK	Q9Z110	Aldh18a1	0.47676	0.796694	0.898779	0.362535
AALYGGVEGGGTR	Q9QZ08	Nagk	0.429227	0.749924	0.833466	0.310011
AAMEALQSQALHATSQQPLR	Q8CHH9	2017-09-08	0.356698	0.587157	NA	0.220945
AAMEALQSQALHATSQQPLRK	Q8CHH9	2017-09-08	0.324999	0.606244	0.798129	0.234148
AAMEPIVISAK	P26039	Tln1	0.495828	0.79274	0.907377	0.371412
AAMIWIVGEYAER	Q9DBG3	Ap1b1;Ap2b1	NA	0.687952	NA	0.29115
AANAAENDFSVSQAEVSSR	Q6P542	Abcf1	0.615725	0.866962	1.01031	0.507276
AANAASGAGGSSAAAGSRPGDGGSLGSGAR	Q4VAA2	Cdv3	0.629698	0.8737	0.725289	0.42326
AANATTNPSQLLPLELVDK	P62322	Lsm5	0.336742	NA	NA	0.205296
AANEAGYFNEEMAPIEVK	Q8BWT1	Acaa2	0.375823	0.657895	0.777609	0.253221
AANFENHSGR	Q64727	Vcl	0.423192	0.636775	0.751505	0.251698
AANGVVLATEK	P49722	Psma2	0.430615	0.681272	NA	0.283985
AANGVVLATEKK	P49722	Psma2	0.448899	0.696952	0.850554	0.303002
AANNGALPPDLSYIVR	Q9D0M3	Cyc1	0.302621	0.545787	NA	0.191237
AANSLEAFIFETQDK	Q9JKR6	Hyou1	0.68655	0.901767	NA	0.58007
AAPAGGGGSAVSVLAPNGR	Q8VBT9	Aspscr1	0.414547	NA	NA	0.267685
AAPFTLEYR	Q9D819	Ppa1	0.494865	NA	NA	0.341465
AAPGYHMAK	Q8CI94	Pygb;Pygl;Pygm	0.461778	NA	NA	0.309742
AAPRPPPAISVSVSAPAFYAPQKK	Q62523	Zyx	0.323945	0.496011	0.603312	0.167935
AAQAVSLLR	Q8BJY1	Psmd5	0.576343	0.789372	0.92684	0.415047
AAQDRDQIYR	P62996	Tra2b	0.71765	NA	1.1077	0.678318
AAQDSDLVK	Q921T2	Tor1aip1	0.521531	0.786218	NA	0.376517
AAQEEYIK	P05064	Aldoart1;Aldoa	0.524895	0.796765	0.929972	0.392941
AAQEEYIKR	P05064	Aldoart1;Aldoa	0.517607	0.815511	0.438848	0.242552
AAQENKHDSYIPCSER	Q9JLQ2	Git2	0.551248	0.887554	0.994043	0.468613
AAQGEPQVQFK	P62827	Ran;Rasl2-9	0.525976	0.721663	0.856716	0.340165
AAQIGAHTLSGACLDPAAFK	Q921G7	Etfdh	0.343211	NA	0.746713	0.221345
AAQLATEIADIK	Q8BL66	Eea1	0.49683	0.810982	0.808432	0.349783
AAQLCGAGMAAVVEK	P17710	Hk1	NA	0.72991	0.8646	0.329484
AAQMHSGYQR	Q8C2Q3	Rbm14	0.622214	NA	NA	0.486713
AAQSLLNK	Q61655	Ddx19a;Ddx19b	0.588427	0.91289	0.975966	0.501647
AAQTSVAYGCIK	Q9D0I9	Rars	0.516043	0.731243	0.881447	0.34741
AASAAFQENVGR	Q8BYA0	Rars	NA	0.801982	NA	0.404849
AASAHAIGTVK	P31324	Rars	NA	0.43265	0.549192	0.136607
AASDIAMTELPPTHPIR	P62259	Ywhae	NA	0.617358	NA	0.240164
AASFLNADGPK	A2AAY5	Sh3pxd2b	0.593066	NA	NA	0.449552
AASGEAKPK	P43277	Hist1h1e;Hist1h1b;Hist1h1d	0.411169	NA	NA	0.264808
AASIFGGAKPVDTAAR	Q8BGD9	Eif4b	0.629588	0.881099	NA	0.508394
AASLVGK	Q9D892	Eif4b	NA	0.733126	NA	0.330245
AASLVGKK	Q9D892	Itpa	0.51784	0.781305	NA	0.371904
AASSPNLSNGETESVKTMIVHDDVESEPAMTPSK	P97820	Map4k4	0.440033	NA	NA	0.289939
AASVDLELKK	Q9CWM4	Pfdn1	0.73232	0.975228	NA	0.694938
AATAAADFTAK	Q9Z1Z2	Strap	0.67381	NA	NA	0.560138
AATADLEQYDR	P81117	Nucb2	0.676898	0.985398	1.10299	0.660558
AATAPLLEAVDNLSAFASNPEFSSVPAQISPEGR	P26039	Tln1	0.467232	NA	NA	0.314835
AATASPGAGR	Q9CR62	Slc25a11	0.391053	NA	NA	0.248012
AATDLER	Q8CHH9	2017-09-08	0.383793	NA	0.770102	0.243729
AATENIPVVR	Q8JZM7	Tmf1	NA	NA	0.463602	0.103813
AATFFGCIGIDK	P55264	Adk	NA	0.651856	NA	0.263785
AATFFGEVVK	Q9JK23	Psmg1	0.675335	0.956014	NA	0.605385
AATFGLILDDVSLTHLTFGK	P67778	Phb	0.383207	0.60664	0.467733	0.169317
AATGEEVSAEDLGGADLHCR	Q3ULD5	Mccc2	0.527767	0.792428	0.947994	0.397779
AATITATSPGALWGLDR	P31324	Mccc2	NA	0.375689	0.572484	0.131059
AATSPALFNR	Q9JHU4	Dync1h1	0.448601	0.745027	0.884406	0.328639
AATTGHVIDIYACALDQTGLLEMK	Q01405	Sec23a	0.524489	0.731647	0.844559	0.339879
AATTGSGVK	Q9CZY3	Ube2v1	0.577899	NA	NA	0.431255
AATTGSGVKVPR	Q9CZY3	Ube2v1	0.620306	0.867599	0.390598	0.279575
AAVASLLQSVQVPEFTPK	Q02053	Uba1	0.498214	0.752249	0.44911	0.220976
AAVDAGFVPNDMQVGQTGK	Q99LC5	Etfa	0.392872	0.623749	0.748897	0.240764
AAVEEGIVLGGGCALLR	P63038	Hspd1	0.416627	0.673938	0.831012	0.281351
AAVENLPTFLVELSR	P70168	Kpnb1	0.512908	0.743837	0.261402	0.171122
AAVESLGFILFR	Q3TXS7	Psmd1	0.491203	NA	0.877173	0.342071
AAVETLGVPCFLGGMSR	Q8BU33	Ilvbl	0.51454	0.619459	NA	0.289726
AAVEWFDGK	Q61545	Ewsr1	0.526627	NA	NA	0.373936
AAVEWFDGKDFQGSK	Q61545	Ewsr1	0.523968	0.769783	0.895105	0.37051
AAVHLEGK	Q64727	Vcl	0.446465	0.599304	0.721829	0.239086
AAVHYDR	O08583	Vcl	NA	NA	0.956551	0.522696
AAVLDLEK	Q8BL66	Smu1	NA	NA	0.890237	0.368238
AAVMATLLFPGQEFK	Q9WVQ5	Smu1	NA	0.729386	NA	0.326765
AAVMVHQLSK	Q02248	Ctnnb1	0.7469	0.9881	NA	0.727787
AAVMVHQLSKK	Q02248	Ctnnb1	NA	NA	1.00147	6.55301
AAVMVYDDANKK	Q03173	Enah	0.462189	0.72416	0.948976	0.343614
AAVPDAVGK	Q8VDN2	Atp1a1;Atp1a2;Atp1a3	0.627408	NA	NA	0.493635
AAVPELLEQQEEDR	Q9D8U8	Snx5	0.529146	0.784755	NA	0.380031
AAVPSGASTGIYEALELR	P17182	Eno3;Eno1;Eno2	0.459553	0.705499	0.834356	0.304708
AAVPSGASTGIYEALELRDNDK	P17182	Eno1	0.476034	NA	0.810869	0.301747
AAVPSGASTGIYEALELRDNDKTR	P17182	Eno1	NA	0.676948	0.777866	0.268041
AAVQVLDDIEK	P16332	Psen1	NA	NA	1.03083	6.59957
AAVSHWQQQSYLDSGIHSGATTTAPSLSGK	Q02248	Ctnnb1	0.758472	NA	NA	0.710384
AAVSTSAPEEK	Q9Z0T6	Pkdrej	0.529744	NA	NA	0.377239
AAVTSLFAK	CON__Q3SX09		0.454336	NA	0.835005	0.301726
AAWRPPRVEELLAEAR	Q9R0N0	Galk1	NA	NA	0.799279	0.26764
AAYCACR	Q91ZX7	Lrp1	0.867755	NA	NA	1.01155
AAYDVSSFSFFQR	Q9CQW1	Ykt6	0.661361	NA	NA	0.541411
AAYEAELGDAR	P48678	Lmna	0.477493	0.708934	0.804054	0.30305
AAYEAELGDARK	P48678	Lmna	0.47676	0.677894	0.780766	0.285835
AAYFGVYDTAK	P48962	Slc25a4	0.429289	NA	NA	0.280436
AAYNLVR	Q9CQI6	Cotl1	0.301851	0.43292	NA	0.153369
ACADATLSQITNNIDPVGR	P62874	Gnb1	0.575714	NA	NA	0.428674
ACAELHQNVNVK	Q9EQH3	Vps35	0.396547	NA	NA	0.252544
ACALSIAESCRPGDK	Q8K2B3	Vps35	NA	0.791164	NA	0.391551
ACARPLISVYSEK	Q9D8E6	Rpl4	0.645038	0.720235	0.810068	0.37895
ACARPLISVYSEKGESSGK	Q9D8E6	Rpl4	0.549631	0.773737	0.866187	0.375008
ACDELVEEMEHYGK	Q9R0B9	Plod2	0.75133	0.998824	1.07919	0.765376
ACDGNVDHAATHISNR	P54729	Nub1	0.828199	NA	NA	0.88071
ACDLPAWVHFPDTER	Q3TZZ7	Esyt2	0.564517	NA	NA	0.41565
ACEFAGFQCQIQFGPHNEQK	P26039	Tln1	0.509058	0.75951	0.922587	0.367958
ACEHLTSNVLPLLLEQFHK	Q9D071	Mms19	0.442375	NA	NA	0.292034
ACEQPTHWK	Q8VHI3	Pofut2	0.6859	NA	NA	0.579022
ACFCDEHTR	Q922H9	Znf330	0.663911	NA	NA	0.545189
ACFHCETCK	Q61792	Lasp1	0.349471	0.560899	0.67235	0.199645
ACGDSTLTQITAGLDPVGR	P62880	Gnb2	0.523696	0.824655	0.93774	0.406965
ACGLIIFR	P56380	Nudt2	0.518814	NA	NA	0.365751
ACGLNFADLMGR	Q62465	Vat1	0.371488	0.675514	0.800382	0.262716
ACGLVASNLNLKPGECLK	P16045	Lgals1	0.426303	0.649677	0.776241	0.262455
ACGQIFCGK	Q99LI8	Hgs	0.553432	0.829835	0.953218	0.429832
ACGVSRPVIACSVTIK	Q9D0T1	Hgs	NA	0.586971	NA	0.221059
ACKVDSPTVTTTLK	O88447	Mgat1	NA	NA	1.05652	6.95037
ACLGCMGAGPGR	Q91XD7	Creld1	0.585801	NA	NA	0.440705
ACLISLGYDIGNDPQGEAEFAR	Q7TPR4	Actn1	0.363106	0.527289	0.625941	0.18443
ACLISLGYDVENDR	P57780	Actn4	0.395971	0.59678	0.74066	0.232418
ACLISLGYDVENDRQGDAEFNR	P57780	Actn4	0.392156	0.596061	0.724103	0.227507
ACLSPSQLKK	Q9DB26	Actn4	NA	0.674164	NA	0.28034
ACNCLLLK	P17183	Eno3;Eno2	0.403928	NA	0.884073	0.298786
ACNQLGQFLQHR	P17427	Ap2a2;Ap2a1	0.4826	0.791363	0.923746	0.369975
ACQIFVR	Q9D0E1	Hnrnpm	0.547286	0.775945	0.956059	0.402502
ACQSIYPLHDVFVR	P97351	Rps3a	0.52712	0.733983	0.869533	0.349386
ACQSIYPLHDVFVRK	P97351	Rps3a	0.528324	NA	0.882166	0.369374
ACSAIHAVNLR	Q9JJ28	Flii	0.68493	NA	NA	0.577481
ACTGSLNMTLQR	Q8CI51	Pdlim5	0.539234	0.851789	0.907135	0.418333
ACVEAPGGNPICSLHDQGAGGNGNVLK	Q5SUR0	Pdlim5	NA	0.541465	0.643734	0.182689
ACVVHGSDLK	Q8VDN2	Atp1a1;Atp1a2	0.614361	NA	NA	0.476427
ACVVHGSDLKDMTSEELDDILR	Q8VDN2	Atp1a1	0.62127	NA	NA	0.485465
ACWVLHYFCEVK	Q9EPL8	Ipo7	0.613258	NA	NA	0.474998
ACYALENFVENLGPK	Q8VI75	Ipo4	0.599744	NA	NA	0.457825
ACYGVLR	P62908	Rps3	0.540166	NA	NA	0.388445
ACYLSINPQKDETLETEK	P61164	Actr1a	0.525031	0.74423	0.70506	0.302246
ADAEEEAATR	O88487	Actr1a	NA	0.738644	NA	0.335468
ADAEEEAATRIPA	O88487	Dync1i2	0.424199	NA	0.770572	0.259291
ADAEGESDLENSR	P26039	Tln1	0.49098	0.807612	0.954696	0.389019
ADAEGESDLENSRK	P26039	Tln1	0.503574	0.750724	0.671666	0.287325
ADAEVLRK	P48036	Tln1	NA	NA	0.850502	0.316746
ADAEYYAAHK	Q91X78	Erlin1	0.559917	NA	NA	0.410396
ADAFVGTWK	A0A140T8V1	Fabp3	0.460236	NA	0.758623	0.269405
ADAGGEDAILQTR	Q9CPX6	Atg3	0.53034	0.873966	NA	0.428955
ADAKVMKDAK	Q04750	Atg3	NA	NA	0.75816	0.23658
ADALQAGASQFETSAAK	P63024	Vamp3;Vamp2	0.522468	0.782709	0.904822	0.378231
ADAPDAGAQSDSELPSYHQNDVSLDR	Q6DFZ1	Gbf1	0.636284	NA	NA	0.505691
ADATNVNNWHWTER	Q8BK64	Ahsa1	0.65113	NA	NA	0.526528
ADAVQDSEMVELVELEIR	D3YVN7	Gm9755;Tufm	0.366752	NA	NA	0.228447
ADAWEEIRR	Q8CCJ3	Ufl1	0.718421	NA	NA	0.633671
ADCLVPSEIRK	Q9Z2Q6	Ufl1	NA	NA	0.668367	0.183954
ADDADEFGYSR	Q78PY7	Snd1	0.629986	0.890477	0.968631	0.519273
ADDANVVR	P11087	Col1a1	0.943327	1.0371	NA	1.47357
ADDGRPFPQVIK	P05064	Aldoart1;Aldoa	0.502413	0.790291	0.939902	0.38273
ADDIDIEAMLEAPYKK	Q8VH51	Rbm39	0.827613	NA	NA	0.879007
ADDILDLK	Q8R1U1	Cog4	0.637379	NA	NA	0.507198
ADDKLISEEGVDSLTVK	Q9Z2I0	Letm1	0.336483	0.796867	NA	0.297335
ADDLDFETGDAGASATFPMQCSALR	P63242	Eif5a	0.54181	0.786369	NA	0.38823
ADDLDFETGDAGASATFPMQCSALRK	P63242	Eif5a	NA	NA	0.948627	0.494775
ADDPNSIFLIDHAWTCR	Q3UDE2	Ttll12	0.455032	NA	0.796046	0.284237
ADDPSAADRNVEIWK	Q8BWY3	Etf1	0.591837	NA	0.984487	0.472596
ADDTFEALR	P62869	Tceb2	0.712255	0.975086	1.07849	0.691413
ADDVDQQQTTNTVEEPLDLIR	P62311	Tceb2	NA	0.530497	NA	0.18902
ADEALAGLDEGALR	Q921U8	Smtn	0.813655	1.02015	1.09532	0.906598
ADEDPIMGFHQMFLLK	P61971	Nutf2	0.329705	0.555573	NA	0.201762
ADEELEALR	P56812	Pdcd5	0.579903	0.876884	0.982896	0.478609
ADEELEALRK	P56812	Pdcd5	0.604524	0.258958	0.587365	0.156416
ADEGISFR	P35700	Prdx1	0.476577	0.739907	0.874596	0.333852
ADETKDEQFEQCVQNFNK	O08539	Bin1	0.680868	0.8849	NA	0.561647
ADEWLMK	Q8VDD5	Myh9;Myh10	0.355379	0.580739	0.693067	0.209761
ADFCIIHYAGK	Q8VDD5	Myh9;Myh10	0.364288	0.575529	0.694043	0.210345
ADFCIIHYAGKVDYK	Q8VDD5	Myh9;Myh10	NA	NA	0.737455	0.222889
ADFDNTVAIHPTSSEELVTLR	P47791	Gsr	0.377005	0.580657	0.740427	0.224605
ADFDTYDDR	Q9WUK2	Eif4h	0.592319	0.886162	1.00538	0.498851
ADFEDRVSDEEK	P47753	Capza1	0.386364	NA	NA	0.244176
ADFPAGIPECGTDALR	Q9Z1Q9	Vars	0.397122	NA	NA	0.25302
ADFQGISPER	P61804	Dad1	0.481212	NA	NA	0.32813
ADGELNVDSLITR	P62141	Ppp1cb	0.513477	0.833042	0.938325	0.405749
ADGSGSVVLR	Q91ZX7	Lrp1	0.875044	NA	NA	1.0399
ADGSSLPEWVTDNAGTLHFAR	Q8BKG3	Ptk7	NA	0.937243	1.05779	0.79098
ADGVHTVEPTEAGDYR	Q3V009	Tmed1	0.447202	NA	NA	0.296382
ADGYEPPVQESV	P97351	Rps3a	0.0474058	0.0881853	NA	0.0233385
ADGYVLEGK	P62242	Rps8	0.522673	NA	0.818907	0.333271
ADHDFVVQEDFMK	P62334	Psmc6	0.523378	NA	0.938667	0.392829
ADHGEPIGR	P11499	Hsp90ab1	0.625103	NA	NA	0.490552
ADHQPLTEASYVNLPTIALCNTDSPLR	P14206	Rpsa	0.467612	0.61555	0.718299	0.24749
ADHVQSLAQLENLCK	Q9EPK7	Xpo7	0.546814	0.721829	0.906116	0.363701
ADIEMPFDPSK	Q80X90	Flnb	0.439606	0.606788	0.611838	0.212247
ADIEVACYGYEGIDAVK	Q6ZWX6	Eif2s1	0.521119	NA	NA	0.368151
ADIFMFDEPSSYLDVK	P61222	Abce1	0.556738	NA	NA	0.406797
ADIFVDPVLHTACALDIK	Q61543	Glg1	0.683073	0.966262	NA	0.621689
ADIGVAMGIAGSDAAK	Q64436		NA	0.541814	NA	0.19512
ADIGVAMGIVGSDVSK	Q8VDN2	Atp1a1	0.589525	0.832556	NA	0.445844
ADILQVGLR	Q8VE62	Paip1	0.58368	1.02367	NA	0.555382
ADINAVNEHGNVPLHYACFWGQDQVAEDLVANGALVSICNK	O55222	Ilk	0.641075	0.805033	0.925182	0.463807
ADINQWR	Q61503	Nt5e	0.322186	0.555377	0.674342	0.19451
ADIQTER	P62281	Rps11	0.56768	NA	0.908423	0.413934
ADIWALGCLLYK	Q91Z96	Bmp2k;Aak1	0.574993	NA	NA	0.427824
ADKDYHFK	Q61937	Npm1	0.730705	NA	NA	0.655974
ADKDYHFKVDNDENEHQLSLR	Q61937	Npm1	0.725056	0.61078	0.961461	0.423368
ADKLAEEHGS	P56480	Rbbp4	NA	0.564715	NA	0.207938
ADKMDMSLDDIIK	O08583	Alyref;Alyref2	0.256312	0.799394	NA	0.270343
ADKNQVAAEVAK	Q68FL6	Alyref;Alyref2	NA	0.797848	NA	0.399684
ADKPDMGEIASFDK	Q6ZWY8	Tmsb10	0.623466	0.965741	1.08726	0.590593
ADLAAVEAK	Q9JHU4	Dync1h1	NA	NA	0.887352	0.363915
ADLAEEYSK	P68037	Ube2l3	0.463951	0.761128	NA	0.334613
ADLAEEYSKDR	P68037	Ube2l3	0.495998	NA	NA	0.342588
ADLDVSGPK	E9Q616	Ahnak	0.671474	NA	1.0486	0.590983
ADLDVSGPKVDIDVPDVNIEGPDAK	E9Q616	Ahnak	0.841144	NA	NA	0.919878
ADLEEQLSDEEK	P47754	Capza2	0.414729	NA	0.791856	0.264569
ADLEEQLSDEEKVR	P47754	Capza2	0.413414	0.675271	NA	0.274911
ADLIAYLK	P62897	Cycs	0.380083	0.65107	0.780453	0.253025
ADLIAYLKK	P62897	Cycs	0.378017	0.614402	0.799933	0.247492
ADLINNLGTIAK	P11499	Hsp90aa1;Hsp90ab1	0.582655	0.828013	0.972327	0.452108
ADLKQLMVHAFIK	P31938	Hsp90aa1;Hsp90ab1	NA	NA	0.769882	0.244861
ADLPTLGFTHFQPAQLTTVGK	P54822	Adsl	0.465678	NA	NA	0.313378
ADLSLVDALTEPPPEIEGEIK	P27546	Map4	0.452733	NA	NA	0.301409
ADLSLVDALTEPPPEIEGEIKR	P27546	Map4	0.471847	0.868284	NA	0.391177
ADLTALFLPR	Q9JJ28	Flii	0.678022	NA	NA	0.566636
ADMEDLMSSK	Q61879	Myh10	0.251687	0.408611	0.548893	0.13407
ADMEDLMSSKDDVGK	Q61879	Myh10	0.242441	0.443353	0.578171	0.143983
ADMEDLMSSKDDVGKNVHELEK	Q61879	Myh10	NA	NA	0.562547	0.137798
ADMGGAATICSAIVSAAK	Q9CPY7	Lap3	0.486795	0.6891	NA	0.310701
ADMQNLVER	P40124	Cap1	0.495507	0.741724	0.872758	0.340994
ADMVETQQLMR	Q8BH64	Ehd2	0.776176	0.63894	NA	0.474267
ADNEKLDNQR	O35343	Kpna4	0.601181	NA	1.00464	0.490808
ADNFEYSDPVDGSISK	Q9D0F9	Pgm1	0.397826	0.61238	0.714597	0.230493
ADNFEYSDPVDGSISKNQGLR	Q9D0F9	Pgm1	NA	NA	0.789235	0.259502
ADPLALAAEK	Q8K009	Smarcc2	NA	0.782874	0.869262	0.366088
ADPSQFELLK	P18654	Rps6ka3;Rps6ka1;Rps6ka2	0.676417	NA	NA	0.56415
ADQELLMYSHDNIICGITSVAFSR	P62880	Gnb2	0.578166	0.873304	0.952902	0.466497
ADQELMTYSHDNIICGITSVSFSK	P62874	Gnb1	0.579054	0.858109	0.921499	0.449398
ADQIETQQLMR	Q9QXY6	Gnb1	NA	0.491025	NA	0.168839
ADQLTEEQIAEFK	P62204	Calm1;Calml3	0.50152	0.605551	0.710413	0.250603
ADQVDTQQLMR	Q9EQP2	Ehd4	0.532754	0.741683	0.849059	0.348606
ADRDESSPYAAMLAAQDVAQR	P62264	Rps14	NA	NA	1.07496	8.8107
ADSGPAGGAALAAPAPGPGSGSTGPR	Q62084	Ppp1r14b	NA	0.814612	NA	0.421326
ADTAPQLKR	Q9DAR7	Susd2	NA	NA	0.670555	0.185058
ADTAWNAVLLR	Q8R059	Gale	NA	0.655872	NA	0.266685
ADTIAKNELHKFK	Q8C1B7	Samd9l	NA	NA	0.634626	0.167805
ADTLTLEER	Q80UG5	2017-09-09	0.532645	0.836848	NA	0.410143
ADTLTPEECQQFK	O55131	2017-09-07	0.372104	0.617595	0.721848	0.228402
ADTLTPEECQQFKK	O55131	2017-09-07	0.384672	0.657713	0.764558	0.251947
ADTQTYQPYNK	P84089	Erh	0.771757	0.999809	NA	0.780699
ADTQTYQPYNKDWIK	P84089	Erh	NA	0.999629	NA	1.97458
ADTQYILPNDIGVSSLDCR	Q99KK7	Dpp3	0.387473	0.678189	0.779509	0.262055
ADTVGLACEAINR	D4AFX7	Dpp3	NA	0.694886	NA	0.296767
ADVDISVPK	E9Q616	Ahnak	0.657429	0.933235	NA	0.569965
ADVDLYQVR	Q9CR00	Psmd9	0.559549	NA	0.986151	0.443461
ADVFHAYLSLLK	Q6ZQ38	Cand1	0.488583	0.747411	0.892803	0.346323
ADVLDLHEAGGEDFAMDEDGDESIHK	A0A0N4SUH6	Rbm8a	0.699952	NA	NA	0.601906
ADVQSIIGLQR	Q62318	Trim28	0.717785	NA	NA	0.632543
ADVVESWIGEK	P16546	Sptan1;Spta1	0.456539	0.714175	0.838791	0.307935
ADVVESWIGEKENSLK	P16546	Sptan1	0.42393	NA	NA	0.275763
ADVYPANDSTASQDVANR	P20444	Prkca	0.54023	0.763724	NA	0.375101
ADWLTHYWMPK	Q61024	Asns	0.523424	0.814666	0.875975	0.383767
ADWSSLSR	P19783	Cox4i1	0.404663	0.667083	0.830559	0.276057
ADWWTNTAHYNR	Q99PV0	Prpf8	0.804592	NA	NA	0.816333
ADYNLTR	Q9Z1Q9	Vars	0.439283	NA	NA	0.289269
AEAAEQAALAANQESNIAR	Q9ET78	Jph2	0.493899	NA	NA	0.340509
AEACFVNCVER	Q9WVA2	Timm8a1	0.354689	0.539484	0.729658	0.208475
AEAEGESLESWLNK	Q8BMI3	Gga3	0.63026	NA	NA	0.497477
AEAGAGSATEFQFR	P63325	Rps10	0.520545	0.747038	0.892932	0.358977
AEAGEGQKPSPAQLELR	Q8K183	Rps10	NA	NA	0.823028	0.288627
AEASQLGHK	P26039	Tln1	0.529744	NA	NA	0.377239
AEATASALADADADLEER	Q9DB34	Chmp2a	0.707876	NA	NA	0.615288
AEDELLDLQDK	Q8R4U7	Luzp1	0.705093	NA	NA	0.610548
AEDGAAPSPSSETPK	P26645	Marcks	0.72755	NA	NA	0.65015
AEDGENYAIKK	P48428	Tbca	0.536994	NA	NA	0.385008
AEDGSVIDYELIDQDAR	P07356	Anxa2	0.372584	0.504306	0.621456	0.180133
AEDIPQMDDAFSQTVK	Q69ZN7	Myof	0.42077	0.58856	NA	0.241385
AEDKEWIPVTK	P25444	Rps2;Gm18025;Gm6576;Gm5786;Gm8225	0.485599	0.686835	0.826872	0.304428
AEDNADTLALVFEAPNQEK	A0A140T8V5	Pcna	0.843559	NA	1.01077	0.930912
AEDSGEYHCVYHFVSAPK	P97300	Nptn	0.662059	0.935954	0.960538	0.574296
AEDWCEELECR	E9Q411	Nbas	0.563852	NA	NA	0.414887
AEEDEILNR	P35564	Canx	0.616564	NA	NA	0.479292
AEEDKLEQIKK	Q60715	P4ha1	0.650557	0.996471	0.924015	0.590407
AEEDSEEAR	Q61081	Cdc37	0.639445	0.943782	NA	0.558508
AEEEAAPSIFDEPLEK	Q8BVA4	Lmod1	0.201661	NA	NA	0.112611
AEEEFNIEK	P50518	Atp6v1e1;Atp6v1e2	0.710715	NA	NA	0.620172
AEEGIAAGGVMDVNTALQEVLK	P63323	Rps12	0.464275	0.655506	NA	0.285752
AEEILEK	E9PYL9	Gm10036;Rpl11	0.532732	NA	NA	0.380426
AEELFLWVPR	Q91WC0	Setd3	0.780471	NA	NA	0.758135
AEELGLPILGVLR	Q921H8	Setd3	NA	NA	1.07036	8.3462
AEELHYPQGEHR	Q8BP92	Rcn2	NA	0.934275	NA	0.68057
AEELLDGIQDK	Q9DCJ9	Npl	0.40619	NA	NA	0.260598
AEENLLLVLGSDMSDRR	Q8R1U1	Cog4	0.641988	NA	NA	0.513594
AEEQPQVELFVK	Q9Z1Q5	Clic1	0.551971	NA	NA	0.401449
AEEVEYYYR	O88448	Klc2	0.636918	NA	NA	0.506564
AEEVVVVAK	Q99M51	Nck1	0.683224	NA	1.02891	0.599609
AEEWGVQYVETSAK	Q9JIW9	Ralb	0.564061	NA	NA	0.415127
AEEYEFLTPMEEAPK	Q99PT1	Arhgdia	0.398598	0.651277	0.739494	0.24708
AEFCWVCLGPWEPHGSAWYNCNR	Q9Z1K5	Arih1	0.594518	NA	NA	0.451339
AEFGPPGPGPGSR	Q8VCT3	Pa2g4	NA	0.615502	NA	0.238954
AEFTVETR	Q8BTM8	Flna	0.362477	0.564735	0.689719	0.206573
AEGDAAALNR	Q6IRU2	Tpm4	0.257102	0.418627	0.532007	0.133155
AEGDAAALNRR	Q6IRU2	Tpm4	0.233846	0.397986	0.506863	0.123266
AEGDIEHMTEGFK	P28658	Atxn10	0.884148	NA	NA	1.07772
AEGEIKVPDVELK	E9Q616	Ahnak	0.641153	0.963973	0.956136	0.569933
AEGGAADLDTQR	Q8R5H1	Usp15	0.407053	NA	NA	0.261325
AEGPDVAVDLPK	E9Q616	Ahnak	NA	0.93826	NA	0.696205
AEGPEVDVNLPK	E9Q616	Ahnak	0.603631	0.908562	0.964279	0.507215
AEGPGLNR	Q8BTM8	Flna	NA	NA	0.745543	0.228104
AEGPGLNRTGVELGKPTHFTVNAK	Q8BTM8	Flna	NA	NA	0.644099	0.172184
AEGQVLVLDGR	P19253	Rpl13a	0.57327	0.802237	0.937088	0.422783
AEGQVLVLDGRGHLLGR	P19253	Rpl13a	NA	NA	0.929419	0.441833
AEGSDVANAVLDGADCIMLSGETAK	P52480	Pkm	0.466883	0.721466	0.846242	0.31587
AEGSDVANAVLDGADCIMLSGETAKGDYPLEAVR	P52480	Pkm	0.448443	0.706184	0.856545	0.307566
AEGSEYQVLYIADDNEIR	Q91ZX7	Lrp1	0.856898	NA	1.10639	0.993998
AEGVSDTVEK	Q9D067	Ap3d1	NA	NA	0.727455	0.216659
AEGYEVAHGGR	Q60676	Ppp5c	0.571569	NA	0.917108	0.421709
AEHDQLLLNYAK	P14733	Ppp5c	NA	0.277239	NA	0.0811693
AEHHQDSEDLFKK	Q8BJS4	Sun2	NA	0.817026	1.01615	0.486061
AEHIPAGKR	Q8CI51	Pdlim5	0.504877	NA	0.892973	0.358347
AEHMETNMLILTTPSSDTR	P97434	Pdlim5	NA	0.529299	0.7232	0.200864
AEIAFEDR	Q8VHX6	Flnc	0.426957	NA	0.765457	0.258197
AEIDLVCELAK	Q3V3R1	Mthfd1l	0.473806	0.712774	NA	0.316148
AEIDMLDIR	P97429	Anxa4	0.518165	0.780594	0.906368	0.375859
AEIELYLQK	O54998	Fkbp7	0.688386	0.99357	NA	0.647319
AEIINHLADLLTDQR	Q9Z110	Aldh18a1	0.472273	NA	0.935164	0.356867
AEIITVSDGR	Q9CQ80	Vps25	0.546568	NA	NA	0.395454
AEILSNWNMFVGSQATNYGEDLTR	Q8BH97	Rcn3	0.569058	0.926671	0.99633	0.500905
AEIPEQFGPIR	Q05BC3	Eml1	0.616093	NA	NA	0.478678
AEISCIDNK	Q80X90	Flnb	0.634262	NA	0.814721	0.428368
AEISCIDNKDGTCTVTYLPTLPGDYSILVK	Q80X90	Flnb	0.428826	0.579759	0.78565	0.245864
AEISCTDNQDGTCSVSYLPVLPGDYSILVK	Q8BTM8	Flna	0.33446	0.500867	0.635864	0.177007
AEISFEDR	Q8BTM8	Flna	0.347518	0.579295	0.803039	0.233084
AEISFEDRK	Q8BTM8	Flna	0.351681	NA	0.705102	0.208327
AEISSIQENKDR	Q9EP71	Rai14	NA	0.790491	NA	0.390747
AEITDAEGLGLK	O08788	Dctn1	0.480609	0.768608	NA	0.34619
AEKDEPGAWEETFK	Q8BHN3	Ganab	0.473601	0.841335	NA	0.378628
AEKENPGLTQDIIMK	Q8VE70	Pdcd10	0.456055	NA	NA	0.304453
AELAELPLR	Q9EQH3	Vps35	0.436848	0.630504	NA	0.264395
AELAKVEEEIVTLR	Q9CYZ2	Tpd52l2	0.619757	NA	NA	0.483473
AELDGTILK	Q8R326	Tpd52l2	NA	NA	0.96676	0.567332
AELDIGQHCQVQHCR	Q8BFR6	Tpd52l2	NA	0.934759	NA	0.682418
AELEGVAVTAPR	Q8VC31	Tpd52l2	NA	NA	0.309841	0.0618056
AELELELGR	Q9QXS1	Plec	0.605258	0.835531	0.937408	0.459734
AELEQHLEQEQEFQVNK	D3YZP9	Ccdc6	0.675546	NA	0.955601	0.558221
AELFTQSCADLDK	Q62261	Sptbn1	0.506806	NA	0.712835	0.269312
AELGALPDDFIDSLEK	Q91YP2	Sptbn1	NA	0.671536	NA	0.278332
AELGALPDDFIDSLEKTDEDKYK	Q91YP2	Nln	0.366904	NA	NA	0.228567
AELGEYIR	Q9JHU4	Dync1h1	0.466146	0.774026	0.931878	0.358869
AELGFLESCLR	Q9JHK4	Dync1h1	NA	NA	0.883919	0.358911
AELIQKK	Q03958	Pfdn6	NA	NA	0.955462	0.518569
AELLEFLESQQENMIK	D4AFX7	Dnajc13	0.52105	0.722825	NA	0.34345
AELLISTVGPEECVVPFLTRPK	Q68FL6	Mars	0.519046	0.835125	NA	0.400975
AELNEFLTR	P62908	Rps3	0.52224	0.762425	0.883953	0.363329
AELNNEKK	Q9DBG3	Rps3	NA	NA	0.752899	0.232993
AELNPWPEYINTR	Q9D0R2	Tars	0.486985	NA	NA	0.333725
AELQMLLEEEIPSGKR	Q8CBW3	Abi1	0.541663	NA	NA	0.390075
AELQTALAHTQQAAR	Q921M4	Golga2	0.817465	NA	NA	0.850407
AELRDDPIISTHLAK	Q8BG32	Psmd11	0.504116	0.713814	0.949469	0.355611
AELTALESLIEMGFPR	Q922Y1	Ubxn1	NA	0.910877	NA	0.604434
AEMEDLVSSKDDVGK	O08638	Ubxn1	NA	0.523448	NA	0.185295
AEMEVLLASK	Q9QXS1	Plec	0.604023	0.831488	0.906294	0.446576
AEMIIEK	Q920A5	Scpep1	0.578344	NA	NA	0.431782
AENDVDNELLDYEDDEVETAAGADGTEAPAKK	Q9Z1N5	Ddx39b	0.31489	NA	NA	0.189088
AENFFILR	P59999	Arpc4	0.453292	0.661395	0.791502	0.276929
AENGKLVINGKPITIFQER	P16858	Gapdh;Gm3839	0.393259	NA	0.811409	0.264128
AENLGEVLR	Q8BH24	Tm9sf4	0.628694	NA	NA	0.495365
AENLGEVLRGDR	Q8BH24	Tm9sf4	0.705336	0.939601	NA	0.63048
AENPGLENHR	O35344	Kpna3	0.681356	NA	NA	0.571841
AENSLSDGGPADSVEAAK	Q78ZA7	Nap1l4	NA	0.792584	0.970026	0.43068
AENSQLTER	Q99PL5	Rrbp1	0.716954	0.977098	NA	0.673816
AENYDISPADR	Q02053	Uba1	0.51623	0.712995	0.235723	0.158161
AEPAKIDAFR	P09411	Uba1	NA	NA	0.812919	0.279369
AEPDHMVLGKR	Q8BU30	Uba1	NA	NA	0.830814	0.296127
AEPDYIEDDNPELIRPQK	Q3TGF2	Fam107b	0.527433	NA	NA	0.374787
AEPEDHYFLLTEPPLNTPENR	Q99JY9	Actr3	0.399096	0.605675	NA	0.241206
AEPEILELESK	Q9WTQ5	Akap12	0.73119	NA	NA	0.656875
AEPEKSEGAAEEQPEPAPAPEQEAAAPGPAAGGEAPK	Q91XV3	Basp1	0.301041	NA	NA	0.179082
AEPHPCHTCR	Q91XD7	Creld1	0.614317	NA	NA	0.476369
AEPIDIQTWILGYR	Q91YX5	Lpgat1	0.8099	NA	NA	0.830104
AEPPQCTSLAWSADGQTLFAGYTDNLVR	P68040	Gnb2l1	0.558343	0.770007	0.886816	0.383995
AEQDIATLEQSISR	Q91WK0	Lrrfip2	0.678436	NA	1.07995	0.61176
AEQEEEFISNTLFK	D3YZP9	Ccdc6	0.60664	0.876433	NA	0.48581
AEQEPTAEQLAQIAAENEEDEHSVNYKPPAQK	Q99PT1	Arhgdia	0.373414	0.565129	0.688284	0.208233
AEQESLEFGK	Q5SYD0	Myo1d	0.567399	0.792178	0.920985	0.409663
AEQGTVLIGSER	Q7TT37	Ikbkap	NA	0.892812	1.01182	0.602584
AEQINQAAGEASAVLAK	Q99JB2	Stoml2	0.310706	0.601	0.770509	0.223946
AEQPHQHAMYYLR	Q9JHR7	Ide	0.5946	NA	NA	0.451441
AEQVALSR	Q00612	G6pdx	0.555437	0.828214	0.875993	0.406167
AEQVILVR	P32507	Pvrl2	0.619627	NA	NA	0.483302
AESDWDTVTVLR	Q9JMG1	Edf1	0.892335	0.873219	1.04702	1.00426
AESFFQTK	Q8R146	Apeh	0.474837	NA	NA	0.322023
AESFYQK	Q9QYR6	Apeh	NA	NA	0.977808	0.634667
AESIIIR	P60670	Nploc4	0.532317	NA	NA	0.379982
AESLQQEVEALK	O08788	Dctn1	0.425875	NA	0.846839	0.293136
AESLQQEVEALKER	O08788	Dctn1	NA	0.767941	NA	0.365191
AESMFTNAVQILEQFK	Q9R1S3	Pign	0.4121	0.538353	NA	0.218725
AESMLQQADK	Q99K51	Pls3	0.406141	0.716546	0.839069	0.293734
AESMLQQADKLGCR	Q99K51	Pls3	NA	NA	1.02829	6.68863
AESPEMEVNLPK	E9Q616	Ahnak	0.596074	NA	0.820825	0.392113
AESTPEIAEQR	Q99LD4	Gps1	0.508189	NA	NA	0.35483
AETAANRICK	P57780	Gps1	NA	NA	0.722467	0.213636
AETEEGPDVLR	Q01405	Sec23a	0.498473	NA	NA	0.345049
AETEQGEQQR	Q9QXS1	Plec	0.605086	0.830338	0.943719	0.458857
AETLASSLQEDLAHTR	Q2KN98	Specc1l	0.565387	NA	NA	0.41665
AETPGPQIK	O35685	Nudc	0.631241	NA	0.994877	0.519221
AETVADTRR	O70492	Nudc	NA	0.95426	NA	0.771195
AETYDFLFK	Q91ZR1	Nudc	NA	0.725516	NA	0.323216
AEVAAEFLNDR	Q8C878	Uba3	0.532929	0.938694	NA	0.466366
AEVCADCSAPDPGWASISR	Q68FF6	Git1	0.568984	NA	NA	0.420805
AEVDMDTDAPQVSHKPGGEPK	Q9JHU4	Dync1h1	0.458889	NA	NA	0.307066
AEVDVADELLENLAK	Q9D1H7	Get4	0.597666	0.848151	NA	0.461327
AEVEELALEVEQK	REV__Q6A078		0.529854	0.835061	0.970058	0.424371
AEVEETLK	P62627	Dynlrb1	0.675514	NA	NA	0.562757
AEVEETLKR	P62627	Dynlrb1	0.662322	0.65196	NA	0.386064
AEVLGHKTPEPVPR	Q80UG5	Dld	NA	NA	1.05635	6.93341
AEVLSEEPILK	Q9CQC6	Prrc2c	NA	0.955865	NA	0.780127
AEVQHQLHVAVGSLQESILAQVQR	Q3UJB9	Edc4	0.716786	NA	NA	0.630776
AEVQQLR	Q9CR98	Fam136a	0.399342	0.649406	0.794919	0.260621
AEVSIQNNK	Q80X90	Flnb	0.459848	0.664511	0.795532	0.280779
AEVVECVSLVELTSLK	P08030	Aprt	0.362249	0.651194	NA	0.247364
AEVVECVSLVELTSLKGR	P08030	Aprt	NA	NA	0.825552	0.291021
AEVWDLDMLR	Q3UJB9	Edc4	0.756762	NA	NA	0.706857
AEYDLTTR	P60229	Eif3e	0.606222	0.890264	NA	0.494044
AEYEFDSPYWDDISDSAK	Q91YS8	Camk1d;Camk1	0.657029	NA	NA	0.535055
AEYLCQIGDK	Q99JI4	Psmd6	0.463715	0.709881	0.84337	0.310012
AEYLCQIGDKEGALTAFR	Q99JI4	Psmd6	0.592602	NA	NA	0.448982
AFAAGADIK	Q8BH95	Ado	NA	NA	0.825217	0.290702
AFAFVTFADDK	Q921F2	Tardbp	0.552192	0.796654	0.896184	0.396031
AFAFVTFADDKVAQSLCGEDLIIK	Q921F2	Tardbp	0.546197	0.811985	NA	0.404906
AFAHITGGGLLENIPR	Q64737	Gart	0.647714	NA	1.03814	0.556653
AFAMIIDK	P60335	Pcbp1;Pcbp2	0.604618	0.939143	NA	0.522942
AFAMIIDKLEEDINSSMTNSTAASRPPVTLR	P60335	Pcbp1	0.303369	NA	NA	0.18075
AFANLRK	Q61753	Phgdh	0.619989	0.821695	0.979888	0.476016
AFANPEDALK	Q9JM51	Ptges	0.444882	NA	NA	0.294288
AFANPEDALKR	Q9JM51	Ptges	NA	0.65908	NA	0.269027
AFAVGVQQVLLK	Q9EPL8	Ipo7	0.587595	0.859073	NA	0.460281
AFCAGGDIK	Q8QZS1	Nfia;Nfic	NA	NA	0.7847	0.255953
AFCGFEDPR	Q9QXS1	Plec	0.586811	0.829669	0.911269	0.436295
AFCYFCNSVQK	Q922H9	Znf330	0.655647	NA	NA	0.533045
AFDFLSEETEASLASR	Q58A65	Spag9	0.748244	NA	NA	0.689647
AFDIIDR	Q8BJ71	Nup93	NA	NA	0.596917	0.151436
AFDNDVDALCNLR	Q99MN9	Pccb	0.367045	NA	0.791516	0.246334
AFDSGIIPMEFVNK	Q91V92	Acly	0.62919	NA	NA	0.496033
AFDYFNLAANAGNSHAMAFLGK	Q9Z2G6	Sel1l	0.84104	NA	NA	0.919552
AFEDDDITHVEGSVDPIR	Q9CZ30	Ola1	0.426924	0.61163	0.768701	0.249905
AFEDDDITHVEGSVDPIRDIEIIHEELQLK	Q9CZ30	Ola1	NA	0.94752	NA	0.736833
AFEDWLNDDLGSYQGAQENR	Q9EPJ9	Arfgap1	0.763649	NA	NA	0.721219
AFEHSVHR	Q61503	Nt5e	0.316679	0.548597	0.659183	0.188985
AFEPATGR	Q9JLJ2	Aldh9a1	0.420891	0.663371	0.820495	0.276563
AFETLLGQALTK	E9PYF4	Lmo7	0.662208	NA	NA	0.542662
AFFESHPAPSAER	Q11011	Npepps	0.459798	0.730273	0.802838	0.304466
AFFPCFDTPAVK	Q8VCT3	Rnpep	0.371196	0.568116	0.682733	0.207269
AFFSEVER	P50580	Pa2g4	NA	0.79589	0.940454	0.416178
AFFSGSQR	Q8BHN3	Ganab	0.522148	0.826905	NA	0.398431
AFGFSHLEALLDDSK	Q7TQI3	Otub1	0.506124	0.744244	0.869056	0.344968
AFGFSHLEALLDDSKELQR	Q7TQI3	Otub1	0.494643	0.772797	0.894954	0.35925
AFGGQSLK	Q8K2B3	Otub1	NA	0.741436	NA	0.338153
AFGHHSVSLLDGGFR	Q99J99	Mpst	0.371018	NA	NA	0.231826
AFGPGIEGK	Q80X90	Flnb	0.421146	0.639071	0.76231	0.254613
AFGPGLEGGLVNK	Q8VHX6	Flnc	0.407674	0.598847	0.723431	0.231168
AFGPGLEGGLVNKANR	Q8VHX6	Flnc	NA	NA	0.654975	0.177356
AFGPGLEPTGCIVDRPAEFTIDAR	Q8VHX6	Flnc	0.369845	0.575612	0.702204	0.21322
AFGPGLQGGNAGSPAR	Q8BTM8	Flna	0.344537	0.561903	0.677361	0.200165
AFGVHVSCIEPGLFK	Q58NB6	Dhrs9	0.644305	0.906479	NA	0.538741
AFGWYPHLGR	P21956	Mfge8	0.635887	0.889323	NA	0.519461
AFGYYGPLR	P84104	Srsf3	0.543421	NA	0.910516	0.394791
AFHEDKKPSK	O54931	Akap2	NA	NA	1.03817	6.46577
AFHNEAQVNPER	P11983	Tcp1	0.536049	0.670965	NA	0.324565
AFHNEAQVNPERK	P11983	Tcp1	0.489434	0.69581	NA	0.315068
AFHPFIAGPYNR	Q8VDJ3	Hdlbp	0.762791	NA	NA	0.719408
AFHPPCFTCVTCAR	Q71FD7	Fblim1	0.37692	0.680304	0.786944	0.262001
AFIGLGFGDR	Q9D1J1	Necap2	0.697529	NA	NA	0.597885
AFIHWVSQPLVCEIR	Q8BML9	Qars	0.546074	0.797969	0.951578	0.410493
AFIITINSFGTELSKEDR	P51863	Atp6v0d1	0.450166	NA	NA	0.299069
AFIPAIDSFGFETDLR	O08810	Eftud2	0.586435	NA	NA	0.44147
AFITNIPFDVK	Q9D0E1	Hnrnpm	0.513358	0.756931	0.867269	0.352364
AFIVWLANGDTLR	Q9R099	Tbl2	0.515293	0.814183	NA	0.3877
AFKDTGK	P60867	Tbl2	NA	NA	0.440723	0.0968518
AFKDTGKTPVEPEVAIHR	P60867	Tbl2	NA	NA	0.863839	0.33232
AFLDFHSLPYQVVEVNPVR	Q8BWM0	Gldn	NA	0.763516	NA	0.360469
AFLDFYHSFLEK	Q61210	Arhgef1	NA	0.935073	NA	0.683625
AFLEVLAK	Q60847	Col12a1	0.908649	0.988452	NA	1.19341
AFLIEEQK	Q9D1R9	Rpl34	0.546279	0.734793	0.875921	0.359688
AFLLHQPWNGR	Q8K1X1	Wdr11	0.543941	NA	NA	0.392567
AFLQGGQEATDIALLLR	O08788	Dctn1	0.525999	0.772471	0.940894	0.386225
AFLSPPTLLEGPLR	Q8R311	Ctage5	0.624371	NA	NA	0.489576
AFLSSPEHVNRPINGNGK	P19157	Gstp1;Gstp2	0.54292	0.699032	NA	0.342379
AFLSSPEHVNRPINGNGKQ	P19157	Gstp1;Gstp2	0.53708	0.730418	1.09317	0.417072
AFLSTHPHTETVFEAFLK	Q5U452	2810408M09Rik	0.369049	0.620562	NA	0.237505
AFLTLAEDILR	P61027	Rab10	0.544128	0.825644	0.950965	0.422039
AFLTLAEDILRK	P61027	Rab10	0.523968	NA	NA	0.371135
AFNADFR	Q9JHI5	Ivd	0.335022	0.655648	0.840528	0.258677
AFNDPFIQK	Q61699	Hsph1	0.683133	0.946533	1.03443	0.625347
AFPAWADTSILSR	Q9EQ20	Aldh6a1	0.442101	0.707321	0.801019	0.290935
AFPDHFTYEPHEVDATQGYR	Q9Z1E4	Gys1	0.525211	0.815774	0.928123	0.400904
AFPLFTHR	Q6NSR8	Npepl1	0.351252	NA	NA	0.216355
AFPVYLWQPYLR	Q3UW53	Fam129a	0.574504	NA	NA	0.42725
AFQFVETHGEVCPANWTPESPTIKPSPTASK	P20108	Prdx3	0.304101	0.555062	0.694216	0.195886
AFQSVFEVVAAPGSPYHR	P42859	Htt	0.5295	NA	NA	0.37698
AFSDPFVEAEK	Q61316	Hspa4	0.532054	NA	0.256173	0.0940568
AFSIDIIR	Q9QXZ0	Macf1	NA	0.423557	NA	0.13772
AFSIQTPEQYYFCYK	O35239	Ptpn9	0.429549	NA	NA	0.280664
AFSPTTVNTGR	P61620	Sec61a1	0.577934	0.887918	NA	0.470159
AFSTWLK	P26041	Msn	0.507365	0.711444	NA	0.330993
AFSVEPLLIYPTHYTGDDGYVSDTETSVVWNNEQVK	Q8K297	Colgalt1	0.747577	NA	NA	0.688324
AFSYYGPLR	Q8BL97	Srsf7	0.491469	0.725308	0.841616	0.324324
AFTHTAQYDEAISDYFR	Q9CWJ9	Atic	0.50025	0.782643	0.840771	0.349462
AFVAGVLPLK	Q9D7H3	RtcA	NA	0.745189	NA	0.341808
AFVAIGDYNGHVGLGVK	P25444	Rps2	0.502735	0.727996	NA	0.336961
AFVDFFSQCLHEEYK	O70503	Hsd17b12	0.590634	0.808494	NA	0.432295
AFVEAQNK	Q9QUR6	Prep	0.539976	NA	0.914641	0.394092
AFVEFLTDEIK	O35658	C1qbp	0.417643	0.639114	0.80064	0.263534
AFVEFLTDEIKEEK	O35658	C1qbp	0.38342	0.665683	NA	0.260239
AFVEFLTDEIKEEKK	O35658	C1qbp	0.345832	0.617097	NA	0.229047
AFVHWYVGEGMEEGEFSEAR	P05213	Tuba1b;Tuba4a;Tuba1a;Tuba3a;Tuba1c;Tuba8	0.432994	0.604134	0.671218	0.224889
AFVPPLAEDLLAR	Q4LDD4	Arap1	0.541095	0.283756	NA	0.158203
AFWDDWMR	P27808	Mgat1	0.761587	NA	NA	0.716875
AFYMEEGAPYCER	Q3TJD7	Pdlim7	0.29178	0.519321	0.591111	0.16563
AFYNNVLGEYEEYITK	P29758	Oat	0.765577	NA	1.04959	0.745504
AGAEQLDSWLTDEER	Q3U0V2	Tradd	0.658038	NA	1.01042	0.558379
AGAGSATLSMAYAGAR	P08249	Mdh2	0.441188	0.682581	0.821107	0.288155
AGAIAPCEVTVPAQNTGLGPEK	P14869	Rplp0;Gm8730	0.494388	0.644304	0.75361	0.272433
AGALNSNDAFVLK	CON__Q3SX14		0.435331	0.663745	0.782283	0.27046
AGALQCSPSDVYTK	P26039	Tln1	0.505269	0.789213	0.900172	0.37193
AGALQCSPSDVYTKK	P26039	Tln1	0.507268	0.798953	0.454602	0.239152
AGALQVCPTDSYTK	Q71LX4	Tln1	NA	0.596498	NA	0.226893
AGASISTLAGLSLR	Q8CBY8	Dctn4	0.539743	NA	NA	0.387985
AGATLDILVENMGR	P23780	Glb1	0.288459	0.584811	NA	0.201188
AGAVAEEVLAAIR	P21447	Abcb1a;Abcb1b	0.674945	NA	1.02501	0.586604
AGAVEKGVPLYR	P17182	Abcb1a;Abcb1b	NA	NA	1.0089	6.35605
AGAYDFPSPEWDTVTPEAK	Q6PHZ2	Camk2d;Camk2b;Camk2a;Camk2g	0.362948	0.566826	0.586357	0.184084
AGCAVTSLLASELTK	O08808	Diaph1	0.627422	NA	NA	0.493654
AGCECLNESDEHGFDNCLR	Q8CDN6	Txnl1	0.645491	0.869993	NA	0.515629
AGCECLNESDEHGFDNCLRK	Q8CDN6	Txnl1	0.628391	0.87477	0.465204	0.316551
AGCPMLALEVLSK	Q6PNC0	Txnl1	NA	0.668667	NA	0.276157
AGDFGAAFVER	Q8K010	Cacul1	NA	NA	0.846775	0.312641
AGDLGVDLTSK	Q9DCW4	Cacul1	NA	0.658076	0.771369	0.258032
AGDLVFAK	Q9JMG7	Hdgfrp3	NA	0.63203	0.780453	0.25118
AGDREDITEPAICALR	Q02248	Ctnnb1	0.687588	NA	NA	0.581716
AGDTILNSNHIGR	Q9D773	Ctnnb1	NA	0.645515	NA	0.259272
AGDTVIPLYIPQCGECK	P28474	Adh5	0.378071	0.614785	0.763671	0.238886
AGDVEEDASQLIFPK	Q9D7M8	Polr2d	0.751676	NA	NA	0.696511
AGDWQCPNPGCGNQNFAWR	Q61545	Ewsr1	0.542899	0.761697	0.890622	0.374205
AGEAPTENPAPATEQSSAE	Q9JKB3	Ybx3	0.243982	NA	NA	0.139845
AGEDGHPGKPGRPGER	Q01149	Col1a2	0.88359	NA	0.986993	1.07331
AGEEEHVYSFPNK	Q8VI36	Pxn	0.611967	NA	NA	0.473332
AGELNQLLNAVK	E9Q512	Pdcl	NA	0.476221	NA	0.161671
AGELTEDEVER	F6YVP7	Gm10260;Rps18	0.551086	NA	0.860939	0.375721
AGEQLAPFLPQLVPR	Q6PDI5	Ecm29	0.550339	NA	NA	0.399631
AGEVFIHK	Q99K48	Nono	0.686206	0.905859	1.00767	0.594355
AGEVINQPMMMAAR	Q64727	Vcl	0.422032	0.626441	0.712735	0.238809
AGFAGDDAPR	P60710	Actb;Acta2;Actg2;Actg1;Actc1;Acta1	0.299475	0.474016	0.570947	0.154371
AGFAGDQIPK	Q8R5C5	Actb;Acta2;Actg2;Actg1;Actc1;Acta1	NA	0.800807	NA	0.40337
AGFLAFTQLPK	D4AFX7	Dnajc13	0.444852	0.674465	NA	0.286531
AGFLDLKDFLPK	P26039	Tln1	0.491389	0.947974	0.498739	0.303883
AGFLVLAVLSDGAGDHIR	Q8VI75	Ipo4	0.668237	NA	NA	0.551667
AGFVGGQFWSAYMPCDTQNK	P31428	Dpep1	0.220346	0.488996	NA	0.153584
AGFVGGQFWSAYMPCDTQNKDAVKR	P31428	Dpep1	NA	NA	0.569902	0.140624
AGGAGVPAFYTSTGYGTLVQEGGSPIK	Q9D0K2	Oxct1	0.440691	NA	NA	0.290526
AGGEAGVTLGQPHLSR	Q9Z0N2	Eif2s3y	0.555733	0.71331	0.906936	0.364252
AGGFLMKK	P09411	Eif2s3y	NA	NA	0.845547	0.311311
AGGGSIEVSVPR	Q3TIX6	Fubp3	0.705986	NA	NA	0.612064
AGGIETIANEFSDR	Q61699	Hsph1	0.712982	0.985344	1.06886	0.696812
AGGIETIANEYSDR	Q61316	Hspa4	NA	NA	0.204421	0.0381142
AGGSASAMLQPLLDNQVGFK	O09061	Psmb1	0.457112	0.677931	0.805357	0.286945
AGGSPASYHGSTSPR	Q8CHU3	Psmb1	NA	0.860252	NA	0.491979
AGHGAGKPTAK	Q9QUR6		NA	NA	0.714098	0.208684
AGIATHFVDSEK	Q8QZS1		NA	0.612452	0.704334	0.219896
AGIISTVEVLK	Q11011		NA	0.756461	NA	0.35312
AGIQQVYTR	Q9WTX6	Cul1	0.791714	NA	NA	0.784423
AGKEPGLQIWR	P13020	Gsn	0.441918	0.673581	0.9782	0.326974
AGKFPSLLTHNENMVAK	P53026	Rpl10a	0.522787	0.703974	0.840935	0.327389
AGKLDPHLVLDQLR	Q8VDD5	Myh9;Myh10	0.337274	0.515895	0.671218	0.187886
AGKPVICATQMLESMIK	P52480	Pkm	0.452229	0.70858	0.860438	0.31062
AGLAPLEVR	Q80X90	Flnb	0.415078	NA	NA	0.268138
AGLELLSDQGYR	Q921I9	Exosc4	0.33723	0.419406	0.520092	0.139585
AGLILFGNDDR	Q8R0Y6	Aldh1l1	0.438227	0.728451	0.837115	0.306578
AGLNCSTETMPIK	Q6ZWX6	Eif2s1	0.50566	0.76739	NA	0.358231
AGLNCSTETMPIKINLIAPPR	Q6ZWX6	Eif2s1	NA	NA	0.721926	0.213311
AGLNEMVEYITHSR	Q91V89	Ppp2r5d	0.575768	0.934544	NA	0.496039
AGLNSLEAVK	Q6IRU2	Tpm4	0.254821	0.420832	0.52677	0.132325
AGLNSLEAVKR	Q6IRU2	Tpm4	0.249379	0.414597	0.519375	0.129487
AGLPCQDLEFVQFHPTGIYGAGCLITEGCR	Q8K2B3	Sdha	0.437203	0.701142	NA	0.295348
AGLPGFYDPCVGEEK	Q5U458	Dnajc11	0.361451	NA	NA	0.224278
AGLQAFFQVR	Q61147	Cp	NA	0.697698	NA	0.299082
AGLQFPVGR	F8WIX8	Hist1h2al;Hist2h2ac;Hist2h2aa1;H2afj;Hist1h2aa;H2afx;H2afv;H2afz	0.236081	0.314353	0.412956	0.0962384
AGLQTADKYAALANLDNIFSAGQGGDQGSGFGTTGK	Q8K2K6	Agfg1	0.464086	NA	NA	0.311891
AGLSDLELR	Q6DVA0	Lemd2	0.652778	0.877741	NA	0.527751
AGLSLQQAQEGWFALTGSELR	Q4LDD4	Arap1	NA	0.892598	NA	0.557793
AGLVDFQDEEQVK	Q921H9	Coa7	NA	0.817823	NA	0.425693
AGLVELLLR	Q61235	Sntb2	0.519208	0.799903	NA	0.38241
AGMTHIVR	P27659	Rpl3	0.528413	0.714613	0.83488	0.331774
AGNFYVPAEPK	P14148	Rpl7	0.5003	NA	NA	0.346874
AGNGQWASVIR	Q921M3	Sf3b3	0.59907	0.897305	NA	0.492472
AGNILFTLDGDIK	O54988	Slk	0.600527	NA	0.973683	0.476439
AGNLGGGVVTIER	P67984	Rpl22	0.494515	0.697495	0.856797	0.319605
AGNNMLLVGVHGPR	Q8BTM8	Flna	0.363183	0.576413	0.706466	0.21319
AGNWAAIYQDIR	P35821	Ptpn1	0.710388	NA	NA	0.619607
AGPAWMVTR	Q7TSJ2	Map6	0.70366	NA	1.02791	0.629322
AGPELELTR	Q3UM29	Cog7	0.659331	NA	NA	0.538422
AGPIWDLR	Q7TMK9	Syncrip;Hnrnpr	0.535273	NA	0.906012	0.386273
AGPNIYELR	O55125	Syncrip;Hnrnpr	NA	NA	0.772535	0.246793
AGPRPVVLSGPSGAGK	Q64520	Guk1	0.412214	NA	NA	0.265696
AGQAFRK	Q64433	Hspe1	0.423545	0.70214	0.359486	0.171093
AGQAVDDFIEK	Q9DCD0	Pgd	0.538852	0.741107	0.837508	0.347332
AGQCVIGLQMGTNK	Q08093	Cnn2	0.309707	0.517399	0.643655	0.178401
AGQNSFNLELVVAAK	Q9ET54	Palld	0.616638	NA	0.901315	0.458134
AGQSVIGLQMGTNK	Q9DAW9	Cnn3	0.319256	0.579295	0.698444	0.204475
AGQTLVLLDTEGLEDVEK	Q9Z0E6	Gbp2;Gbp1	0.469062	NA	NA	0.316555
AGQVVTIWASGAGATHSPPTDLVWK	P48678	Lmna	0.458971	0.664295	0.736164	0.264473
AGRLPACVVDCGTGYTK	Q99JY9	Actr3	0.48073	0.703017	0.810262	0.303787
AGSDGESIGNCPFSQR	Q9QYB1	Clic4	0.633887	0.254559	NA	0.171574
AGSNMLLIGVHGPTTPCEEVSMK	Q80X90	Flnb	0.444058	0.615024	0.735872	0.246435
AGSTALYWACHGGHK	Q62422	Ostf1	0.604837	0.930706	NA	0.517919
AGSVADSDAVVK	Q8VED9	Lgalsl	0.557169	0.820444	0.979628	0.435416
AGTEETILYSDIDLK	Q9JHW2	Nit2	NA	NA	0.791332	0.261168
AGTEETILYSDIDLKK	Q9JHW2	Nit2	0.347156	0.936785	0.845654	0.35082
AGTFQAFEQFGQQLLAHGHYASPEIK	P16546	Sptan1	0.439487	0.685819	0.833386	0.291984
AGTGVDNVDLEAATR	Q61753	Phgdh	0.57041	0.771759	0.916281	0.400158
AGTGVDNVDLEAATRK	Q61753	Phgdh	NA	NA	1.00441	6.55822
AGTLSITEFADMLSGNAGGFR	Q9QXS1	Plec	0.513192	0.861322	0.769269	0.366151
AGTNMMMVGVHGPK	Q8VHX6	Flnc	0.40773	0.613224	0.733524	0.237382
AGTQELDDQIQANLPDEK	O35350	Capn1	0.433331	NA	NA	0.28399
AGTQIENIDEDFR	P57780	Actn4	0.380195	0.594567	0.734811	0.227325
AGTQIENIDEDFRDGLK	P57780	Actn4	0.37137	0.579514	0.714836	0.217328
AGTQIENIEEDFRDGLK	Q7TPR4	Actn1	0.344988	0.531516	0.629672	0.183399
AGTQLLAGLR	P43406	Itgav	0.671539	NA	1.05192	0.592313
AGTSLWGGLR	P11688	Itga5	0.845261	NA	NA	0.933008
AGTSPGTPNR	Q91ZX7	Lrp1	NA	NA	1.04385	6.45116
AGTVGRPGAK	Q8CG70	Leprel2	0.73687	NA	NA	0.667553
AGTVVLDDVELR	P25206	Mcm3	0.959712	NA	NA	1.60585
AGVAPLQVK	Q8BTM8	Flna	0.354564	0.564594	0.68341	0.203777
AGVDPLVPLR	Q9QZ08	Nagk	0.402186	NA	0.812421	0.268131
AGVENGKPTHFTVHTK	Q80X90	Flnb	0.424629	0.631089	0.770165	0.255176
AGVGAPVTQVTLQSTQR	Q9QXS1	Plec	0.599343	0.847866	0.915171	0.4552
AGVGVAYMVIGEKER	REV__O89029	Plec	NA	0.688483	NA	0.291575
AGVIFPVGR	Q8CCK0	H2afy;H2afy2	0.364971	0.502957	0.726906	0.201492
AGVLAGHDNR	P62880	Gnb2;Gnb1	0.593165	0.869336	0.956423	0.475644
AGVLAHLEEER	Q8VDD5	Myh9;Myh10	0.350666	0.588217	0.698933	0.211991
AGVLAHLEEERDLK	Q8VDD5	Myh9;Myh10	0.381578	NA	NA	0.240292
AGVLSQADYLNLVQCETLEDLK	P51863	Atp6v0d1	0.496881	NA	NA	0.343464
AGVMALANLLQIQR	Q9CQE8		0.476102	NA	0.881126	0.334815
AGVMGPPGNR	Q01149	Col1a2	0.929098	NA	NA	1.32323
AGVNFSEFTGVWK	P12815	Pdcd6	0.648802	0.90395	NA	0.541466
AGVNTVTTLVENK	P12970	Rpl7a	0.570502	0.764468	0.871481	0.382562
AGVNTVTTLVENKK	P12970	Rpl7a	0.529057	0.75313	0.894355	0.365533
AGVSFSGHR	Q9QXS6	Dbn1	0.477921	0.780906	NA	0.3509
AGVTCIILPAENRK	Q8CGK3	Lonp1	NA	0.692003	0.873452	0.312516
AGVTTEEIDHAVHLACIAR	Q8BP48	Metap1	0.647974	0.78639	NA	0.462332
AGVYPEKDQAENEDGAQENTFSMDPQLER	P39054	Dnm2	0.459369	NA	NA	0.307509
AGYTDQVVIGMDVAASEFYR	P17182	Eno1	0.491513	0.725457	0.819561	0.318008
AGYTTDESSSSSLHTTR	Q9WVR4	Fxr2	0.757217	1.03827	NA	0.783559
AHAFVVQQR	Q9QXS1	Plec	0.6221	0.858531	0.949003	0.488284
AHATGAGPAGR	P26039	Tln1	0.52656	0.815755	0.96799	0.413355
AHATTSNTVSK	O54724	Ptrf	0.407045	0.63774	0.758292	0.249975
AHCIQQMTSK	Q9Z2Q6	2017-09-05	0.335159	0.552712	NA	0.202202
AHDGGIYAISWSPDSTHLLSASGDK	O88342	Wdr1	0.427466	0.628741	0.748189	0.249596
AHDGGIYAISWSPDSTHLLSASGDKTSK	O88342	Wdr1	0.385712	NA	0.707042	0.219247
AHEGARPMR	Q9WUM4	Coro1c;Coro1b	0.39182	NA	0.736856	0.233124
AHEPTYFTVDCTEAGQGDVSIGIK	Q8BTM8	Flna	0.366612	0.549223	0.625105	0.18942
AHETAFLSWFR	Q9D938	Tmem160	0.555595	NA	NA	0.40551
AHEVAQALNK	REV__E9PVZ8	Tmem160	NA	0.592623	NA	0.224504
AHFGLPSVEAEDK	P35585	Tmem160	NA	NA	0.864725	0.333407
AHFNLDESGVLSLDR	Q9JKR6	Tmem160	NA	0.896559	1.08715	0.686605
AHFQNFPNGVTDFIK	Q8BFY9	Tnpo1	0.620248	0.832637	0.969801	0.479025
AHGELHEQFKR	Q8R1A4	Dock7	NA	0.943485	NA	0.718312
AHGFTFTR	P35486	Pdha1	0.364393	NA	0.824642	0.258436
AHGGYSVFAGVGER	P56480	Atp5b	0.363211	0.653319	0.779914	0.24974
AHGHCLHEIFLLR	Q8C0I1	Atp5b	NA	0.945858	NA	0.729038
AHGNSGMVR	O55142	Rpl35a	0.552092	0.771384	0.898841	0.38534
AHGPGLEGGLVGKPAEFTIDTK	Q80X90	Flnb	0.379395	0.585319	0.672749	0.210421
AHGQDLGTAGSCLR	Q63ZW6	Col4a5;Col4a1	0.452337	NA	NA	0.301047
AHIAQLCEK	Q68FD5	Cltc	0.420847	0.662662	0.791488	0.268836
AHISQAAK	P56960	Cltc	NA	NA	1.08543	6.91112
AHIVFDFHQAADGIQEQQR	P46664	Adss	0.733468	NA	NA	0.661131
AHLGTALK	P62267	Rps23	0.539616	0.74846	0.874143	0.362013
AHLGTALKANPFGGASHAK	P62267	Rps23	NA	NA	0.863858	0.332343
AHLLADMAHISGLVAAK	Q9CZN7	Shmt2	0.525482	0.815366	0.922097	0.399053
AHLMEIQVNGGTVAEK	P27659	Rpl3	0.545744	0.694044	0.774911	0.311974
AHLTNQYMQR	D3Z5M2	Gm10110;Pabpc4	0.568072	NA	NA	0.419748
AHLVAVFNEYQR	P97384	Anxa11	0.629135	0.91604	1.01524	0.547559
AHMGMFTELAILYSK	Q68FD5	Cltc	0.421989	0.701492	0.746974	0.269079
AHPQGLVLVTDAVPALGLGNGR	Q8JZV7	Amdhd2	0.430488	NA	NA	0.281488
AHQANQLYPFAISLIESVR	Q9JHU4	Dync1h1	0.460538	NA	0.820789	0.298353
AHQDIHTQLQDVK	Q8BXA1	Golim4	0.649098	0.833454	1.02421	0.51897
AHQLSVTSQVQELQNLLR	Q61595	Ktn1	0.55658	0.646488	1.03181	0.373982
AHQLVMEGYNWCHDR	P63330	Ppp2cb;Ppp2ca	0.699429	0.966448	NA	0.642321
AHQVTDESLESTRR	O09044	Snap23	0.660706	NA	1.057	0.5801
AHQVVEDGYEFFAK	P62141	Ppp1cc;Ppp1ca;Ppp1cb	0.599022	0.835746	0.922865	0.450993
AHQVVEDGYEFFAKR	P62141	Ppp1cc;Ppp1ca;Ppp1cb	0.643799	NA	NA	0.516129
AHSIQIMK	P62717	Rpl18a;Gm17541	0.546362	NA	0.871019	0.37727
AHSSMVGVNLPQK	P09411	Pgk1	0.37299	0.64813	0.793955	0.25394
AHTCFNR	P46935	Nedd4;Smurf1;Smurf2;Hecw2;Hecw1;Nedd4l	0.887688	1.05224	1.09028	1.16323
AHTDFFEAFK	P61202	Cops2	0.494988	0.821337	0.886749	0.376817
AHTDSLNTLVALHQLYQYTQK	B2RXS4	Plxnb2	0.612132	0.740955	NA	0.40675
AHTMTDDVTFWK	Q68FD5	Cltc	0.43543	0.737821	NA	0.311115
AHTYLGIEK	E9Q6R7	Cltc	NA	NA	1.00736	6.29389
AHVIVMAATNRPNSIDPALR	Q01853	Vcp	0.552933	0.839833	NA	0.424734
AHVIVMAATNRPNSIDPALRR	Q01853	Vcp	0.506441	NA	0.984608	0.400991
AHVLAASVEQATENFLEK	P26231	Ctnna1	0.873199	NA	NA	1.03257
AIAAAHTYLLK	Q9CYD3	Crtap	0.736835	0.93941	NA	0.674257
AIAELGIYPAVDPLDSTSR	P56480	Atp5b	0.356524	0.598007	0.725633	0.221493
AIAGTGANVIVTGGK	P42932	Cct8	0.573615	0.805939	0.937129	0.424795
AIAHYEQSADYYKGEESNSSANK	Q9DB05	Napa;Napb	0.663549	1.01308	NA	0.630313
AIANECQANFISIK	Q01853	Vcp	0.541537	0.751898	0.823197	0.348488
AIATPVQGVWDMR	Q8CJG0	Vcp	NA	0.584087	NA	0.21932
AIAVTVQEMVTK	P26039	Tln1	0.54792	0.794281	0.974778	0.416718
AICTEAGLMALR	P62192	Psmc1	0.51777	0.81996	NA	0.392174
AIDLFTDAIK	Q99L47	St13	0.581905	0.828498	0.942691	0.442679
AIDLFTDAIKLNPR	Q99L47	St13	NA	NA	1.06088	7.39013
AIDSLSIEK	Q99LB7	Sardh	0.286036	NA	0.802421	0.224676
AIDTWIESISELHR	Q9DB07	Ift46	0.74435	NA	NA	0.681973
AIEALHGHELRPGR	Q8C2Q3	Rbm14	0.517211	NA	0.93036	0.384478
AIEALKEFNEDGALAVLQQFK	Q7TMK9	Syncrip	0.472529	0.957081	0.804361	0.400593
AIEALKEFNEDGALAVLQQFKDSDLSHVQNK	Q7TMK9	Syncrip	NA	NA	0.736837	0.222497
AIECSYTSADGLK	O88455	Dhcr7	0.531967	NA	NA	0.379608
AIEEGVNHMWTVSAFQQHPR	O88958	Gnpda1	0.340913	0.721617	NA	0.26828
AIEINPDSAQPYK	Q99L47	St13	0.51117	NA	NA	0.35787
AIELFSVGQGPAK	O70310	Cog5	NA	0.616907	0.765569	0.240743
AIELLQEFSDQHPENAAEIK	F8VQC1	Srp72	0.46476	0.762707	NA	0.335745
AIELNPANAVYFCNR	Q8BJU0	Sgta	0.619844	0.848042	NA	0.478875
AIELQPHFPDAYCNLANALK	Q8CGY8	Ogt	0.623735	0.796501	0.944228	0.453281
AIEMELR	O08788	Dctn1	0.489588	NA	NA	0.336268
AIEQLKEQAAAGK	Q8BJW6	Eif2a	0.626545	NA	NA	0.492479
AIESQCYVIAAAQCGR	Q8VDK1	Nit1	0.420498	0.682472	0.812753	0.280227
AIFASGSPFDPVTLPDGR	P06801	Me1	0.507098	NA	0.859797	0.343761
AIFATQR	Q9Z1E4	Me1	NA	0.818153	NA	0.426147
AIFLADGK	Q9WUM3	Coro1b	0.426461	0.732811	0.905612	0.322798
AIFLADGKVFTTGFSR	Q9WUM3	Coro1b	NA	NA	0.334731	0.0679274
AIFLADGNVFTTGFSR	Q9WUM4	Coro1c	0.372033	0.599913	0.696564	0.218089
AIFQTIQNR	Q9EPL8	Ipo7	NA	0.850881	NA	0.475753
AIFVTDR	Q5SYD0	Rbbp7	NA	0.842509	NA	0.462097
AIGAVPLIQGEYMIPCEK	P18242	Ctsd	0.621169	0.46989	NA	0.262318
AIGDVFQKPYVSGEADAASR	Q8CGA0	Ctsd	NA	0.66406	NA	0.272705
AIGGIILTASHNPGGPNGDFGIK	Q9D0F9	Pgm1	0.389961	0.600115	0.63538	0.207099
AIGIDPGYSK	Q8BJU0	Sgta	0.666366	NA	0.981853	0.557235
AIGKDNFTAIPEGTNGVEER	Q62188	Dpysl3	0.344632	0.577295	0.726963	0.214746
AIGNIELGIR	P14873	Map1b	0.596432	NA	NA	0.453706
AIGPHDVLATLLNNLK	Q99NB9	Sf3b1	0.868248	NA	NA	1.01342
AIGSASEGAQSSLQEVYHK	Q9Z2U1	Psma5;Gm8394	0.448072	0.72782	0.82287	0.30552
AIGTEPDSDVLSEIMHSFAK	Q8BKC5	Ipo5	0.746682	0.998999	NA	0.735756
AIGVKPPR	Q01853	Vcp	0.559665	NA	NA	0.41011
AIGVLTSGGDAQGMNAAVR	P12382	Pfkl;Pfkp	0.511933	0.794744	0.884337	0.372458
AIHEFLAAQKK	Q5SQY2	Pfkl;Pfkp	NA	NA	0.961539	0.54302
AIHNKVNIVPVIAK	P42208	Pfkl;Pfkp	NA	NA	0.76772	0.243302
AIHSWLTR	P99026	Psmb4	NA	0.736193	0.922382	0.360433
AIIAPHAGYTYCGSCAAHAYK	Q91VH6	Memo1	0.501073	0.78934	0.895017	0.368649
AIIEDLEPR	Q8BUK6	Hook3	NA	NA	0.397608	0.0844745
AIIEEYLHLNDMK	Q6NZJ6	Eif4g1	0.827916	1.05824	NA	0.954294
AIIGLYNYAHEMTHGASDR	P28660	Nckap1	0.573724	NA	NA	0.426335
AIIIFVPVPQLK	P62082	Rps7;Gm9493	0.520038	0.72404	0.834698	0.332222
AIIKPQYVDQIPK	P61222	Abce1	0.561134	0.940219	NA	0.487927
AIINLAVYGK	Q9WVJ3	Abce1	NA	0.494524	0.755008	0.200098
AIIVEFAQQGLNAALFYENKDPR	Q05D44	Eif5b	0.631811	NA	NA	0.49958
AIIYQYIEEIYHR	P53798	Fdft1	0.782576	NA	NA	0.762952
AIKNDSVVAGGGAIEMELSK	P80313	Cct7	0.600112	NA	NA	0.458285
AIKVEQATKPSFESGR	Q91VM5	Cct7	NA	NA	0.872244	0.342939
AILAELTGR	P35486	Cct7	NA	0.635542	0.784978	0.254047
AILEFAER	O35239	Ptpn9	0.537316	NA	NA	0.385355
AILGSVER	Q9D0R2	Tars;Tarsl2	0.571	NA	NA	0.423149
AILIFNNHGKPR	Q9DCR2	Ap3s1	0.459851	NA	NA	0.307955
AILILDNDGDR	P61924	Ap3s1	NA	0.842509	NA	0.462097
AILNLQWPYK	P43406	Itgav	0.604884	NA	NA	0.464287
AILNYIATK	P13745	Gsta1;Gsta2;Gm10639	0.47544	0.740322	0.850929	0.326867
AILPCQDTPSVK	P24527	Lta4h	0.442763	NA	NA	0.292383
AILQQLGLNSTCDDSILVK	P17710	Hk1	0.425509	0.682925	0.829755	0.286186
AILVDLEPGTMDSVR	P99024	Tubb5;Tubb2a;Tubb3	0.392957	0.573194	0.636589	0.201637
AILVVFANK	P61211	Arl1	0.735268	0.979565	NA	0.702734
AIMTYVSSFYHAFSGAQK	P57780	Actn4;Actn1	0.393347	0.587926	0.703626	0.220853
AINDNTNSR	Q9R0Q3	Tmed2	0.509395	NA	NA	0.356058
AINEAYKEDYHK	P14824	Anxa6	0.412856	0.662029	0.599294	0.217925
AINPINTFTK	Q5FWK3	Arhgap1	0.574866	0.896189	1.03488	0.500219
AINQGGLTSVAVR	Q9QUM9	Psma6	0.453196	0.692714	0.867901	0.307611
AINQIAAALFTIHK	P28660	Nckap1	0.60126	0.827946	NA	0.451751
AINVLLEGNPDTHSWEMVGK	Q80X50	Ubap2l	0.716593	NA	NA	0.630436
AINVQEEK	P16546	Sptan1	0.456427	0.725961	0.867297	0.319846
AIPDLTAPVAAVQAAVSNLVR	Q64727	Vcl	0.389537	0.60306	NA	0.237098
AIPTVNHSGTFSPQTPVPATVPVVDAR	Q8BWW9	Pkn2	0.634182	0.894826	NA	0.521477
AIQAELLK	Q9CR16		NA	0.811066	0.929066	0.423404
AIQAYGMKPHDIFEANDLFENGNMTQVQTTLVALAGLAK	Q9DAW9	Cnn3	0.288929	NA	0.631696	0.167667
AIQDDCQVITAR	Q3UVL4	Vps51	0.474152	NA	NA	0.321371
AIQGATSHHLGQNFSK	Q8CGC7	Eprs	0.521966	0.765718	0.894251	0.367673
AIQIMYQNLQQDGLENVHLEQVR	Q9WVJ3	Cpq	0.326994	0.643065	0.744807	0.231256
AIQINPAFADAHSNLASIHK	Q8CGY8	Ogt	0.639041	0.960614	NA	0.569077
AIQINPAFADAHSNLASIHKDSGNIPEAIASYR	Q8CGY8	Ogt	NA	NA	0.668605	0.184074
AIQLEYSEAR	P14685	Mau2	NA	0.765088	NA	0.362136
AIQLSGTEQLEALK	O88544	Cops4	0.424609	NA	0.838657	0.289006
AIQQLFGK	Q8CCB4	Vps53	0.466228	NA	NA	0.313893
AIRDGVIEASINHEK	P14685	Psmd3	NA	NA	0.851986	0.318408
AISAHFDDSSSSSLK	Q8CCK0	H2afy2	0.277608	NA	NA	0.162594
AISEPNFSVAYANMCR	Q6NZJ6	Eif4g1	0.731327	NA	NA	0.657131
AISFVGSNQAGEYIFER	Q9EQ20	Aldh6a1	NA	0.691028	0.778153	0.274173
AISGVHTVR	Q9Z0N1	Eif2s3x;Eif2s3y	0.532994	NA	NA	0.380707
AISHEHSPSDLEAHFVPLVK	Q76MZ3	Ppp2r1a	0.577453	0.792126	0.724333	0.349605
AISPDKDNFHFEVK	Q61941		NA	0.584972	0.777245	0.233546
AISQGVESVKK	O35857		NA	NA	1.04712	6.83593
AISSSAISR	Q6NVF9	Cpsf6	0.670054	0.946196	NA	0.59257
AISSTEAVLNNRFIK	Q6NZN0	Rbm26;Rbm27	NA	NA	0.633869	0.167461
AISTLNGLR	P70372	Elavl1	0.697785	0.906405	1.03327	0.615269
AITDGQAGFGNDTLSK	Q8BYK6	Ythdf3	NA	0.934974	NA	0.68324
AITGASLADIMAK	Q8BP67	Rpl24	0.580941	0.790849	0.933561	0.420467
AITGASLADIMAKR	Q8BP67	Rpl24	NA	NA	0.949301	0.496975
AITHLNNNFMFGQK	Q8R081	Hnrnpl	0.538469	0.739117	0.817143	0.340053
AITIAGIPQSIIECVK	Q61990	Pcbp2	0.681468	0.481346	0.73671	0.266663
AITIAGVPQSVTECVK	P60335	Pcbp1	0.662367	0.898057	0.999285	0.562363
AITSAYYR	P46638	Rab11b;Rab11a;Rab25	0.631078	0.927285	1.05165	0.566132
AITSGGITYQDQPWHAECFVCVTCSK	P97447	Fhl1	0.320292	0.594128	NA	0.213121
AITTQNCNTK	Q62432	Smad2	NA	NA	1.07691	6.33774
AITTSLTTK	Q6P5E4	Uggt1	0.575119	0.839779	0.974015	0.453855
AITVASQTNCPLYVTK	Q62188	Dpysl3	0.356193	0.612645	0.750153	0.230714
AITVFSPDGHLFQVEYAQEAVK	Q9Z2U0	Psma7;Psma8	NA	0.664589	0.739261	0.249335
AITVFSPDGHLFQVEYAQEAVKK	Q9Z2U0	Psma7;Psma8	0.41338	0.687634	0.798554	0.276202
AITVHPEK	Q91ZX7	Psma7;Psma8	NA	0.939737	NA	0.70226
AIVAGDQNVEYK	P97447	Psma7;Psma8	NA	0.672655	NA	0.279185
AIVAIENPADVSVISSR	P14206	Rpsa	0.483185	0.667799	0.781035	0.284464
AIVDCGFEHPSEVQHECIPQAILGMDVLCQAK	Q9Z1N5	Ddx39a;Ddx39b	0.409102	0.579049	NA	0.233789
AIVICPTDEDLKDR	Q8VDM6	Cad	NA	0.909513	NA	0.600637
AIVQLKPR	Q9QXS1	Plec	0.599664	0.83284	0.964792	0.463252
AIVQLVNK	Q61205	Plec	NA	0.701658	0.831995	0.30031
AIVVTDGER	P06801	Me1	0.498644	NA	NA	0.345219
AIWHAFTALDLDR	Q6A028	Swap70	0.523855	0.83188	0.924185	0.406243
AIYDTPCIQAESDKWQQALK	Q9D8W5	Psmd12	0.430063	NA	NA	0.281115
AIYEAVLR	Q11136	Pepd	0.459597	0.754097	NA	0.329266
AIYEVLFR	Q9QXS1	Plec	0.720826	0.921988	1.02615	0.652158
AIYNNMK	O55143	Atp2a2;Atp2a1;Atp2a3	0.696878	NA	NA	0.59681
AIYNSGQDHVQNEENYAQVLDK	Q9QWY8	Asap1	NA	NA	0.957382	0.525915
AIYQATYR	O55234	Psmb5	0.472137	NA	0.846881	0.316642
AKAEAAEQAALAANQESNIAR	Q9ET78	Jph2	NA	NA	0.768591	0.243928
AKDDSELEGQVISCLK	Q61543	Glg1	0.733837	NA	NA	0.661824
AKDEQSAVSMLKK	Q62261	Sptbn1	0.601387	0.878345	NA	0.482719
AKDINQEVYNFLATAGAK	Q99KI0	Aco2	0.364801	0.645048	0.784289	0.248948
AKDIVPGDIVEIAVGDKVPADIR	O55143	Atp2a2	0.6647	0.961633	NA	0.597107
AKDSDKEGTSNSTSEDGPGDGFTILSSK	Q8CCK0	H2afy2	0.222449	NA	NA	0.125803
AKEAAALGSHGSCSSEVEK	Q9CR51	H2afy2	NA	NA	0.98014	0.653176
AKEAAEQDVEK	P47963	Rpl13	NA	0.723005	1.027	0.403209
AKEALELTDTGLLSGSEER	Q9JHU4	Dync1h1	0.449945	0.679111	0.627218	0.237561
AKEFTNVYIK	P29341	Gm10110;Pabpc4;Pabpc1;Pabpc6	0.572923	0.81432	0.953925	0.433723
AKEILQEEEDLAEIVQLVGK	P50516	Atp6v1a	0.669312	NA	NA	0.55329
AKEVLEEISCYPENNDAK	O70589	Cask	0.343518	NA	NA	0.21043
AKFDAELLEIK	Q9CQK7	Rwdd1	0.621356	NA	NA	0.485579
AKFEELNMDLFR	P20029	Hspa5	0.683534	0.952444	1.03209	0.628981
AKFENLCK	P11499	Hsp90ab1	0.625566	NA	NA	0.49117
AKFYPEDVSEELIQDITQR	P26041	Msn	0.482292	0.66543	0.783878	0.284222
AKGILFVGSGVSGGEEGAR	Q9DCD0	Msn	NA	NA	0.870454	0.34062
AKHPMDTEITK	P17427	Ap2a2	0.441625	0.78724	0.231173	0.162149
AKIDDPTDSKPEDWDKPEHIPDPDAK	P14211	Calr	0.122145	0.337475	0.659282	0.129835
AKKDDTDDEIAK	P35564	Canx	0.182733	NA	0.627799	0.146592
AKKPAVVAK	O70251	Eef1b	0.48935	NA	NA	0.336036
AKLAEQAER	P63101	Eef1d	NA	NA	0.808992	0.275907
AKLDALQDTGMNHHLLLK	P81117	Nucb2	0.686835	0.90055	0.970528	0.579975
AKLDENSAFLQFNWK	P16546	Sptan1	0.340565	NA	0.846317	0.258186
AKLEEHFKNQELR	Q8BKC5	Dock7	NA	NA	0.997546	1.00165
AKLEETITQAR	O08532	Cacna2d1	0.42673	NA	NA	0.2782
AKLEQLFQDEVAK	Q9QXS1	Plec	0.628045	0.832466	0.92217	0.469018
AKLQELEGAVK	Q61879	Plec	NA	0.531822	0.553249	0.157685
AKLQEMESAVK	Q8VDD5	Myh9	0.363463	0.592753	0.720937	0.22044
AKLSELNQK	P16546	Myh9	NA	NA	0.860398	0.32816
AKNEILDEVISLSQVTPK	P58281	Opa1	0.418703	NA	NA	0.271246
AKNGHLAVVAPR	Q9WTI7	Myo1c	0.511504	NA	0.830058	0.331774
AKPEYHK	Q8VDJ3	Hdlbp	0.758966	NA	NA	0.71141
AKPLTDQEKR	Q9ET01	Pygl	0.710044	NA	0.996384	0.627318
AKPPPGGEQEPPPPAPQDVEMK	P14685	Psmd3	0.409071	NA	NA	0.26303
AKPQYKPPDDK	Q7TSJ2	Map6	0.616564	NA	NA	0.479292
AKPSTVEVLENIDK	Q7TQ95	Map6	NA	0.836096	NA	0.452118
AKPVVSFIAGITAPPGR	Q9WUM5	Suclg1	0.338414	0.525547	NA	0.193358
AKQIVWNGPVGVFEWEAFAR	P09411	Suclg1	NA	NA	0.838468	0.303842
AKQTLENER	Q8VDD5	Myh9	0.403583	NA	0.72045	0.230487
AKQTLENERGELANEVK	Q8VDD5	Myh9	0.340417	0.560161	0.714537	0.207329
AKVAPEEVSEVIFGHVLTAGCGQNPTR	Q8CAY6	Acat2;Acat3	NA	NA	0.793239	0.262699
AKVDEFPLCGHMVSDEYEQLSSEALEAAR	Q6ZWV3	Rpl10;Rpl10l	0.64997	0.976675	0.937912	0.581246
AKVYEGSILEADCDILIPAASEK	P26443	Rpl10;Rpl10l	NA	NA	0.749604	0.230785
AKWDSWNK	P31786	Dbi	0.489741	NA	0.948087	0.373623
AKWDSWNKLK	P31786	Dbi	NA	NA	0.837619	0.302969
AKYAYDSAFHPDTGEK	Q99JR1	Dbi	NA	NA	0.785475	0.256554
AKYPDYEVTWADDGY	Q9DAK9	Phpt1	0.603851	NA	NA	0.462982
AKYVYDSAFHPDTGEK	Q91V61	Phpt1	NA	NA	0.783347	0.25491
ALAAAGYDVEK	P43277	Hist1h1e;Hist1h1t;Hist1h1d;Hist1h1c	0.408847	0.59742	0.72239	0.230787
ALAAAGYDVEKNNSR	P43277	Hist1h1e;Hist1h1t;Hist1h1d;Hist1h1c	0.389902	0.635299	0.683861	0.227294
ALAAFLKK	Q9CZX8	Rps19	0.590717	NA	0.416655	0.159941
ALAAGGVGSIVR	Q9CPW4	Arpc5	0.474334	0.720585	0.835741	0.315073
ALAAGGYDVEK	P43276	Hist1h1b	0.197077	0.225436	NA	0.0749546
ALAAGGYDVEKNNSR	P43276	Hist1h1b	0.187613	NA	0.259322	0.0576391
ALADENEFVR	E9PVA8	Gcn1l1	0.535251	0.776276	NA	0.378988
ALADHSMAQTPR	Q9DBG7	Srpr	0.78034	NA	NA	0.757838
ALADLVHSHIQSNK	P22315	Fech	0.423714	0.273901	NA	0.128314
ALADTENLR	Q99LP6	Grpel1	0.664621	NA	1.01526	0.568896
ALADYIR	Q9D1Q6	Grpel1	NA	NA	1.02013	6.32064
ALAEGVLLR	P51855	Gss	0.541432	0.701059	0.842903	0.33385
ALAENSGVK	P42932	Cct8	0.519138	NA	0.840968	0.342262
ALAENSGVKANEVISK	P42932	Cct8	NA	NA	0.498702	0.115092
ALAESWNAAFLESSAK	Q921J2	Rheb	0.721673	NA	1.05723	0.668332
ALAFHPIEPVLITASEDHTLK	O55106	Strn	0.572302	0.811688	NA	0.421562
ALAFHPVEPVLVTASEDHTLK	Q9ERG2	Strn3	0.601736	0.92921	NA	0.514312
ALAGCDFLTISPK	Q93092	Taldo1	0.609482	0.819006	0.990064	0.470447
ALAGGPMISIYDAK	Q64311	Taldo1	NA	0.840042	NA	0.458211
ALAGQAELTR	P59242	Cgn	0.612448	NA	NA	0.473953
ALALGALQNIR	Q60847	Col12a1	0.909568	1.04445	1.05223	1.25596
ALALLEDEEQAVR	Q3TZZ7	Esyt2	0.575768	0.862508	0.957393	0.460733
ALAMGYKPK	Q99JY0	Hadhb	0.61851	NA	NA	0.481835
ALANMHESLEWLAGR	O35382	Hadhb	NA	NA	0.943889	0.480071
ALANSLACQGK	P05064	Aldoart1;Aldoa	0.525031	0.800955	0.91767	0.391157
ALANSLACQGKYTPSGQSGAAASESLFISNHAY	P05064	Aldoart1;Aldoa	NA	NA	0.880263	0.353742
ALAPEYAK	P09103	P4hb	0.53934	0.819439	NA	0.404769
ALAPTWEQLALGLEHSETVK	Q91W90	Txndc5	0.618364	0.947455	0.982643	0.546954
ALASCHSLMQLDDGTLVGDPLEK	Q9EPE9	Atp13a1	NA	NA	0.258036	0.0497425
ALASIDSK	Q64727	Vcl	0.425878	NA	0.707125	0.232749
ALASIDSKLNQAK	Q64727	Vcl	NA	NA	0.717295	0.210558
ALASLMTYK	P26443	Glud1	0.471978	0.687368	0.796696	0.29198
ALASQLQDSLK	Q64727	Vcl	0.421818	0.607133	0.709925	0.232932
ALASQLQDSLKDLK	Q64727	Vcl	0.435424	0.716483	0.7374	0.274693
ALASTCKPELQK	Q3UW53	Fam129a	0.5479	0.882144	1.02233	0.471959
ALASVLLQDHIR	Q91YH5	Atl3	0.613706	0.894291	0.99702	0.516963
ALATNPALR	A2AN08	Ubr4	0.792078	NA	NA	0.785297
ALAVELLDK	Q8BPM2	Map4k5	0.686363	NA	NA	0.57976
ALAVGGLGSIIR	Q9D898	Arpc5l	0.468741	0.70404	0.901392	0.325683
ALCDPLEEVR	E9PVA8	Gcn1l1	0.497394	NA	NA	0.343974
ALCDVGTAISCSR	Q9CRC0	Vkorc1	0.469372	0.845071	0.991191	0.404769
ALCGFTEAAAQAAYLVGVSDPNSQAGQQGLVEPTQFAR	P26039	Vkorc1	NA	0.976529	NA	0.937992
ALCHLVLK	Q9CYG7	Tomm34	0.690086	NA	NA	0.58573
ALCQITDSTMLQAVER	Q9QZE5	Copg1	0.545785	0.787057	0.888145	0.385982
ALDDFVLGSAR	Q9JIG8	Praf2	0.612117	0.867739	0.984865	0.497229
ALDDFYK	Q80X73	Pelo	0.629396	NA	NA	0.496311
ALDDISESIK	Q9D8S4	Rexo2	0.657815	0.878398	0.955307	0.53187
ALDDKNCWEK	Q8CIE6	Copa	0.560092	0.789223	NA	0.400897
ALDEGDIALLK	P46471	Psmc2	0.52828	0.793652	0.919094	0.389943
ALDEYYDKHFTEFVPLR	P50516	Atp6v1a	0.576504	NA	NA	0.429606
ALDFIASK	P57780	Actn4;Actn1;Actn3	0.385009	0.577652	0.653818	0.205254
ALDGDFSEDNR	Q71LX4	Tln2	0.444139	NA	NA	0.293618
ALDIAENEMPGLMR	P50247	Ahcy	0.30459	0.455719	NA	0.161364
ALDIDLDKPLADSEK	O54774	Ap3d1	0.640119	NA	NA	0.510992
ALDIDLDKPLADSEKLPVQK	O54774	Ap3d1	0.487445	NA	NA	0.334174
ALDKLDGTEINGR	Q3TWW8	Srsf6	NA	1.04199	1.05892	9.58557
ALDLDSSCK	Q60864	Srsf6	NA	NA	0.878734	0.351628
ALDLELK	P10107	Anxa1	0.550319	0.796897	0.851479	0.381093
ALDLELKGDIEK	P10107	Anxa1	0.564308	0.826246	0.403801	0.248374
ALDLFSDNAPPPELLEIINEDIAK	Q922R8	Pdia6	0.492919	NA	NA	0.339542
ALDLIEVLVTK	Q7TPV4	Mybbp1a	0.801303	1.01267	NA	0.851811
ALDLLDR	Q63844	Mapk3	0.47088	NA	0.918319	0.348577
ALDLLYGMVSK	O54774	Mapk3	NA	0.907852	NA	0.596091
ALDLVAAK	P14685	Psmd3	0.507801	0.762055	0.897749	0.361184
ALDPAEQHLR	Q9CPZ8	Ppm1g	NA	NA	0.756881	0.235701
ALDTMNFDVIK	P29341	Pabpc1;Pabpc6;Pabpc2	0.544066	0.786993	0.89235	0.386425
ALDVGSGSGILTACFAR	P23506	Pcmt1	0.450175	0.663017	0.872189	0.29811
ALDVIQAGK	Q6NZB0	Pcmt1	NA	1.05219	NA	9.6619
ALDYYMLR	P26039	Tln1	0.543858	0.830239	0.960914	0.427014
ALEATIEYIK	Q71LX4	Tln1	NA	NA	0.588174	0.147859
ALEATTEHIR	P26039	Tln1	0.512955	0.828122	0.955694	0.408401
ALEAVFGK	Q91VM5	Rbmxl1;Rbmx	NA	0.681818	0.812127	0.283044
ALEDETKNHEAQIQDMR	Q61879	Myh10	0.261169	0.26658	0.607131	0.123788
ALEEAGFK	O08529	Capn2	0.476914	NA	NA	0.324004
ALEEAGFKLPCQLHQVIVAR	O08529	Capn2	0.446691	0.740239	0.841933	0.314604
ALEEALEAK	Q61879	Myh10;Myh11	0.276746	0.45319	0.594614	0.152597
ALEEALEAKEEFER	Q61879	Myh10	0.243433	NA	NA	0.139482
ALEEAMEQK	Q8VDD5	Myh9	0.375172	0.571065	0.706012	0.213986
ALEEERPSLR	Q91VI7	Rnh1	0.545661	0.776652	0.768575	0.343344
ALEEYQQQLENELK	E9Q6R7	Utrn	0.411009	NA	NA	0.264673
ALEHAFK	Q9JHU4	Dync1h1	0.481261	NA	NA	0.328177
ALEHAFKLEHIMDLTR	Q9JHU4	Dync1h1	NA	NA	0.991195	0.78874
ALEHFTDLYDIK	Q68FD5	Cltc	0.406539	0.625317	0.802072	0.257359
ALEHFTDLYDIKR	Q68FD5	Cltc	0.416239	0.67913	0.79345	0.273062
ALEHHRSEIQAEQDRK	Q8CAQ8	Cltc	NA	NA	0.752882	0.232982
ALEHLHSK	O09110	Map2k3;Map2k6	0.773001	NA	NA	0.741404
ALEIIPR	P80313	Cct7	0.593859	0.885067	0.985697	0.493521
ALELCEILAK	Q61239	Fnta	0.479194	0.786541	NA	0.354308
ALELDGQSVK	Q9WUD1	Stub1	0.758361	0.862982	1.05432	0.668856
ALELDPNLYR	Q61879	Myh10;Myh11	0.261475	0.464714	0.586065	0.151174
ALELDSNLYR	Q8VDD5	Myh9	0.385111	0.60565	0.715433	0.226451
ALELEQER	P26041	Msn;Rdx	0.470563	0.669109	NA	0.294469
ALELTGLK	P09405	Ncl	0.702044	0.90541	1.00199	0.61016
ALENDPDCR	Q99K51	Pls3;Lcp1	0.439223	0.730939	NA	0.309592
ALENDPDCRHVIPMNPNTDDLFK	Q99K51	Pls3;Lcp1	NA	NA	0.806374	0.273638
ALENPDTASLLGR	Q6PB44	Ptpn23	0.530428	NA	NA	0.377967
ALEQALEK	P97449	Ptpn23	NA	0.552109	0.683343	0.196116
ALEQNPDDAQYYCQR	Q9CX34	Sugt1	0.78723	1.04163	NA	0.844319
ALEQQVEEMK	Q8VDD5	Myh9	0.385119	0.586519	0.688328	0.215371
ALEQQVEEMKTQLEELEDELQATEDAK	Q8VDD5	Myh9	0.305951	0.551866	0.633409	0.182602
ALEQQVEEMR	Q61879	Myh10	NA	0.516247	0.571327	0.158605
ALERPYTSK	Q99J77	Nans	0.38219	NA	NA	0.240787
ALESDMAPVLIMATNR	Q9WTM5	Ruvbl2	NA	0.686586	NA	0.290057
ALESPERPFLAILGGAK	P09411	Pgk1	0.350999	0.635763	0.780587	0.242685
ALESSIAPIVIFASNR	P60122	Ruvbl1	0.500799	0.767079	0.860968	0.349481
ALETLQGQLEEK	E9Q7G0	Numa1	0.275105	NA	0.635999	0.166176
ALEVAEYLTPVLK	Q9CPX6	Atg3	NA	0.835244	0.800219	0.368112
ALEVFPEFAAAHSNLASVLQQQGK	Q8CGY8	Ogt	0.646543	NA	NA	0.519997
ALEYLQQEVEER	Q9JLI8	Sart3	0.450918	0.803168	NA	0.348522
ALFDFNGNDEEDLPFK	Q64010	Crk	0.478827	0.748367	0.847402	0.330022
ALFDFNGNDEEDLPFKK	Q64010	Crk	0.493294	0.764626	0.965507	0.375656
ALFDFNGNDEEDLPFKKGDILR	Q64010	Crk	NA	NA	1.06109	7.41161
ALFLHNR	P43406	Itgav	0.695373	0.962414	NA	0.634224
ALFLIPR	P97820	Map4k4;Mink1;Tnik	0.740805	1.0408	NA	0.757151
ALFNAQFGSIFR	Q91X76	Nt5dc2	0.572887	NA	NA	0.425353
ALGALVDNCAPGLCPDWEAWDPNQPVQNAR	Q8VHX6	Flnc	0.364175	0.579568	0.658936	0.203271
ALGALVDSCAPGLCPDWDSWDASKPVNNAR	Q8BTM8	Flna	0.298009	0.503218	0.605407	0.166306
ALGALVDSCAPGLCPDWESWDPR	Q80X90	Flnb	0.415888	0.597701	0.698167	0.226397
ALGALVDSCAPGLCPDWESWDPRKPVDNAR	Q80X90	Flnb	NA	NA	0.276264	0.053888
ALGDFDYK	P49443	Ppm1a	0.588121	0.895578	NA	0.482608
ALGDLISATK	P26039	Tln1	0.508455	0.792698	0.906471	0.376646
ALGEYLER	Q9JHU4	Dync1h1	0.481503	0.771067	NA	0.347836
ALGHQLGR	Q9JHU4	Dync1h1	0.428205	NA	NA	0.279488
ALGNICYDSHEGR	E9Q912	Rap1gds1	0.430563	NA	0.886328	0.312466
ALGNSEEATMLQHR	E9Q6R7	Utrn	0.604368	0.861248	NA	0.474582
ALGPEQLLR	P36916	Gnl1	0.485927	NA	NA	0.332695
ALGQNPTNAEVLK	Q60605	Myl6;Myl6b	0.497343	0.744244	0.853979	0.337176
ALGQNPTNAEVLKVLGNPK	Q60605	Myl6;Myl6b	NA	NA	0.874632	0.346084
ALGVLAQLIWSR	Q9CZU6	Cs	0.452646	NA	NA	0.301329
ALGVNAMLR	P62965	Crabp1	0.468026	0.669282	0.7974	0.285106
ALGVSNFNHFQIER	P45377	Akr1b8;Akr1b10	0.596953	0.7375	0.839534	0.372639
ALGYFAVVTGK	P58281	Opa1	0.440231	NA	NA	0.290115
ALHFVFK	Q9CPV4	Otub2	NA	0.786875	NA	0.386469
ALHHGIDLEK	Q922B2	Otub2	NA	NA	0.871361	0.34179
ALHIPESLPR	P16675	Ctsa	0.537423	0.841541	NA	0.415693
ALHLVEDLR	Q8C8U0	Ppfibp1	0.770963	NA	NA	0.736935
ALHSLLLR	Q61205	Pafah1b3	0.446606	0.691586	NA	0.294868
ALIADSGLK	Q9Z2I9	Sucla2	0.448887	NA	0.896453	0.326395
ALIAEATK	P19096	Fasn	0.762504	NA	0.997331	0.722479
ALIAGGGAPEIELALR	P80315	Cct4	0.560362	0.81346	0.94806	0.424334
ALIDQEVK	P97823	Lypla1	0.464651	NA	0.864619	0.320718
ALIDYENSNK	Q9D8U8	Snx5	0.542962	NA	0.835039	0.355851
ALIESYQNLTR	Q8CBW3	Snx5	NA	0.751038	NA	0.347614
ALINADELANDVAGAEALLDR	P16546	Sptan1	0.464929	NA	NA	0.312678
ALIQCAK	Q64727	Vcl	0.411578	0.576579	0.722679	0.226113
ALIQLPPYISQCDEVLQFFETRPEDLNPPKEEHIGK	A2AAY5	Sh3pxd2b	0.525459	NA	NA	0.372704
ALIQYFSPYVSADMHK	Q99LD4	Gps1	NA	0.772751	NA	0.370427
ALITFAGMIPYR	Q8BJ71	Nup93	NA	NA	0.255283	0.0491251
ALIVDESCRR	Q8BQ30	Ppp1r18	0.502982	NA	0.914123	0.367028
ALIVEPSR	Q91VR5	Ddx1	0.489016	0.744203	NA	0.338308
ALIVEPSRELAEQTLNNVK	Q91VR5	Ddx1	0.463113	0.713042	NA	0.311583
ALIVVPYAEGVIPDETK	E9Q6E5	Srsf11	0.681498	NA	NA	0.572064
ALIVVQQGMTPSAK	Q80UW8	Polr2e	0.80218	NA	NA	0.810199
ALKDEEK	P21107	Tpm3-rs7;Tpm3	0.262988	NA	0.513804	0.12755
ALKDEEKMELQEIQLK	P21107	Tpm3-rs7;Tpm3	0.211636	NA	NA	0.118898
ALKDKIEK	P08113	Hsp90b1	0.595093	NA	0.926923	0.448756
ALKEASMVITESPAALQLR	P54116	Eif3m	NA	NA	1.02645	6.34841
ALKNHEDKIR	Q9WVK4	Eif3m	NA	NA	0.831174	0.296481
ALLAEHLLKPLPADR	Q9JL62	Gltp	0.674002	NA	1.05783	0.597804
ALLAMYTNQAEQCR	F8VQC1	Anxa6	NA	0.578803	NA	0.216164
ALLANALTSALR	Q9CR67	Tmem33	0.635409	0.915414	1.05023	0.562748
ALLAPLASHEAGEAEPGSQER	O88448	Klc2	0.512647	NA	NA	0.359383
ALLDFEDK	Q9EQK5	Mvp	0.556285	0.851718	0.944436	0.439372
ALLDFEDKNGDK	Q9EQK5	Mvp	0.542313	NA	NA	0.390785
ALLELQLEPEELYQTFQR	P58252	Eef2	0.576702	NA	NA	0.429839
ALLELVSVR	REV__Q3T9X0		0.443195	0.721314	NA	0.30689
ALLENEK	P26041	Msn	0.490651	NA	NA	0.337311
ALLENEKK	P26041	Msn	0.490926	NA	0.834584	0.321473
ALLEVLGR	Q99KB8	Hagh	0.393406	0.761091	NA	0.304184
ALLEVVQSGGK	Q9Z2U0	Psma7;Psma8	0.42598	0.682943	0.796157	0.277478
ALLFIPR	P11499	Hsp90ab1	0.623961	0.897094	1.02142	0.534081
ALLFVPR	P07901	Hsp90aa1	0.554089	0.797697	0.951296	0.41449
ALLLSTYIK	P17427	Ap2a2;Ap2a1	0.47905	0.756576	NA	0.339558
ALLPLALEGTDVGQTK	Q99KD5	Unc45a	0.499875	NA	NA	0.346449
ALLQGKGDSEHK	Q8VDD5	Abcf3	NA	NA	0.756364	0.235347
ALLQGKGDSEHKR	Q8VDD5	Abcf3	NA	NA	0.714896	0.20915
ALLQMVQQFGVDFEKR	P39054	Dnm2	0.526201	NA	NA	0.373486
ALLQNNTLTELR	Q8BVA4	Lmod1	0.648593	0.73314	NA	0.428056
ALLQSSASR	P50580	Lmod1	NA	NA	0.919614	0.420153
ALLSAPWYLNR	P29416	Hexa	0.605709	0.897622	NA	0.498178
ALLSHDSGSDHLAFVR	Q99PU8	Dhx30	0.712858	NA	NA	0.62389
ALLSTLHTVLWDGESR	Q99KY4	Gak	NA	1.03911	NA	9.6214
ALLSTLTR	Q8BN58	Arhgap28	0.609589	NA	NA	0.470277
ALLTGNFESAVDLCLHDNR	Q3UPL0	Sec31a	0.610243	NA	NA	0.471116
ALLTPVAIAAGR	P47791	Gsr	0.388289	0.601151	0.823909	0.252006
ALLTPVAIAAGRK	P47791	Gsr	NA	NA	0.840705	0.306166
ALLVHDLQK	Q6DFZ1	Gsr	NA	1.00643	NA	9.58125
ALMGLYNGQVLCK	Q8BMS1	Hadha	0.419593	NA	NA	0.272013
ALMLQGVDLLADAVAVTMGPK	P63038	Hspd1	0.496868	NA	NA	0.343451
ALMPVLLQGQAR	Q9Z1Q2	Abhd16a	0.657417	NA	NA	0.535621
ALMTVGKEPFPTIYVDSQKENER	Q8BP47	Nars	0.498729	NA	NA	0.345304
ALNAGYILNGLTVSIPGLEK	Q9QZE5	Copg1	0.590768	NA	0.931475	0.446741
ALNEACESVIQTACK	Q61543	Glg1	0.700733	NA	1.04158	0.6299
ALNEGGLQSIPK	Q921G7	Glg1	NA	0.631605	NA	0.24965
ALNLAYSSIYGSYR	Q7TMB8	Cyfip1	0.547019	NA	NA	0.395953
ALNRPPTYPTK	P59325	Eif5	0.681448	NA	NA	0.571984
ALNVAPVRDTK	Q8C181	Mbnl2	0.787338	NA	NA	0.774026
ALPFWNEEIVPQIK	Q9DBJ1	Pgam1	0.349026	0.604109	0.740391	0.224966
ALPGHLKPFETLLSQNQGGK	P19157	Gstp1;Gstp2	0.55173	0.711666	0.821143	0.335429
ALPGMGTTIDVILINGR	Q05D44	Eif5b	0.684124	NA	NA	0.576203
ALPLIVGAQLIHADK	Q3TEA8	Hp1bp3	0.724191	0.965677	1.07315	0.699905
ALPPALAALR	Q9JHK4	Rabggta	0.500425	0.411651	NA	0.195438
ALPPLWENLDLVPAGDR	Q9QZA0	Ca5b	NA	0.790449	NA	0.390697
ALQAAIQQLAEAQPEATAK	E9PVA8	Gcn1l1	0.334713	NA	NA	0.203768
ALQALQQEHK	Q9CQ80	Vps25	NA	0.762252	NA	0.359136
ALQASALK	P05064	Aldoart1;Aldoa	0.539701	0.802159	0.94057	0.405809
ALQDEWDAVMLHSFTLR	Q99KP6	Prpf19	0.609984	0.866322	NA	0.482261
ALQDLENAASGDATVR	Q9CSU0	Rprd1b	0.634449	NA	0.83716	0.442354
ALQDLGLR	Q99LD8	Ddah2	0.30414	0.689961	0.841539	0.261126
ALQDLVDLLDTGQEK	Q6ZWR6	Syne1	0.555714	NA	NA	0.405643
ALQDSHVIVEGGSGEGQGSPSLLLSDDETK	Q5SVR0	Syne1	NA	NA	0.759201	0.237298
ALQDVQIR	Q3UJB9	Edc4	0.694964	NA	NA	0.593662
ALQEFSELNER	Q7TT50	Prpf6	NA	0.851132	NA	0.476173
ALQEGEGDLSISADR	Q9ER72	Cars	0.64986	NA	0.9966	0.542266
ALQEQLSEIR	Q8K389	Cdk5rap2	0.454827	NA	NA	0.303326
ALQFLEQVK	P80317	Cct6a	0.575191	0.788213	0.918666	0.411267
ALQGASQIIAEIR	Q8K1M6	Dnm1l	0.508648	0.850198	1.00156	0.429021
ALQHMTDFAIQFNK	Q9DBG3	Ap2b1	0.398308	0.601931	0.764574	0.240007
ALQIEACNK	Q9Z0J1	Reck	0.580378	NA	NA	0.434201
ALQILQSIDPK	O88811	Reck	NA	NA	0.913314	0.407578
ALQKPHDSR	REV__Q8BZ81	Reck	NA	NA	0.770822	0.245543
ALQNAVSTFVNR	Q99LI8	Hgs	0.56738	0.82976	0.974355	0.444273
ALQQLQR	Q99LJ6	Gpx7	0.609299	0.912622	0.992867	0.522519
ALQQYTLEPSEKPFDLK	Q9QZE5	Copg1	0.570502	0.800906	0.932513	0.419152
ALQSGQCAGAALDVFTEEPPRDR	Q61753	Phgdh	0.532295	NA	0.852862	0.357428
ALQSLACGKPTQR	Q9JLV5	Cul3	0.592469	NA	NA	0.448819
ALQSVGQIVGEVLK	P62334	Psmc6	0.536006	0.717242	0.917506	0.360619
ALQSVVQAVPLHELR	Q8BJY1	Psmd5	0.514987	0.761388	NA	0.360053
ALQVELIPTGEIIR	Q9WTI7	Psmd5	NA	0.586386	NA	0.220706
ALQVGCLLR	P17426	Ap2a1	0.588189	0.766285	NA	0.405773
ALRPDMGYNTLANFR	Q9ES74	Nek7	0.432766	NA	NA	0.283491
ALRTDYNASVSVPDSSGPER	P61979	Hnrnpk	0.692582	NA	0.564513	0.297341
ALRYPMAVGLNK	A0A140T8K6	Hnrnpk	NA	NA	0.925259	0.432289
ALSADQGSYR	Q9WV91	Ptgfrn	0.815638	NA	NA	0.845426
ALSAGNIDDALQCYSEAIK	Q60864	Stip1	0.552713	0.752379	0.883328	0.372398
ALSAGNIDDALQCYSEAIKLDPQNHVLYSNR	Q60864	Stip1	NA	NA	0.911883	0.404848
ALSDADVQK	P50518	Atp6v1e1	0.7291	NA	1.05979	0.681549
ALSDHHVYLEGTLLKPNMVTPGHACPIK	P05063	Aldoc	0.430083	0.527677	NA	0.220001
ALSDHHVYLEGTLLKPNMVTPGHACTQK	P05064	Aldoart1;Aldoa	0.503254	0.781727	0.443922	0.229526
ALSDLIGATK	Q71LX4	Tln2	0.410294	0.600646	0.772814	0.244247
ALSEIAGITLPYDTLDQVR	Q91VD9	Ndufs1	NA	0.810581	1.03086	0.488299
ALSGYCGFMAANLYAR	Q9JIF7	Copb1	0.550218	NA	0.871536	0.380558
ALSIFNELR	Q8BGZ4	Cdc23	NA	0.867618	NA	0.505516
ALSMPLNGLK	Q9QYB1	Clic4	0.652898	0.916662	1.01129	0.568407
ALSMPLNGLKEEDKEPLIELFVK	Q9QYB1	Clic4	0.59222	NA	NA	0.448513
ALSNLESIPGGYNALRR	Q8R317	Ubqln1	0.709935	NA	1.09436	0.662066
ALSPQDYVATVADALK	Q99MR3	Slc12a9	NA	0.763394	NA	0.36034
ALSQLAEVEEK	Q9WV80	Slc12a9	NA	0.778972	0.867684	0.362465
ALSSEGKPYVTK	P16546	Sptan1	0.419071	0.653442	0.722814	0.248105
ALSSEGKPYVTKEELYQNLTR	P16546	Sptan1	0.35616	NA	NA	0.220152
ALSSQHQAR	P20029	Hspa5	0.701091	0.939992	1.09835	0.659307
ALSTGEKGFGYK	P17742	Hspa5	NA	NA	0.816906	0.282959
ALSTGEKGFGYKGSSFHR	P17742	Hspa5	NA	NA	0.810094	0.276871
ALSVGLVR	Q9WVJ2	Psmd13	0.503081	0.758909	NA	0.352605
ALSVLGCGHTSSTK	A2AN08	Ubr4	NA	0.891611	NA	0.555506
ALTDAGCNLSPLQYIK	Q8BRF7	Scfd1	NA	0.876034	0.949361	0.516137
ALTDKVTDLLGGLFSK	O35857	Timm44	0.697071	NA	NA	0.597128
ALTGGIAHLFK	O08749	Dld	0.38304	0.548202	0.818585	0.23601
ALTGHLEEVVLAMLK	P10107	Anxa1	0.558518	0.78584	0.88905	0.392014
ALTIHDTKK	Q8C7R4	Uba6	0.517468	NA	NA	0.364354
ALTLGALTLPLAR	Q3U7R1	Esyt1	0.44462	0.755098	0.930529	0.343454
ALTLIAGSPLK	Q6ZQ38	Cand1	0.462701	0.73314	0.8194	0.311051
ALTLQDLDNIWAAQAGK	P70398	Usp9x	NA	0.965412	NA	0.841066
ALTNLPHTDFTLCK	Q9DBZ5	Eif3k	0.694778	0.875514	NA	0.570454
ALTPPADPPR	Q3TJD7	Eif3k	NA	0.656825	NA	0.267378
ALTPPADPPRYTFAPSASLNK	Q3TJD7	Eif3k	NA	NA	0.538337	0.12882
ALTPQTAETDAIR	Q8K0G5	Tssc1	0.618597	NA	NA	0.48195
ALTQGPWWAPK	Q8R3B1	Atxn2	NA	NA	0.653667	0.176726
ALTQPLGLLR	O35682	Myadm	0.44889	0.715348	0.792266	0.293157
ALTQTGGPHVK	Q8BTM8	Flna	0.354947	0.561778	0.682053	0.202907
ALTQVLSQANTGGVQSTLLLNNEGSLLAYSGYGDTDAR	Q9JHS3	Lamtor2	0.517072	NA	NA	0.363943
ALTSELANAR	P26041	Msn	0.503278	0.698594	0.825874	0.314096
ALTSELANARDESK	P26041	Msn	0.539658	NA	NA	0.387893
ALTSELANARDESKK	P26041	Msn	0.506173	NA	NA	0.352785
ALTSFER	Q8BMS1	Msn	NA	NA	0.816343	0.282448
ALTTMGFR	Q6P069	Sri	0.416488	NA	0.847019	0.288904
ALTTQLIEQTK	Q8C1A5	Thop1	0.502066	0.696032	0.787912	0.301781
ALTVPELTQQMFDAK	P68372	Tubb4b;Tubb6;Tubb3;Tubb4a	0.423398	0.549865	0.63205	0.200457
ALTVPELTQQMFDSK	Q7TMM9	Tubb2a	0.437554	0.590717	NA	0.247894
ALTVPELTQQVFDAK	P99024	Tubb5	0.391576	0.544569	0.627162	0.192837
ALVADSHPESER	Q62261	Sptbn1	0.602796	0.957945	NA	0.532912
ALVAIGTHDLDTLSGPFTYTAK	Q9WUA2	Farsb	0.438741	0.683882	0.839822	0.29287
ALVAYYQK	P14131	Rps16	0.570373	0.811846	0.901568	0.414608
ALVDELEWEIAR	Q9QXT0	Cnpy2	0.51062	0.85931	1.01397	0.437558
ALVDGCATK	O88207	Col5a1	0.867088	NA	NA	1.00904
ALVDGPCTR	Q9CR57	Rpl14	0.541663	NA	0.840913	0.358007
ALVDHENVISCPHLGASTK	Q61753	Phgdh	0.571202	0.789075	0.891472	0.400863
ALVDSLSAR	Q8CC86	Phgdh	NA	NA	0.703959	0.202876
ALVEEALAQR	Q9JK81	Myg1	0.523378	NA	0.934826	0.39105
ALVEGPLNNLR	Q9EPU0	Upf1	0.702452	NA	NA	0.60609
ALVENCLVPDLWIR	Q9JLI8	Upf1	NA	0.709063	NA	0.308662
ALVFQPVTELK	P47857	Pfkm	0.486387	0.867109	0.883705	0.391417
ALVHERDEAAYGALR	P97372	Psme2	0.479595	NA	NA	0.326574
ALVILAK	Q99LX0	Park7	0.421487	NA	NA	0.273647
ALVLAQIR	Q7TT37	Ikbkap	0.649258	NA	NA	0.523852
ALVLELCCNDESGEDVEVPYVR	Q02053	Uba1	0.486286	NA	NA	0.333045
ALVLETLNESR	Q91W34		0.380678	NA	NA	0.239565
ALVPMFVR	P37040	Por	0.710991	NA	NA	0.620649
ALVQTQDHLQLFLQQLAGK	Q8C7X2	Emc1	0.593579	0.927757	NA	0.506504
ALVSAQWVAEALK	Q99J99	Mpst	0.314392	0.653462	0.762018	0.235342
ALVSEEGEGKNPVDYIQGLLDLK	Q9JLV5	Mpst	NA	0.966661	NA	0.850256
ALVSYDGLNQR	Q99M71	Epdr1	NA	0.78145	1.01309	0.445787
ALVTGYFMQVAHLER	O35286	Dhx15	0.743728	NA	NA	0.680757
ALVTLGNNAAFSTNQAIIR	Q9D0L7	Armc10	0.457939	0.775304	0.947076	0.360368
ALWEDEGVR	Q6R0H7	Gnas	0.54961	0.7939	NA	0.397028
ALWFQGR	Q8K310	Matr3	0.735513	NA	NA	0.664981
ALYDEESTIIHHYAFSENPTVFK	Q8BHT6	B3galtl	0.537551	NA	NA	0.385609
ALYDFEPENDGELGFR	Q62419	Sh3gl1	0.685366	0.956801	NA	0.617832
ALYDTFSAFGNILSCK	P29341	Gm10110;Pabpc4;Pabpc1;Pabpc2	0.550178	0.769321	0.903848	0.385047
ALYDYAGQEADELSFR	Q99JB8	Pacsin3	0.592203	NA	NA	0.448493
ALYEAGER	P10107	Anxa1	0.565972	0.80038	0.922409	0.413239
ALYEAGERR	P10107	Anxa1	0.517281	0.822208	NA	0.393079
ALYEGYAAVTDAPPECFLTLR	Q99KK7	Dpp3	0.478507	NA	NA	0.325529
ALYEQSLHIK	P61202	Cops2	0.534451	NA	NA	0.382269
ALYETELADARR	P14733	Lmnb1	0.189292	0.257539	0.26315	0.0637238
ALYGDTLVTGFAR	Q3ULD5	Mccc2	0.544149	NA	NA	0.392795
ALYHLFSHPIER	Q3U284	Tmem231	0.48561	NA	NA	0.332387
ALYLIATNGTPELQNPEK	Q8CIN4	Pak1;Pak2	0.615532	0.802129	NA	0.446648
ALYLSDNDFEILPPDIGK	Q01730	Rsu1	0.453459	NA	0.811203	0.290424
ALYPSSVGQPFQGAYLEINKNPK	P46735	Macf1	NA	0.506132	NA	0.176372
ALYSNILGEENTYLWR	Q8VEM8	Slc25a3	NA	0.67309	NA	0.279518
ALYTFEPR	Q62422	Slc25a3	NA	0.927258	1.05774	0.750335
ALYYLQIHPQELR	Q3U1J4	Ddb1	0.882494	NA	0.986535	1.06854
AMADPEVQQIMSDPAMR	Q60864	Stip1	NA	0.681745	0.79102	0.274985
AMDEIQPDLR	Q9D1C8	Vps28	0.733795	NA	NA	0.661744
AMDFYDPAR	O88428	Papss2	0.775382	NA	NA	0.746677
AMDLVQEEFLQR	Q9JK81	Myg1	0.525211	NA	NA	0.372443
AMDSDWFAQNYMGR	Q99JY0	Hadhb	0.564403	0.903855	NA	0.469354
AMDVYQK	Q60864	Stip1	0.490988	NA	NA	0.337642
AMEALALAER	Q99PL5	Rrbp1	0.716505	0.968342	NA	0.666728
AMEAVAAQGK	Q9DBJ1	Pgam1;Pgam2	0.387383	0.645833	0.812332	0.26114
AMEIAEALGR	K9J7B2	Ugt1a6b;Ugt1a5;Ugt1a10;Ugt1a8;Ugt1a9;Ugt1a7c;Ugt1a6;Ugt1a2;Ugt1a1	0.328237	NA	0.865634	0.261094
AMEVDERPTEQYSDIGGLDK	O88685	Psmc3	0.482257	0.708999	0.334731	0.176154
AMFEQMR	Q9DBZ5	Eif3k	0.584148	NA	NA	0.438713
AMGIMNSFVNDIFER	Q8CGP2	Hist1h2bp;Hist1h2bk;Hist1h2bc;Hist2h2bb;Hist1h2bh;Hist1h2bb;Hist1h2bm;Hist1h2bf;Hist3h2ba;Hist3h2bb;Hist2h2be	0.236332	0.324664	0.421523	0.0989723
AMGNLQIDFADPQR	P08752	Gnai2	NA	0.466595	NA	0.157118
AMGVVVATGVNTEIGK	O55143	Atp2a2	0.672013	NA	NA	0.55739
AMIEVINHK	Q64514	Tpp2	0.556855	NA	NA	0.40693
AMKDEEK	P58774	Tpm2;Tpm4	0.30722	NA	0.598282	0.160726
AMLESIGVPLEK	Q91WQ3	Yars	0.45273	0.710328	NA	0.305892
AMLSANIR	Q68FD5	Cltc	0.438455	0.708274	NA	0.299043
AMLSGPGQFAENETNEVNFR	P83940	Tceb1	NA	0.786713	NA	0.386279
AMNANWHPGCFR	Q91XD2	Lims2	0.609146	0.861208	NA	0.478395
AMNNSWHPECFR	Q99JW4	Lims1	0.479665	0.751364	0.841429	0.329716
AMQDAEVSKSDIGEVILVGGMTR	P38647	Hspa9	0.505073	NA	NA	0.351673
AMQEQLENYDFTK	Q9EQP2	Ehd4	0.504754	0.733341	0.824882	0.3272
AMQGLTGR	P26369	U2af2	0.653764	NA	0.918544	0.511127
AMQHAEVYYK	Q9D0B6	Pbdc1	NA	NA	0.910832	0.402872
AMTGVEQWPYR	P80318	Cct3	0.549854	NA	0.975461	0.430449
AMTLMEYLIK	Q80VP1	Cct3	NA	0.6992	NA	0.300327
AMVEAVQLIADGK	Q8K009	Cct3	NA	0.753285	NA	0.349881
AMVEAVQLIADGKAPR	Q8K009	Cct3	NA	NA	0.900234	0.384154
AMVLDLR	P97372	Psme2	0.467587	0.786401	NA	0.348507
AMVNKDDIQK	Q61879	Myh10	0.25074	NA	0.580036	0.144529
AMVNLQIQK	Q91WS0	Cisd1	0.394336	0.611509	0.763364	0.241381
AMVSEFLK	P10107	Anxa1	0.563262	0.798793	0.897193	0.403087
AMYLPDTLSPADQLK	Q9Z2I0	Lrrfip2;Lrrfip1	NA	NA	0.843251	0.308851
ANACNSVIK	O55143	Lrrfip2;Lrrfip1	NA	NA	1.02315	6.60027
ANAGEESVMNLDK	Q8K2B3	Sdha	0.618073	0.787978	NA	0.439769
ANALASATCER	Q99JW4	Sdha	NA	NA	0.711263	0.20704
ANATEFGLASGVFTR	Q8R0Y6	Aldh1l1	NA	0.681345	NA	0.285912
ANCIDSTASAEAVFASEVK	P35550	Fbl	0.404532	NA	NA	0.259203
ANCIDSTASAEAVFASEVKK	P35550	Fbl	NA	0.691307	NA	0.293852
ANDKDEKK	Q99MR6	Srrt	0.430469	NA	NA	0.281471
ANDTQEFNLSAYFER	Q9D7X3	Dusp3	0.425779	NA	NA	0.277371
ANDTTFGLAAGVFTR	Q9JLJ2	Aldh9a1	0.427855	0.721678	0.848068	0.304119
ANEDVCQDCMK	Q61207	Psap	NA	1.03459	NA	9.66605
ANEEDEQEEGGDGASGDPKK	Q3UHX2	Pdap1	NA	0.766333	NA	0.363465
ANEFHDVNCEVVAVSVDSHFSHLAWINTPR	P20108	Prdx3	0.3361	0.647752	0.790108	0.244904
ANEFLEVGK	P23116	Eif3a	0.70848	0.981271	1.07368	0.689336
ANEHQGIGFLNDPR	Q9EPU0	Upf1	NA	0.939785	NA	0.702457
ANELQLR	Q9QXS1	Plec	0.575227	NA	NA	0.4281
ANEPTHFTVDCTEAGEGDVSVGIK	Q80X90	Flnb	0.365607	NA	NA	0.227543
ANESSPKPAGPPPER	Q9EQX4	Aif1l	0.541053	NA	NA	0.38941
ANEVEQMIR	Q9JHU4	Dync1h1	0.408595	NA	0.750205	0.244573
ANFENLAK	Q60598	Cttn	0.569726	0.838184	0.954285	0.443723
ANFSLPEK	Q00PI9	Hnrnpul2	0.637063	NA	NA	0.506763
ANFWYQPSFHGVDLSALR	Q9WVG6	Carm1	0.594205	0.932969	NA	0.510197
ANGNLVYFEYIMSK	Q60715	P4ha1	0.695001	NA	NA	0.593724
ANGQENGHVK	P26645	Marcks	0.849626	NA	NA	0.947316
ANGTTVHVGIHPSK	P61255	Rpl26	0.535618	0.743647	0.874034	0.358242
ANGTTVHVGIHPSKVVITR	P61255	Rpl26	NA	NA	0.885729	0.361531
ANGVQAQMAK	Q8BWL5	Rbms3;Rbms1	0.71869	NA	NA	0.634149
ANIAVQR	P61087	Ube2k	NA	0.93009	NA	0.665135
ANIDVSGPK	E9Q616	Ahnak	0.660706	0.956346	1.04579	0.61034
ANIKHKPGGGDVK	P27546	Ahnak	NA	NA	0.959873	0.535949
ANILEDSYR	P46935	Nedd4	0.888655	NA	NA	1.09756
ANINIEK	P61027	Rab10	0.522901	NA	NA	0.370015
ANINVENAFFTLAR	P55258	Rab8a	0.586041	NA	0.986689	0.467932
ANKGPSYGMSR	P37804	Tagln	0.533408	0.76272	0.856283	0.359843
ANKLDHVVTIIK	Q9JIF0	Prmt1	0.59142	0.906916	NA	0.49209
ANKLQNELDNVSTLLEEAEK	Q61879	Prmt1	NA	NA	0.547963	0.132332
ANKLQNELDNVSTLLEEAEKK	Q61879	Prmt1	NA	NA	0.521319	0.122787
ANKPGDVVR	Q9CPY7	Lap3	0.473715	NA	0.890196	0.337575
ANLEAFTADK	Q61768	Lap3	NA	NA	0.856565	0.323646
ANLPQSFQVDTSK	Q8BTM8	Flna	0.355242	0.556207	0.674949	0.200136
ANLPQSFQVDTSKAGVAPLQVK	Q8BTM8	Flna	NA	NA	0.625607	0.163742
ANLQIDQINTDLNLER	Q8VDD5	Myh9	0.335478	0.592597	0.705371	0.211783
ANNLSSLSK	O08547	Sec22b	0.520889	NA	0.914179	0.379536
ANNTEYGLASGVFTR	Q8K009	Aldh1l2	0.460527	0.836579	0.891334	0.369532
ANNVDYTVHSVR	Q64514	Tpp2	0.4909	0.866706	NA	0.401078
ANPDPNCCLGVFGLSLYTTER	P62996	Tra2b	0.679251	NA	NA	0.568548
ANPDPNTCLGVFGLSLYTTER	Q6PFR5	Tra2a	0.748504	NA	NA	0.690163
ANPFFVLQR	Q5SVR0	Tbc1d9b	0.560941	NA	NA	0.411561
ANPFGGASHAK	P62267	Rps23	0.53564	0.730041	0.85597	0.347146
ANPYECGFDPTSSAR	P03899	Mtnd3	0.530583	0.883299	NA	0.434227
ANQAIQMACQSLGEPGCTQAQVLSAATIVAK	P26039	Tln1	0.565085	0.811994	0.955818	0.428663
ANQLAEEIESSAQYK	O70305	Atxn2	0.755836	NA	NA	0.704957
ANRGPSYGLSR	Q9WVA4	Tagln2	0.240664	NA	0.503139	0.121241
ANSFTVSSVSAPSWLHR	Q8VDJ3	Hdlbp	0.758681	0.99995	NA	0.756986
ANSHGGVCPK	Q9Z0F8	Adam17	0.46772	NA	0.923405	0.348947
ANSSVVSVNCK	Q9EQQ9	Mgea5	NA	1.03231	NA	9.98303
ANSWWLR	Q9CWJ9	Atic	0.505367	0.793414	NA	0.371383
ANTFVAELK	P08249	Mdh2	0.406599	0.630886	0.766193	0.249966
ANVDKVFFDLMR	Q9JIW9	Ralb;Rala	0.59524	NA	0.725594	0.332265
ANVEAIMLAVMK	Q9CRT8	Xpot	0.696768	NA	NA	0.596628
ANVEHMTEK	P12382	Pfkl	0.582045	NA	NA	0.43619
ANVPNKVIQCFAETGQVQK	Q68FD5	Tbl2	NA	NA	0.773031	0.247157
ANVTVLDTQIR	Q69ZN7	Myof	NA	0.666442	NA	0.274485
ANVTVLDTQIRK	Q69ZN7	Myof	NA	NA	0.804041	0.271642
ANWEAQQR	O55131	2017-09-07	0.416556	0.677857	0.832202	0.282833
ANYDVLESQK	Q9CR00	Psmd9	NA	NA	0.931494	0.446805
APAGILNGK	Q922D8	Mthfd1	0.515645	NA	0.805991	0.322101
APAMFNIR	P97351	Rps3a	0.521302	0.737289	0.863346	0.346514
APDAWDYSQGFVNEEMIR	Q9DCN2	Cyb5r3	0.419873	0.770679	0.889207	0.329218
APDELHYTYLDTFGRPVIVAYK	Q91YQ5	Rpn1	0.438861	0.68408	NA	0.288432
APDELHYTYLDTFGRPVIVAYKK	Q91YQ5	Rpn1	0.443895	0.765742	0.928491	0.346484
APDFVFYAPR	P26041	Msn;Rdx;Ezr	0.462678	0.646531	0.787898	0.273883
APDIILLDEATSALDTSNER	Q9DC29	Abcb6	0.5105	0.71715	NA	0.335347
APDMSSSEEFPSFGAQVAPK	Q8VDJ3	Hdlbp	0.704971	NA	NA	0.610341
APDWVDAEECHR	Q99LI8	Hgs	0.532032	0.477747	0.975849	0.290141
APEIMLNSK	P63085	Mapk3;Mapk1	0.518444	0.810907	NA	0.387777
APEPGPPADGGPGAPAR	Q91ZR2		NA	NA	0.892236	0.371303
APETSGPPPVDHPPPSSK	Q80VJ2	Sra1	0.707406	NA	NA	0.614484
APEYLHR	P97379	G3bp2	0.63477	NA	NA	0.503614
APFAAHGYGAFLTLSILDR	Q9R1P3	Psmb2	0.440093	NA	NA	0.289992
APFDLFENK	P11499	Hsp90ab1	0.584666	NA	NA	0.439336
APFDLFENR	P07901	Hsp90aa1	0.52105	0.778645	0.934686	0.384742
APFPLYALR	Q9WUQ2	Hsp90aa1	NA	0.669493	NA	0.276782
APGFAQMLK	P42932	Cct8	0.562765	0.804297	0.910113	0.409508
APGFGDNRK	P63038	Hspd1	0.423092	0.642164	0.801681	0.266017
APGFGFGIAISGGR	P39447	Tjp1	0.783639	NA	NA	0.765403
APGPGLAQGLPQLHSLVLR	Q505F5	Lrrc47	0.492937	0.745995	0.854683	0.3364
APGQLECETAIAALNSCLR	P26039	Tln1	0.50419	NA	NA	0.350781
APGTPHSHTKPYVR	P35980	Rpl18	0.52121	0.729182	NA	0.346774
APHDFQFVQKPDESGPHSHR	Q8BVG4	Dpp9	0.561269	0.841373	NA	0.431166
APHYPGIGPVDESGIPTAIR	Q3UTJ2	Sorbs2	0.463752	0.72308	0.750016	0.288373
APIIAVTR	P52480	Pkm	0.481457	0.688394	0.887394	0.32057
APIIAVTRNPQTAR	P52480	Pkm	NA	NA	0.864821	0.333525
APILIATDVASR	Q61656	Ddx5;Ddx17	0.878733	1.05262	1.113	1.13026
APIQWEER	Q9D6R2	Ddx5;Ddx17	NA	0.662504	NA	0.27155
APIRPDIVNFVHTNLR	Q9D8E6	Rpl4	0.530516	0.720159	0.789665	0.321006
APIRPDIVNFVHTNLRK	Q9D8E6	Rpl4	0.580555	0.719808	0.829076	0.353477
APITGYIIR	P11276	Rpl4	NA	0.961482	NA	0.814157
APKPDGPGGGPGGSHMGGNYGDDR	P56959	Fus	0.556698	0.273292	0.716009	0.180111
APKPEDIDEEDDDVPDLVENFDEASK	Q9CQH7	Btf3l4	0.405314	0.647311	NA	0.260259
APKPEDIDEEDDDVPDLVENFDEASKNEAN	Q9CQH7	Btf3l4	0.40536	NA	NA	0.2599
APLCTEQFGSGAPR	Q91W34		NA	0.973593	NA	0.908536
APLDIPVPDPVK	P97371		NA	0.711729	NA	0.310964
APLDIPVPDPVKEK	P97371	Psme1	0.387341	NA	NA	0.244974
APLDLDKYVEIAR	Q9CQR6	Ppp6c	0.564612	0.916713	1.0406	0.505122
APLDLWQLLTTR	REV__Q6DYE8		0.544606	NA	NA	0.393296
APLIPMEHCTTR	P07214	Sparc	0.825711	NA	NA	0.873521
APLKPYPVPTSDNILIQEQTQLK	Q8BU30	Iars	0.495215	0.563888	NA	0.256832
APLQVAVLGPTGVAEPVEVR	Q8VHX6	Flnc	0.379225	0.59145	0.685209	0.214738
APLSQLYFCR	Q8CBY8	Dctn4	0.459787	0.772669	NA	0.338173
APLTLFCLEDK	Q8C006	Trim35	0.391753	NA	0.792972	0.255961
APLVCLPVFVSK	Q91V76	Macf1	NA	0.661633	NA	0.270906
APLVCLPVFVSKDPGLDLR	Q91V76	Macf1	NA	NA	0.776058	0.249395
APMGAGISR	Q7TSV4	Macf1	NA	0.409723	NA	0.131791
APMILNGVCVIWK	Q08024	Cbfb	0.651944	NA	NA	0.527696
APPESLCR	Q9CWS0	Ddah1	0.299239	NA	0.59738	0.158835
APPPSLTDCIGTVDSR	Q9D7S9	Chmp5	0.709884	NA	NA	0.618738
APQETYADIGGLDNQIQEIK	P62192	Psmc1	0.523015	0.755698	0.910278	0.368749
APQPTGPPPAR	Q6NZJ6	Eif4g1	0.782116	NA	NA	0.761896
APSDLYQIILK	O35350	Capn1	0.482361	0.750397	NA	0.338137
APSGNEEPCLLK	Q8VHX6	Flnc	0.44602	NA	0.708048	0.240612
APSIIFIDELDAIGTK	O88685	Eml1	NA	0.738616	NA	0.335442
APSMVAAAVTYSKPR	Q9CPQ8	Atp5l	0.315945	NA	NA	0.189858
APSPEKAEEESER	Q61024	Asns	0.544875	NA	NA	0.393592
APSWIDTGLSEMR	P23927	Cryab	0.733504	0.56005	1.00267	0.415323
APTIEQMK	P63085	Mapk1	0.629931	NA	NA	0.497033
APVDITGQFEK	Q9ER72	Cars	0.592983	0.774879	NA	0.414001
APVGSVVSVPSHSSASSDK	Q8K2K6	Agfg1	0.528569	NA	NA	0.375991
APVIDADKPVSSQLR	Q9JHU4	Dync1h1	0.417351	0.765754	0.936545	0.339293
APVLSDSSCK	CON__P00761	Aamp	NA	NA	0.194039	0.0359534
APVPTGEVYFADSFDR	P35564	Canx	0.579779	0.869524	0.992498	0.477581
APVVAIAVLDGR	Q80Y17	Llgl1	0.718421	NA	1.06777	0.666608
APWELLELR	Q91WQ3	Yars	0.458754	0.68968	NA	0.298982
APWGCVGHGALYHSQSPEAFFAHCPGIK	Q6P3A8	Bckdhb	0.362485	NA	0.734958	0.222807
AQAALAVNISAAR	P80317	Cct6a	0.571073	0.775258	0.966896	0.417885
AQADLAYQLQVAK	O08917	Cct6a	NA	0.754508	0.791644	0.310758
AQAEAQQPVFNTLR	Q9QXS1	Plec	0.565274	NA	0.87161	0.392912
AQAEAQQPVFNTLRDELR	Q9QXS1	Plec	0.567006	0.490787	NA	0.250789
AQAEQAALK	Q9QXS1	Plec	0.618321	NA	NA	0.481587
AQAEVEGLGK	Q9QXS1	Plec	0.603678	NA	1.06433	0.517732
AQAEVEGLGKGVAR	Q9QXS1	Plec	NA	NA	0.982741	0.67657
AQALAIETEAELER	Q9EQK5	Mvp	0.573033	0.833986	0.934862	0.437603
AQALSEEEFQR	Q8VD04	Mvp	NA	0.900838	0.98988	0.598522
AQASEVLLEELQQSFSQAK	O35551	Mvp	NA	0.876004	NA	0.521877
AQATPSQPLQSSQPK	Q3UHJ0	Aak1	0.546135	NA	NA	0.394978
AQAWCYSK	P51150	Rab7a	0.671193	NA	1.04286	0.588436
AQAYQTGK	P08113	Hsp90b1	0.656026	0.874752	1.0527	0.558136
AQAYQTGKDISTNYYASQK	P08113	Hsp90b1	NA	NA	0.99351	0.839595
AQAYQTGKDISTNYYASQKK	P08113	Hsp90b1	NA	NA	0.916592	0.414002
AQCEDDLAEK	Q8BSY0	Asph	0.489225	0.814393	0.949809	0.389641
AQCPIVER	P97461	Asph	NA	NA	0.832237	0.297534
AQDIEAGDGTTSVVIIAGSLLDSCTK	P80315	Cct4	0.585389	0.803627	NA	0.425758
AQDIQCGLQSR	Q9CQ48	Nudcd2	0.477135	0.760047	0.891195	0.346318
AQDQGEKENPMR	E9PYL9	Nudcd2	NA	0.70829	NA	0.307999
AQDTAELFFEDVR	P51174	Acadl	0.370178	0.650219	0.786973	0.252169
AQEACGPLEMDSALSVVQNLEK	P26039	Tln1	0.489999	0.763798	0.893946	0.35354
AQEGGGSEVFQELK	Q3TJZ6	Fam98a	0.497321	NA	NA	0.343901
AQEIALQNR	Q3ULD5	Mccc2	NA	NA	0.93582	0.457678
AQEIAPGDKAIQAELLK	Q9CR16	Mccc2	NA	NA	0.945317	0.484366
AQELDALDNSHPIEVSVGHPSEVDEIFDAISYSK	Q11011	Npepps	0.432034	0.814648	NA	0.345021
AQETQDESAVLWLDEIQGGIWQSNKDTQEAQR	Q9JKF1	Iqgap1	0.448181	0.640287	NA	0.272791
AQFDTLQK	Q04736	Yes1	0.507607	NA	NA	0.35424
AQFEGIVTDLIK	P38647	Hspa9	0.528835	0.823385	0.947731	0.411972
AQFEGIVTDLIKR	P38647	Hspa9	0.547265	0.862567	0.561144	0.311155
AQFGQPEILLGTIPGAGGTQR	Q8BH95	Echs1	0.330714	0.634081	0.595793	0.195647
AQFLVEK	O35129	Phb2	NA	NA	0.749397	0.230648
AQGASDVVLYK	Q9WUA2	Farsb	0.528191	0.672011	NA	0.321326
AQGEKPLAGAK	Q80SW1	Ahcyl1;Ahcyl2	0.235871	NA	NA	0.134509
AQGISAEPQTYR	P0C605	Prkg1	NA	0.780304	NA	0.378878
AQGLIEVER	Q8JZL3	Prkg1	NA	0.822763	0.967079	0.459706
AQGLPVTCEVAPHHLFLNR	B2RQC6	Cad	NA	0.71192	0.903064	0.336286
AQGVEEGATETLVLVK	Q8BKG3	Ptk7	0.65861	0.937976	1.01653	0.588687
AQGYSGLSVK	P35441	Thbs1	0.714872	0.928425	0.99308	0.639327
AQHEDQVEQYK	P48678	Lmna	0.48803	NA	NA	0.334745
AQHEDQVEQYKK	P48678	Lmna	0.465898	0.683485	0.782964	0.285131
AQHQLGEFK	Q8BJ71	Nup93	0.395295	NA	NA	0.251508
AQHSQHRTPCK	P26443	Nup93	NA	NA	0.766719	0.242585
AQIHDLVLVGGSTR	Q61696	Hspa1a;Hspa1b	0.594172	NA	NA	0.450913
AQILPIR	Q68FD5	Cltc	0.412801	0.684781	NA	0.278743
AQILVADTWSVLEGK	G3X8U3	2210016F16Rik	0.547859	NA	NA	0.396881
AQIQQFHSQIAAQTSASVLAEELHK	Q61595	Ktn1	NA	NA	1.01499	6.28594
AQIWDTAGQER	P46638	Rab11b;Rab11a	0.612178	NA	1.03715	0.515833
AQKDEEKMEIQEIQLK	P58771	Tpm1	0.303019	0.486051	NA	0.171018
AQLADSFHLQQFFR	P16546	Sptan1	0.486094	0.733083	0.886295	0.338108
AQLEAWR	Q99KW3	Sptan1	NA	NA	0.921858	0.424872
AQLELYPEPLLVANAIK	Q6P9N1	Sptan1	NA	0.799534	NA	0.401777
AQLEPVASPAK	Q9QXS1	Plec	0.554109	0.802777	NA	0.404729
AQLFALTGVQPAR	Q9JMA1	Usp14	0.58073	0.775304	0.958112	0.420512
AQLGEDIR	Q9Z1A1	Tfg	0.525572	NA	NA	0.372822
AQLGLGHSYSR	Q9D6Z1	Nop56	0.473038	NA	NA	0.320313
AQLHDTNMELTDLK	Q9DBR7	Ppp1r12a	0.391827	0.728304	NA	0.289436
AQLIMQAEAEAESVR	O08917	Flot1	0.393182	0.69516	0.835413	0.282671
AQLLQPTLEINPR	Q9CQN1	Trap1	0.633445	0.921213	NA	0.537951
AQLNIGNVLPVGTMPEGTIVCCLEEKPGDR	P62918	Rpl8	0.498872	0.708306	NA	0.325426
AQLTDLLSEQR	Q91WG2	Rabep2	NA	NA	0.719338	0.211767
AQLVQHK	Q91ZU6	Dst	0.793457	NA	NA	0.788623
AQLYIDCDK	P35441	Thbs1	0.850789	NA	NA	0.951196
AQLYIDCDKMESAELDVPIQSIFTR	P35441	Thbs1	0.836775	NA	NA	0.906312
AQMVQEDLEK	P26041	Msn	0.475291	0.667199	0.788647	0.284105
AQNGEFMTHK	E9QA15	Cald1	0.62828	0.930478	1.04265	0.562973
AQNTWGCGSSLR	P48678	Lmna	0.492288	0.717242	0.810572	0.312687
AQPARPPPPVQPGEIGEAIAK	Q3UTJ2	Sorbs2	0.454259	NA	NA	0.302805
AQPYDPNFYDETYDYGGFTMMFDDRR	P61979	Hnrnpk	0.749762	NA	NA	0.692672
AQQAADK	Q8VDD5	Myh9	0.367177	NA	NA	0.228782
AQQAADKYLYVDK	Q8VDD5	Myh9	0.365752	0.592415	1.04877	0.297741
AQQAADKYLYVDKNFINNPLAQADWAAK	Q8VDD5	Myh9	0.3192	0.793683	0.650293	0.245898
AQQALVQK	Q9CQQ7	Atp5f1	0.358851	0.606566	0.740838	0.227552
AQQALVQKR	Q9CQQ7	Atp5f1	NA	NA	0.762668	0.239716
AQQEDALAQQAFEEAR	Q08024	Cbfb	0.694936	0.919876	NA	0.603029
AQQEFAAGVFSNPAVR	O35609	Scamp3	0.613616	0.894687	NA	0.503061
AQQELEEQTR	P26041	Msn	0.483754	NA	0.796959	0.299175
AQQELEEQTRR	P26041	Msn	0.486598	0.703315	0.798609	0.302447
AQQNNVEHKVETFSGVYK	P62082	Rps7;Gm9493	0.531572	NA	0.876011	0.368666
AQQNNVEHKVETFSGVYKK	P62082	Rps7;Gm9493	0.614242	NA	0.493424	0.20294
AQQQAEAER	Q9QXS1	Plec	0.488216	NA	NA	0.334926
AQQVAVQEQEIAR	O08917	Flot1	0.460765	0.716483	0.831487	0.308039
AQQVAVQEQEIARR	O08917	Flot1	NA	NA	0.81092	0.277598
AQQVEAAER	Q9QXS1	Plec	0.652392	NA	0.88415	0.4914
AQQVSQGLDVLTAK	Q64727	Vcl	0.406891	0.62259	0.710697	0.234053
AQSEHFINLR	O35350	Capn1	0.454366	NA	0.902579	0.332089
AQSELAAHQK	Q9R1P4	Psma1	0.407397	0.693734	NA	0.280549
AQSELAAHQKK	Q9R1P4	Psma1	0.433989	NA	0.838813	0.293449
AQSELSGAADEAAR	Q9D3D9	Atp5d	0.421995	0.604234	0.725366	0.236021
AQSHDCVPVLSEHPLYILYTSGTTGLPK	Q14DH7	Acss3	0.388768	0.355717	0.821388	0.194295
AQSPCFGDDDPAKKEPR	Q9CZC8	Scrn1	0.454773	NA	0.840804	0.30459
AQTEGINISEEALNHLGEIGTK	P60122	Ruvbl1	0.490487	0.695263	NA	0.315279
AQTEWSAGTWR	Q9JKV5	Scamp4	0.447892	0.646931	NA	0.275582
AQTLDQWLEQHK	Q8K2T1	Scamp4	NA	0.703397	NA	0.30384
AQTLPTSVVTITSESSPGKR	Q62261	Sptbn1	0.64932	NA	1.09662	0.580449
AQTMANSGIK	P31230	Aimp1	0.527946	NA	NA	0.375331
AQTSHANLR	Q99PL5	Rrbp1	0.704727	0.966104	1.06795	0.673026
AQTVSQINHK	Q8BH60	Gopc	0.703721	NA	1.01211	0.623446
AQVAQPGGDTIFGK	P70349	Hint1	0.463606	0.689293	0.82415	0.2977
AQVEDAFR	P19096	Fasn	0.769925	NA	NA	0.734674
AQVEIITDGEEPAEMIQVLGPKPALK	P24452	Capg	0.371871	0.53959	0.709803	0.207
AQVEQELTTLR	Q9QXS1	Plec	0.60812	0.844502	0.937995	0.466757
AQVGDLEEALAR	Q3TMW1	Ccdc102a	NA	0.885317	NA	0.541395
AQVHEYLGWHADNIR	Q61133	Gstt2	NA	0.266893	NA	0.0776158
AQVIYTR	P62852	Rps25	0.53393	NA	0.870064	0.367395
AQVQDNESLSHLNR	Q921M4	Golga2	0.827839	1.02407	NA	0.926117
AQVSLLIR	O35129	Golga2	NA	0.586413	NA	0.220722
AQVVSNLK	P26039	Tln1	0.525459	0.801962	0.928548	0.395058
AQWGSNMQVTLIPTHDSEVMR	P14873	Map1b	0.560884	NA	NA	0.411495
AQYYLPDGSTIEIGPSR	P61164	Actr1a	0.498347	NA	0.831879	0.324555
ARAEEAEAQKR	Q9QXS1	Plec	0.62713	NA	NA	0.493263
ARDDLITDLLNEAK	P50518	Atp6v1e1	0.746077	NA	NA	0.685362
ARDYDAMGSQTK	Q9WTM5	Ruvbl2	0.459351	NA	NA	0.307493
ARFEEHKNEK	Q9CQJ8	Ndufb9	0.424268	NA	0.834413	0.287012
ARFEELCSDLFR	Q61696	Hspa1a;Hspa1b	0.617283	0.77481	NA	0.431028
ARFEELNADLFR	P63017	Hspa8;Hspa2	0.626224	0.888677	0.441009	0.31268
ARFEELNADLFRGTLDPVEK	P63017	Hspa8;Hspa2	NA	NA	0.971196	0.591206
ARGPGLEK	Q8BTM8	Flna	0.34338	NA	0.689587	0.200342
ARGQGASPVAMQK	Q64727	Flna	NA	NA	0.719768	0.212023
ARHEVLLISAEQDKR	Q8VDJ3	Hdlbp	0.759413	NA	0.987068	0.712684
ARHFFTVTDPR	Q91V61	Sfxn3	0.52331	NA	0.831	0.339946
ARLQLELSK	P48678	Sfxn3	NA	NA	0.831568	0.29687
ARNDESQLSPATR	Q9QXS1	Plec	0.612087	NA	0.615204	0.272782
ARPEELSVCPVSGGLSNLLFR	O55229	Chkb	0.434146	NA	NA	0.28471
ARPEFMLPVHFYGR	Q9ET01	Pygl	0.455213	NA	NA	0.30368
ARPELEELLAK	Q8JZS9	Mrpl48	0.45461	NA	NA	0.303127
ARPEYMLPVHFYGR	Q8CI94	Pygb	0.382792	NA	NA	0.241275
ARPFPDGLAEDIDKGEVSAR	P58252	Eef2	0.586007	0.283443	0.965678	0.245162
ARPLEEALDVIVSTFHK	P07091	S100a4	0.695029	0.651898	0.742175	0.345213
ARQEEVYSELQAR	Q9QXS1	Plec	0.607981	0.833503	0.6092	0.342566
ARQLEEELR	CON__Q3SX28	Plec	NA	0.639918	0.74626	0.242578
ARQVQVALETAQR	Q9QXS1	Plec	NA	NA	0.976547	0.625462
ARQYPWGVVQVENENHCDFVK	Q8C1B7	Plec	NA	NA	0.64095	0.170716
ARVANPSGNLTDTYVQDCGDGTYK	Q8BTM8	Plec	NA	NA	0.647007	0.173551
ARYLAEK	P58252	Plec	NA	NA	1.06371	7.67594
ASAAFSSVGSVITK	Q62393	Tpd52	0.384706	0.679332	NA	0.266283
ASAAFSSVGSVITKK	Q62393	Tpd52	NA	NA	0.854398	0.321146
ASADLMSYCEEHAR	Q9DAS9	Gng12	0.404173	0.706477	0.821363	0.285429
ASAEQIEEEVTK	Q61035	Hars	0.507389	0.722825	NA	0.336659
ASAFALQEQPVVNAVIDDATK	Q9D2G2	Dlst	0.32876	0.604408	0.728625	0.218584
ASAFNSWFENAEEDLTDPVR	P16546	Sptan1	0.451378	NA	NA	0.300173
ASAGHAVSITQDDGGADDWETDPDFVNDVSEK	Q60598	Cttn	0.53023	0.784243	0.90524	0.382587
ASAGLVTCGSVLK	Q9ESP1	Sdf2l1	0.54139	0.846231	0.989026	0.441413
ASAGPQPLLVQSCK	P26039	Tln1	0.515692	NA	NA	0.362517
ASAGSAFFPGR	Q9WUA2	Farsb	0.444302	NA	NA	0.293766
ASALEQFVNSVR	O88543	Cops3	0.569077	NA	NA	0.420913
ASANMDLMR	Q9CPY7	Lap3	0.485382	NA	NA	0.332165
ASAPATPLSPTR	P14733	Lmnb1	0.200275	0.203327	0.279032	0.0608528
ASASAQPAALSAEQAK	O35127	Grcc10	NA	NA	1.02318	6.60626
ASASDGSSFVVAR	Q9CYL5	Glipr2	0.56309	NA	0.870259	0.390361
ASASGAMAK	Q9WV55	Glipr2	NA	0.901844	NA	0.5803
ASASYHISNLLEK	Q6ZQ38	Cand1	0.496455	0.754328	0.86741	0.34466
ASCASIDIEDATQHLR	Q3UJB9	Edc4	0.734028	NA	NA	0.662183
ASCCCSLGK	Q61554	Fbn1	0.184645	NA	0.484897	0.108766
ASCDAQTYGIGLK	Q921G7	Fbn1	NA	0.874884	NA	0.519629
ASCILQLVK	O54774	Ap3d1	0.654505	NA	NA	0.531389
ASCLLDGVPVALKK	Q9ES74	Nek7	0.584355	0.908877	NA	0.487607
ASDLDGDLTATR	Q05186	Rcn1	0.55036	0.870722	1.01768	0.466642
ASDSKHFHYWFVESQNDPK	P16675	Rcn1	NA	NA	1.0158	6.52924
ASEAGEVPFNHEILR	O88545	Cops6	0.443127	NA	0.851334	0.303435
ASEDFVDPWTVR	P32921	Wars	0.51534	0.799234	0.318936	0.201433
ASEEHLKQHYIDLK	E9PZF0	Wars	NA	NA	0.853345	0.319945
ASEIVCLAVSPLDTHGFEHTFEVYTEGER	Q4LDD4	Arap1	0.504705	NA	NA	0.351301
ASELGHSLNENVLKPAQEK	Q9EPJ9	Arfgap1	0.726245	NA	NA	0.647761
ASENAIVWK	P84091	Ap2m1	0.449691	NA	0.836159	0.29991
ASEQIYGSPSSSPYECLR	O08788	Dctn1	0.503254	0.753853	NA	0.350145
ASEQIYYENSQGYR	Q9CZ52	Antxr1	0.902067	NA	NA	1.16174
ASEWQLDQPSWSGR	Q9D1J1	Necap2	0.594666	NA	NA	0.451522
ASEWVQQVSGLMDGK	Q8BGQ7	Aars	0.60812	0.914781	0.996304	0.523804
ASFENNCEVGCFAK	O55135	Eif6	0.629135	0.901233	1.01633	0.5393
ASFNHFDK	P57780	Actn4	0.412173	NA	0.734462	0.239306
ASFNHFDKDHGGALGPEEFK	P57780	Actn4	0.359401	0.583846	0.698614	0.212454
ASFNHFDR	Q7TPR4	Actn4	NA	NA	0.685814	0.192962
ASFNHFDRDHSGTLGPEEFK	Q7TPR4	Actn1	0.350135	NA	0.63273	0.181774
ASFNNPDRAVEYLLMGIPGDR	P54728	Actn1	NA	NA	0.96374	0.552839
ASFSQGPINSANR	P97823	Lypla1	0.467609	0.729692	0.871508	0.326112
ASFTTFTVTK	P49817	Cav1	NA	0.552703	NA	0.201133
ASGADSKGDDLSTAILK	Q01853	Vcp	0.561557	0.341181	0.565699	0.162087
ASGANYSFHK	Q62418	Dbnl	NA	NA	0.929953	0.443099
ASGCEGEDVVTLLK	O08528	Hk2	0.718532	NA	NA	0.633868
ASGDAARPFLLQLAESAYR	Q9QXX4	Hk2	NA	0.787004	NA	0.38662
ASGDKEAEGAPQVEAGK	E9QA15	Cald1	0.425848	0.762806	0.912494	0.33476
ASGDKEAEGAPQVEAGKR	E9QA15	Cald1	0.419779	0.740708	0.909766	0.324415
ASGHPGDPESQQR	P26039	Tln1	0.522285	NA	NA	0.369371
ASGNYATVISHNPETK	P62918	Rpl8	0.524511	0.737696	0.861066	0.347279
ASGNYATVISHNPETKK	P62918	Rpl8	0.533582	0.764894	0.880525	0.368278
ASGPGLNASGIPASLPVEFTIDAR	Q8VHX6	Flnc	0.376994	0.537777	0.665895	0.197627
ASGPGLNTTGVPASLPVEFTIDAK	Q8BTM8	Flna	0.331497	0.524936	0.624798	0.179062
ASGPPVSELITK	P43277	Hist1h1d;Hist1h1c	NA	0.540901	NA	0.194622
ASGQAFELILSPR	P54227	Stmn1	0.807117	NA	NA	0.822837
ASGRPEELWEAVVGAAER	Q9D1F4	Akt1s1	0.67226	NA	NA	0.557767
ASGTNDKPGGPHYILR	Q8CHT0	Aldh4a1	0.356259	NA	0.688947	0.203633
ASGVAVSDGVIK	P18760	Cfl1	0.505391	0.741615	0.872904	0.344787
ASGVAVSDGVIKVFNDMK	P18760	Cfl1	NA	NA	0.892017	0.370964
ASGVAVSDGVIKVFNDMKVR	P18760	Cfl1	NA	0.768454	NA	0.365744
ASGVEGADVVK	P17710	Cfl1	NA	0.706102	NA	0.306131
ASGVQAQMAK	Q8VC70	Rbms2	0.778732	NA	1.06227	0.776462
ASGVQVADEVCR	Q9R0P5	Dstn	0.460049	0.705597	0.834618	0.304968
ASGVTVNDEVIK	P45591	Cfl2	0.412908	0.605303	0.777806	0.247299
ASGYLELSNWPEVAPDPSVR	Q9Z1T1	Ap3b1	0.476366	NA	0.729039	0.262853
ASHFFTVTDPR	Q99JR1	Sfxn1	0.388027	0.62124	0.816719	0.255605
ASHLELNNGTK	P45376	Akr1b1	0.463133	0.657592	0.787696	0.277391
ASHTAPQVLFSHR	Q9CVB6	Arpc2	0.456867	0.639983	0.834128	0.2826
ASHTAPQVLFSHREPPLELK	Q9CVB6	Arpc2	0.420931	0.819986	0.734646	0.30389
ASIAALEAK	Q8VDD5	Myh9	0.373916	0.583092	0.701364	0.215529
ASIHEAWTDGK	P57780	Actn4;Actn1	0.377575	0.568749	0.684783	0.209
ASIHEAWTDGKEAMLK	P57780	Actn4	0.448133	NA	0.742246	0.256676
ASIHEAWTDGKEAMLR	Q7TPR4	Actn4	NA	NA	0.656376	0.178035
ASIKKGEDFVK	P08249	Actn4	NA	NA	0.805237	0.272662
ASILDEYEDSLSR	Q8R307	Vps18	0.552453	0.919152	NA	0.469365
ASILWLIGENCER	Q9Z1T1	Ap3b1	0.533103	0.81996	NA	0.40125
ASIPFSVVGSNQLIEAK	P42208	2017-09-02	0.407478	0.638439	0.752577	0.248834
ASKDQVDSAVQELLQLK	Q8CGC7	Eprs	0.628211	0.45659	NA	0.25871
ASKPMKPAASDLPVPAEGVR	E9QA15	Cald1	0.406334	0.711126	0.851396	0.295311
ASKPYCQPCFLK	Q62219	Tgfb1i1	0.522582	0.767163	0.878522	0.363809
ASLAALPPLHVAK	O08788	Dctn1	0.490825	NA	0.884585	0.34533
ASLACGPMVK	Q9JHU4	Dync1h1	0.470064	NA	0.901918	0.340749
ASLAETDKITLEVAK	P50516	Atp6v1a	0.508624	NA	NA	0.355272
ASLKDLEGK	Q05816	Fabp5	0.460527	NA	NA	0.308581
ASLLDPVPEVR	E9PVA8	Gcn1l1	0.501048	NA	NA	0.347622
ASLLQSER	Q8CBY8	Dctn4	0.55393	0.752301	0.968302	0.398934
ASLMSAPPCR	Q69ZN7	Myof	0.462027	NA	NA	0.309974
ASLNGADIYSGCCTLK	Q8R081	Hnrnpl	0.545744	0.723501	0.835107	0.342177
ASLQPITTLGK	Q8BKG3	Ptk7	0.653776	0.935869	1.02187	0.584099
ASLQVLGTVGEPINPEAWLWYHR	Q9QXG4	Acss2	0.417399	NA	0.767037	0.255049
ASLVPLKEK	P56135	Map1b	NA	0.587952	0.711627	0.214491
ASLYNAVTTEDVEK	Q99K85	Psat1	NA	0.784047	NA	0.383173
ASMKGLGTDEDSLIEIICSR	P07356	Psat1	NA	NA	0.631996	0.16661
ASMQQQQQLASAR	Q9CY57	Chtop	0.72092	1.00128	NA	0.697253
ASNGDAWVEAHGK	P38647	Hspa9	0.545826	0.814694	0.959203	0.42034
ASNKTTLQK	P23198	Hspa9	NA	NA	1.00593	6.653
ASNLENSTYDLYTIPK	Q8CIE6	Copa	0.539446	0.838668	0.905463	0.411768
ASNNTASIAQAR	P63213	Gng2	0.472036	0.841082	0.906597	0.380637
ASNSEDPPSVVEVR	Q9ET22	Dpp7	0.316935	0.563262	0.71761	0.204764
ASNVTNKTDPR	Q9Z204	Acadvl	NA	NA	1.05891	7.19111
ASPDQNASTHTPQSSAKPSVPSSK	Q99KN9	Clint1	0.665115	NA	NA	0.546984
ASPGHTPGCVTFVLNDQSMAFTGDALLIR	Q9DCM0	Ethe1	0.357174	NA	NA	0.22094
ASPLPHSPPDEL	Q9DAU1	Cnpy3	0.879636	NA	NA	1.05862
ASPVNDIFCQSLPGSPFKPLTLR	Q8VEH8	Erlec1	0.738596	NA	NA	0.670845
ASQAGQTALMLAVSHGR	Q8BX02	Kank2;Kank1	0.770553	1.03358	0.747131	0.739171
ASQGPVYK	Q9CR86	Carhsp1	0.543692	NA	0.974769	0.425058
ASQNITYHCK	Q01149	Carhsp1	NA	0.985054	1.04153	1.1794
ASQNLVVLAR	Q99KD5	Unc45a	0.469454	0.725234	NA	0.320088
ASQNQGPPQPR	Q9QYH6	Maged1	0.78555	NA	NA	0.76984
ASQSQGIQQLLQAEKR	Q9CR51	Atp6v1g1	NA	NA	1.05075	6.36834
ASRDEIFAQSK	Q61879	Myh10	0.250897	NA	0.580745	0.144764
ASREEILAQAK	Q8VDD5	Myh9	0.369586	0.599203	NA	0.229387
ASSEGGAATGAGLDSLHK	Q9WV32	Arpc1b	0.506441	0.749727	0.89676	0.355396
ASSEGGAATGAGLDSLHKNSVSQISVLSGGK	Q9WV32	Arpc1b	NA	NA	1.02754	6.5503
ASSFVLALEPELESR	Q91YQ5	Rpn1	0.477714	0.561467	0.626968	0.211909
ASSHSSQSQGGGSVTK	P48678	Lmna	0.481669	0.675589	0.797524	0.291181
ASSHSSQSQGGGSVTKK	P48678	Lmna	0.497498	NA	0.808027	0.312249
ASSLIEEAK	P26039	Tln1	0.519508	0.811354	0.918224	0.393223
ASSLIEEAKK	P26039	Tln1	0.50627	NA	NA	0.352884
ASSLISLLK	Q62448	Eif4g2	0.758378	NA	NA	0.710191
ASSLNENVDHSALLK	Q6R891	Eif4g2	NA	NA	1.00978	6.35882
ASSSGNDDDLTIPR	Q91WV0	Dr1	0.784826	NA	NA	0.768154
ASSSILINEAEPTTNIQIR	Q9CZ44	Nsfl1c	0.648185	0.932835	1.06001	0.587519
ASSTANLIFEDCR	Q07417	Acads	0.370669	0.628037	0.774604	0.243396
ASSTCQLTFENVK	Q9DBL1	Acadsb	NA	0.768608	NA	0.365911
ASSVTTFTGEPNMCPR	Q9DCT8	Crip2	0.401438	0.583146	0.697249	0.219712
ASTALSNEQQAR	F6ZDS4	Crip2	NA	NA	0.779854	0.252244
ASTLHLQTGNLLNWGR	O09172	Gclm	0.507898	0.867351	1.02569	0.442912
ASTNIQDTEGNTPLHLACDEER	Q9Z2X2	Psmd10	0.508503	NA	NA	0.35515
ASTPYNHHGSR	Q8BTV2	Cpsf7	0.780504	NA	1.0937	0.788977
ASTVRPSFSLGNETLK	Q11136	Pepd	0.405088	0.719732	NA	0.290842
ASVDELFAEIVR	P61226	Pepd	NA	0.704237	0.83447	0.302615
ASVEDADTQNK	Q99KJ8	Pepd	NA	0.807393	NA	0.411776
ASVEDADTQNKVHQLYETIQR	Q99KJ8	Dctn2	0.559374	NA	0.94685	0.425389
ASVGFGGSCFQK	O70475	Ugdh	0.634209	0.894007	0.983585	0.529536
ASVGLQFQASAGDADPQSRPLLLLGQLQHLHR	Q6NSR8	Npepl1	0.331917	0.616622	NA	0.224742
ASVGTLAFDEYGRPFLIIK	P80316	Npepl1	NA	NA	1.02082	6.48194
ASVGTLAFDEYGRPFLIIKDQDR	P80316	Cct5	0.671808	NA	NA	0.557079
ASVITQVFHVPLEER	Q8VDJ3	Hdlbp	0.722638	NA	NA	0.641216
ASVITQVFHVPLEERK	Q8VDJ3	Hdlbp	NA	NA	1.05725	7.02456
ASVMLFMK	Q9CQM9	Glrx3	0.467022	NA	NA	0.314638
ASVPTIQDQASAMQLSQCAK	P26039	Tln1	0.517584	0.788958	0.903667	0.37833
ASVSELACIYSALILHDDEVTVTEDKINALIK	P47955	Rplp1	0.456324	0.637893	NA	0.274824
ASVVTLPVYLNFTR	Q9JHU4	Dync1h1	0.457286	NA	NA	0.305586
ASYDTLCVLDGDKDSINCAR	P70398	Usp9x	0.76925	NA	NA	0.733211
ASYGVEDPEYAVTQLAQTTMR	Q99JB2	Stoml2	0.381115	0.611727	0.703417	0.224323
ASYNNPHR	P54726	Rad23a	0.48002	NA	NA	0.326982
ASYVAPLTAQPATYR	Q8C2Q3	Rbm14	0.568035	NA	NA	0.419705
ASYVAWGHSTVVDPWGQVLTK	Q9JHW2	Nit2	0.41768	0.681345	0.781779	0.271057
ASYYVVSGNDPANGEPSR	Q9QYR6	Map1a	0.607412	NA	NA	0.467497
ATAAFILANEHNVALFK	Q8BKC5	Ipo5	0.715278	0.874908	NA	0.594622
ATAASGPCAGGSPR	Q8VCB1	Ndc1	0.47453	0.532072	NA	0.235969
ATAATEEPFPFHGLLPK	Q64514	Tpp2	0.570963	0.791468	NA	0.409076
ATAAVIFLHGLGDTGHGWAEAFAGIK	P97823	Lypla1	0.52828	NA	NA	0.375684
ATADDELSFK	Q60631	Lypla1	NA	NA	1.05619	6.91753
ATAGAYIASQTVK	O55234	Psmb5	0.399778	0.691846	0.769411	0.266427
ATAGAYIASQTVKK	O55234	Psmb5	NA	0.710089	NA	0.309545
ATAGDTHLGGEDFDNR	Q61696	Hspa1a;Hspa1b	0.649835	NA	NA	0.524676
ATALAIMGDK	Q91ZX7	Lrp1	0.857902	1.0152	NA	1.00755
ATAMQSSGSFNYARPK	Q9ET54	Palld	0.696768	NA	NA	0.596628
ATAPQTQHVSPMR	P57776	Eef1d	0.513406	0.725605	0.550535	0.245645
ATAPYNYSYIFK	Q91V41	Rab14	0.463945	0.766694	NA	0.33727
ATATQLLQHPFIK	Q9JI10	Stk3	0.655683	1.03284	1.05032	0.65255
ATAVMPDGQFK	P35700	Prdx1	0.44795	0.704056	0.819474	0.296612
ATCIEMVTSLAYTHHGR	Q8BJY1	Psmd5	0.649786	NA	NA	0.524606
ATCIGNNSAAAVSMLK	Q9R1P0	Psma4	0.450966	0.693043	NA	0.297299
ATDAEADVASLNR	P58774	Tpm2;Tpm1	0.36682	0.57539	0.700373	0.212208
ATDAEADVASLNRR	P58774	Tpm2;Tpm1	0.380966	0.587396	0.69872	0.217241
ATDELASK	Q9D8Y0	Efhd2	NA	NA	0.866871	0.336073
ATDFDVLSYKK	Q9EP69	Efhd2	NA	0.8577	NA	0.487454
ATDFVVDR	P54071	Idh2	0.307211	0.606046	0.760007	0.222133
ATDFVVPGPGK	O88844	Idh1	0.392001	0.686497	0.774019	0.264136
ATDKSFVEK	Q8VDD5	Myh9;Myh11;Myh14	0.370023	NA	0.726944	0.222077
ATDKSFVEKVVQEQGTHPK	Q8VDD5	Myh9;Myh11;Myh14	NA	NA	0.710534	0.20662
ATDKTFVEK	Q61879	Myh10	0.24086	NA	NA	0.137785
ATDMSQGELIHPK	Q3TEA8	Hp1bp3	0.718548	NA	NA	0.633896
ATDSWALAVDEQEAAVK	Q61655	Ddx19a	0.656062	NA	NA	0.533647
ATDVMIAGK	P50247	Ahcy	NA	0.405198	NA	0.129882
ATEEAIIR	Q9EQK5	Mvp	0.555041	0.882172	NA	0.450148
ATEEPSGTGSDELIK	O54724	Ptrf	0.40502	0.621263	0.736364	0.239628
ATEEPSGTGSDELIKSDQVNGVLVLSLLDK	O54724	Ptrf	0.37631	NA	0.690115	0.209818
ATEGMVVADKNCSK	P70195	Psmb7	0.467507	NA	0.359783	0.114916
ATENDIANFFSPLNPIR	D3Z3N4	Hnrnph3	0.526268	0.716049	0.593009	0.25851
ATENDIYNFFSPLNPMR	P70333	Hnrnph2	0.5199	0.762548	0.858756	0.354786
ATENDIYNFFSPLNPVR	O35737	Hnrnph1;Hnrnpf	0.675809	0.927	NA	0.585739
ATEQYYAMK	P68181	Prkacb	0.470488	NA	NA	0.317899
ATFDAISK	P25444	Rps2;Gm18025;Gm6576	0.540441	NA	0.834026	0.353471
ATFDISLVVPK	Q11011	Npepps	0.437342	0.776504	0.847296	0.3257
ATFEEVSVLGFEEFDK	Q9CQM5	Npepps	NA	0.661593	NA	0.270876
ATFMVGSYGPRPEEYEFLTPVEEAPK	Q61599	Arhgdib	0.297689	0.641	0.788201	0.235025
ATFVELSTK	P45377	Akr1b7;Akr1b8	0.594682	0.754213	0.840275	0.37966
ATFYGEQVDYYK	Q9JKF1	Iqgap1	0.444617	0.68614	0.774296	0.277667
ATFYLNVLEQK	Q9QZE5	Copg1	0.582812	0.797666	0.782846	0.375009
ATGHSGGGCISQGQSYDTDKGR	Q8K274	Fn3krp	0.482696	0.842752	NA	0.384244
ATGPPVSELITK	P43276	Hist1h1b	0.196406	0.182918	NA	0.064099
ATGVFTTLQPLR	P11276	Hist1h1b	NA	0.917618	0.773525	0.431268
ATIAGGGVIPHIHK	Q3THW5	H2afv;H2afz	0.420485	0.618162	0.766017	0.24957
ATIGADFLTK	P51150	Rab7a	0.681	0.943714	1.0389	0.622373
ATILWDNAFSEMDRVPFVVAER	P52633	Stat6	0.791554	NA	NA	0.784037
ATIQDVLR	P17427	Ap2a2	0.474218	0.773575	0.922515	0.359243
ATIQGVLR	P17426	Ap2a1	0.487694	0.80483	NA	0.367779
ATIQPVFDPSKVR	Q8VHX6	Flnc	NA	NA	0.766624	0.242517
ATISALEAK	Q61879	Myh10	0.244273	0.44227	0.578711	0.144105
ATISNDGATILK	P80313	Cct7	0.581677	0.857083	0.960869	0.462838
ATISNPVTGALETVHYR	Q60715	P4ha1	0.719085	0.986444	NA	0.683727
ATLCLFDMDGTLTAPR	Q9Z2M7	Pmm2	0.430199	NA	0.821912	0.284264
ATLELTHNWGTEDDETQSYHNGNSDPR	Q9CPU0	Pmm2	NA	0.706509	0.82616	0.300335
ATLENVTNLRPVGEDFR	Q8BHG2		0.585252	NA	0.920563	0.436038
ATLNSGPGAQQK	Q9Z0H8	Clip2	0.773078	NA	NA	0.741574
ATLPSPDKLPGFK	Q02053	Uba1	0.416906	0.734808	NA	0.302106
ATLQAALCLENFSSQVVER	P59999	Arpc4	0.451833	0.596318	0.76451	0.250298
ATLWYVPLSLK	Q91V12	Acot7	0.569596	0.716049	NA	0.365946
ATLYVTAIEDR	Q9JIF0	Prmt1	0.558811	0.825014	NA	0.420232
ATMEAYSR	Q07076	Anxa7	0.570077	0.807107	0.973666	0.434611
ATMNLALAGDILAAGQDAQCQLLR	Q9WUQ2	Anxa7	NA	0.722915	NA	0.320858
ATNDAVLK	P31230	Aimp1	0.498958	NA	NA	0.345533
ATNNSLER	P56399	Usp5	0.561057	NA	NA	0.411693
ATNVTYQAHHVSR	Q60967	Papss1	0.79332	NA	NA	0.788292
ATPEIVDNKDGTVTVR	Q80X90	Flnb	0.435701	0.640048	0.770509	0.260481
ATQALVLAPTR	P60843	Eif4a1	0.661247	0.927385	NA	0.570046
ATQCEDLLSQAK	Q9QWY8	Asap1	0.530847	0.771079	NA	0.373734
ATSGTEHQFCGGR	Q61398	Pcolce	0.904429	1.02627	1.00907	1.20828
ATSHVGEIEQELALAR	Q922J3	Pcolce	NA	NA	1.03795	6.43628
ATSNVFAMFDQSQIQEFK	Q6ZWQ9	Myl12b;Myl12a;Myl9	0.508358	0.744811	0.87195	0.346921
ATSSFSQSVSSLFGEDNVR	Q8BXV2	Bri3bp	0.585921	0.860407	NA	0.459822
ATSWGSILQDEK	P51855	Gss	0.491249	0.657532	0.792803	0.286712
ATTADGSSILDR	O88544	Cops4	0.476486	0.752949	0.457561	0.21867
ATTHEIMGPK	Q7M6Y3	Picalm	0.702133	NA	NA	0.605554
ATTLSNAVSSLASTGLSLTK	Q7M6Y3	Picalm	0.694806	0.983466	1.04115	0.665066
ATVAAFAASEGHSHPR	O88952	Lin7c;Lin7a	0.459658	0.696986	0.793843	0.290724
ATVAATTKVPEIR	Q9WTM5	Lin7c;Lin7a	NA	NA	0.845043	0.310768
ATVALDEVFR	Q8R361	Lin7c;Lin7a	NA	0.998588	NA	1.6406
ATVASDQIEMNR	Q2KN98	Specc1l	0.59679	NA	NA	0.454149
ATVDLEK	P12382	Pfkl	0.502091	0.786315	NA	0.365995
ATVEPETTPTTNPPPAEEEKTESNQEVANPEHYIK	P63073	Eif4e	0.392371	NA	NA	0.249095
ATVHDNKDGTYAVTYIPDK	Q80X90	Flnb	0.427065	NA	NA	0.278492
ATVHDNKDGTYAVTYIPDKTGR	Q80X90	Flnb	0.387105	NA	0.742547	0.233805
ATVLDLSCNK	Q922Q8	Lrrc59	0.555536	0.763908	0.896839	0.383033
ATVLESEGTR	Q99JB2	Lrrc59	NA	NA	0.766289	0.242278
ATVLTTER	Q99KP6	Prpf19	0.638519	0.892336	1.00297	0.538167
ATVLTTERK	Q99KP6	Prpf19	0.649258	NA	NA	0.523852
ATVMLYDDSNKR	P70460	Vasp	0.4477	0.743729	0.900518	0.332293
ATVQGAQHVFQHVVPQEGKPVTNQK	Q8R016	Blmh	0.53023	0.740804	NA	0.357481
ATVSAPFGK	Q9QXS1	Plec	0.470482	NA	0.752662	0.271324
ATVTPSPVK	Q80XU3	Nucks1	0.497306	NA	NA	0.343886
ATVVESSEK	P61982	Nucks1	NA	0.687102	NA	0.290469
ATVWDLR	Q3UPL0	Sec31a	0.613272	0.923617	NA	0.520928
ATYDGNHDTFR	Q99JH8	Mycbp2	NA	0.781782	NA	0.380565
ATYDIEVNTRR	O08917	Mycbp2	NA	NA	0.85596	0.322944
ATYDKLCK	P62852	Mycbp2	NA	NA	0.912217	0.405481
AVAAAHTFFVGNPEHMEMR	Q3V1T4	Lepre1	0.703361	NA	NA	0.60762
AVAAAYTFLQR	Q8K2B0	Leprel4	0.649615	NA	NA	0.524361
AVAAGFLR	REV__Q8C8T8		0.644962	NA	NA	0.517765
AVAAGNSCR	P26039	Tln1;Tln2	0.503968	0.802777	0.940291	0.388758
AVAALDGAK	Q8VCN5	Cth	0.53883	NA	NA	0.386995
AVAALLTIPEAEK	Q6ZQ38	Cand1	0.456994	0.714473	0.860841	0.314265
AVADALETGEEDAVTEALR	Q3TIR3	Ric8a	0.769181	NA	1.09279	0.765395
AVAENQPFLIEAMTYR	P50136	Bckdha	NA	0.810599	NA	0.415973
AVAEQIPLLVQGVR	P26039	Tln1	0.525999	0.818802	0.959673	0.411991
AVAEVLVR	Q62419	Sh3gl1	0.688221	0.987533	1.07781	0.668965
AVAGDASESALLK	Q8VDN2	Atp1a1	0.60602	0.8525	0.925674	0.465692
AVAGDFMR	Q61576	Fkbp10	0.666778	NA	1.06539	0.591035
AVAGNISDPGLQK	Q64727	Vcl	0.404106	0.585506	0.697078	0.220762
AVAHHTDCTFIR	P62196	Psmc5	0.518838	0.780315	NA	0.371935
AVAHHTTAAFIR	P54775	Psmc4	0.522148	0.803344	0.921419	0.391945
AVANAAAMLVLK	Q71LX4	Top1	NA	0.750318	NA	0.346892
AVANETGAFFFLINGPEIMSK	Q01853	Vcp	0.598845	NA	NA	0.456703
AVANQTSATFLR	P62192	Psmc1	0.564346	0.762326	0.97547	0.410901
AVANSRPAK	Q64727	Vcl	0.395971	NA	0.718927	0.227298
AVANSSPVNPVVFFDVSIGGQEVGR	Q9D868	Vcl	NA	0.640546	NA	0.255793
AVANYDSVEAGEK	P51660	Hsd17b4	0.573342	NA	1.00396	0.463555
AVAQALEVIPR	P80318	Cct3	0.575786	0.805062	0.931388	0.423804
AVAQGNLSSADVQAAK	Q9DB77	Uqcrc2	0.332523	0.598109	0.734793	0.219191
AVASAAAALVLK	P26039	Tln1	0.543379	0.801578	0.938331	0.406749
AVASEIFK	Q9WTI7	Myo1c	0.470787	0.727217	0.798061	0.305562
AVASQLDCNFLK	P62334	Psmc6	0.533669	0.803246	0.92459	0.398453
AVATGKMDENQFVAVTSTNAAK	Q62188	Psmc6	NA	NA	0.832329	0.297625
AVATVGPISVAMDASHPSLQFYSSGIYYEPNCSSK	P06797	Ctsl	0.836817	NA	NA	0.906442
AVAVGRPSNEELR	Q8C1B7	2017-09-11	0.348415	0.533166	0.711445	0.202
AVAWLHDHAGSSIPMLVQAANSLLK	Q99KC8	2017-09-11	NA	1.03979	NA	9.72441
AVCCVAFSK	Q7TNG5	2017-09-11	NA	0.597138	NA	0.22729
AVCMLSNTTAIAEAWAR	P05213	Tuba1b;Tuba4a;Tuba1a;Tuba3a;Tuba1c;Tuba8	0.434421	0.616098	0.694735	0.234186
AVCMLSNTTAIAEAWARLDHKFDLMYAK	P05213	Tuba1b;Tuba4a;Tuba1a;Tuba3a;Tuba1c;Tuba8	0.338283	NA	NA	0.206459
AVCVEAGMIALRR	O88685	Psmc3	0.590701	NA	0.98367	0.471115
AVDDGVNTFK	P42932	Cct8	0.558927	0.83033	NA	0.423319
AVDDLNLHSYSNLPIWVNK	Q9JHU4	Dync1h1	0.44527	0.708048	NA	0.30174
AVDEAADALLK	Q8CAQ8	Immt	0.382503	0.612742	NA	0.238687
AVDIPHMDIEALK	P53026	Rpl10a	0.497492	0.671802	0.830454	0.304019
AVDIPHMDIEALKK	P53026	Rpl10a	0.448556	0.710456	0.878372	0.314977
AVDLLYAMCDR	P17427	Ap2a2	0.487886	0.787797	0.86029	0.352334
AVDNQVYVATASPAR	Q9JHW2	Nit2	0.37909	0.664197	0.797166	0.260548
AVDPDGDGHVSWDEYK	Q61112	Sdf4	0.919942	NA	NA	1.2625
AVDPDSPAEASGLR	P70441	Slc9a3r1	0.566255	1.06791	1.01564	0.578015
AVDSLVPIGR	Q03265	Atp5a1	0.367113	0.623911	0.746556	0.234876
AVDVFFPPEAQNDFPVAMQISEK	Q68FD5	Cltc	0.363977	0.617902	NA	0.234889
AVEAYGKR	P82347	Cltc	NA	NA	1.08614	6.95857
AVECLLDSK	Q8BU14	Sec62	0.781454	NA	NA	0.76038
AVEDEATK	P26039	Tln1	0.470855	NA	NA	0.318246
AVEDIHGLFSLSK	P23116	Eif3a	0.707534	NA	NA	0.614703
AVEEEDKMTPEQLAIK	O35593	Psmd14	0.44774	NA	NA	0.296868
AVEELLESLDLEK	Q9JMH9	Myo18a	0.638336	0.805149	NA	0.466626
AVEFQEAQAYADDNSLLFMETSAK	P35278	Rab5c	0.578735	NA	NA	0.432246
AVEGCVSASQAATEDGQLLR	P26039	Tln1	0.519138	0.816558	0.958122	0.4071
AVEGQHNYLCAGR	P06537	Nr3c1	NA	NA	1.05927	7.22756
AVEHINK	P21550	Eno3	0.479028	0.704138	0.843012	0.312877
AVELAANTK	P40142	Tkt	0.460736	0.689873	0.761317	0.279774
AVELLRK	Q9R1P3	Psmb2	0.468294	NA	0.806361	0.29558
AVELNMISLK	Q99K85	Psat1	0.562822	0.805091	0.850075	0.390722
AVENPTATEIQDVCSAVGLNAFLEK	Q9D7A6	Srp19	NA	0.7287	NA	0.326132
AVENSSTAIGIR	O70435	Psma3	0.471333	0.776516	0.851002	0.338863
AVENYLIQMAR	P56812	Pdcd5	0.617591	NA	1.03342	0.52013
AVEVATVVIQPTALQLAVPR	Q9WV91	Ptgfrn	0.582951	1.03958	NA	0.564068
AVEYLLMGIPGDR	P54728	Rad23b	0.548308	0.827359	0.945819	0.42357
AVEYNALFK	P22892	Ap1g1	0.601069	0.810814	NA	0.441193
AVEYYFASDASAVIEHTNR	P47856	Gfpt1	0.586503	NA	0.9713	0.461445
AVFDEAILTIFHPK	Q9ER71	Gfpt1	NA	0.972849	NA	0.901582
AVFDETYPDPVR	Q8BGQ7	Aars	0.548512	0.636622	NA	0.313195
AVFDNLIQLEHLNIVK	Q99J45	Nrbp1	0.694796	0.971014	NA	0.63962
AVFFDLDNTLIDTAGASR	Q9CPT3	Nanp	0.584718	NA	NA	0.439398
AVFILDNDGRR	Q9JHH9	Copz2	0.562842	NA	NA	0.41373
AVFPEGPWEEPLQLR	Q4LDD4	Arap1	0.509612	NA	NA	0.356279
AVFPSIVGRPR	P60710	Actb;Acta2;Actg2;Actg1;Actc1;Acta1	0.30598	0.474027	0.561704	0.153354
AVFQANQENLPILK	Q8VDN2	Atp1a1	0.607905	0.854457	NA	0.473204
AVFQANQENLPILKR	Q8VDN2	Atp1a1	0.629286	NA	1.01227	0.524399
AVFQESIR	P28740	Kif2a	0.652681	NA	NA	0.528756
AVFQYIDENQDR	Q9D1A2	Kif2a	NA	0.77156	0.866425	0.356644
AVFVDLEPTVIDEIR	P68368	Tuba4a	0.432682	0.586918	0.701301	0.227789
AVFVDLEPTVIDEVR	P05213	Tuba1b;Tuba1a;Tuba1c	0.41454	0.584356	0.671028	0.216252
AVFVDLEPTVIDEVRTGTYR	P68369	Tuba1b;Tuba1a;Tuba1c	NA	0.529007	NA	0.188228
AVFVPDIYSR	Q8CCJ3	Ufl1	0.580801	0.871804	NA	0.462772
AVGDGIVLCK	Q99K51	Pls3	0.44723	0.724399	0.876843	0.318905
AVGFSSGTENPHGVK	Q3V1T4	Lepre1	0.684234	0.928166	1.07059	0.624763
AVGHPFVIQLGR	Q6P5F9	Xpo1	0.550238	0.67585	0.796752	0.313319
AVGIWHCGSCMK	P61514	Rpl37a	0.56601	0.781583	0.898398	0.396818
AVGKDNFTLIPEGTNGTEER	O08553	Dpysl2	0.386002	NA	0.801735	0.257355
AVGKEELGK	Q9JKR6	Dpysl2	NA	NA	0.532817	0.126839
AVGKVIPELNGK	P16858	Dpysl2	NA	NA	0.833637	0.298931
AVGNIVTGTDEQTQVVLNCDALSHFPALLTHPK	O35343	Kpna4	0.64301	0.844344	0.961294	0.500352
AVGPEITK	Q76MZ3	Kpna4	NA	NA	0.970455	0.586974
AVGTQALSGAGLLK	Q9WV80	Snx1	0.572887	0.792105	0.934989	0.417014
AVHGFFTSNNATR	P14685	Psmd3	0.502562	NA	0.898413	0.359389
AVHSNPADPALWSLLSR	F8VPK0	Ttc37	NA	NA	0.700373	0.20087
AVIDLNNR	Q9D883	U2af1	0.549651	NA	NA	0.398866
AVIEHNLLSASK	O88544	Cops4	0.473124	0.679534	0.819905	0.29615
AVIFCLSADK	Q9R0P5	Dstn	0.464957	0.687368	NA	0.300508
AVIFCLSADKK	Q9R0P5	Dstn	0.46159	0.737247	0.850596	0.320897
AVIFEDCAVPVANR	Q9D7B6	Dstn	NA	0.644984	NA	0.258898
AVIGSTYMLTQDEVLWEK	Q9EQK5	Mvp	0.514516	NA	0.938408	0.386253
AVIHYRDDETMYVESK	Q9CVB6	Arpc2	0.389957	NA	NA	0.247113
AVILIGGPQK	Q922H4	Gmppa	0.546917	0.820523	NA	0.410078
AVIMGAPGSGK	Q9WTP7	Ak3	0.369578	0.683232	NA	0.262629
AVIMGAPGSGKGTVSSR	Q9WTP7	Ak3	NA	NA	0.886253	0.362296
AVINSAGYK	Q8R1F1	Fam129b	0.684084	0.942709	1.03034	0.622797
AVIPSHLAYGK	Q9D1M7	Fkbp11	0.477651	0.807517	NA	0.363905
AVIPSHLAYGKR	Q9D1M7	Fkbp11	NA	NA	1.01227	6.4531
AVITEEFK	Q3TIX6	Klhl11	NA	NA	1.07135	8.44595
AVITEEFKVPDK	Q3TIX6	Fubp3	0.70848	NA	NA	0.616324
AVIYNPATQADWTAK	Q61879	Myh10	0.253163	0.443974	0.562674	0.142395
AVIYNPATQADWTAKK	Q61879	Myh10	0.286265	0.411138	0.563566	0.140783
AVLAESYER	P28271	Aco1	0.427603	NA	0.854408	0.29723
AVLALHQDLFSLAQQCIDK	Q9JLN9	Aco1	NA	0.792553	NA	0.39322
AVLAQLGCPIK	Q3TL44	Aco1	NA	0.615072	NA	0.238675
AVLCPPPVK	P63001	Rac1;Rac3	0.440434	0.668782	0.798801	0.277695
AVLDALLEGK	P14873	Map1b;Map1a	0.595731	0.89499	0.998553	0.504066
AVLEAVPR	O88325	Naglu	0.702337	NA	NA	0.605896
AVLEDIFK	O54998	Fkbp7	0.686412	NA	1.18885	0.657376
AVLEDIFKK	O54998	Fkbp7	0.681407	NA	0.989095	0.581081
AVLFCLSDDKR	P45591	Cfl2	0.445156	0.658498	0.788273	0.273011
AVLFCLSEDK	P18760	Cfl1	0.489809	NA	0.848554	0.327566
AVLFCLSEDKK	P18760	Cfl1	0.497952	0.748857	0.377743	0.200237
AVLFCLSEDKKNIILEEGK	P18760	Cfl1	NA	NA	0.711869	0.20739
AVLGDDEITREPR	Q811D0	Dlg1	0.506733	NA	NA	0.353352
AVLHVALR	P06745	Dlg1	NA	0.744798	NA	0.341425
AVLIAGQPGTGK	Q9WTM5	Ruvbl2	0.461816	0.698594	NA	0.304345
AVLIDKDQTPK	Q8QZS1	Hibch	NA	NA	0.635568	0.168236
AVLKDPNDHTVCYLLFANQSEK	Q9DCN2	Cyb5r3	0.428245	0.746958	0.898359	0.32627
AVLLAGPPGTGK	P60122	Ruvbl1	NA	0.637959	NA	0.253999
AVLLDLEPR	P83887	Tubg1;Tubg2	0.49521	0.803471	0.875292	0.366115
AVLLGPPGAGK	Q9WTP6	Ak2	0.285699	0.536335	NA	0.183775
AVLLSSGQEHCQR	P61622	Itga11	0.925116	1.06982	1.11049	1.37403
AVLNPLCQVDYR	Q01405	Sec23a	0.497909	0.757942	0.865012	0.345931
AVLNQPLK	Q6NXL1	Sec24d	0.659134	0.887994	NA	0.540988
AVLPVAESFGFADEIR	Q8C0D5	Eftud1	0.492793	NA	0.903675	0.355487
AVLQAVSDGQWWK	E9Q411	Nbas	0.556561	NA	NA	0.406597
AVLQFTPASWTYVR	Q99LH2	Ptdss1	0.52741	0.83339	NA	0.405064
AVLQWTK	Q8R180	Ero1l	0.498616	NA	0.994796	0.399819
[truncated: 20,713 more rows]

## Sheet: Hamster
Sequence	Leading razor protein	Gene names	Fraction Labeled 2d	Fraction Labeled 4d	Fraction Labeled 6d	kdeg (peptide)
AAAAAAGAASGLPGPVAQGLK	Q91YE6	Ipo9	0.560266	0.839895	0.94772	0.436934
AAAAAAGPEMVR	P63085	Mapk1	0.680399	0.962847	0.963425	0.612638
AAAAATAVGPGAGSAGVAGPGGAGPCATVSVFPGAR	Q9WVG6	Carm1	0.61448	NA	NA	0.476581
AAAAQLSLTQLSSGNPVYEK	P42567	Eps15	0.525504	0.722327	NA	0.345462
AAAAVVEFQR	Q8BG32	Psmd11	0.534147	0.78639	0.930876	0.393113
AAAAVVVPAEWIK	B1AZI6	Thoc2	NA	0.947461	NA	0.736549
AAADGDDSLYPIAVLIDELR	Q76MZ3	Ehmt1	NA	0.892394	NA	0.557319
AAADIAR	Q9R1T4	2017-09-06	0.478596	NA	0.80392	0.299785
AAADLMAYCEAHAK	P63213	2017-09-06	NA	NA	0.855518	0.322433
AAAEDVNVTFEDQQK	Q3UWL8	Pfdn4	0.508092	0.62708	NA	0.290602
AAAFEDQENETVVVK	P26039	Tln1	0.414897	NA	NA	0.267983
AAAFVTSPPLSPDPTTPDYINSLLASGDLQLSGSAHCTFSTAQK	Q62188	Dpysl3	0.470513	NA	0.826772	0.306334
AAAHCAHVFTTVSQITAIEAQHLLK	Q9Z1E4	Gys1	0.39927	0.683918	0.843803	0.283051
AAAHHYGAQCDK	Q9DCJ5	Ndufa8	0.484379	0.705368	0.822557	0.309272
AAAIASGLIR	P70379	Fgf14	0.517584	NA	0.91963	0.379735
AAAITSDLLESLGR	Q62009	Postn	0.735212	0.919856	0.989236	0.659199
AAALEAMK	Q60864	Stip1	0.583368	NA	NA	0.437776
AAALEAMKDYTK	Q60864	Stip1	0.497268	NA	NA	0.343849
AAALEFLNR	Q60864	Stip1	0.496868	0.64113	NA	0.292471
AAALVLQTIWGYK	P30999	Ctnnd1	0.773191	NA	1.01269	0.749736
AAAMDVDTPSGTNSGAGKK	P62878	Rbx1	0.636046	NA	NA	0.505364
AAANEQLTR	Q9CRB9	Chchd3	0.480981	NA	0.813457	0.305645
AAAQAVEEMR	P52432	Polr1c	0.841632	NA	NA	0.921416
AAAQCYIDLIIK	Q9JIF7	Copb1	0.494237	0.716732	0.827338	0.318017
AAAQLLQSQAQQSGAQQTK	Q8C1B7	2017-09-11	0.401391	0.628128	0.744538	0.242691
AAAQLLQSQAQQSGAQQTKK	Q8C1B7	2017-09-11	0.403533	0.666772	0.7605	0.257833
AAASTDYYK	P35486	Pdha1	NA	NA	0.695846	0.19837
AAASTDYYKR	P35486	Pdha1	0.379229	0.635939	0.771972	0.246683
AAATQPDGKDTPDEPWAFPAR	Q78PY7	Snd1	0.542376	0.722674	NA	0.354466
AAAVGTANK	Q64727	Vcl	0.432163	0.630594	0.709864	0.24144
AAAVPVEFK	Q91VA7	Idh3b	0.466422	NA	0.866854	0.322721
AAAVSGVVR	Q8BR90	Idh3b	NA	0.810169	NA	0.415406
AAAVSLENVLLDVK	Q6ZPF4	Fmnl3;Fmnl2	NA	0.93533	0.940381	0.630383
AAAYDKLEK	O08638	Myh11	0.246284	0.49956	0.60119	0.158322
AACLCFR	Q8R2U6	Nudt4;Nudt11;Nudt10;Nudt3	0.784022	NA	1.05394	0.785527
AACLESAQEPAGAWSNK	Q8VDJ3	Hdlbp	0.743287	NA	1.00021	0.686137
AACNGPYDGK	Q9CPV4	Glod4	0.446057	0.72565	0.824074	0.30449
AADAEAEVASLNR	P21107	Tpm3	0.29972	0.510788	0.557126	0.158275
AADAEAEVASLNRR	P21107	Tpm3	0.291509	0.508045	0.564486	0.158215
AADAVEDLR	Q9WVE8	Pacsin2	NA	0.88475	NA	0.540162
AADEEAFEDNSEEYIR	Q9ERK4	Cse1l	0.570742	NA	0.921022	0.422907
AADEEAFEDNSEEYIRR	Q9ERK4	Cse1l	0.583299	NA	1.00193	0.47199
AADFQLHTHVNDGTEFGGSIYQK	A0A140T8V3	Vdac3	0.393888	0.543414	0.707564	0.211217
AADGNYYNAR	Q8BH86		0.537594	NA	NA	0.385656
AADIDQEVK	Q6ZQ38	Cand1	0.447248	NA	NA	0.296423
AADIEQVFR	Q9QX47	Son	NA	1.03311	NA	9.42366
AADISLDNLVEGK	P70399	Tp53bp1	NA	NA	0.958609	0.530782
AADKLIQNLDANHDGR	Q9D708	S100a16	0.776096	NA	NA	0.748269
AADLLYAMCDR	P17426	Ap2a1	0.467172	0.771138	0.735349	0.301811
AADMLSGPR	Q8CHT0	Aldh4a1	0.19902	NA	0.783615	0.196207
AADTHLIDYEK	Q9WUZ9	Entpd5	0.600862	NA	0.956513	0.468842
AADTQVSETLKR	E9PVA8	Gcn1l1	0.922082	NA	NA	1.27605
AADVHEVRK	P52480	Pkm	0.922798	0.780081	0.807378	0.953616
AAEAAGGK	O35382	Pkm	NA	0.805197	NA	0.408942
AAEAAINILK	Q9WTX2	Prkra	0.658061	NA	0.898535	0.506491
AAEAFSELSK	Q08509	Eps8	0.54099	0.521495	NA	0.254953
AAEAILKR	Q810B6	Eps8	NA	0.998871	NA	1.69659
AAECNIVVTQPR	O70133	Dhx9	0.670988	0.904311	NA	0.564587
AAEDLFVNIR	P28660	Nckap1	0.555654	0.828931	0.941953	0.427224
AAEEATLTVR	Q9CRW3		0.516651	NA	0.930558	0.384167
AAEEVKR	P31786	Dbi	0.422089	NA	NA	0.274168
AAEFLAACAGGDLDEAR	Q3UMT1	Ppp1r12c	NA	NA	0.915768	0.412363
AAEGFKGKILFIFIDSDHTDNQR	P09103	P4hb	0.586161	NA	NA	0.441139
AAEIHSRPQSSRPVLLSK	E9Q4P1	Wdfy1	0.489053	NA	0.902079	0.352372
AAELIANSLATAGDGLIELR	P67778	Phb	0.429504	0.642593	0.757922	0.256472
AAELLLPAAAAWR	G3X8U3	2210016F16Rik	0.361679	0.667818	0.813194	0.261439
AAEMMASLLK	Q61768	Kif5b	NA	0.861208	NA	0.493695
AAESALQVVEK	Q8CB77	Tceb3	0.89211	NA	0.992347	1.11228
AAESLADPTEYENLFPGLK	O55029	Copb2	0.482616	0.714535	0.873007	0.326264
AAETQTLNFGPEWLR	Q6Y7W8	Gigyf2	0.781488	NA	NA	0.760456
AAEVGDDFLGDFVVGER	Q9Z0H8	Clip2	NA	NA	1.0743	8.74373
AAEVWMDEYK	Q6PB93	Galnt2;Galnt4	0.695048	NA	NA	0.5938
AAFADLDLR	O88796	Rpp30	0.523764	0.743172	0.808338	0.333175
AAFALGGLGSGFASTK	B2RQC6	Cad	0.555358	NA	NA	0.405243
AAFAPFGR	P52912	Tia1	0.868386	NA	NA	1.01394
AAFDDAIAELDTLSEESYK	P62259	Ywhae	0.391579	0.626921	0.745987	0.240613
AAFECMYTLLDSCLDR	Q6ZQ38	Cand1	0.496133	0.74208	0.906088	0.351008
AAFQLGSPWR	P47738	Aldh2	0.449279	0.748606	0.876292	0.327902
AAFQSLLDAR	Q63829	Commd3	0.638741	0.828055	NA	0.481905
AAFSKDESKEPIVEVR	P13595	Ncam1	0.432965	NA	0.885007	0.313103
AAFTMFSR	P16675	Ctsa	0.327433	0.627217	0.777002	0.234905
AAFVLPEFTR	Q64674	Srm	0.537871	0.786121	0.500097	0.257342
AAGAGNEAAALFLATSGAHANHR	Q810B6	Ankfy1	0.586794	0.892477	0.951995	0.482234
AAGGIILTASHCPGGPGGEFGVK	Q8BZF8	Dera	NA	NA	0.641996	0.171202
AAGLAFSDGDHR	CON__ENSEMBL:ENSBTAP00000007350		0.226969	NA	NA	0.128718
AAGLQSEIGQVK	Q99MI1	Erc1	0.6569	NA	NA	0.534866
AAGNQNFR	Q9CYG7	Tomm34	0.718159	NA	1.03191	0.653755
AAGSGELGVTVK	Q80X90	Flnb	0.475883	0.641281	0.761476	0.268661
AAGTDGSDFQHR	Q5XKN4	Jagn1	0.570613	NA	0.964279	0.443398
AAGTLYTYPENWR	Q9D8N0	Eef1g	0.507704	0.717474	0.839552	0.326601
AAGTLYTYPENWRAFKALIAAQYSGAQVR	Q9D8N0	Eef1g	0.422089	NA	0.75362	0.25115
AAGTSNYWEDLRK	O88630	Gosr1	NA	0.935191	NA	0.684078
AAGVEAAAEVAATEPK	Q9D0E1	Hnrnpm	0.593925	0.799144	0.54758	0.297401
AAGVVLEMIR	Q9WTM5	Ruvbl2	0.551409	0.791739	0.901722	0.395108
AAHGGSAASSALK	Q6P5G6	Ubxn7	0.870106	1.0021	NA	1.03804
AAHIFNESLVCHQIR	P46735	Myo1b	0.633095	0.918578	0.996005	0.546852
AAHLCAEAALR	P50580	Myo1b	NA	0.831725	0.943612	0.453978
AAHLSYGR	Q9D2N9	Vps33a	0.614257	0.882394	NA	0.495881
AAHVFFTDSCPDALFNELVK	O08599	Stxbp1	0.490848	0.703298	NA	0.319296
AAIAFLHALWQDR	Q6ZQH8	Nup188	0.55715	NA	NA	0.407262
AAIANLCIGDLITAIDGEDTSSMTHLEAQNK	O70400	Pdlim1	NA	NA	0.724901	0.215104
AAIAQLNGK	Q8C2Q3	Rbm14	NA	NA	0.850709	0.316976
AAIDAGYR	P21300	Rbm14	NA	NA	0.846179	0.311994
AAIDWFDGK	P56959	Fus;Taf15	NA	NA	0.919895	0.420736
AAIDWFDGKEFSGNPIK	P56959	Fus	0.639002	NA	0.944016	0.505204
AAIEVNAGRK	Q80YS6	Afap1	0.938011	NA	0.934784	1.38425
AAIGDTLVQDIR	Q9DCG6	Afap1	NA	0.800896	NA	0.403482
AAIISAEGDSK	P67778	Phb	0.407485	0.637915	0.731719	0.243476
AAILPTSIFLTNK	Q8CIG8	Phb	NA	NA	0.914609	0.410086
AAILQTEVDALR	Q99MI1	Erc1	0.671959	0.979751	1.03562	0.634308
AAIQSQLDGVR	Q6KAR6	Exoc3	0.575444	NA	NA	0.428355
AAIVYHTK	Q5F2E7	Nufip2	NA	NA	0.981731	0.667088
AALADVLR	Q3UMY5	Eml4	0.544066	0.903855	NA	0.45474
AALAEALR	Q8VC03	Eml3	0.726072	NA	NA	0.647446
AALAEITEMVAQLHGTMIK	F8VPU2	Farp1	0.534212	NA	0.861142	0.363059
AALAGGTTMIIDHVVPEPGTSLLAAFDQWR	O08553	Dpysl2	0.457971	NA	NA	0.306218
AALAPLPPLPAQFK	Q9CR26	Vta1	0.630164	NA	0.921399	0.483658
AALASAHQCHPLPQTLSVLK	Q91YL3	Uckl1	0.38407	NA	NA	0.242311
AALCHFCIDMLNAK	Q9DB05	Napa	0.720499	0.940665	0.978674	0.651246
AALEALGSCLNNK	Q9CZN7	Shmt2	0.540357	0.750659	0.837533	0.351943
AALEAQNALHNIK	Q9Z0H4	Celf2	NA	1.00407	NA	9.61909
AALEELVR	Q61035	Hars	0.495787	0.725293	0.872363	0.334751
AALEEVEGDVAELELK	Q6ZQK5	Acap2	0.597456	NA	0.970279	0.471771
AALGEPVRLER	O88952	Lin7c	NA	NA	0.672202	0.185893
AALIAENFR	Q8VEC4	Lin7c	NA	1.06554	1.03004	9.89375
AALLDQIR	Q91YD9	Wasl	NA	NA	0.6819	0.190898
AALLNQHYQVNFK	Q8CGC7	Eprs	0.46839	0.744298	0.868665	0.330866
AALNALQPPEFR	Q78T54	Vma21	0.5847	0.828906	NA	0.440194
AALQALKR	Q9D8B3	Chmp4b;Chmp4c	0.919035	0.986051	NA	1.24962
AALQELLSK	P62852	Rps25	0.529168	0.754713	0.864023	0.357049
AALSEMVEYITHNR	Q60996	Ppp2r5c	0.785196	NA	1.02145	0.778655
AALSGANVLTLIEK	Q91ZX7	Lrp1	NA	NA	0.985406	0.704519
AALSGLLHR	Q99JY0	Hadhb	0.456846	NA	0.883145	0.324822
AALSSFQK	P61202	Cops2	NA	0.753737	0.923194	0.372932
AALTDVQR	Q9Z0Y1	Dctn3	0.532361	0.783181	0.92677	0.38962
AALVDLEPGTMDSVR	Q922F4	Tubb6	0.568165	NA	0.564727	0.221226
AALWALQGGTSVVIANGTHPK	Q9Z110	Aldh18a1	0.383104	0.609782	1.11186	0.322158
AALYGGVEGGGTR	Q9QZ08	Nagk	0.502809	0.766802	0.92163	0.367991
AAMAVGGAGGSR	Q8CIG8	Prmt5	0.722915	NA	NA	0.641715
AAMEPIVISAK	P26039	Tln1	0.412211	0.669895	0.806055	0.27254
AAMFTAGSNFNHVVQSEK	Q9EQK7	Icmt	0.793316	NA	NA	0.788282
AAMIWIVGEYAER	Q9DBG3	Ap2b1;Ap1b1	0.386864	NA	0.738854	0.232243
AANAAENDFSVSQAEVSSR	Q6P542	Abcf1	0.604884	NA	1.02614	0.503688
AANATTNPSQLLPLELVDK	P62322	Lsm5	0.412591	0.526321	0.666637	0.201167
AANEAGYFNEEMAPIEVK	Q8BWT1	Acaa2	0.28438	NA	0.770437	0.213065
AANFENHSGR	Q64727	Vcl	0.426079	0.658659	0.75655	0.259922
AANGVVLATEK	P49722	Psma2	0.479603	0.741724	0.804659	0.315529
AANGVVLATEKK	P49722	Psma2	0.505587	0.75113	0.743265	0.309785
AANILVGENLVCK	P05480	Src	0.467036	NA	0.861224	0.320475
AANNGALPPDLSYIVR	Q9D0M3	Cyc1	NA	0.570248	0.617057	0.182949
AANSLEAFIFETQDK	Q9JKR6	Hyou1	0.525932	0.784385	0.901006	0.379381
AAPAAYDASDTHLQILGKPVMER	O35969	Gamt	0.61162	NA	NA	0.472886
AAPAGGGGSAVSVLAPNGR	Q8VBT9	Gamt	NA	NA	0.749804	0.230918
AAPAPPGCHQNGVIR	E9Q634	Myo1e	0.795631	NA	NA	0.793913
AAPEEQDLTQEQTEK	Q3TDN2	Faf2	0.566649	0.716421	NA	0.364474
AAPFTLEYR	Q9D819	Ppa1	0.478439	0.802679	NA	0.361908
AAPGYHMAK	Q9ET01	Pygb;Pygl	0.470768	0.809371	NA	0.361309
AAQDFFSTCR	P70697	Urod	0.784692	NA	NA	0.767842
AAQDRDQIYR	P62996	Tra2b	0.5177	NA	NA	0.364595
AAQEEYIK	P05064	Aldoart1;Aldoa	0.599182	0.89382	0.965731	0.496119
AAQEEYIKR	P05064	Aldoart1;Aldoa	0.623068	0.935614	0.94527	0.532872
AAQEQELESLR	Q9JIG7	Ccdc22	0.523015	NA	0.894087	0.371406
AAQGEPQVQFK	P62827	Ran;Rasl2-9	0.577899	0.763308	0.861343	0.382428
AAQIPESDQIK	Q9WV98	Timm9	NA	0.70404	NA	0.304382
AAQLATEIADIK	Q8BL66	Eea1	0.483615	0.775716	0.8601	0.345858
AAQLCGAGMAAVVEK	P17710	Hk1	0.403405	0.621146	0.73439	0.238766
AAQMHSGYQR	Q8C2Q3	Hspbp1	NA	0.79539	0.930774	0.410069
AAQYQVNQAAAAQAAATAAAMGIPQAVLPPLPK	Q9JKP5	Mbnl1	0.639159	NA	NA	0.509658
AASAAFQENVGR	Q8BYA0	Mbnl1	NA	0.803675	NA	0.406996
AASAHAIGTVK	P31324	Prkar2b	0.247656	NA	NA	0.142281
AASDIAMTELPPTHPIR	P62259	Ywhae	NA	0.683575	NA	0.287667
AASGLLSIGLR	Q8VCW8	Acsf2	0.387266	0.678817	0.811814	0.270339
AASGSGMAQK	O35864	Acsf2	NA	NA	0.908339	0.398277
AASHEQAAAALK	Q811D0	Dlg1	0.566461	NA	NA	0.417887
AASIFGGAKPVDTAAR	Q8BGD9	Eif4b	0.670608	0.945144	NA	0.59247
AASLHWTSER	Q9CXV1	Sdhd	0.380529	NA	NA	0.239445
AASQGYTVAR	Q9Z2G6	Sel1l	NA	NA	1.07093	8.40369
AASTASHRPIK	Q9DCL8	Ppp1r2	0.741475	NA	0.941334	0.660252
AASVAENCINYQQGTPHK	P70202	Lxn	0.483852	0.689557	0.782891	0.292414
AATAAADFTAK	Q9Z1Z2	Strap	0.763722	0.906237	NA	0.689948
AATADLEQYDR	P81117	Nucb2	0.528746	0.866148	1.01119	0.449866
AATALKDVVK	Q922R8	Pdia6	0.495454	0.359628	0.701434	0.185765
AATASPGAGR	Q9CR62	Slc25a11	0.426359	NA	0.821325	0.282271
AATDLER	Q8CHH9	Slc25a11	NA	0.643856	0.779329	0.255279
AATFFGCIGIDK	P55264	Adk	0.478955	NA	0.873101	0.33277
AATFFGEVVK	Q9JK23	Psmg1	0.797726	0.94341	1.00085	0.788111
AATFGLILDDVSLTHLTFGK	P67778	Phb	0.427439	0.496483	0.698544	0.204179
AATITATSPGALWGLDR	P31324	Prkar2b	0.255515	0.517183	0.452219	0.134097
AATLELSEVKK	P55937	Golga3	0.653692	NA	NA	0.530213
AATMSAVEAATCR	Q9DCC4	Pycrl	0.399024	NA	0.844317	0.280117
AATQFWR	P08003	Pdia4	0.494308	0.840713	0.993661	0.41546
AATSAMWACQHCTFMNQPGTGHCEMCSLPR	P60670	Nploc4	0.577006	NA	NA	0.430199
AATSPALFNR	Q9JHU4	Dync1h1	0.475979	0.832953	NA	0.375703
AATTGHVIDIYACALDQTGLLEMK	Q01405	Sec23a	0.392633	0.672144	0.79535	0.265579
AAVAGEDGR	Q9Z204	Ube2v1	NA	NA	1.04235	6.27527
AAVASLLQSVQVPEFTPK	Q02053	Uba1	0.507874	0.755864	0.58292	0.263664
AAVDAGFVPNDMQVGQTGK	Q99LC5	Etfa	0.378924	0.592805	0.696871	0.217732
AAVEDINPADDPNNQGEDEFEEAEQVR	Q8BXA1	Golim4	0.63602	0.9276	1.05191	0.570834
AAVEEGIVLGGGCALLR	P63038	Hspd1	0.434184	0.643043	0.751154	0.255977
AAVELVEK	Q3V3R1	Mthfd1l	0.421286	0.609367	NA	0.250073
AAVENLPTFLVELSR	P70168	Kpnb1	0.532819	0.754713	0.874054	0.361669
AAVESLGFILFR	Q3TXS7	Psmd1	0.533495	0.766899	NA	0.372998
AAVEWFDGK	Q61545	Ewsr1	NA	0.750881	0.749314	0.290617
AAVEWFDGKDFQGSK	Q61545	Ewsr1	0.507219	0.774072	0.840943	0.348884
AAVHLEGK	Q64727	Vcl	0.426105	0.636841	0.718814	0.244077
AAVHYDR	O08583	Alyref	0.593628	NA	0.885007	0.425791
AAVLGENGR	Q64012	Raly	0.819988	NA	NA	0.857367
AAVMATLLFPGQEFK	Q9WVQ5	Apip	0.484281	0.675215	0.847883	0.305901
AAVMVHQLSK	Q02248	Ctnnb1	0.822402	1.01392	0.96352	0.896687
AAVPDAVGK	Q8VDN2	Ctnnb1	NA	0.678079	NA	0.283362
AAVPSGASTGIYEALELR	P17182	Eno3;Eno1;Eno2	0.398771	0.653565	0.79167	0.260843
AAVPSGASTGIYEALELRDNDK	P17182	Eno1	0.396711	NA	0.780448	0.252687
AAVPSGASTGIYEALELRDNDKTR	P17182	Eno1	0.37059	NA	NA	0.231486
AAVQQLQAEGLSPR	Q8K354	Cbr3	0.432321	0.717675	0.872533	0.310725
AAVSHWQQQSYLDSGIHSGATTTAPSLSGK	Q02248	Ctnnb1	0.852189	0.994745	1.00512	0.972543
AAVTSLFAK	CON__Q3SX09		NA	0.703017	NA	0.30352
AAVVENVVK	Q61103	Dpf2	0.796367	NA	0.978145	0.791636
AAVVHHFESLPAGSTLIFYK	Q8BYU6	Tor1aip2	0.727795	0.991037	NA	0.699944
AAWEVDSGR	P45952	Acadm	0.463032	NA	NA	0.310909
AAYCACRSGFHTVPGQPGCQDINECLR	Q91ZX7	Lrp1	NA	NA	0.984183	0.691113
AAYEAELGDAR	P48678	Lmna	0.376675	0.560917	0.657467	0.200839
AAYEAELGDARK	P48678	Lmna	0.372494	0.559959	0.673305	0.203495
AAYFGIYDTAK	P51881	Slc25a5	NA	0.772063	0.794838	0.322224
AAYLDDLR	Q9JHK4	Rabggta	NA	NA	0.877629	0.350117
AAYNLVR	Q9CQI6	Cotl1	0.40152	0.68961	NA	0.276615
AAYSNFWCGMTSQGYYK	Q8K297	Colgalt1	0.620911	NA	NA	0.484992
ACADATLSQITNNIDPVGR	P62874	Gnb1	0.512314	0.764444	0.864577	0.354169
ACAELHQNVNVK	Q9EQH3	Vps35	0.441918	0.664785	0.793174	0.275373
ACALSIAESCRPGDK	Q8K2B3	Sdha	0.484177	0.896806	NA	0.412671
ACARPLISVYSEK	Q9D8E6	Rpl4	0.519046	0.581038	0.838795	0.282518
ACARPLISVYSEKGESSGK	Q9D8E6	Rpl4	0.550501	NA	0.924709	0.407387
ACDELVEEMEHYGK	Q9R0B9	Plod2	0.520751	0.890939	0.950204	0.439388
ACDLPAWVHFPDTER	Q3TZZ7	Esyt2	0.666744	NA	NA	0.549423
ACDLWEQILR	A3KMP2	Ttc38	0.597699	NA	NA	0.455277
ACEDIDECSLPNICVFGTCHNLPGLFR	Q61554	Ttc38	NA	0.450361	NA	0.149623
ACEFAGFQCQIQFGPHNEQK	P26039	Tln1	0.405812	0.661434	0.773102	0.260063
ACEFGGFQAQIQFGPHVEHK	Q71LX4	Tln1	NA	NA	0.696933	0.198967
ACEHLTSNVLPLLLEQFHK	Q9D071	Mms19	0.507922	0.922355	NA	0.440654
ACEPIIQNFCHDVADNQIDSGDLMECLIQNK	Q61543	Glg1	0.668545	0.891135	NA	0.552825
ACEQPTHWK	Q8VHI3	Pofut2	0.529699	0.853693	0.221696	0.192019
ACFCDEHTR	Q922H9	Znf330	0.733262	NA	NA	0.660745
ACFHCETCK	Q61792	Lasp1	0.353149	0.53051	0.644411	0.187584
ACGDSTLTQITAGLDPVGR	P62880	Gnb2	0.526896	0.714175	NA	0.341997
ACGLPSGSCR	Q8BU85	Gnb2	NA	0.918021	NA	0.625323
ACGLVASNLNLKPGECLK	P16045	Lgals1	0.473507	0.760383	0.511887	0.23533
ACGNFGIPCELR	Q9DCL9	Paics	0.635263	0.865304	0.949995	0.502826
ACGQIFCGK	Q99LI8	Hgs	0.562612	0.804356	0.905216	0.407912
ACGVSRPVIACSVTIK	Q9D0T1	Nhp2l1	0.419374	0.604756	0.723586	0.235166
ACLIFFDEIDAIGGAR	P46471	Psmc2	0.576773	NA	0.957839	0.446047
ACLISLGYDIGNDPQGEAEFAR	Q7TPR4	Actn1	0.382971	0.492761	NA	0.193362
ACLISLGYDVENDR	P57780	Actn4	0.342564	0.550513	0.673642	0.196543
ACLISLGYDVENDRQGDAEFNR	P57780	Actn4	0.336993	0.559474	0.689834	0.201145
ACNCLLLK	P17183	Armc8	NA	0.633036	0.794561	0.256384
ACNQLGQFLQHR	P17427	Ap2a1;Ap2a2	0.444633	0.731431	0.857037	0.315062
ACPLDQAIGLLVAIFHK	P14069	Ap2a1;Ap2a2	NA	0.674427	0.530098	0.186683
ACPLDQAIGLLVAIFHKYSGK	P14069	Ap2a1;Ap2a2	NA	0.574891	NA	0.213853
ACQEQIEALLESSLR	P25322	Ccnd1	0.907184	1.02995	1.04232	1.2296
ACQGQYETIEQLR	P58802	Tbc1d10a	0.599086	NA	NA	0.457004
ACQIFVR	Q9D0E1	Hnrnpm	0.60267	0.858714	0.86568	0.446927
ACQSIYPLHDVFVR	P97351	Rps3a	0.517677	0.744095	0.878367	0.352268
ACQSIYPLHDVFVRK	P97351	Rps3a	0.419597	0.726405	0.898442	0.316566
ACQVYIQHTR	Q9JJ28	Flii	0.667741	0.972698	0.972216	0.607558
ACSAIHAVNLR	Q9JJ28	Flii	0.400462	NA	1.02968	0.354899
ACTQLVDNLVEHILK	Q6KCD5	Nipbl	NA	NA	1.04941	7.10512
ACVEAPGGNPICSLHDQGAGGNGNVLK	Q5SUR0	Pfas	0.353542	0.589535	NA	0.220916
ACVVHGSDLK	Q8VDN2	Atp1a1;Atp1a2	0.503476	0.725531	0.853965	0.332323
ACWVLHYFCEVK	Q9EPL8	Ipo7	0.6664	NA	NA	0.548906
ACYALENFVENLGPK	Q8VI75	Ipo4	0.403252	0.829255	NA	0.338623
ACYGVLR	P62908	Rps3	0.621456	0.783795	0.924525	0.438373
ACYLSINPQKDEALETEK	Q8R5C5	Actr1b	0.467487	NA	NA	0.315074
ACYLSINPQKDETLETEK	P61164	Actr1a	0.522764	0.944323	NA	0.462389
ADAECYTALK	Q8BFZ9	Erlin2	0.515832	NA	NA	0.362662
ADAEGESDLENSR	P26039	Tln1	0.391901	0.701542	0.843186	0.286246
ADAEGESDLENSRK	P26039	Tln1	0.418128	0.675887	0.407577	0.175732
ADAEYYAAHK	Q91X78	Erlin1	0.486735	NA	NA	0.333481
ADAGFVYSEAVASHYMR	O70589	Cask	0.421922	NA	NA	0.274023
ADAGGEDAILQTR	Q9CPX6	Atg3	0.625173	0.8827	NA	0.505508
ADALQAGASQFETSAAK	P63024	Vamp3;Vamp2	0.482037	0.718568	0.838805	0.317809
ADAPDAGAQSDSELPSYHQNDVSLDR	Q6DFZ1	Gbf1	0.542062	NA	NA	0.39051
ADATNVNNWHWTER	Q8BK64	Ahsa1	0.727223	NA	1.06417	0.679844
ADAVQDSEMVELVELEIR	Q8BFR5	Ahsa1	NA	0.623749	NA	0.244375
ADAWEEIR	Q8CCJ3	Ahsa1	NA	0.867916	NA	0.50608
ADAWEEIRR	Q8CCJ3	Ufl1	0.613586	0.90078	NA	0.506864
ADCASGIFLAAEK	P22892	Ap1g1	0.556364	NA	0.953608	0.425973
ADCLMGEFK	Q69ZN7	Ap1g1	NA	NA	0.781139	0.25322
ADCLVPSEIR	Q9Z2Q6	2017-09-05	0.32788	NA	0.680243	0.192956
ADCYTELEK	Q9D708	S100a16	0.678136	NA	1.01967	0.588896
ADDADEFGYSR	Q78PY7	Snd1	0.597925	0.850515	0.984956	0.477698
ADDANVVR	P11087	Col1a1	0.928881	1.06116	1.0589	1.38772
ADDELAALR	Q6P5H2	Nes	0.73272	NA	NA	0.65973
ADDGRPFPQVIK	P05064	Aldoart1;Aldoa	0.595289	0.921363	1.03068	0.527237
ADDILDLK	Q8R1U1	Cog4	0.601673	NA	NA	0.460241
ADDLDFETGDAGASATFPMQCSALR	P63242	Eif5a	0.585423	0.816279	0.935671	0.436419
ADDLDFETGDAGASATFPMQCSALRK	P63242	Eif5a	0.613944	NA	NA	0.475887
ADDNATIR	Q9Z1D1	Eif3g	0.599696	NA	NA	0.457765
ADDPNSIFLIDHAWTCR	Q3UDE2	Eif3g	NA	NA	0.856523	0.323597
ADDPSAADRNVEIWK	Q8BWY3	Etf1	0.663899	NA	0.961631	0.544991
ADDVDQQQTTNTVEEPLDLIR	P62311	Lsm3	0.493396	0.594257	0.684966	0.238671
ADDVVWVR	Q922B2	Dars	0.538639	NA	0.944449	0.407186
ADEDPIMGFHQMFLLK	P61971	Nutf2	0.423585	0.614378	0.723696	0.238645
ADEELEALR	P56812	Pdcd5	0.631798	0.878872	NA	0.508931
ADEELEALRK	P56812	Pdcd5	0.651325	0.474629	0.817555	0.279676
ADEGISFR	P35700	Prdx1	0.516511	0.775808	0.890684	0.368437
ADEKPKEGVK	P61957	Sumo2	0.684304	NA	NA	0.576487
ADESETAVK	O70310	Nmt1	0.777432	NA	NA	0.75126
ADETKDEQFEQCVQNFNK	O08539	Bin1	0.565897	0.953941	NA	0.499575
ADEVLEILK	Q6P4T2	Snrnp200	NA	NA	0.981305	0.663251
ADEWLMK	Q8VDD5	Myh10;Myh9	0.287886	0.479848	0.614894	0.162595
ADFCIIHYAGK	Q8VDD5	Myh10;Myh9	0.285214	0.477209	0.592238	0.157356
ADFDNTVAIHPTSSEELVTLR	P47791	Gsr	0.473415	NA	0.869212	0.327752
ADFDTYDDR	Q9WUK2	Eif4h	0.648876	0.931525	1.0215	0.576585
ADFEDRVSDEEK	P47753	Capza1	0.41727	NA	0.739316	0.24322
ADFPAGIPECGTDALR	Q9Z1Q9	Vars	NA	0.697952	NA	0.299292
ADFQCFQQAR	O35206	Col15a1	0.887639	1.00668	NA	1.11111
ADFQGISPER	P61804	Dad1	0.445003	0.776253	0.877785	0.336753
ADFSGMSSK	Q60854	Serpinb6	0.420565	0.693527	0.832836	0.288931
ADGELNVDSLITR	P62141	Ppp1cb	NA	0.790175	0.906278	0.391703
ADGSGSVVLR	Q91ZX7	Lrp1	0.90515	NA	1.08006	1.18886
ADGSSLPEWVTDNAGTLHFAR	Q8BKG3	Ptk7	0.592933	0.789996	NA	0.422912
ADGYEPPVQESV	P97351	Rps3a	NA	NA	0.104866	0.0184636
ADHDFVVQEDFMK	P62334	Psmc6	0.54531	0.72413	0.866625	0.351969
ADHGEPIGR	P11499	Hsp90ab1	0.739739	0.919281	0.936068	0.648584
ADHQPLTEASYVNLPTIALCNTDSPLR	P14206	Rpsa	0.471638	0.713499	0.826483	0.309091
ADHVQSLAQLENLCK	Q9EPK7	Xpo7	0.49751	0.796064	NA	0.368528
ADIDKLNIDSIIQR	P63087	Xpo7	NA	0.654935	NA	0.266006
ADIDLTKR	F6YVP7	Gm10260;Rps18	0.551026	NA	NA	0.400395
ADIDVSGPKVDIDVPDVNIEGPEGK	E9Q616	Ahnak	0.597359	NA	NA	0.454855
ADIEEIR	P81117	Ahnak	NA	NA	0.983325	0.682309
ADIEMPFDPSK	Q80X90	Flnb	0.413524	0.646129	0.733076	0.247414
ADIEVACYGYEGIDAVK	Q6ZWX6	Eif2s1	0.538745	NA	0.828211	0.349164
ADIFMFDEPSSYLDVK	P61222	Abce1	0.531089	0.798261	NA	0.388358
ADIFVDPVLHTACALDIK	Q61543	Glg1	0.675451	0.934781	NA	0.590766
ADIGVAMGIVGSDVSK	Q8VDN2	Atp1a1	0.44076	NA	0.790907	0.275309
ADILEDKDGK	Q9D0E1	Atp1a1	NA	NA	0.946226	0.48716
ADILQVGLR	Q8VE62	Paip1	0.333822	0.611412	0.774851	0.23178
ADINAVNEHGNVPLHYACFWGQDQVAEDLVANGALVSICNK	O55222	Ilk	0.706891	NA	NA	0.613605
ADINQWR	Q61503	Nt5e	0.334668	NA	NA	0.203735
ADIQTER	P62281	Rps11	NA	0.787925	NA	0.387704
ADIYAMGLVFWEIARR	Q64729	Ugt2b34;Ugt2a3	NA	NA	0.913936	0.408778
ADKDYHFK	Q61937	Npm1	0.72962	NA	0.936762	0.636319
ADKDYHFKVDNDENEHQLSLR	Q61937	Npm1	0.466057	NA	0.812847	0.297477
ADKEAAFDDAVEER	Q60972	Rbbp4	0.477381	NA	0.928031	0.356851
ADKMDMSLDDIIK	O08583	Alyref;Alyref2	0.586367	0.811735	0.540635	0.297398
ADKPDMGEIASFDK	Q6ZWY8	Tmsb10	0.656546	0.584222	0.911696	0.354625
ADLAAVEAK	Q9JHU4	Dync1h1	0.468851	NA	0.891046	0.33513
ADLAEEYSK	P68037	Ube2l3	0.516301	0.748513	0.918448	0.365342
ADLAEEYSKDR	P68037	Ube2l3	NA	0.887538	0.651165	0.323833
ADLDVSGPK	E9Q616	Ahnak	0.600064	0.900765	0.964434	0.500209
ADLEAQR	Q91V41	Ahnak	NA	NA	1.00561	6.4413
ADLEEQLSDEEK	P47754	Ahnak	NA	0.685926	0.800284	0.280346
ADLEEQLSDEEKVR	P47754	Capza2	0.455998	0.709945	0.370386	0.180783
ADLIAYLK	P62897	Cycs	0.388988	0.619341	0.730993	0.234445
ADLIAYLKK	P62897	Cycs	0.392581	0.612814	0.751914	0.238571
ADLINNLGTIAK	P07901	Hsp90ab1;Hsp90aa1	0.657417	0.863717	0.942734	0.518169
ADLNQGIGEPQSPSR	Q9D8Y0	Efhd2	0.542815	0.668146	0.361436	0.183539
ADLPTLGFTHFQPAQLTTVGK	P54822	Adsl	0.546876	NA	0.797981	0.338614
ADLSGMSGSR	Q5SV42		NA	NA	0.934608	0.45456
ADLSLVDALTEPPPEIEGEIKR	P27546	Map4	0.493409	0.75384	NA	0.345208
ADLTALFLPR	Q9JJ28	Flii	0.628557	0.926586	1.02779	0.556779
ADLYIHVTYIK	Q80V26	Impad1	0.760359	NA	NA	0.714306
ADMEDLMSSK	Q61879	Myh10	0.283236	0.490824	0.551312	0.151576
ADMEDLMSSKDDVGK	Q61879	Myh10	0.262885	0.410721	0.534154	0.132894
ADNDAGNAAIDSLLNYETVK	Q61102	Ehd2	NA	NA	0.696318	0.198629
ADNKLDINLER	Q8C3X2	Ccdc90b	NA	NA	0.93958	0.46774
ADPEELFTK	Q99KH8	Uba2	NA	0.943586	NA	0.718762
ADPESPWSQIGRK	Q99JV5	Uba2	NA	NA	0.295072	0.0582765
ADPIVGSLEPGIYAGYFDWK	Q9D4H1	Uba2	NA	NA	0.759254	0.237335
ADPSQFELLK	P18654	Rps6ka3;Rps6ka1;Rps6ka2	0.639328	NA	NA	0.509893
ADQDRLDLEER	Q9CU62	Rps6ka3;Rps6ka1;Rps6ka2	NA	NA	0.622338	0.162293
ADQELLLYSHDNIICGITSVAFSK	P29387	Gnb4	NA	0.786207	NA	0.385687
ADQELLMYSHDNIICGITSVAFSR	P62880	Gnb2	0.498762	0.721345	0.854497	0.329185
ADQELMTYSHDNIICGITSVSFSK	P62874	Gnb1	0.478202	0.761264	0.845511	0.334065
ADQIETQQLMR	Q9WVK4	Ehd3;Ehd1	0.504116	NA	0.844679	0.334414
ADQLTEEQIAEFK	P62204	Calm1;Calml3	0.423289	0.654036	0.751105	0.256509
ADQVDTQQLMR	Q9EQP2	Ehd4	0.565916	NA	0.911918	0.41414
ADQWNVNYVETSAK	P63321	Rala	0.561557	NA	0.941344	0.42467
ADRDESSPYAAMLAAQDVAQR	P62264	Rps14	0.556954	NA	0.897832	0.399457
ADSEWRR	P26638	Sars	0.60647	NA	NA	0.466299
ADSGPAGGAALAAPAPGPGSGSTGPR	Q62084	Ppp1r14b	0.619352	NA	NA	0.48294
ADTAPQLKR	Q9DAR7	Dcps	0.484995	NA	NA	0.33179
ADTLDPALLRPGR	P54775	Dcps	NA	0.688288	NA	0.291419
ADTLTLEER	Q80UG5	2017-09-09	0.600511	0.867376	0.986197	0.488928
ADTLTPEECQQFK	O55131	2017-09-07	0.450202	0.673486	0.76163	0.271835
ADTLTPEECQQFKK	O55131	2017-09-07	0.429501	0.713499	0.487317	0.206205
ADTQTYQPYNK	P84089	Erh	0.683314	0.850039	0.964956	0.540787
ADTQTYQPYNKDWIK	P84089	Erh	0.696132	NA	0.91306	0.568914
ADTQYILPNDIGVSSLDCR	Q99KK7	Dpp3	0.349572	0.779846	NA	0.295184
ADVDAATLAR	P31001	Lgals8	NA	0.395473	NA	0.125827
ADVEIPFEEVLEK	P56695	Lgals8	NA	NA	0.956738	0.523413
ADVFHAYLSLLK	Q6ZQ38	Cand1	0.47785	0.761993	0.810957	0.324183
ADVIQATGDAICIFR	Q08943	Ssrp1	0.807355	NA	1.03841	0.835987
ADVLDLHEAGGEDFAMDEDGDESIHK	A0A0N4SUH6	Ssrp1	NA	NA	0.935949	0.458012
ADVLSEEAILK	Q91VK1	Bzw2	0.668523	0.92933	0.958839	0.576101
ADVQSIIGLQR	Q62318	Trim28	0.666054	0.922974	0.960947	0.570085
ADVVESWIGEK	P16546	Sptan1	NA	NA	0.730229	0.218363
ADVVESWIGEKENSLK	P16546	Sptan1	0.406024	NA	0.643709	0.200598
ADVYPANDSTASQDVANR	P20444	Prkca	0.485808	0.880812	NA	0.405402
ADWLTHYWMPK	Q61024	Asns	0.560729	0.779488	0.817905	0.367361
ADWSSLSR	P19783	Cox4i1	0.377614	0.687899	0.83334	0.275978
AEACFVNCVER	Q9WVA2	Smarce1	NA	0.610805	0.764926	0.238404
AEAEGESLESWLNK	Q8BMI3	Gga3	0.719574	NA	NA	0.635722
AEAGAGSATEFQFR	P63325	Rps10	0.554506	0.774948	0.920875	0.394953
AEAGDNLGALVR	Q8BFR5	Tufm;Gm9755	0.401298	NA	0.773628	0.251599
AEASQLGHK	P26039	Tln1	0.426033	NA	0.817052	0.280265
AEDGENYAIKK	P48428	Tbca	0.634877	NA	NA	0.50376
AEDGHAVAK	P21619	Tbca	NA	NA	0.519929	0.122304
AEDGSVIDYELIDQDAR	P07356	Anxa2	0.451312	0.660021	0.781068	0.273188
AEDIPQMDDAFSQTVK	Q69ZN7	Myof	0.508986	0.680359	0.725301	0.28039
AEDKEWIPVTK	P25444	Rps2;Gm18025;Gm6576;Gm5786;Gm8225	0.489975	0.718122	0.628347	0.25955
AEDLNIAPR	Q6PDY2	Rps2;Gm18025;Gm6576;Gm5786;Gm8225	NA	0.912604	NA	0.609326
AEDNADTLALVFEAPNQEK	A0A140T8V5	Pcna	0.777506	NA	0.543527	0.416553
AEDSGEYHCVYHFVSAPK	P97300	Nptn	0.551107	0.790249	0.87831	0.386951
AEDVSAIEIVGGATR	Q61699	Hsph1	0.616755	0.970432	1.01295	0.567402
AEEADEIDRQSVSVDKLLK	REV__B2RS91	Hsph1	NA	0.737416	NA	0.334296
AEEDKLEQIK	Q60715	P4ha1	0.498045	0.450613	NA	0.210139
AEEDSEEAR	Q61081	Cdc37	0.625075	NA	NA	0.490515
AEEEFNIEK	P50518	Atp6v1e1;Atp6v1e2	0.806879	NA	1.00634	0.826051
AEEGIAAGGVMDVNTALQEVLK	P63323	Rps12	0.515856	NA	NA	0.362686
AEEILEK	E9PYL9	Gm10036;Rpl11;Gm5093	0.517747	0.734054	0.847103	0.33897
AEELEMNSEELK	REV__P28741	Ubtf	NA	NA	0.844649	0.310344
AEELFLWVPR	Q91WC0	Setd3	0.752383	NA	NA	0.697937
AEELGLPILGVLR	Q921H8	Acaa1a;Acaa1b	0.727528	NA	1.05569	0.67753
AEELLAEEK	Q8K1M6	Dnm1l	0.529124	NA	0.916709	0.386792
AEELLLER	P21981	Tgm2	0.449485	0.874075	0.994416	0.408317
AEENGSEALMTLDDQANK	P98078	Dab2	NA	NA	0.897407	0.379498
AEEQPQVELFVK	Q9Z1Q5	Clic1	0.469738	NA	0.858627	0.320775
AEEVATFFAK	Q04750	Clic1	NA	NA	0.978693	0.641453
AEEVVVVAK	Q99M51	Nck1	0.694619	NA	0.989437	0.600564
AEEYEFLTPMEEAPK	Q99PT1	Arhgdia	0.430939	0.557826	0.757119	0.233547
AEFEVHEVYAVDVLVSSGEGK	P50580	Pa2g4	0.545991	NA	NA	0.394819
AEFFADVVPAVR	Q8BGB7	Enoph1	NA	0.735968	NA	0.332921
AEFGDFDIK	Q9D4J7	Enoph1	NA	NA	1.04847	6.99543
AEFIVGGK	Q8BK63	Csnk1a1	0.631622	NA	NA	0.499322
AEFTVETR	Q8BTM8	Flna	0.350755	0.56145	0.705932	0.207462
AEGAGTEEEGTPK	Q91XV3	Basp1	0.294732	0.520051	0.601656	0.16828
AEGEIKVPDVELK	E9Q616	Ahnak	0.600208	0.524194	0.918603	0.310693
AEGPEVDVNLPK	E9Q616	Ahnak	0.597618	0.887314	0.79231	0.434042
AEGQVLVLDGR	P19253	Rpl13a	0.544398	0.778983	0.920239	0.391586
AEGSDVANAVLDGADCIMLSGETAK	P52480	Pkm	0.451264	0.684385	0.788193	0.282702
AEGSDVANAVLDGADCIMLSGETAKGDYPLEAVR	P52480	Pkm	0.437222	0.675906	0.381245	0.172546
AEGSEYQVLYIADDNEIR	Q91ZX7	Lrp1	0.879061	NA	1.05154	1.06562
AEGTTYRDELLTK	O54774	Ap3d1	0.569985	NA	NA	0.421968
AEGYEVAHGGR	Q60676	Ppp5c	0.565293	NA	0.951875	0.432896
AEHDQLLLNYAK	P14733	Lmnb1	0.166361	0.289273	NA	0.0868254
AEHHQDSEDLFKK	Q8BJS4	Sun2	NA	NA	0.768187	0.243637
AEHIPAGK	Q8CI51	Pdlim5	0.503697	NA	NA	0.350285
AEIDLVCELAK	Q3V3R1	Mthfd1l	0.405607	0.567248	0.633398	0.201712
AEIDMLDIR	P97429	Anxa4	0.465635	0.780092	0.909948	0.354843
AEIEALAALK	O35071	Kif1c	0.734903	NA	NA	0.663829
AEIGIAMGSGTAVAK	Q8R429	Atp2a1	0.604164	NA	0.698402	0.321724
AEIIQER	Q8VCY6	Utp6	NA	NA	1.10952	8.53052
AEISCIDNK	Q80X90	Col6a3	NA	NA	0.769902	0.244875
AEISCIDNKDGTCTVTYLPTLPGDYSILVK	Q80X90	Flnb	0.469231	NA	NA	0.316715
AEISCTDNQDGTCSVSYLPVLPGDYSILVK	Q8BTM8	Flna	0.326554	0.521462	0.660622	0.185187
AEISDLDR	P97470	Ppp4c	0.836591	NA	1.07974	0.925088
AEISFEDR	Q8BTM8	Flna	0.34406	0.559084	0.702836	0.205106
AEISFEDRK	Q8BTM8	Flna	0.358259	0.576634	0.702636	0.211494
AEISSIQENKDR	Q9EP71	Rai14	0.567249	0.812493	0.873531	0.404204
AEITDAEGLGLK	O08788	Dctn1	0.519138	0.830544	0.742423	0.346681
AEITFDDHK	Q80X90	Flnb	0.337077	NA	NA	0.205548
AEKDEPGAWEETFK	Q8BHN3	Ganab	0.505636	NA	0.917369	0.370334
AELAELPLR	Q9EQH3	Vps35	0.441004	0.699536	0.816254	0.292225
AELAKVEEEIVTLR	Q9CYZ2	Tpd52l2	0.64785	NA	NA	0.521849
AELDDTPMR	Q8VIJ6	Sfpq	0.614406	NA	NA	0.476485
AELDGTILK	Q8R326	Pspc1	0.598861	0.833236	NA	0.453166
AELELELGR	Q9QXS1	Plec	0.549123	0.847235	0.966745	0.43975
AELEQHLEQEQEFQVNK	D3YZP9	Ccdc6	0.686893	NA	NA	0.580606
AELFTQSCADLDK	Q62261	Sptbn1	NA	0.955945	NA	0.780582
AELGALPDDFIDSLEK	Q91YP2	Nln	0.473676	0.757626	0.87439	0.339323
AELGEADEAELQR	P62077	Timm8b	0.570336	NA	0.968695	0.445171
AELGEYIR	Q9JHU4	Dync1h1	0.476122	NA	0.933037	0.358292
AELGFLESCLR	Q9JHK4	Rabggta	0.492898	NA	0.909066	0.358048
AELIQKK	Q03958	Pfdn6	0.618	NA	NA	0.481167
AELLEFLESQQENMIK	D4AFX7	Dnajc13	0.460282	0.757171	NA	0.331035
AELNEFLTR	P62908	Rps3	0.565444	0.76745	0.91987	0.39673
AELNNEKK	Q9DBG3	Ap2b1	0.343487	NA	NA	0.210407
AELNPWPEYINTR	Q9D0R2	Tars	NA	0.685801	0.847162	0.298661
AELQMLLEEEIPSGKR	Q8CBW3	Abi1	0.609436	NA	NA	0.470082
AELRDDPIISTHLAK	Q8BG32	Psmd11	0.503229	0.71786	0.712431	0.287761
AELTALESLIEMGFPR	Q922Y1	Ubxn1	NA	0.257689	NA	0.0744967
AELTVEVR	Q61584	Fxr1	NA	0.98464	NA	1.044
AELVPYLLK	D4AFX7	Dnajc13	0.587033	NA	0.999428	0.474489
AELVVIEDAATPR	Q9Z0P4	Palm	0.478852	0.820672	0.873287	0.365607
AEMEVLLASK	Q9QXS1	Plec	0.589424	0.789425	NA	0.420163
AEMLEIVQAIYK	Q91X97	Ncald	0.450818	0.771032	0.890487	0.340466
AENEALAMQK	Q61335	Ncald	NA	0.700039	NA	0.301026
AENFFILR	P59999	Arpc4	0.424825	0.691289	0.84961	0.293842
AENLGEVLRGDR	Q8BH24	Tm9sf4	0.658377	0.977102	1.0621	0.624874
AENLLHDHYGGR	Q8VHI3	Pofut2	0.557287	NA	NA	0.407417
AENNDGIHIILK	Q811S7	Ubp1	0.646105	NA	NA	0.519378
AENNPWVTPIADQFQLGVSHVFEYIR	Q01730	Ubp1	NA	0.902808	NA	0.582767
AENPGLENHR	O35344	Ubp1	NA	NA	0.999038	1.15779
AENSSLNLIGK	P46460	Nsf	0.466894	NA	NA	0.314518
AENYDISPADR	Q02053	Uba1	0.526762	0.770785	0.206123	0.165738
AEPDYIEDDNPELIRPQK	Q3TGF2	Fam107b	0.735604	NA	NA	0.665153
AEPEDHYFLLTEPPLNTPENR	Q99JY9	Actr3	0.415355	0.648277	0.73554	0.249051
AEPPQCTSLAWSADGQTLFAGYTDNLVR	P68040	Gnb2l1	0.567586	0.791802	NA	0.407093
AEQEEEFISNTLFK	D3YZP9	Ccdc6	0.5964	NA	0.938	0.455489
AEQEEYVQEGIR	E9Q634	Myo1e;Myo1f	0.829703	NA	NA	0.885106
AEQEPTAEQLAQIAAENEEDEHSVNYKPPAQK	Q99PT1	Arhgdia	0.376656	0.594748	0.744455	0.228953
AEQESLEFGK	Q5SYD0	Myo1d	0.569077	0.846911	0.887008	0.426561
AEQFLVGTSR	Q3UMY5	Eml4	0.509106	NA	NA	0.355764
AEQFYCGDTEGKK	Q60597	Ogdh	0.48958	NA	0.584235	0.201745
AEQINQAAGEASAVLAK	Q99JB2	Stoml2	0.408214	0.630549	0.749396	0.246048
AEQPHQHAMYYLR	Q9JHR7	Stoml2	NA	NA	0.947834	0.49222
AEQSLHDLQER	P70302	Stim1	0.683534	NA	1.04607	0.606531
AEQVALSR	Q00612	G6pdx	NA	NA	0.888493	0.365612
AERPDVDEK	Q9JHU4	Dync1h1	NA	0.710632	NA	0.310014
AESDWDTVTVLR	Q9JMG1	Edf1	0.884243	NA	NA	1.07813
AESFFQTK	Q8R146	Edf1	NA	0.73625	0.833169	0.319041
AESIIIR	P60670	Nploc4	0.573106	NA	0.972811	0.44956
AESLQQEVEALK	O08788	Dctn1	NA	0.781439	0.937909	0.402181
AESLQQEVEALKER	O08788	Dctn1	0.326572	0.847132	NA	0.314403
AESMFTNAVQILEQFK	Q9R1S3	Pign	0.453806	0.611193	0.719932	0.243505
AESMLQQADK	Q99K51	Pls3	0.385783	0.657734	0.732601	0.244275
AESSFSEEEEEK	Q8JZY2	Pls3	NA	NA	0.776297	0.249572
AESTPEIAEQR	Q99LD4	Pls3	NA	NA	0.885515	0.361219
AETEEGPDVLR	Q01405	Sec23a	0.37372	0.593195	0.812679	0.244101
AETLMTVTDPVHDIAFAPNLGR	Q8R2U0	Seh1l	0.421092	NA	NA	0.273306
AETYDFLFK	Q91ZR1	Rab4b	0.488601	NA	0.88247	0.342958
AEVAAEFLNDR	Q8C878	Rab4b	NA	0.824184	NA	0.43458
AEVDMDTDAPQVSHKPGGEPK	Q9JHU4	Dync1h1	0.42849	NA	NA	0.279736
AEVDVADELLENLAK	Q9D1H7	Get4	NA	0.870205	NA	0.51045
AEVEETLK	P62627	Dynlrb1	0.712677	NA	NA	0.623574
AEVEETLKR	P62627	Dynlrb1	0.905011	0.666014	0.950156	0.733904
AEVEQAYAK	Q8CJ53	Trip10	0.488554	NA	NA	0.335256
AEVEQKK	P62843	Rps15	0.885143	NA	NA	1.08203
AEVLDSTK	Q9CR68	Uqcrfs1	0.443542	NA	NA	0.293082
AEVLSEEPILK	Q9CQC6	Uqcrfs1	NA	0.955143	NA	0.776068
AEVQHQLHVAVGSLQESILAQVQR	Q3UJB9	Edc4	0.718468	NA	NA	0.633755
AEVQNLGGELVVSGVDSAMSLIQAAK	P26231	Ctnna1	0.812058	NA	NA	0.835812
AEVQQLR	Q9CR98	Fam136a	0.531133	NA	0.849229	0.35473
AEVSIQNNK	Q80X90	Flnb	NA	0.654894	NA	0.265976
AEVVDEIAAK	P60670	Nploc4	0.594978	NA	0.920484	0.445437
AEYDLTTR	P60229	Eif3e	0.600958	0.878134	0.980364	0.493308
AEYLASIFGTEKDK	Q9D883	U2af1;U2af1l4	NA	NA	0.98699	0.723672
AFAAGADIK	Q8BH95	Echs1	0.424225	NA	0.784586	0.265371
AFAAQEDLEK	P26043	Rdx	0.571294	NA	0.909086	0.417457
AFADAMEVIPSTLAENAGLNPISTVTELR	P80315	Cct4	0.575768	NA	0.898285	0.415982
AFAFVTFADDK	Q921F2	Tardbp	0.611485	0.795512	0.88596	0.425342
AFAFVTFADDKVAQSLCGEDLIIK	Q921F2	Tardbp	0.576002	NA	0.759254	0.337948
AFAMIIDK	P60335	Pcbp2;Pcbp1	0.703704	NA	NA	0.608198
AFAMIIDKLEEDINSSMTNSTAASRPPVTLR	P60335	Pcbp1	0.679734	NA	NA	0.569301
AFANLRK	Q61753	Phgdh	0.531682	0.774407	0.84587	0.360823
AFANPEDALK	Q9JM51	Phgdh	NA	0.770891	NA	0.36839
AFAQSTNLR	A2AHM2	Zfp931	0.605958	NA	NA	0.465649
AFAVGVQQVLLK	Q9EPL8	Ipo7	0.672925	0.895461	0.946456	0.554382
AFCAGGDIK	Q8QZS1	Hibch	0.408063	NA	NA	0.262178
AFCEPGNVENNGVLSFIK	Q91WQ3	Yars	0.476086	0.522849	NA	0.232651
AFCETLEETNYHLQR	Q8C080	Snx16	0.798898	NA	NA	0.801971
AFCGFEDPR	Q9QXS1	Plec	0.562267	0.517689	0.940218	0.302332
AFCQELLQEEPR	Q9ERI6	Plec	NA	0.793631	NA	0.394523
AFCYFCNSVQK	Q922H9	Znf330	0.711266	NA	NA	0.621125
AFDFLSEETEASLASR	Q58A65	Spag9	0.694302	NA	NA	0.592578
AFDIIDR	Q8BJ71	Spag9	NA	NA	0.605619	0.155073
AFDNDVDALCNLR	Q99MN9	Pccb	0.365337	NA	0.785607	0.243414
AFDQGADAIYEHINEGK	Q8R1I1	Uqcr10	NA	0.758671	NA	0.355399
AFDSGIIPMEFVNK	Q91V92	Acly	NA	NA	0.890396	0.368481
AFDYFNLAANAGNSHAMAFLGK	Q9Z2G6	Sel1l	0.784232	NA	NA	0.766775
AFEAFLSNIVKPVASDIQAR	Q8BX90	Fndc3a	0.515738	0.90322	NA	0.435429
AFEDDDITHVEGSVDPIR	Q9CZ30	Ola1	0.544958	0.75429	0.841874	0.356807
AFEDEMSGR	Q62261	Sptbn1	0.691263	NA	1.08182	0.630248
AFEHSVHR	Q61503	Nt5e	0.328381	NA	0.832825	0.248871
AFEPATGR	Q9JLJ2	Aldh9a1	0.45497	0.768334	0.881566	0.33849
AFEQFLGHLQAVPELR	Q3UR97	Snx21	0.446235	NA	NA	0.295507
AFETLLGQALTK	E9PYF4	Lmo7	0.633028	NA	NA	0.501234
AFFALVTNGVR	O54950	Prkag1	0.670185	NA	NA	0.554611
AFFESHPAPSAER	Q11011	Npepps	0.461259	0.783915	0.835788	0.333561
AFFPCFDTPAVK	Q8VCT3	Rnpep	0.420048	0.64285	0.787621	0.261876
AFFSEVER	P50580	Pa2g4	0.568407	0.798241	0.916419	0.411663
AFGAPNVVEDEIDQYLSK	P60670	Nploc4	0.589457	NA	0.882398	0.420382
AFGFSHLEALLDDSK	Q7TQI3	Otub1	0.50785	0.77239	0.871485	0.357612
AFGFSHLEALLDDSKELQR	Q7TQI3	Otub1	0.485697	0.8031	0.599669	0.278528
AFGGQSLK	Q8K2B3	Sdha	0.478229	NA	NA	0.325263
AFGPGIEGK	Q80X90	Flnb	0.389913	NA	0.767542	0.244887
AFGPGLEGGLVNK	Q8VHX6	Flnc	0.329826	0.681836	NA	0.248934
AFGPGLQGGNAGSPAR	Q8BTM8	Flna	0.128821	0.557124	0.690171	0.171054
AFGYVCGGEGQHQFFAIK	P98078	Dab2	0.831721	1.0009	0.919421	0.900314
AFGYYGPLR	P84104	Srsf3	0.581572	0.791551	0.901631	0.410961
AFHEDKKPSK	O54931	Akap2	NA	0.945532	0.892066	0.599537
AFHNEAQVNPER	P11983	Tcp1	0.571588	0.873602	NA	0.457027
AFHNEAQVNPERK	P11983	Tcp1	0.578166	0.566783	0.542499	0.211668
AFHPFIAGPYNR	Q8VDJ3	Hdlbp	0.736994	1.01935	NA	0.735203
AFIGLGFGDR	Q9D1J1	Necap2	0.65198	NA	NA	0.527748
AFIHWVSQPLVCEIR	Q8BML9	Qars	0.633203	0.868347	0.959293	0.505951
AFIITGQTYTR	P54822	Adsl	0.553212	NA	NA	0.402836
AFIITINSFGTELSK	P51863	Atp6v0d1	NA	NA	0.80068	0.268807
AFIITINSFGTELSKEDR	P51863	Atp6v0d1	0.544875	NA	0.952295	0.415816
AFIPAIDSFGFETDLR	O08810	Eftud2	0.622955	NA	0.835915	0.428535
AFITHSGSHGIYEGICNGVPMVMMPLFGDQMDNAK	Q64435	Ugt1a6;Ugt1a6b;Ugt1a5;Ugt1a10;Ugt1a8;Ugt1a9;Ugt1a7c;Ugt1a2;Ugt1a1	0.476875	NA	0.847893	0.319763
AFITNIPFDVK	Q9D0E1	Hnrnpm	0.578983	0.805679	0.882174	0.410148
AFIVWLANGDTLR	Q9R099	Tbl2	0.520177	0.817572	0.948007	0.405098
AFLACMR	Q6A0A9	Tbl2	NA	NA	1.00214	6.27225
AFLDFYHSFLEK	Q61210	Arhgef1	0.611273	0.847521	0.951199	0.474872
AFLDSLPDVK	Q8CGY8	Ogt	0.740509	NA	NA	0.674517
AFLEALQNQAETSSK	Q9CQN1	Trap1	0.585818	0.814101	NA	0.43223
AFLEENQLDYIIR	Q60676	Ppp5c	NA	0.733798	0.969866	0.382234
AFLEVLAK	Q60847	Col12a1	NA	NA	0.855074	0.321922
AFLFDVVSK	Q99K70	Rragc;Rragd	0.694143	NA	0.989161	0.599735
AFLIEEQK	Q9D1R9	Rpl34	0.541116	0.769475	0.837659	0.360302
AFLQGGQEATDIALLLR	O08788	Dctn1	NA	0.860205	0.9377	0.484283
AFLSPPTLLEGPLR	Q8R311	Ctage5	0.609695	NA	NA	0.470414
AFLSSHLQDLSTVVR	O35206	Col15a1	0.883232	1.03799	1.0099	1.12233
AFLTLAEDILR	P61027	Rab10	0.525256	0.812114	0.941885	0.403399
AFLTLAEDILRK	P61027	Rab10	0.506246	0.999386	0.513946	0.33912
AFNADFR	Q9JHI5		NA	0.705417	NA	0.305548
AFPAWADTSILSR	Q9EQ20	Aldh6a1	0.329026	0.629624	0.768531	0.233852
AFPDHFTYEPHEVDATQGYR	Q9Z1E4	Gys1	0.364745	0.738129	0.854221	0.292812
AFPHLQQPSFLLASLK	Q6ZPR5	Smpd4	0.519346	0.735261	NA	0.348926
AFPLFTHR	Q6NSR8	Npepl1	0.445292	NA	NA	0.294657
AFPVYLWQPYLR	Q3UW53	Fam129a	0.593958	NA	0.891076	0.429326
AFQFVETHGEVCPANWTPESPTIKPSPTASK	P20108	Prdx3	0.314378	0.519817	0.684235	0.188022
AFQHAFSTNDCSR	Q8K3B1	Prdx3	NA	0.793435	NA	0.394285
AFQQEISLNHNK	Q6ZWR6	Prdx3	NA	0.923971	NA	0.644161
AFSDPFVEAEK	Q61316	Hspa4	0.582132	0.832417	0.232424	0.200338
AFSFLNEVK	P70280	Vamp7	0.774795	NA	1.04758	0.763845
AFSMDDR	Q9QZ06	Macf1	NA	NA	1.00233	6.49209
AFSPTTVNTGR	P61620	Sec61a1	0.617108	0.907055	0.97445	0.520119
AFSTSVSK	Q8C0C7	Chd4	NA	NA	0.879371	0.352506
AFSTWLK	P26041	Msn	0.438458	0.653503	0.780688	0.267776
AFSVFLFNTENK	P58044	Idi1	0.789797	NA	NA	0.77984
AFSYICR	O08919	Numbl;Numb	0.615621	0.926373	NA	0.52476
AFSYYGPLR	Q8BL97	Srsf7	0.548268	0.698087	0.812667	0.326051
AFTELQAK	Q9CWM4	Pfdn1	0.644457	NA	0.965922	0.522064
AFTFDDEDDELSQLK	Q8BGQ1	Pfdn1	NA	0.819554	0.84166	0.37914
AFTHTAQYDEAISDYFR	Q9CWJ9	Atic	0.524263	0.755953	0.857829	0.353616
AFTHTAQYDEAISDYFRK	Q9CWJ9	Atic	0.491818	0.795287	NA	0.365133
AFVAGVLPLK	Q9D7H3	RtcA	0.473257	0.743864	0.8326	0.322162
AFVAIGDYNGHVGLGVK	P25444	Rps2	0.525144	0.754649	0.848543	0.350623
AFVDFFSQCLHEEYK	O70503	Hsd17b12	0.568984	0.834284	0.919297	0.430467
AFVDLTLSPSVR	Q99MR3	Slc12a9	NA	0.797424	NA	0.39916
AFVEAQNK	Q9QUR6	Prep	0.433267	0.680743	0.780998	0.274738
AFVEFLTDEIK	O35658	C1qbp	0.43078	0.628673	0.749869	0.250768
AFVEFLTDEIKEEK	O35658	C1qbp	0.411723	0.597496	0.746716	0.237327
AFVEFLTDEIKEEKK	O35658	C1qbp	0.40906	0.594128	0.553323	0.189911
AFVHWYVGEGMEEGEFSEAR	P05213	Tuba1b;Tuba3a;Tuba4a;Tuba1a;Tuba1c;Tuba8	0.453304	0.635299	0.762324	0.261299
AFVLTLCHHQK	Q60760	Grb10	0.869084	0.989853	0.993908	1.0224
AFVPPLAEDLLAR	Q4LDD4	Arap1	0.791636	1.02419	NA	0.839946
AFVRPSGTEDIVR	Q9CYR6	Pgm3	0.388256	0.664177	0.793174	0.261713
AFVSGFDGSAGTAIITEEHAAMWTDGR	Q6P1B1	Pgm3	NA	NA	0.695043	0.197931
AFWDDWMR	P27808	Mgat1	0.789832	NA	1.08176	0.806066
AFYNNVLGEYEEYITK	P29758	Oat	0.822102	0.973145	1.00037	0.868868
AGAFDAVPCYHWSAGGK	Q3V3R1	Mthfd1l	0.393778	0.567775	NA	0.224601
AGAGLSSLCLVLSTRPHC	Q99LD8	Ddah2	0.391039	0.682472	0.831412	0.277319
AGAGSATLSMAYAGAR	P08249	Mdh2	0.457215	0.65896	0.784531	0.275363
AGAIAPCEVTVPAQNTGLGPEK	P14869	Rplp0;Gm8730	0.465141	0.729721	0.619066	0.254031
AGALNSNDAFVLK	CON__Q3SX14		0.371962	0.629194	0.781195	0.245563
AGASISTLAGLSLR	Q8CBY8	Dctn4	0.684861	NA	NA	0.57737
AGASLAPGPHPDR	A2AJI0	Map7d1	NA	1.01484	NA	9.58161
AGAYDFPSPEWDTVTPEAK	Q6PHZ2	Camk2g;Camk2b;Camk2a;Camk2d	0.476878	0.700207	0.858895	0.31525
AGCECLNESDEHGFDNCLR	Q8CDN6	Txnl1	0.675409	0.95776	0.98909	0.61115
AGCECLNESDEHGFDNCLRK	Q8CDN6	Txnl1	0.683914	0.955894	NA	0.615441
AGCQVVAPSDMMDGR	P10518	Alad	0.354743	NA	NA	0.219053
AGDAPSEEK	P06837	Gap43	NA	NA	0.936919	0.460556
AGDHTTGTGHYLLANTK	Q8CG85	Mamdc2	NA	NA	0.972815	0.600848
AGDIALLYLQEIER	E9Q6P5	Mamdc2	NA	0.573166	NA	0.21284
AGDLSNELVR	Q5SSZ5	Tns3	0.839156	0.662108	NA	0.584244
AGDLVFAK	Q9JMG7	Tns3	NA	0.649823	0.734966	0.242388
AGDNILAVLK	Q3UVK0	Ermp1	0.46766	NA	NA	0.315237
AGDREDITEPAICALR	Q02248	Ctnnb1	0.885379	NA	1.03271	1.08884
AGDTILNSNHIGR	Q9D773	Ctnnb1	NA	0.732754	0.904702	0.349734
AGDWQCPNPGCGNQNFAWR	Q61545	Ewsr1	0.502512	0.741546	0.83275	0.331828
AGEDGHPGKPGRPGER	Q01149	Col1a2	0.822449	NA	NA	0.86425
AGEIEMELQR	Q8BGT5	Gpt2	0.598426	NA	NA	0.456182
AGEITFAEK	Q62351	Gpt2	NA	NA	0.990959	0.78434
AGELTEDEVER	F6YVP7	Gm10260;Rps18	0.546053	0.872663	0.914097	0.434339
AGEQDASIHLK	P13595	Ncam1	NA	NA	0.878833	0.351765
AGESVLVHGASGGVGLATCQIAR	P47199	Cryz	NA	NA	0.718421	0.211224
AGEVFIHK	Q99K48	Nono	0.736877	0.933122	0.958138	0.662201
AGEVINQPMMMAAR	Q64727	Vcl	0.44193	0.642486	0.718271	0.249146
AGFAGDDAPR	P60710	Actb;Actg1;Acta2;Actg2;Actc1;Acta1	0.326245	0.50681	0.62396	0.174561
AGFAGDQIPK	P61164	Actr1a;Actr1b	0.5693	NA	NA	0.421171
AGFFGTIVEYGAER	Q5U458	Dnajc11	0.527812	NA	NA	0.375189
AGFIQDTSLILYEEVKPNLTER	Q6A4J8	Usp7	NA	1.01286	NA	9.91174
AGFLDLKDFLPK	P26039	Tln1	0.367749	0.707547	0.860146	0.285935
AGFLVLAVLSDGAGDHIR	Q8VI75	Ipo4	0.764212	NA	1.07359	0.749987
AGGIETIANEFSDR	Q61699	Hsph1	0.649221	0.958604	1.03981	0.598398
AGGIETIANEYSDR	Q61316	Hspa4	0.610136	0.893727	0.96976	0.505592
AGGSASAMLQPLLDNQVGFK	O09061	Psmb1	0.488747	0.689064	0.796279	0.297536
AGHMLGQPQGK	REV__Q56A08		0.352063	NA	NA	0.216981
AGHYAASVIIR	P55264	Adk	0.560671	NA	0.741002	0.315972
AGIATHFVDSEK	Q8QZS1	Hibch	0.299583	0.649093	0.740578	0.226489
AGIISTVEVLK	Q11011	Npepps	0.473085	0.741395	0.84583	0.324981
AGKEPGLQIWR	P13020	Gsn	0.351954	NA	0.381052	0.103946
AGKFPSLLTHNENMVAK	P53026	Rpl10a	0.486344	0.662009	0.933725	0.325731
AGKLDPHLVLDQLR	Q8VDD5	Myh10;Myh9	0.271869	0.501048	0.617388	0.164926
AGKPVICATQMLESMIK	P52480	Pkm	0.434626	0.680341	0.594105	0.22589
AGKPVLHYFDGR	P30115	Gsta3	0.443864	0.764809	0.519222	0.231682
AGLAPLEVR	Q80X90	Flnb	0.449379	0.663135	0.803644	0.279652
AGLAPVPMIIFAK	P70697	Urod	0.780947	NA	1.01667	0.767758
AGLELLSDQGYR	Q921I9	Exosc4	0.473632	0.650593	0.728066	0.261895
AGLLALEFYTPEAANWR	Q99KK7	Dpp3	0.485568	NA	0.798911	0.301099
AGLNCSTETMPIK	Q6ZWX6	Eif2s1	0.5929	0.805535	0.898593	0.423482
AGLNEMVEYITHSR	Q91V89	Ppp2r5d	0.482648	NA	0.946881	0.368495
AGLNSLEAVK	Q6IRU2	Tpm4	0.276086	0.434961	0.53835	0.138909
AGLNSLEAVKR	Q6IRU2	Tpm4	0.271424	0.443501	0.5344	0.139068
AGLQFPVGR	F8WIX8	Hist1h2al;Hist2h2ac;Hist2h2aa1;H2afx;H2afj;Hist1h2aa;H2afv;H2afz	0.282336	0.403826	0.462133	0.120916
AGLSDLELR	Q6DVA0	Lemd2	0.50025	0.777028	0.875227	0.357456
AGLSQSLFER	Q9EPU0	Upf1	0.383705	NA	NA	0.242015
AGLTDQVSHHAR	Q6PA06	Atl2	0.696058	NA	NA	0.595459
AGLTHLITMDLHQK	Q8R574	Atl2	NA	0.827216	NA	0.438929
AGLVDFQDEEQVK	Q921H9	Atl2	NA	0.823022	NA	0.432933
AGLVELLLR	Q61235	Sntb2	0.66461	0.939591	1.01646	0.595801
AGMTHIVR	P27659	Rpl3	0.533756	0.75456	0.887571	0.366127
AGNAPKDEIDSAVK	P32921	Wars	0.5003	NA	NA	0.346874
AGNFDSEER	Q64010	Crk	0.524308	NA	0.969342	0.407427
AGNFYVPAEPK	P14148	Rpl7	0.510452	0.755264	NA	0.354546
AGNILFTLDGDIK	O54988	Slk	0.701564	NA	NA	0.6046
AGNILLNTEGHAK	Q9JI10	Stk3;Stk4	0.640585	0.9616	NA	0.571292
AGNLGGGVVTIER	P67984	Rpl22	0.490726	0.719823	0.867565	0.329504
AGNNMLLVGVHGPR	Q8BTM8	Flna	0.348649	0.566364	0.719392	0.211233
AGNWAAIYQDIR	P35821	Ptpn1	0.667033	NA	NA	0.549856
AGPAWMVTR	Q7TSJ2	Map6	0.616814	0.844457	0.954158	0.478102
AGPIWDLR	Q7TMK9	Syncrip;Hnrnpr	0.604164	0.840289	0.969424	0.471728
AGPNIYELR	O55125	Nipsnap1	0.348012	NA	0.751219	0.224504
AGQCVIGLQMGTNK	Q08093	Cnn2	0.321947	0.531693	0.653621	0.185114
AGQNSFNLELVVAAK	Q9ET54	Palld	0.648185	NA	0.919717	0.504599
AGQQGLSVAFDLATHR	P16332	Mut	0.379849	0.818819	NA	0.323854
AGQSVIGLQMGTNK	Q9DAW9	Cnn3	0.473598	0.690591	0.780349	0.288979
AGQTQPNPGILPIQPALTPR	Q3UHJ0	Aak1	0.5003	NA	NA	0.346874
AGQVVTIWASGAGATHSPPTDLVWK	P48678	Lmna	0.327989	NA	0.613248	0.170001
AGRLPACVVDCGTGYTK	Q99JY9	Actr3	0.470577	NA	NA	0.317984
AGSAETESAAK	P06837	Gap43	0.576899	NA	NA	0.430072
AGSDGESIGNCPFSQR	Q9QYB1	Clic4	0.573615	0.218928	0.999542	0.234242
AGSNMLLIGVHGPTTPCEEVSMK	Q80X90	Flnb	0.421075	0.627741	0.641895	0.221325
AGSPTLLNCLMYK	Q3TDQ1	Stt3b	0.605989	NA	0.812355	0.39662
AGSTALYWACHGGHK	Q62422	Ostf1	0.669651	0.912123	0.993475	0.576737
AGTEETILYSDIDLK	Q9JHW2	Gcn1l1	NA	NA	0.635915	0.168395
AGTEETILYSDIDLKK	Q9JHW2	Nit2	0.41642	0.591815	NA	0.241276
AGTFQAFEQFGQQLLAHGHYASPEIK	P16546	Sptan1	0.338427	0.636336	0.711161	0.223981
AGTGVDNVDLEAATR	Q61753	Phgdh	0.539043	0.715363	0.837857	0.337065
AGTGVDNVDLEAATRK	Q61753	Phgdh	0.623011	0.853278	NA	0.484837
AGTLDLSLSLPGK	P35441	Thbs1	0.783033	0.950992	0.953782	0.752424
AGTLSITEFADMLSGNAGGFR	Q9QXS1	Plec	0.51777	NA	NA	0.364667
AGTQIENIDEDFR	P57780	Actn4	NA	0.552157	0.67952	0.195079
AGTQIENIDEDFRDGLK	P57780	Actn4	0.346516	0.538255	0.67344	0.194491
AGTQIENIEEDFRDGLK	Q7TPR4	Actn1	0.35032	0.52917	0.656079	0.18939
AGTQLLAGLR	P43406	Itgav	0.542125	0.84663	0.963221	0.434431
AGTSLWGGLR	P11688	Itga5	0.617839	NA	NA	0.480957
AGTSPGTPNR	Q91ZX7	Itga5	NA	NA	1.06007	7.30808
AGTVGRPGAK	Q8CG70	Leprel2	0.729408	0.996326	0.929556	0.690948
AGTVVLDDVELR	P25206	Mcm3	0.884426	1.04263	1.08048	1.14053
AGVAPLQVK	Q8BTM8	Flna	0.343582	0.549844	0.678355	0.197594
AGVDPLVPLR	Q9QZ08	Nagk	0.427216	NA	NA	0.278624
AGVIFPVGR	Q9QZQ8	H2afy;H2afy2	0.443826	NA	0.801584	0.281492
AGVIGLTQTAAR	P50171	H2afy;H2afy2	NA	NA	0.826283	0.291721
AGVLAGHDNR	P62874	Gnb2;Gnb1	0.515574	0.774787	0.888868	0.367063
AGVLAHLEEER	Q8VDD5	Myh10;Myh9	0.255891	0.478784	0.621931	0.159817
AGVLPLLTAAITQHGQHADVVR	Q8BNU0	Armc6	0.722992	0.969976	0.941433	0.665253
AGVLSQADYLNLVQCETLEDLK	P51863	Atp6v0d1	0.51893	0.736883	0.857336	0.343611
AGVMALANLLQIQR	Q9CQE8		0.531462	0.779902	0.919655	0.385631
AGVMGPPGNR	Q01149	Col1a2	NA	1.04224	NA	10.0919
AGVNFSEFTGVWK	P12815	Pdcd6	0.552933	0.801074	0.894117	0.397803
AGVNTVTTLVENK	P12970	Rpl7a	0.526313	0.76996	0.860969	0.361257
AGVNTVTTLVENKK	P12970	Rpl7a	0.521119	0.75906	0.603572	0.275016
AGVSFSGHR	Q9QXS6	Dbn1	0.517305	0.834123	0.959956	0.414472
AGVSTNISTK	Q6PFD9	Dbn1	NA	NA	0.963628	0.552326
AGVTTEEIDHAVHLACIAR	Q8BP48	Metap1	0.607935	NA	NA	0.468164
AGVVGPELHEK	Q9QXS1	Plec	0.516254	NA	0.878408	0.359003
AGVYPEKDQAENEDGAQENTFSMDPQLER	P39054	Dnm2	0.427534	NA	NA	0.278901
AGWLDSELNMFTHQYLQPSR	Q80U63	Mfn2	0.582411	NA	NA	0.436629
AGWNAYIDSLMADGTCQDAAIVGYK	P62962	Pfn1	0.513145	NA	0.758205	0.295896
AGYQDMPEYENFK	Q9D662	Sec23b	0.713893	NA	NA	0.625695
AGYQSTLTR	Q61554	Sec23b	NA	0.856002	NA	0.484488
AGYSPIMLTALATLK	Q8BX02	Rpap1	NA	0.974021	0.664113	0.413282
AGYTDQVVIGMDVAASEFYR	P17182	Eno1	0.434766	0.676874	0.819692	0.284196
AGYTTDESSSSSLHTTR	Q9WVR4	Fxr2	0.707756	NA	NA	0.615083
AHAAVWNAQEAQADFAK	O08915	Aip	0.713467	NA	1.05923	0.65581
AHAFVVQQR	Q9QXS1	Plec	0.602196	0.872265	0.9769	0.489953
AHAHLDTGR	Q8BHN3	Plec	NA	0.839795	0.949328	0.467156
AHATGAGPAGR	P26039	Tln1	0.426237	0.710807	0.86788	0.305363
AHATTSNTVSK	O54724	Ptrf	0.435245	0.691185	0.806724	0.285365
AHCIQQMTSK	Q9Z2Q6	2017-09-05	0.384278	0.583846	0.678157	0.212208
AHCQTSGWSLTEQDPYNNIVR	P16332	Mut	0.570502	NA	NA	0.422569
AHDGGIYAISWSPDSTHLLSASGDK	O88342	Wdr1	0.452897	0.654384	0.776153	0.270572
[truncated: 21,020 more rows]

## Sheet: Guinea Pig
Sequence	Leading razor protein	Gene names	Fraction Labeled 2d	Fraction Labeled 4d	Fraction Labeled 6d	kdeg (peptide)
[truncated: 16,169 more rows]

[truncated: 8 more sheets: Blind Mole Rat, Chinchilla, Beaver, Naked Mole Rat, Rat , Hamster , Guinea pig , Naked Mole Rat ]
