# Supplementary material for: Cross-species Comparison of Proteome Turnover Kinetics
Source: Mol Cell Proteomics. 2018 Jan 10;17(4):580–91. doi: 10.1074/mcp.RA117.000574 (PMC5880112; doi:10.1074/mcp.RA117.000574)
Supplement: Supplemental Data [file supp_RA117.000574_134905_0_supp_43357_p2b5lv.zip › Supplementary Tables S1,3-7/Table S5 - Protein Degradation rates.xlsx]

## Sheet: Description and Legend
Description
Protein-level degradation rate constants in rodent fibroblasts
Legend
Gene name	Name of genes
Peptides	Number of unique peptide sequences analyzed for determination of kdeg
Peptide sequences	Unique peptide sequences analyzed for determination of kdeg
#Peptides Xd	Number of unique peptide sequences analyzed at a given timepoint
Peptide fractions labeled Xd	Fraction labeled measurements for unique peptide sequences analyzed at a given timepoint
Median fraction labeled Xd	Median of fraction labeled measurements for unique peptide sequences analyzed at a given timepoint
kdeg	Protein rate constant (d-1) for degradation determined by fitting of kinetic data from all peptides to a first order rate equation
* Data contained in red colored tabs were searched by the mouse Uniprot database. Other color indiate data searched by species-specific database. See manuscript for additional details.
* The dataset has been limited to proteins where A) at least two distinct peptides have been analyzed (at one or more timepoints) and B) at least one peptide measurement has been made at two or more timepoints

## Sheet: Mouse (Rep 1)
Gene name	Peptides	Peptide sequences	#Peptides 2d	Peptide fractions labeled 2d	Median fraction labeled 2d	#Peptides 2d	Peptide fractions labeled 2d	Median fraction labeled 2d	#Peptides 2d	Peptide fractions labeled 2d	Median fraction labeled 2d	kdeg
2210016F16Rik	3	AAELLLPAAAAWR; DVLVDHEGVR; DVLVDHEGVRR; FGGSFLNCVQK; LMQLIVENFPSYR	5	0.443823	0.389786; 0.448188; 0.486803; 0.443823; 0.408938	2	0.676806	0.621244; 0.732369	1	0.696363	0.696363	0.272225
2810408M09Rik;Tp53rk	5	AGTTTIEAVK; LFLSGLELVQQGAEAR	1	0.389186	0.389186	2	0.560006	0.467232; 0.65278	2	0.670349	0.581779; 0.758919	0.200728
Aaas	2	ITHIPLYFVNAQFPR; ITHQEMIK	1	0.603835	0.603835	NA	NA	NA	1	0.910352	0.910352	0.449253
Aacs	2	GAFSNPETLDLYR; GIADVPEWFR; GIAFEDVR; LNYAENLLR; LNYIEGTK; NLGMAVEAWDEEGK; SDGTLNPNGVR; SDHLTVVNAFEGWEEAK; VVLIPYVLPR	6	0.507095	0.495515; 0.519946; 0.524534; 0.508189; 0.506002; 0.474837	4	0.726691	0.793654; 0.773418; 0.679965; 0.584595	8	0.825111	0.819436; 0.898402; 0.895682; 0.765825; 0.830786; 0.774678; 1.09379; 0.430995	0.31191
Aak1	9	AGQTQPNPGILPIQPALTPR; AQATPSQPLQSSQPK; ILSDVTHSAVFGVPASK; LTDPIPTTETSIAPR; STQLLQAAAAEASLNK; VQTTPPPTIQGQK; VQTVLGLVEPSQLGR; YSQDMHCLIR; YSQFINFPIYVWSSK	7	0.462582	0.376955; 0.416348; 0.47227; 0.397416; 0.530891; 0.462582; 0.594139	3	0.833526	0.862259; 0.833526; 0.709932	3	0.887048	0.887048; 0.942634; 0.761307	0.336809
Aamp	9	AVVIVDDR; AVVIVDDRGR	NA	NA	NA	1	0.87252	0.87252	1	0.525488	0.525488	0.255347
Aars	2	AQTAPNKDVQR; ASEWVQQVSGLMDGK; AVFDETYPDPVR; AVFDNLIQLEHLNIVK; DIINEEEVQFLK; DNFWEMGDTGPCGPCSEIHYDR; EKMFVDEVVTGQECGVVLDK; GAMSTQQIK; GGYVLHIGTIYGNLK; GLVVDMNGFEEER; GLVVDMNGFEEERR; GTGARPYTGK; ITCLCQVPQNAANR; IVAVTGAEAQK; KAEEIVNGMIEAAKPVYTQDCPLAAAK; KIQSLGDCK; LFIDEPR; LFIDGKFVESK; LYVTYFGGDEAAGLEPDLECR; MDATLTAR; MSNYDTDLFMPYFEAIQK; QIWQNLGLDEAR; QLIDSNPNQPLVILEMESGASAK; RIVAVTGAEAQK; SIDTGMGLE…	32	0.628591	0.642781; 0.634677; 0.589272; 0.64287; 0.58705; 0.660591; 0.665025; 0.641616; 0.620292; 0.655303; 0.628763; 0.628419; 0.661785; 0.586896; 0.819667; 0.616946; 0.599584; 0.654434; 0.618175; 0.649713; 0.546053; 0.650289; 0.647329; 0.599214; 0.639119; 0.601657; 0.591153; 0.571899; 0.621298; 0.635821; 0.618772; 0.321081	19	0.845741	0.328307; 0.837352; 0.989081; 0.878607; 0.908201; 0.906471; 0.300899; 0.87872; 0.845741; 0.80006; 0.704807; 0.879637; 0.903697; 1.00618; 0.617869; 0.732553; 0.824908; 0.85748; 0.602722	17	0.962529	0.883642; 0.938745; 1.02793; 0.952286; 0.895811; 1.07615; 1.00154; 0.971599; 0.951157; 0.721508; 0.902146; 0.962529; 0.995555; 1.03505; 0.753712; 1.00295; 1.06121	0.453564
Abce1	6	GSELQNYFTK; GTVGSILDR; IAIVNHDK; ILEDDLK; ILEDLDSLGVLVCYMHNHNHSTK; NVEDLSGGELQR; TQAIVCQQLDLTHLK; VAETANEEEVK; VAETGPLNLIDPIHEFK; VAEVEGEKVDNK	5	0.612042	0.647104; 0.62389; 0.610319; 0.612042; 0.577542	7	0.833696	0.919285; 0.847379; 0.835642; 0.781138; 0.833696; 0.720297; 0.662346	3	0.947026	0.947026; 0.780317; 0.950102	0.431301
Abcf1	10	AANAAENDFSVSQAEVSSR; EVLEALGEVMVNRPR; FGLESHAHTIQICK; FGLFSVETK; FTFTDSEADADIFFHFSHFK; GAVIVVSHDAR; IGFFNQQYAEQLHMEETPTEYLQR; LQGQLEQGDDTAAEK; NLDFGIDMDSR; STLLLLLTGK; TFFEELAVEDK; VVFAELACR; YGMGTSVER	8	0.662589	0.657029; 0.642768; 0.649307; 0.687929; 0.676679; 0.663152; 0.667807; 0.662025	4	0.9094	0.933679; 0.947652; 0.885121; 0.861232	8	0.8628	1.01932; 0.651743; 0.949128; 0.694245; 0.702002; 1.03126; 0.987498; 0.776472	0.507311
Abcf2	13	EVPISNGSGFVVASDGLIVTNAHVVADR; ILHGLGFTPAMQR; QQVSPIR; VALVQYSDR	2	0.831137	0.838271; 0.824003	1	0.564669	0.564669	1	0.653351	0.653351	0.560739
Abcf3	4	KFPLDPLITHVLPFEK	NA	NA	NA	1	0.95413	0.95413	1	0.538612	0.538612	0.307782
Abhd14b	2	AVAIDLPGLGR; FSSETWQNLGTLQR; TPALIVYGDQDPMGSSSFQHLK; VLVMEGAGHPCYLDKPDEWHK	4	0.340768	0.330858; 0.359812; 0.292526; 0.350679	3	0.659727	0.654638; 0.701877; 0.659727	3	0.790499	0.790499; 0.857134; 0.282377	0.214868
Abhd16a	4	ALMPVLLQGQAR; LLSCVLGPR; QFITILEATHR; QLANYNFDFR	4	0.494799	0.511432; 0.268899; 0.530671; 0.478166	3	0.832865	0.832865; 0.558307; 0.876366	2	0.669772	0.888123; 0.451422	0.287089
Abhd5	2	IGGLHPDIPVSVIFGAR	1	0.44039	0.44039	1	0.610697	0.610697	NA	NA	NA	0.257251
Ablim1	4	AIYDIERPDLITYEPFYTSGYEDK; AIYEAVLR; HSYTPTTSR; LNSGLGQLILK; LNSGVDYR	3	0.408249	0.289313; 0.540462; 0.408249	2	0.715243	0.838161; 0.592324	NA	NA	NA	0.28717
Abracl	5	FGVLFQDDR; MNVEHEVNLLVEEIHR; NADGKLSVK	3	0.496404	0.525256; 0.496404; 0.475391	3	0.639613	0.644732; 0.639613; 0.62641	3	0.782818	0.792258; 0.727158; 0.782818	0.275173
Acaa1a	3	AEIVPVTTTVLDDKGDKK; DCLTPMGMTSENVAER; FPQASASDVVVVHGR; LKPEQLGDISVGNVLEPGAGAVMAR; LKPGDLVGVNKDSYLILETLPTEYDSR; QKQDDFALASQQK	5	0.600096	0.588376; 0.553332; 0.600096; 0.631187; 0.610486	4	0.950343	0.955408; 1.00585; 0.696788; 0.945278	3	0.923291	0.923291; 0.999737; 0.767808	0.476969
Acaa1a;Acaa1b	6	AEELGLPILGVLR; IAQFLSGIPETVPLSTVNR; QCSSGLQAVANIAGGIR; QVVTLLNELK; SKAEELGLPILGVLR; TITVSQDEGVRPSTTMQGLAK; TITVTRR; VNPLGGAIALGHPLGCTGAR	7	0.571753	0.571753; 0.549265; 0.646955; 0.605118; 0.585355; 0.536586; 0.56535	3	0.92965	0.92965; 0.944759; 0.87936	3	1.00049	1.00049; 1.05161; 0.95211	0.475499
Acaa2	8	AALSAGKVPPETIDSVIVGNVMQSSSDAAYLAR; AALSEELDAVDTGVGR; AANEAGYFNEEMAPIEVK; ALDLDPSK; ALDLDPSKTNVSGGAIALGHPLGGSGSR; DAEVVLCGGTESMSQSPYCVR; DFSATDLTEFAAR; DFSDKINR; DGTVTAGNASGVSDGAGAVIIASEDAVK; DGTVTAGNASGVSDGAGAVIIASEDAVKK; DGTVTAGNASGVSDGAGAVIIASEDAVKKHNFTPLAR; DMDLIDVNEAFAPQFLSVQK; GVFIVAAK; HNFTPLAR; ITAHLVHELRR; LCGSGFQSIVSGCQEICSK; LEDTLWAGLTDQHVK; LEDTLWAGLTDQHVKLPMGMTAENLAAK; LPMGMTAENLAAK; …	17	0.317695	0.227787; 0.306192; 0.300636; 0.284764; 0.333342; 0.354705; 0.317695; 0.29501; 0.375211; 0.302134; 0.360512; 0.373119; 0.361781; 0.307153; 0.320269; 0.259402; 0.352189	14	0.701966	0.607468; 0.658954; 0.642948; 0.715634; 0.712544; 0.658795; 0.732385; 0.752548; 0.727505; 0.781377; 0.639637; 0.645237; 0.691388; 0.733606	19	0.805219	0.933215; 0.593794; 0.620184; 0.780918; 1.02318; 0.874471; 0.541964; 0.784423; 0.826628; 0.693974; 0.857198; 0.844128; 0.615973; 0.817471; 0.805219; 0.776263; 0.848242; 0.574677; 0.834444	0.245418
Acaca	23	IGSFGPQEDLLFLR; IIQQAGQVWFPDSAFK; IYVAANSGAR	2	0.719191	0.7411; 0.697282	1	0.978724	0.978724	NA	NA	NA	0.659539
Acad8	3	AVIFEDCAVPVANR; EDAVALCSMAK; FASYCLTEPGSGSDAASLLTSAK; GISCIVVEK; INVASCSLGAAHASVILTQEHLK; TAAVALQEER; VAFDFAAR	7	0.422706	0.383876; 0.428264; 0.44433; 0.415341; 0.527723; 0.402964; 0.422706	3	0.712325	0.699954; 0.712325; 0.740547	5	0.771705	0.37855; 0.662377; 0.771705; 0.833126; 0.822678	0.256297
Acad9	7	AYICAHPLDR; ELFLGNIEQK; FFTEEVDSR; GIILVGNEEQK; LSSGEHIAAFCLTEPASGSDAASIQTR	4	0.438642	0.416287; 0.460998; 0.508744; 0.387765	3	0.670505	0.670505; 0.691888; 0.617551	4	0.795246	0.781548; 0.82094; 0.808943; 0.69726	0.270124
Acadl	5	AFVDSCLQLHETK; AFVDSCLQLHETKR; AQDTAELFFEDVR; AQDTAELFFEDVRLPANALLGEENK; CIGAIAMTEPGAGSDLQGVR; FFQEEVIPHHTEWEK; FIPQMTAGK; IFSSEHDIFR; KFFQEEVIPHHTEWEK; LPANALLGEENK; QGLLGINIAEK; RIFSSEHDIFR; SPAHGISLFLVENGMK; SPAHLSLIR; SPAITATLEGK; THICVTR; TVAHIQTVQHK; TVAIHSDVDASSVHVK; VQPIYGGTNEIMK	14	0.331909	0.341169; 0.350928; 0.31843; 0.303092; 0.322649; 0.376084; 0.292055; 0.246937; 0.483228; 0.394105; 0.294348; 0.353119; 0.350923; 0.320624	13	0.594117	0.600673; 0.625946; 0.534278; 0.618452; 0.515495; 0.594117; 0.646409; 0.590229; 0.590024; 0.553314; 0.795119; 0.603812; 0.566309	16	0.716407	0.705015; 0.677675; 0.737663; 0.632107; 0.709363; 0.694404; 0.721813; 0.781595; 0.711001; 0.824669; 0.823926; 0.678709; 0.980771; 0.72813; 0.789471; 0.696946	0.223388
Acadm	19	AFTGFIVEADTPGIHIGKK; ANWYFLLAR; EEIIPVAPEYDK; EEILAALEK; ENVLIGEGAGFK; GIAFEDVRVPK; IAMGAFDR; IYQIYEGTAQIQR; KGDEYVINGQK; MWITNGGK; NTYYASIAK; NVAADIAVQLCESVANKLEGK; SGEYPFPLIK; SGEYPFPLIKR; SGEYSCIFLPEPVGR; TRPTVAAGAVGLAQR	10	0.370777	0.380164; 0.375223; 0.350257; 0.406982; 0.383302; 0.366331; 0.383348; 0.303243; 0.273689; 0.349365	10	0.721515	0.636111; 0.778759; 0.60219; 0.572198; 0.725974; 0.737161; 0.730415; 0.717055; 0.549558; 0.890148	13	0.872883	0.872883; 0.902649; 0.40797; 0.854476; 0.754156; 0.90548; 0.883974; 0.898951; 0.81237; 0.999419; 0.426514; 0.987701; 0.622034	0.263092
Acads	16	ASSTANLIFEDCR; ASSTANLIFEDCRIPK; EEGDSWVLNGTK; EHLFPTAQVK; EHLFPTAQVKK; ELVPIAAQLDR; ENLLGEPGMGFK; ENLLLDSAEREMQVKK; IAMQTLDMGR; IGCFALSEPGNGSDAGAASTTAR; IGIASQALGIAQASLDCAVK; ITEIYEGTSEIQR; LADMALALESAR; LQNIQFK; LVIAGHLLR	12	0.35337	0.340343; 0.34632; 0.351706; 0.333316; 0.324785; 0.410836; 0.339838; 0.355034; 0.371295; 0.389145; 0.356876; 0.40485	9	0.633568	0.633568; 0.597527; 0.601123; 0.565422; 0.675589; 0.664383; 0.649873; 0.626872; 0.646171	10	0.76711	0.746466; 0.771952; 0.743828; 0.762629; 0.813968; 0.754794; 0.77159; 0.784128; 0.749003; 0.797857	0.239119
Acadsb	15	ASSTCQLTFENVKVPETNILGK; DTEGFQIGKR; FAQEHVAPLVSSMDENSK; GITCFLVDR; IGTIYEGASNIQLNTIAK; LLTYNAAR; LLVACCLADIFR; RIFDFQGLQHQVAQVATQLEATR; YAIGSLNEGR; YAIIGADLR; YYASEVAGLTTSK	7	0.556147	0.556147; 0.562765; 0.548798; 0.577203; 0.335716; 0.542208; 0.598539	7	0.888035	0.888035; 0.960497; 0.882235; 0.941332; 0.934204; 0.702737; 0.367933	5	0.985912	0.985912; 0.989875; 1.00384; 0.242167; 0.975238	0.379874
Acadvl	11	ASNTSEVYFDGVKVPSENVLGEVGDGFK; EATQAVLDKPETLSSDASTR; ELGAFGLQVPSELGGLGLSNTQYAR; ELGDHVTNLRK; ELTGLGNALK; ELVGPVAR; ENMASLQSSPQHQELFR; FFEEVNDPAKNDALEK; FGMAATLAGTMK; IFEGANDILR; ITAFVVER; ITAHLVHELR; SFAVGMFK; SFGGVTHGLPEKK; SLSEGYPTAQHEK; SSAIPSPCGK; TGIGSGLSLSGIVHPELSR; VAVNILNNGR; VEDDTLQGLK; YYTLNGSK	18	0.535939	0.479646; 0.477818; 0.54667; 0.53693; 0.534364; 0.5216; 0.461801; 0.577596; 0.560092; 0.521485; 0.599712; 0.525121; 0.548838; 0.526021; 0.534949; 0.5987; 0.566123; 0.572302	10	0.85601	0.487089; 0.814123; 0.863862; 0.890517; 0.915207; 0.974286; 0.853539; 0.822208; 0.85848; 0.833766	13	0.943348	0.911189; 0.956811; 1.01065; 0.900585; 0.948618; 0.943348; 0.674966; 0.859466; 1.09258; 0.67914; 1.03775; 0.950826; 0.918041	0.404063
Acap2	20	AALEEVEGDVAELELK; AVQTSIATAYR; AVQVHQDTLR; AVSDVLESDPQFGFEEAK; DLGAQLDR; ESLPSTVSANSLYEPEGER; SLTLDTWEPELLK	5	0.498387	0.464037; 0.549732; 0.531177; 0.432724; 0.498387	3	0.820848	0.906142; 0.585238; 0.820848	2	0.689221	0.767104; 0.611337	0.319259
Acat1	7	EVYMGNVIQGGEGQAPTR; FASEITPITISVK; GATPYGGVK; GKPDVVVKEDEEYK; GKPLFVR; IAAFADAAVDPIDFPLAPAYAVPK; IHMGNCAENTAK; IHMGNCAENTAKK; LEDLIVK; LEDLIVKDGLTDVYNK; LGTAAIQGAIEK; LNVKPLAR; MLEIDPQKVNIHGGAVSLGHPIGMSGAR; QATLGAGLPISTPCTTVNK; QATLGAGLPISTPCTTVNKVCASGMK; SKEAWDAGK; SKEAWDAGKFASEITPITISVK; TPIGSFLGSLASQPATK; TPIKDAATGAVK; VNIHGGAVSLGHPIGMSGAR	13	0.357842	0.36018; 0.385923; 0.357842; 0.314444; 0.372431; 0.387191; 0.320167; 0.355413; 0.352604; 0.331788; 0.359094; 0.327736; 0.427056	17	0.631455	0.601432; 0.631455; 0.648455; 0.471554; 0.66948; 0.614775; 0.617975; 0.658772; 0.656162; 0.614749; 0.666359; 0.578193; 0.608539; 0.685456; 0.579004; 0.82161; 0.657493	14	0.744045	0.772346; 0.601424; 0.737206; 0.718295; 0.57653; 0.800292; 0.608072; 0.774142; 0.779223; 0.679403; 0.805866; 0.813333; 0.724881; 0.750884	0.232123
Acat2	20	MNALDLNLK; VNIDGGAIALGHPLGASGCR	1	0.393748	0.393748	1	0.606586	0.606586	1	0.959538	0.959538	0.28772
Acat2;Acat3	2	AKVAPEEVSEVIFGHVLTAGCGQNPTR; APHLTHLR; EAQDKVAVLSQNR; HGSNLEAMGK; ILVTLLHTLER; IVSWSQAGVEPSVMGVGPIPAIK; VAPEEVSEVIFGHVLTAGCGQNPTR; VAVLSQNR; VAVLVMGR	8	0.397471	0.33687; 0.382129; 0.39017; 0.407439; 0.436092; 0.29917; 0.404773; 0.475415	5	0.563911	0.548001; 0.563911; 0.640664; 0.500202; 0.653502	4	0.76831	0.584217; 0.735982; 0.800637; 0.931061	0.234611
Acbd3	9	CCPLLSAYVASHR; DCHEEVYAGSHQYPGR; EDAMVEFVK; FDNSYSLWR; IRQDADSVITVR; QLQEQHYQQYMQQLYQVQLAQQQAALQK; QQEVVMAGASLPASSK; VLEPEAAEEALENGPK; VNTAGASDTLSVNGQAK	9	0.542523	0.593446; 0.517398; 0.584113; 0.595943; 0.50978; 0.542523; 0.508189; 0.491772; 0.628887	3	0.929453	0.826174; 0.929453; 1.01774	2	0.769196	1.01647; 0.521919	0.417684
Ace	2	AILPFFPK; NGEVQNLAVK; RQEEAALVSQEFAEVWGK; SLYESDNLEQDLEK	1	0.257444	0.257444	1	0.667396	0.667396	3	0.498262	0.445376; 0.498262; 0.52114	0.137866
Acin1	4	AAPCIYWLPLTESQIVQK; KVTLGDTLTRR; KVTLSVLSR; LLDDLFR; TVTQVVPAEGQENGQR	4	0.70503	0.590985; 0.691377; 0.718682; 0.724829	2	0.871386	0.796829; 0.945944	1	0.927259	0.927259	0.556799
Acly	5	AFDSGIIPMEFVNK; AGKDLVSSLTSGLLTIGDR; AVQGMLDFDYVCSR; EAGVFVPR; EAGYATHMVGK; EAHDAFR; EAHEVILK; EAYPEEAYIADLDAK; EILIPVFK; EILKEQESR; GQELIYAGMPITEVFK; HLLVHAPEDKK; IGNTGGMLDNILASK; LGLVGVNLSLDGVK; LGLVGWVQNTDRGTVQGQLQGPVSK; LIMGIGHR; LLVGVDEK; NCGSFTR; QHFPATPLLDYALEVEK; RGGPNYQEGLR; RGGPPFAFVEFEDPR; SGGMSNELNNIISR; TIAIIAEGIPEALTR; TILSLMTR; TTDGVYEGVAIGGDRYPGSTFMDHVLR; VDATADYICK; YICTTSAIQNR	18	0.600134	0.59731; 0.671334; 0.591086; 0.644318; 0.555694; 0.617313; 0.525684; 0.603851; 0.599359; 0.594271; 0.588596; 0.60091; 0.637221; 0.744852; 0.563319; 0.514257; 0.716376; 0.631974	13	0.848945	0.810744; 0.877715; 0.81508; 0.847038; 0.655032; 0.849637; 0.876634; 0.683522; 0.798913; 0.890468; 0.848945; 0.889358; 0.887035	12	0.892585	0.440475; 0.875959; 0.709704; 0.801255; 0.387921; 0.601459; 1.1525; 1.00286; 0.936102; 0.909212; 1.00231; 0.940441	0.427821
Aco1	27	DFESCLGAK; DIWPTRDEIQAVER; DIYTELSIAK; EFNSYGSR; FVEFFGPGVAQLSIADR; FVEFLKR; GPFLLGIK; IIPPGSGIIHQVNLEYLAR; INPVCPADLVIDHSIQVDFNR; KNDIENILNWNVMQHK; KNEEYGLR; KNEPIIK; LYAWNPK; NCDEFLVK; TVVPCCSGPK; WGSQAFCNMR; YQQAGLPLIVLAGK; YTINIPEDLKPR	13	0.421969	0.400954; 0.399295; 0.471202; 0.457132; 0.395149; 0.361177; 0.368866; 0.470154; 0.461355; 0.421969; 0.564612; 0.425815; 0.407737	9	0.664672	0.664672; 0.723529; 0.692784; 0.508333; 0.588071; 0.669699; 0.619772; 0.577672; 0.691928	12	0.781201	0.781815; 0.756524; 1.04066; 0.812017; 0.674966; 0.495753; 1.03689; 1.04578; 0.780586; 0.783099; 0.713323; 0.752374	0.269752
Aco1;Ireb2	18	VLLEAAVR; VLLEAGEGLVTVTPTTGSDGRPDAR; VLLEEGSAHR; VLLEQAR	1	0.50157	0.50157	2	0.848199	0.740741; 0.955657	3	0.787689	0.885344; 0.787689; 0.590768	0.329748
Aco2	4	AKDINQEVYNFLATAGAK; CTTDHISAAGPWLK; CVIKHPNGTQETILLNHTFNETQIEWFR; DGYAQILR; DLEDLQILIK; DVGGIVLANACGPCIGQWDR; DVGGIVLANACGPCIGQWDRK; EGWPLDIR; EHAALEPR; FKLEAPDADELPR; FNPETDFLTGK; FRGHLDNISNNLLIGAINIENGK; FRGHLDNISNNLLIGAINIENGKANSVR; GHLDNISNNLLIGAINIENGK; GHLDNISNNLLIGAINIENGKANSVR; IHETNLK; IHETNLKK; IHEWVPPSTPYK; IHFHNLQGEK; IVYGHLDDPANQEIER; LEAPDADELPR; LQLLEPFDK; LQLLEPFDKWDGK; LTGSLSGWTS…	36	0.357774	0.386153; 0.327225; 0.389749; 0.409322; 0.373339; 0.36994; 0.3495; 0.324174; 0.304038; 0.33806; 0.348211; 0.328769; 0.362216; 0.385583; 0.364486; 0.305869; 0.339694; 0.35757; 0.307139; 0.186118; 0.27958; 0.396379; 0.381468; 0.356039; 0.290619; 0.357293; 0.304865; 0.359287; 0.360741; 0.428245; 0.378423; 0.348547; 0.412176; 0.357978; 0.366182; 0.382583	37	0.593511	0.526411; 0.623722; 0.566277; 0.694962; 0.607523; 0.567875; 0.57683; 0.548879; 0.593511; 0.648455; 0.627846; 0.564296; 0.618717; 0.588068; 0.704864; 0.542712; 0.522734; 0.535496; 0.615365; 0.550255; 0.583724; 0.451208; 0.500575; 0.662211; 0.737816; 0.644059; 0.55496; 0.337219; 0.609087; 0.602106; 0.662009; 0.628306; 0.572192; 0.565072; 0.623358; 0.679608; 0.617896	38	0.702507	0.71961; 0.672253; 0.63205; 0.762132; 0.729591; 0.694381; 0.732253; 0.662581; 0.62486; 0.672891; 0.702331; 0.675476; 0.710576; 0.773262; 0.842549; 0.702682; 0.637517; 0.697081; 0.721833; 0.703185; 0.658275; 0.673062; 0.643374; 0.806342; 0.628835; 0.569937; 0.572841; 0.728783; 0.724721; 0.608081; 0.765199; 0.714601; 0.75282; 0.698019; 0.674357; 0.731883; 0.770651; 0.792482	0.212531
Acot2;Acot1	2	GPGIGLLGISK; HFLAPGVR; SDTTFLFLVGQDDHNWK; SDTVQLLTVK; SEFYADEISK; SFIPVER	4	0.410258	0.429855; 0.39066; 0.471121; 0.285393	5	0.619271	0.714421; 0.619271; 0.589087; 0.522934; 0.714892	5	0.75257	0.758937; 0.651531; 0.75257; 0.732564; 0.806901	0.240695
Acot2;Acot6;Acot4;Acot1	6	SCWDEPLSIAVR	1	0.368922	0.368922	1	0.630848	0.630848	1	0.737415	0.737415	0.234828
Acot9	6	EIVGVSTVWR; ISEPLHIHQVR; NIIHELFLTTLDPK	3	0.355271	0.361793; 0.343763; 0.355271	3	0.629961	0.665162; 0.57432; 0.629961	3	0.706983	0.75712; 0.706271; 0.706983	0.226544
Acot9;Acot10	3	DKYVTVQNTVR; DSYIEVLLPLGTDPELR; EVPLIFPK; SLDICHPQER; TISFQSR; TISHVIIGLK; TYGESMLYLDGQR	4	0.396293	0.404914; 0.362025; 0.387671; 0.430961	3	0.622942	0.622942; 0.529838; 0.786368	6	0.702696	0.765825; 0.658868; 0.639621; 0.682991; 0.90405; 0.722401	0.236719
Acp1	2	IELLGSYDPQK; SPIAEAVFR; SVLFVCLGNICR	3	0.436896	0.416253; 0.436896; 0.494579	3	0.671049	0.590258; 0.671049; 0.734105	3	0.714496	0.714496; 0.697639; 0.829954	0.265222
Acp2	3	EGMLQHWELGQALR; FVTLLYR; LLKFPLGPCPR; LLKQPVPKQIER; LTEPVIPK	3	0.43041	0.43041; 0.490845; 0.367305	5	0.722935	0.722935; 0.755957; 0.619245; 0.830806; 0.581097	4	0.822648	0.91178; 0.892047; 0.753249; 0.748076	0.294326
Acsf2	5	EQNLAQLR; EQNLQDIK; GATLSHHNIVNNSMLIGQR; TGDIALMDEQGFCK; YIVNGSHEANK	3	0.430329	0.357128; 0.5193; 0.430329	4	0.811717	0.660701; 0.887787; 0.735647; 0.992155	NA	NA	NA	0.357894
Acsl1	5	AILDDLLK; AILDEVTHVQDLFLR; AILDGNGLEK; AILDKATNK; GIAVHPELFSIDNGLLTPTLK; GLQGSFEELCR; MEVHELFR; SAVLEDDKLLVYYYDDVR; WLLDFASK	6	0.416274	0.403565; 0.479459; 0.415608; 0.41694; 0.421624; 0.409022	3	0.624603	0.597926; 0.678051; 0.624603	6	0.737155	0.568042; 0.959848; 0.779906; 1.02439; 0.694404; 0.597883	0.257243
Acsl5	9	NNDLILYYFSDAK; NNDLLFR; NNDLQDNYLTELNR; SIFVHPEPFTIENGLLTPTLK; SIGEAIQYLHSINIAHR; SIGEVTLK; SIGTGGIQDLK	2	0.508359	0.58138; 0.435338	3	0.999398	0.999398; 1.07072; 0.640884	2	0.656741	0.67213; 0.641353	0.375506
Acta2;Actc1;Acta1	3	QEYDEAGPSIVHR; QEYDEAGPSIVHRK	2	0.428139	0.425697; 0.430582	2	0.508536	0.515357; 0.501715	2	0.58324	0.560277; 0.606202	0.180995
Acta2;Actg2	2	IWHHSFYNELR	1	0.478213	0.478213	1	0.573891	0.573891	1	0.676566	0.676566	0.227616
Acta2;Actg2;Actc1;Acta1	2	CDIDIRK; CDIDIRKDLYANNVLSGGTTMYPGIADR; CPETLFQPSFIGMESAGIHETTYNSIMK; EKLCYVALDFENEMATAASSSSLEK; FRCPETLFQPSFIGMESAGIHETTYNSIMK; GILTLKYPIEHGIITNWDDMEK; GYSFVTTAER; GYSFVTTAEREIVR; ILTERGYSFVTTAER; LCYVALDFENEMATAASSSSLEK; RGILTLKYPIEHGIITNWDDMEK; RGLDVNKCEIAR; TTGIVLDSGDGVTHNVPIYEGYALPHAIMR; VAPEEHPTLLTEAPLNPK; YPIEHGIITNWDDMEK	12	0.400106	0.480689; 0.391442; 0.457733; 0.403021; 0.326735; 0.482744; 0.569689; 0.459781; 0.333351; 0.397191; 0.26634; 0.323291	12	0.459739	0.463929; 0.442282; 0.51317; 0.45555; 0.416918; 0.568592; 0.604035; 0.534783; 0.428075; 0.620876; 0.44928; 0.413534	13	0.627746	0.658714; 0.560612; 0.641407; 0.539125; 0.533028; 0.66637; 0.678757; 0.671244; 0.627746; 0.546251; 0.628176; 0.560925; 0.521763	0.177868
Actb	15	DDDIAALVVDNGSGMCK	1	0.347935	0.347935	1	0.460198	0.460198	1	0.567349	0.567349	0.157118
Actb;Acta2;Actg2;Actg1;Actc1;Acta1;Actbl2	9	DLTDYLMK; DLTDYLMKILTER; DLTDYLMKILTERGYSFTTTAER; HQGVMVGMGQK; IIAPPERK; IKIIAPPER; IKIIAPPERK; LDLAGRDLTDYLMK; LDLAGRDLTDYLMKILTER; RGILTLK; SYELPDGQVITIGNER; SYELPDGQVITIGNERFR; SYELQESNVR	7	0.384024	0.384024; 0.407337; 0.318755; 0.32013; 0.386473; 0.40566; 0.343699	12	0.45821	0.49019; 0.475506; 0.415572; 0.508985; 0.40264; 0.398706; 0.382122; 0.491552; 0.492492; 0.490146; 0.440914; 0.418733	9	0.606137	0.595976; 0.607756; 0.620332; 0.503857; 0.507866; 0.606137; 0.638598; 0.551433; 0.691813	0.158719
Actb;Actg1	13	CDVDIRKDLYANTVLSGGTTMYPGIADR; CPEALFQPSFLGMESCGIHETTFNSIMK; DIKEKLCYVALDFEQEMATAASSSSLEK; DLYANTVLSGGTTMYPGIADR; EKLCYVALDFEQEMATAASSSSLEK; FRCPEALFQPSFLGMESCGIHETTFNSIMK; GYSFTTTAER; GYSFTTTAEREIVR; GYSFTTTAEREIVRDIK; ILTERGYSFTTTAER; KDLYANTVLSGGTTMYPGIADR; KDNDFIYHDRVPDLK; LCYVALDFEQEMATAASSSSLEK; MTQIMFETFNTPAMYVAIQAVLSLYASGR; QEYDESGPSIVHR; QEYDESGPSIVHRK; QEYHQAVQHLEQK; VAPEEHPVLLTEAPLNPK; …	13	0.335279	0.318142; 0.304343; 0.343638; 0.335279; 0.291117; 0.37671; 0.39405; 0.327473; 0.362688; 0.347535; 0.33531; 0.327261; 0.18177	16	0.432412	0.44091; 0.389981; 0.403738; 0.453872; 0.436957; 0.379814; 0.494862; 0.490202; 0.435802; 0.468099; 0.429021; 0.427956; 0.825107; 0.263133; 0.369962; 0.23436	18	0.548068	0.508065; 0.480432; 0.56447; 0.551714; 0.479508; 0.602818; 0.586032; 0.610973; 0.628033; 0.544421; 0.88539; 0.584042; 0.541734; 0.5393; 0.973484; 0.390724; 0.431546; 0.33964	0.148192
Actb;Actg1;Actbl2	20	CDVDIRK; TTGIVMDSGDGVTHTVPIYEGYALPHAILR	2	0.335653	0.366315; 0.304991	2	0.447365	0.486005; 0.408725	2	0.549201	0.600938; 0.497463	0.149762
Actb;Actg1;Actc1;Acta1	2	IWHHTFYNELR	1	0.38272	0.38272	1	0.493544	0.493544	1	0.616092	0.616092	0.178272
Actbl2	2	GIHETTFNSIMK	1	0.360106	0.360106	1	0.510206	0.510206	1	0.609091	0.609091	0.176891
Actg1	3	EEEIAALVIDNGSGMCK; EEEIAALVIDNGSGMCKAGFAGDDAPR	1	0.370725	0.370725	2	0.468424	0.471; 0.465848	2	0.527868	0.581889; 0.473848	0.146573
Actl6a	2	ENMEAISPLK; NGMVEDWDSFQAILDHTYK; SPLAGDFITMQCR; SPLAQMEEER; STGLILDSGATHTTAIPVHDGYVLQQGIVK; VDFPTAIGVVLER	5	0.57492	0.673448; 0.57492; 0.54896; 0.370416; 0.608825	3	0.74804	0.74804; 0.546746; 0.786122	1	0.336224	0.336224	0.306358
Actl6a;Actl6b	6	TAVLTAFANGR	1	0.596904	0.596904	NA	NA	NA	1	0.906045	0.906045	0.440026
Actn1;Actn3	47	AGTQIENIEEDFR; ASFNHFDR; KAGTQIENIEEDFR	2	0.392179	0.389276; 0.395083	2	0.528033	0.542866; 0.513199	3	0.602185	0.596161; 0.643537; 0.602185	0.181073
Actn4	3	ACLISLGYDVENDR; ACLISLGYDVENDRQGDAEFNR; AGTQIENIDEDFR; AGTQIENIDEDFRDGLK; ASFNHFDK; ASFNHFDKDHGGALGPEEFK; ASIHEAWTDGKEAMLK; DDPVTNLNNAFEVAEK; DDQVTVIGAGVTLHEALAAAESLKK; DGLAFNALIHR; DGLALGPGPFVTALEYATDTK; DHALLEEQSKQQSNEHLR; DHALLEEQSKQQSNEHLRR; DHGGALGPEEFK; DYETATLSDIK; EAILAIHK; EAILAIHKEAQR; ETTDTDTADQVIASFK; GISQEQMQEFR; HRPELIEYDK; HRPELIEYDKLR; HTNYTMEHIR; IAESNHIK; IAESNHIKLSGSNPYTTVTPQII…	53	0.435181	0.440985; 0.424977; 0.419479; 0.423166; 0.438625; 0.3998; 0.487442; 0.458268; 0.465344; 0.380287; 0.403957; 0.44321; 0.451333; 0.422959; 0.433495; 0.446835; 0.402007; 0.379002; 0.456914; 0.474337; 0.444512; 0.465361; 0.477687; 0.564308; 0.420777; 0.437681; 0.378554; 0.49055; 0.394684; 0.420048; 0.350485; 0.398323; 0.433428; 0.439041; 0.446854; 0.431059; 0.435315; 0.45319; 0.45569; 0.438543; 0.443…	53	0.607027	0.654754; 0.596128; 0.572706; 0.564016; 0.639735; 0.556747; 0.591511; 0.393483; 0.671504; 0.643117; 0.593396; 0.631556; 0.639539; 0.718736; 0.613943; 0.600503; 0.595325; 0.629224; 0.656139; 0.548353; 0.592034; 1.04835; 0.708335; 0.662526; 0.703746; 0.529888; 0.550475; 0.506907; 0.496497; 0.602218; 0.703803; 0.630722; 0.597128; 0.681739; 0.599967; 0.615231; 0.656667; 0.640835; 0.618717; 0.545716; …	52	0.760366	0.805922; 0.784423; 0.714705; 0.690394; 0.815098; 0.734115; 0.798381; 0.655758; 0.76117; 0.75626; 0.761359; 0.759562; 0.785027; 0.812751; 0.737758; 0.790046; 0.72967; 0.790906; 0.803254; 0.764979; 0.790212; 0.861737; 0.772526; 0.823541; 0.71718; 0.721142; 0.81158; 0.678301; 0.70371; 0.757786; 0.638764; 0.703753; 0.757541; 0.757453; 0.784903; 0.71246; 0.790484; 0.790363; 0.777516; 0.778427; 0.9124…	0.251595
Actn4;Actn1	67	AETAANRICK; AIMTYVSSFYHAFSGAQK; AINDNTNSR; ASIHEAWTDGK; ELPPDQAEYCIAR; GYEEWLLNEIR; GYEEWLLNEIRR; KHEAFESDLAAHQDR; KHEAFETDFTVHK; LASDLLEWIR; LASDLLEWIRR; LDHLAEK; LERLDHLAEK; LSNRPAFMPSEGR; LSNSWLDVR; LSNTSPEFQEMSLLER; QKASIHEAWTDGK; RELPPDQAEYCIAR; RLERLDHLAEK; TINEVENQILTR; VGWEQLLTTIAR	16	0.409479	0.396573; 0.434901; 0.412804; 0.500075; 0.399821; 0.408438; 0.403587; 0.425264; 0.414626; 0.405706; 0.409859; 0.351538; 0.409099; 0.404329; 0.412477; 0.428212	19	0.562914	0.56102; 0.589292; 0.552322; 0.494154; 0.572573; 0.550898; 0.554723; 0.576117; 0.578269; 0.57857; 0.528624; 0.484962; 0.582288; 0.633843; 0.563764; 0.448073; 0.54627; 0.562914; 0.569131	19	0.684169	0.691699; 0.698576; 0.896445; 0.686439; 0.616838; 0.684169; 0.651743; 0.679499; 0.73336; 0.690761; 0.716247; 0.647213; 0.675136; 0.618915; 0.666897; 0.567402; 0.727535; 0.682471; 0.700394	0.210254
Actn4;Actn1;Actn3	21	ALDFIASK; CQLEINFNTLQTK; DLLLDPAWEK; EGLLLWCQR; EGLLLWCQRK; FAIQDISVEETSAK; HEAFESDLAAHQDR; HEAFETDFTVHK; HEAFETDFTVHKDR; LEDFRDYRR; LMLLLEVISGER; TFTAWCNSHLR; TFTAWCNSHLRK	9	0.411297	0.409876; 0.416563; 0.379691; 0.42833; 0.422212; 0.379841; 0.404783; 0.422536; 0.411297	9	0.548168	0.572846; 0.548168; 0.511324; 0.561647; 0.541789; 0.538603; 0.541334; 0.586178; 0.605978	13	0.672719	0.697438; 0.656695; 0.629778; 0.688019; 0.1526; 0.695644; 0.648285; 0.629692; 0.720734; 0.672719; 0.669489; 0.723029; 0.692589	0.19504
Actr10	13	DSVVEILFEQDNEEK; ELETQLLEQCTVDTGAAK; ELETVCNDVLALLDK; EYYNQTGR; FNIDGNNERPTPPPNVDYPLDGEK; GLQIQAAK; PLYEGLGSGGEK; TAVVIDLGEAFTK; VVVIESVLCPSHFR	8	0.463701	0.45331; 0.43235; 0.499687; 0.332301; 0.511981; 0.474091; 0.403238; 0.501471	3	0.827432	0.834642; 0.827432; 0.749811	4	0.783238	0.766314; 0.862136; 0.719446; 0.800162	0.310928
Actr1a	9	ACYLSINPQKDETLETEK; AQYYLPDGSTIEIGPSR; DQLQTFSEEHPVLLTEAPLNPR; EGYDFHSSSEFEIVK; MESYDVIANQPVVIDNGSGVIK	5	0.420646	0.392027; 0.437653; 0.376831; 0.46009; 0.420646	4	0.694127	0.688106; 0.700147; 0.591918; 0.701033	2	0.808538	0.856735; 0.760341	0.274147
Actr1a;Actr1b	5	ACYLSINPQK; ACYLSINPQKDEALETEK; AGFAGDQIPK; DWNDMER; IWQYVYSK; IWQYVYSKDQLQTFSEEHPVLLTEAPLNPR; YCFPNYVGRPK	5	0.47095	0.47095; 0.45931; 0.484796; 0.491909; 0.400835	6	0.720943	0.703137; 0.723686; 0.718201; 0.796437; 0.796964; 0.670701	6	0.814743	0.792183; 0.837304; 0.894837; 0.885582; 0.789819; 0.69021	0.310067
Actr1b	7	DQLQTFSEEHPVLLTEAPLNPSK; GLLTIRYPMEHGVVR; MESYDIIANQPVVIDNGSGVIK; VMAGALEGDLFIGPK; VQYTLPDGSTLDVGPAR; VRACGLNFADLMGR	4	0.384375	0.353755; 0.364761; 0.403989; 0.461346	5	0.651589	0.53041; 0.683316; 0.651589; 0.66122; 0.639686	3	0.803722	0.851313; 0.782536; 0.803722	0.257421
Actr2	6	CGYAGSNFPEHIFPALVGRPIIR; DKDNFWMTR; DLMVGDEASELR; DLMVLNDVYR; ELKQLYLER; ELKTDNLPNQAR; HIVLSGGSTMYPGLPSR; HLWDYTFGPEK; HMVFLGGAVLADIMK; ILLTEPPMNPTK; KVVVCDNGTGFVK; LALETTVLVESYTLPDGR; LALFHVEQGK; LALHELK; LCYVGYNIEQEQK; NWDDMKHLWDYTFGPEK; RLDIAGR; SEFYKHIVLSGGSTMYPGLPSR; SMLEVNYPMENGIVR; VVVCDNGTGFVK	13	0.418814	0.359975; 0.429764; 0.402639; 0.44795; 0.337419; 0.870177; 0.409186; 0.476812; 0.391779; 0.369765; 0.431334; 0.418814; 0.455972	15	0.615926	0.53417; 0.714131; 0.672629; 0.767078; 0.576693; 0.674991; 0.489557; 0.637744; 0.504144; 0.794314; 0.615926; 0.473164; 0.599515; 0.57106; 0.63836	19	0.734173	0.628061; 0.848106; 0.766398; 0.721996; 0.727476; 0.678349; 0.712417; 0.734173; 0.579311; 0.764062; 0.750974; 0.676759; 0.73452; 0.776794; 0.756066; 0.679929; 0.735098; 0.710172; 0.76292	0.239823
Actr3	20	AGRLPACVVDCGTGYTK; AGSDAAASRPR; DREVGIPPEQSLETAK; EFNKYDTDGSK; EFNKYDTDGSKWIK; EFSIDVGYER; GVDDLDFFIGDEAIEKPTYATK; KDYEEIGPSICR; LGYAGNTEPQFIIPSCIAIK; LKPKPIDVQVITHHMQR; LPACVVDCGTGYTK; LSEELSGGR; LSEIDVSTEGVK; NIVLSGGSTMFR; NIVLSGGSTMFRDFGR; QYTGVNAISK; QYTGVNAISKK; TLTGTVIDSGDGVTHVIPVAEGYVIGSCIK; TLTIDAIQFQR; YAVWFGGSMLASTPEFYQVCHTK; YSYVCPDLVK; YSYYDESQGEIYR	16	0.425711	0.420011; 0.364264; 0.433097; 0.431999; 0.439707; 0.398757; 0.426089; 0.396048; 0.396281; 0.415646; 0.459199; 0.478901; 0.465186; 0.408196; 0.441818; 0.425334	19	0.628536	0.628536; 0.726629; 0.557465; 0.627436; 0.596843; 0.646051; 0.477264; 0.571022; 0.546965; 0.586649; 0.645333; 0.666911; 0.790477; 0.686275; 0.659272; 0.659227; 0.604786; 0.633568; 0.611945	15	0.752856	0.732273; 0.66385; 0.771804; 0.752856; 0.833101; 0.533186; 0.558594; 0.707091; 0.928174; 0.85079; 0.778985; 0.710746; 1.00099; 0.715582; 1.01564	0.253925
Actr3;Actr3b	22	EVGIPPEQSLETAK; HNPVFGVMS	2	0.200987	0.358222; 0.0437522	1	0.505034	0.505034	NA	NA	NA	0.14434
Acy1	2	VISSILAFR	1	0.466302	0.466302	1	0.695827	0.695827	1	0.825409	0.825409	0.301057
Acyp2	4	LEYSDFSIRY; SVDYEVFGTVQGVCFR	1	0.427111	0.427111	2	0.625832	0.676717; 0.574948	1	0.809261	0.809261	0.258804
Adam9	3	CATGNALCGK; DCFIEVNSKGDR; FGNCGFSGSEYKK	2	0.875191	0.855897; 0.894484	1	1.00381	1.00381	2	1.01017	1.02367; 0.996664	1.05189
Adamts2	3	FDFGLGYMMCTAFR; LGSIMAPLVQAAFHR	1	0.455338	0.455338	1	0.993624	0.993624	NA	NA	NA	0.444551
Add1	2	AAVVTSPPPTTAPHKER; EYQPHVIVSTTGPNPFNTLTDR; GSTSPDLLMHQGPPDTAEIIK; IREQNLQDIK; NMAPDLR; NMAQFSVLPPRH; SLVQGELVTASK; TSTSAVPNLFVPLNTNPK; WQIGEQEFEALMR; YFDRVDENNPEYLR; YSDVEVPASVTGHSFASDGDSGTCSPLR; YSEAAELR	7	0.580484	0.497409; 0.535747; 0.613974; 0.623026; 0.532972; 0.583594; 0.580484	5	0.944301	0.649024; 0.655309; 0.978601; 0.95405; 0.944301	4	0.952617	1.01829; 0.766297; 0.886948; 1.07018	0.431805
Add1;Add2	12	MLDNLGYR	1	0.655707	0.655707	NA	NA	NA	1	1.02977	1.02977	0.563247
Adh1	3	ICKHPESNFCSR; INEAFDLLR; QIHNFISTSTFSQYTVVDDIAVAK; SDDHVVSGTLVTPLPAVLGHEGAGIVESVGEGVTCVKPGDK; SDLLMPR; VCLIGCGFSTGYGSAVK; VIPLFSPQCGECR	5	0.310635	0.290534; 0.310635; 0.388555; 0.383112; 0.269246	5	0.858032	1.00965; 0.883823; 0.759253; 0.59804; 0.858032	6	0.937396	0.857306; 0.992795; 0.955925; 0.746521; 0.946355; 0.928438	0.323496
Adh5	7	AAVAWEAGKPLSIEEIEVAPPK; AGDTVIPLYIPQCGECK; AKEFGASECISPQDFSK; EFGASECISPQDFSK; IIGIDINKDKFAK; IKVDEFVTGNLSFDQINQAFDLMHSGDSIR; IKVDNHLFNK; KIKVDEFVTGNLSFDQINQAFDLMHSGDSIR; LKAGDTVIPLYIPQCGECK; LVSEYMSK; LVSFHDDSDEDLLHI; VCLLGCGISTGYGAAVNTAK	8	0.333091	0.331984; 0.327252; 0.334199; 0.318963; 0.215877; 0.367977; 0.468921; 0.395909	9	0.620246	0.450832; 0.582752; 0.587056; 0.585015; 0.76635; 0.620246; 0.627154; 0.71333; 0.666492	9	0.720121	0.251891; 0.671884; 0.777291; 0.720121; 0.829867; 0.937401; 0.670281; 0.658249; 0.780349	0.219361
Adh5;Adh7	12	IIGIDINK	1	0.414955	0.414955	1	0.678325	0.678325	1	0.810184	0.810184	0.276833
Ado	26	AEDLNIAPR; AEDLPLR	1	0.501222	0.501222	1	0.625431	0.625431	1	0.669637	0.669637	0.245402
Adpgk	2	APQEFTTSHLESGSR; EGITFHFTPVLVCKDPVR; EGITGLYR; FFSDKETFHDIAQAASEFPGAQHYVGGNAALIGQR; IVLNPDKPVVEWHR; IVLSNMEK; LAAAWDALIAQPARR; TVGLGDAISAEGLFYSEARPD; VAGTQACATETIDTNR; VSLRAPQEFTTSHLESGSR	8	0.473476	0.491234; 0.50224; 0.466743; 0.419738; 0.47619; 0.438533; 0.515104; 0.470762	4	0.737672	0.74899; 0.757306; 0.726354; 0.686377	6	0.811529	0.762578; 0.802157; 0.854028; 0.867754; 0.799208; 0.820901	0.311566
Adprh	10	ALYSLGSK; DGETIHQQLAQMGDLEAIDVAR; ENLQHWSYFEK; GILDGNSAPVFPQPFGVK; GILEEQYFELTQESK; LYSLLAK; VSDDTVMHLATAEALMEAGQSPDLPR	4	0.454239	0.473817; 0.530318; 0.323621; 0.434661	3	0.807555	0.841284; 0.807555; 0.719536	3	0.929021	0.929021; 0.943891; 0.873914	0.343604
Adprhl2	7	ALVQSLLAK; VAGISLAYSSVQDVQK	2	0.413674	0.413871; 0.413476	1	0.656598	0.656598	2	0.803802	0.831083; 0.77652	0.268724
Adsl	2	GTTGTQASFLQLFEGDHQK; HDVMAHVHTFGHCCPK; IRADAYFSPIHSQLEHLLDPSSFTGR; SNLNNIDFQMAAEEEK; VLSQQAAAVVK	3	0.505391	0.471456; 0.505391; 0.529854	3	0.740499	0.748803; 0.667308; 0.740499	2	0.832868	0.838843; 0.826894	0.325682
Adss	5	AHIVFDFHQAADGIQEQQR; DGVYFLYEALHGPPKK; ELPVNAQNYVR; GLDGWEK; MCDLVSDFDGFSER; TLPGWNTDISNAR; VLANQYK; VVDLLAQDADIVCR	8	0.707914	0.732835; 0.650557; 0.728084; 0.674776; 0.76678; 0.251093; 0.741234; 0.687744	2	0.904912	0.927097; 0.882727	1	0.929387	0.929387	0.534592
Afap1	2	AAIEVNAGRK; AVLTNILLR; VSLELGGK	1	0.866025	0.866025	1	1.04247	1.04247	3	1.02099	1.02099; 1.09828; 0.694539	1.02879
Afap1l2	3	DSHLHFYQDR; DSIFSNLIGQLDYKGFEK	1	0.827892	0.827892	1	0.560282	0.560282	1	0.780444	0.780444	0.388592
Aga	3	DLHSDWLSRNCQPNYWR; FLPSYQAVEYMR; VGDSPIPGAGAYADDTAGAAAATGDGDTLLR	1	0.35881	0.35881	1	0.77174	0.77174	3	0.586509	0.563755; 0.586509; 0.774435	0.209236
Agk	4	AAHFFSTLQEWPQTHQASISYTGPR; AAHGGSAASSALK; AAHHRQNTAGR; EDFMNICIEPDTVSK; GETVPLDVLQIK; LASFWAQPQDASSR	4	0.401049	0.36522; 0.386251; 0.415847; 0.48825	1	0.97176	0.97176	4	0.7763	1.09378; 0.728842; 0.739918; 0.812683	0.319563
Agl	6	EHIQLHESK; ELICWGDSVK; ESGYNMIHFTPLQTLGLSR; GYDELVPHQISVVAEER; IEEVVLEAR; IGVDNHVLPLDCVTLQTFLAK; IGVGAPVYMAAVLEYLTAEILELAGNAAR; LEELNSEK; LGISSLIR; LTLAELNQVLYR; NHLTQFSSHFK; WNPGASPADTGDVNVHSGIIAAR; WNQLQAFWGTGK	11	0.498566	0.511838; 0.591153; 0.460597; 0.539786; 0.498566; 0.208773; 0.42864; 0.598426; 0.494832; 0.519231; 0.441094	6	0.706312	0.764151; 0.773238; 0.731613; 0.467864; 0.586805; 0.68101	4	0.828385	0.819502; 0.955908; 0.837268; 0.801742	0.308375
Ago2	13	DGVSEGQFQQVLHHELLAIR; DGVSVLVGAPK; EIVEHMVQHFK; LTDNQTSTMIR; NLYTAMPLPIGR	2	0.409546	0.443105; 0.375987	5	0.569354	0.569354; 0.710966; 0.558544; 0.650439; 0.483255	4	0.670042	0.67154; 0.818963; 0.65314; 0.668544	0.2209
Ago4;Ago1;Ago2;Ago3	2	HTYLPLEVCNIVAGQR	1	0.354914	0.354914	1	0.547312	0.547312	1	0.715602	0.715602	0.207145
Ahctf1	6	KSVENGQSTEILDDLK; VVAESLATHSGR	1	0.329489	0.329489	1	0.793928	0.793928	NA	NA	NA	0.293529
Ahcy	2	ALDIAENEMPGLMR; ATDVMIAGK; ESLIDGIK; ESLIDGIKR; FDNLYGCR; GETDEEYLWCIEQTLHFK; GISEETTTGVHNLYK; IILLAEGR; KLDEAVAEAHLGK; KLDEAVAEAHLGKLNVK; QAQYLGMPINGPFKPDHYRY; SDKLPYK; SDKLPYKVADIGLAAWGR; SKFDNLYGCR; VADIGLAAWGR; VADIGLAAWGRK; VAVVAGYGDVGK; VAVVAGYGDVGKGCAQALR; VAVVCSSNQNR; VPAINVNDSVTK; WSSCNIFSTQDHAAAAIAK; WSSKGNDIIAAAK	13	0.381314	0.30544; 0.420599; 0.354431; 0.381314; 0.39398; 0.360888; 0.415953; 0.383572; 0.302363; 0.311428; 0.399168; 0.333542; 0.389376	14	0.518786	0.507131; 0.845098; 0.511441; 0.53058; 0.513233; 0.49567; 0.240498; 0.279223; 0.530239; 0.55147; 0.524339; 1.09997; 0.323572; 0.528952	17	0.608019	0.579869; 0.87675; 0.565197; 0.608019; 0.643374; 0.611155; 0.597867; 0.624744; 0.575314; 0.554768; 0.545838; 0.640364; 0.646944; 0.658688; 0.593547; 0.467868; 0.655158	0.180914
Ahcyl1	22	EIEIAEQDMSALISLR; GSSNFCVK; QVDVVITCTGNK; TTDVMFGGK; VVLLAEGR	5	0.654768	0.563833; 0.657675; 0.584044; 0.662208; 0.654768	NA	NA	NA	1	1.04662	1.04662	0.500269
Ahcyl1;Ahcyl2	5	AQGEKPLAGAK; AQGISAEPQTYR; FDNLYCCR; GIVEESVTGVHR; LCVPAMNVNDSVTK; RAQLADSFHLQQFFR; TPELTWER; YKQDVYLLPK; YKQIFLGGVDKR	6	0.57258	0.56535; 0.585252; 0.626949; 0.567137; 0.578023; 0.549995	5	0.878931	0.591511; 0.984353; 0.878931; 0.871709; 0.971081	5	0.985526	1.05152; 0.710385; 0.985526; 1.05407; 0.645894	0.439009
Ahnak	9	ADCDVSVPK; ADIDVSGPKVDIDVPDVNIEGPEGK; ADIKTPTVDVTVPEAELNVDSPEINIGGK; ADILEDKDGK; ADLDISGTK; ADLDVSGPK; ADLDVSGPKVDIDVPDVNIEGPDAK; ADVDASLPEVEGGVKVPDVDIK; ADVDASLPEVEGGVKVPDVDIKGPK; ADVDISVPK; ADVDISVPKLDISAPDLNLEGPEGK; AEGEIKVPDVELK; AEGPDVAVDLPK; AEGPEVDVNLPK; AEGPEVDVNLPKADLDISGTK; AEGPEVDVNLPKADLDVSGPK; AEGPEVDVNLPKVDLDVSGPK; AEGPEVSLPK; AGAISASGPELEGAGHSK; AKGLDLGGK; AKGLEVDVK; AKGLEVDVKGPK; …	241	0.492996	0.531484; 0.408844; 0.535618; 0.519877; 0.42029; 0.425073; 0.409674; 0.514752; 0.481838; 0.571826; 0.470594; 0.520246; 0.46227; 0.475333; 0.536071; 0.48898; 0.523356; 0.406102; 0.484379; 0.432434; 0.397547; 0.460515; 0.530318; 0.543316; 0.439009; 0.492996; 0.479197; 0.498905; 0.48418; 0.416702; 0.514044; 0.574124; 0.576988; 0.571826; 0.491816; 0.504754; 0.493635; 0.506246; 0.53987; 0.539701; 0.48…	206	0.816361	0.320482; 0.296077; 0.845732; 0.872575; 0.666779; 0.455709; 0.841418; 1.03368; 0.613431; 0.499669; 0.757126; 0.381778; 0.304294; 0.28897; 0.814669; 0.807925; 0.902542; 0.865745; 0.312955; 0.952509; 0.442685; 0.841208; 0.848251; 0.581636; 0.814301; 0.666713; 0.770413; 0.857237; 0.3598; 0.942496; 0.543391; 0.92111; 0.926885; 0.903577; 0.476749; 0.843079; 0.87866; 0.889645; 0.802703; 1.00951; 1.0065…	172	0.950662	0.820549; 1.00394; 0.988202; 0.57955; 0.96818; 0.482228; 0.628148; 0.91178; 1.01654; 0.986242; 1.00069; 0.824221; 0.60042; 0.98476; 1.01628; 0.864414; 0.80764; 0.89594; 0.94825; 0.962226; 0.977675; 1.02709; 1.03247; 1.02165; 1.06025; 0.853732; 1.00917; 0.952871; 0.96816; 0.790227; 1.00062; 0.61648; 0.647374; 0.812057; 0.605028; 0.993981; 0.984973; 0.973246; 0.861127; 0.99746; 0.907768; 0.952134; …	0.344858
Ahnak2	302	AAAAAGAGLK; AAAAAGAGLKGHLPK; AAAAAGPASSQR; AGQVGVKLPEGQLPEAELPAAK; AGQVGVKLPEGQLPEAELPAAQAAAAAGAGLK; AGQVGVKLPEGQLPEAELPAAQAAAGAGLK; DIPGKIDLK; DTPEENMEVNIQVPSAK; EGDQLLSATIFFDHMK; FGMTSGQSPDTSEQK; FKMPSFGVSAPGKPSLEASLEVGAPK; FKMPSFGVSAPGKPSQEASLEVGAPK; FKMPSMNIQTHK; FKNQQAIQTVR; GEHTTGLR; GEVSAPDLEVSLPGVEVDIQAPGAK; ILQYSEPYKVQFR; LEGELALADK; LEGELALADKDVAAK; LEGELALADKDVAAKDSK; LEGELKGPSVDVEVPDV…	27	0.365019	0.445178; 0.311257; 0.307355; 0.34394; 0.39928; 0.328755; 0.410228; 0.396281; 0.239324; 0.304566; 0.394508; 0.335341; 0.431838; 0.41266; 0.401978; 0.402657; 0.135427; 0.131137; 0.280534; 0.39142; 0.365019; 0.477616; 0.481521; 0.431531; 0.359832; 0.314294; 0.333324	30	0.6425	0.880934; 0.869162; 1.06527; 0.611322; 0.434915; 0.811707; 0.80608; 0.543026; 1.01419; 0.791311; 0.615017; 0.40212; 0.528798; 0.431746; 1.00256; 0.980412; 0.588232; 0.669982; 0.874432; 0.592643; 0.832343; 0.573699; 0.874044; 0.557057; 0.51327; 0.758021; 0.363755; 0.424727; 0.605812; 0.742156	28	0.873756	0.924609; 1.03701; 0.472893; 0.94182; 0.53023; 1.00804; 1.03095; 0.860039; 0.900143; 1.03189; 0.961267; 0.639207; 0.887473; 0.526891; 0.723049; 0.405978; 0.617878; 1.06705; 0.732389; 0.920868; 1.11964; 0.601396; 1.0635; 0.213314; 0.826552; 0.439124; 0.457522; 0.935555	0.259872
Ahsa1	39	ADATNVNNWHWTER; DEPDTNLVALMK; EAVGIYISTLK; ETFLTSPEELYR; QTFGYGAR; QTFHYGSQGQTDR; VFTTQELVQAFTHAPAALEADR; VFTTQELVQAFTHAPAALEADRGGK; YYFEGIK	6	0.682695	0.699871; 0.665518; 0.263021; 0.709901; 0.195041; 0.743122	7	0.957784	0.957784; 0.85866; 0.914946; 0.781005; 1.09871; 1.0393; 1.03572	2	1.07251	1.0843; 1.06073	0.505669
Ahsg	9	CNQPLAR; CNSLEEIK	NA	NA	NA	1	0.700051	0.700051	1	0.657292	0.657292	0.234374
Aida	2	DLNGIDLTPVQDTPVASR; IATCLELR; ILAPYLEIK; LPSEPGMTLLTIR; SAALQSTQSQEEFK; SAALQSTQSQEEFKLEDLKK; VPGTLLPR	5	0.321127	0.321127; 0.404084; 0.294343; 0.45922; 0.292296	3	0.57077	0.54788; 0.646934; 0.57077	4	0.759394	0.736518; 0.78227; 1.0007; 0.731121	0.239305
Aifm1	7	AIASATEGGSVPQIR; APSHVPFLLIGGGTAAFAAAR; CLIATGGTPR; DGEQHEDLNEVAK; DGERLPLAVK; ELWFSDDPNVTK; ILPQYLSNWTMEK; KVETDHIVTAVGLEPNVELAK; LNDGSQITFEK; SATEQSGTGIR; SNIWVAGDAACFYDIK; TGGLEIDSDFGGFR; VETDHIVTAVGLEPNVELAK; VLIVYAHQEPK; VMPNAIVQSVGVSGGR	13	0.393414	0.390589; 0.389738; 0.484621; 0.396936; 0.372451; 0.351563; 0.383876; 0.59217; 0.404407; 0.48694; 0.44737; 0.346397; 0.393414	12	0.600689	0.628536; 0.568692; 0.634043; 0.608676; 0.592701; 0.558891; 0.554256; 0.654754; 0.689903; 0.567579; 0.687436; 0.579256	9	0.6906	0.6906; 0.515174; 0.727476; 0.975834; 0.662683; 0.642201; 0.624251; 0.834565; 0.697483	0.236401
Aifm2	15	VSNLEELPR	1	0.387247	0.387247	NA	NA	NA	1	0.855283	0.855283	0.27968
Aimp2	18	SCENLAPFSTALQLLK; TTSPATDAGHVQETSEPSLQALESR	2	0.557019	0.5338; 0.580238	1	0.754509	0.754509	1	0.814641	0.814641	0.369603
Aip	2	EGEIAQFLCDIK; GELPDFQDGTK; VESPGTYQQDPWAMTDEEK; VLELDPALAPVVSR; YYDAIACLK; YYDDTFPSVK	5	0.677897	0.677897; 0.683524; 0.655481; 0.527343; 0.716344	1	0.967026	0.967026	1	0.83175	0.83175	0.531987
Ak1	6	AEVSSGSER; GELVPLDTVLDMLR; GETSGRVDDNEETIK; GETSGRVDDNEETIKK; IGQPTLLLYVDAGAETMTQR; IIFVVGGPGSGK; IIFVVGGPGSGKGTQCEK; LETYYNATEPVISFYDK; LETYYNATEPVISFYDKR; LEVADGGLDSAELATQLGVEHQAVVGAVK; RGETSGRVDDNEETIK; RLETYYNATEPVISFYDKR; VDDNEETIKKR; VDSSNGFLIDGYPR; YGYTHLSTGDLLR	13	0.405066	0.572869; 0.39627; 0.406905; 0.384255; 0.426734; 0.409399; 0.405066; 0.374988; 0.389272; 0.415444; 0.390894; 0.401928; 0.450347	13	0.677586	0.791147; 0.677586; 0.727007; 0.673533; 0.668078; 0.686295; 0.563748; 0.33659; 0.683088; 0.651284; 0.675055; 0.687944; 0.710837	8	0.787878	0.772198; 0.788757; 0.79657; 0.704624; 0.794906; 0.734501; 0.787; 0.837914	0.26415
Ak2	15	AVLLGPPGAGKGTQAPK; LAENFCVCHLATGDMLR; LAENNINLIFAVTK; LEAYHTQTTPLVEYYR; LVSDEMVVELIEK; NGFLLDGFPR; QAEMLDDLMEK	5	0.429592	0.438634; 0.443526; 0.386763; 0.366407; 0.429592	5	0.587632	0.526569; 0.619799; 0.651401; 0.572775; 0.587632	6	0.723722	0.627688; 0.728387; 0.825524; 0.74962; 0.719056; 0.714559	0.230337
Ak3	7	AVIMGAPGSGKGTVSSR; AYEAQTEPVLQYYQK; EDDKPETVIKR; EDDLETSEK; EDDLETSEKR; QNMLQGTEIGVLAK; TLTQCSWLLDGFPR; TVGIDDLTGEPLIQR; VYNIEFNPPK; WIHPASGR	8	0.335471	0.381594; 0.430375; 0.28601; 0.305416; 0.355138; 0.315804; 0.287374; 0.358728	7	0.700821	0.624552; 0.578473; 0.740934; 0.738274; 0.700821; 0.717468; 0.647125	6	0.815705	0.879863; 0.843468; 0.748949; 0.811935; 0.747565; 0.819475	0.255433
Ak4	10	GLLVPDHVITR; IAQNFGLQHLSSGHLLR; SAQHWLLDGFPR	2	0.450288	0.461189; 0.439386	1	0.612649	0.612649	3	0.749692	0.669414; 0.749692; 0.808985	0.247199
Akap2	66	APCVSESQSAGAGPANAATQGK; AVLTVVKDEDHGILDQFSR; DEDHGILDQFSR; EGPYSEPSKR; KNPGIAAK; LWAEDGEFTSAR; LWAFQALR; LWAPTELVVNGER; NLMQTLMEDYETHK; SVNVSLTQEELDSGLDELSVR; SVPGVTSTPHSK; TIEEQLDEEHLESHRK; VRPSEEMIELEK	10	0.754097	0.693468; 0.766987; 0.754378; 0.773838; 0.75344; 0.818195; 0.737939; 0.747436; 0.777896; 0.753816	5	0.990205	1.04121; 0.990205; 0.81826; 0.592556; 1.00357	6	0.96446	0.8812; 1.07403; 1.01788; 0.91104; 0.716434; 1.05045	0.676327
Akr1a1	2	AAIKHALSAGYR; AAIKLQELLK; ALEVLVAK; ALGLSNFNSR; ALGLSPSEWSSILEHAR; AWRHPDEPVLLEEPVVLALAEK; DAGHPLYPFNDPY; EELFVTSK; GLEVTAYSPLGSSDR; HALSAGYR; HIDCASVYGNETEIGEALK; HIDCASVYGNETEIGEALKESVGSGK; HPDEPVLLEEPVVLALAEK; ILQNIQVFDFTFSPEEMK; LWNTKHHPEDVEPALRK; MPLIGLGTWK; QIDDVLSVASVRPAVLQVECHPYLAQNELIAHCHAR; SPAQILLR; TASSVLLHTGQK; YDSTHYK; YDSTHYKETWK; YIVPMITVDGK	18	0.374721	0.403092; 0.409817; 0.399096; 0.102326; 0.361655; 0.368587; 0.414407; 0.380855; 0.350974; 0.266066; 0.337169; 0.336487; 0.294343; 0.357004; 0.40058; 0.398199; 0.410304; 0.394691	17	0.62851	0.62851; 0.655424; 0.701589; 0.452315; 0.201675; 0.627999; 0.681552; 0.644468; 0.728035; 0.434751; 0.634368; 0.574705; 0.608072; 0.559823; 0.654546; 0.676483; 0.611945	20	0.734649	0.783863; 1.04601; 0.741703; 0.810472; 0.987348; 0.59081; 0.252766; 0.80893; 0.774824; 0.698375; 0.774012; 0.583793; 0.702331; 0.70035; 0.727595; 0.654871; 0.691745; 0.768392; 0.805978; 0.705947	0.220847
Akr1b1	22	ASHLELNNGTK; ASHLELNNGTKMPTLGLGTWK; EVGVALQEK; GIVVTAYSPLGSPDRPWAKPEDPSLLEDPR; HIDCAQVYQNEK; HKDYPFHAEV; LIEYCHSK; LWCTFHDK; RQDLFIVSK; SPPGQVTEAVK; TIGVSNFNPLQIER; TTAQVLIR; TTAQVLIRFPIQR; VAIDLGYR; VCALMSCAK; VCALYILAGTVDDVPK; YKPAVNQIECHPYLTQEK	14	0.444301	0.446563; 0.442039; 0.260601; 0.450734; 0.429214; 0.510596; 0.495332; 0.465552; 0.391646; 0.405629; 0.428976; 0.457886; 0.472515; 0.375913	15	0.648313	0.626204; 0.607605; 0.626281; 0.668012; 0.648313; 0.673318; 0.781788; 0.667902; 0.624862; 0.627846; 0.710929; 0.643625; 0.672089; 0.697978; 0.549695	13	0.750559	0.750559; 0.737206; 0.734886; 0.702507; 0.796848; 0.80529; 0.797682; 0.676517; 0.752695; 0.783318; 0.746007; 0.768909; 0.670405	0.258795
Akr1b7	17	MPLVGLGTWK; MPMFIVNTNVPR	1	0.40765	0.40765	2	0.622526	0.605146; 0.639906	1	0.779795	0.779795	0.249061
Akr1b7;Akr1b8	2	AAIDAGYR; ATFVELSTK; EDLFIVSK; LLNKPGLK	4	0.423477	0.455172; 0.431521; 0.415434; 0.397376	3	0.659318	0.705355; 0.659318; 0.588382	3	0.795982	0.795982; 0.806929; 0.790816	0.268834
Akr1b8	4	AAIDAGYRHIDCAYAYCNENEVGEAIQEK; ALGVSNFNHFQIER; AVQREDLFIVSK; GISVTAYSPLGSPDRPSAKPEDPSLLEDPK; HIDCAYAYCNENEVGEAIQEK; HIDDKVFLTTAEVISQQVSDK; HIDDKVFLTTAEVISQQVSDKHLQEGR; HKPVTNQVECHPYLTQEK; LIQYCHSK; LWPTCFEK; LWPTCFEKK; TSAQVLIR	8	0.429606	0.442633; 0.443309; 0.265538; 0.419553; 0.352176; 0.43966; 0.417697; 0.469606	7	0.656323	0.656323; 0.704561; 0.556515; 0.5859; 0.697276; 0.642221; 0.717055	10	0.819029	0.829156; 0.856021; 0.781217; 0.745639; 0.850243; 1.01749; 0.806985; 0.734327; 0.808902; 0.888033	0.274287
Akr1c14	12	HFDSAYLYQIEEEVGQAIR; IAIDTGFR; IAIENGDQPLSAELKR; IAIFGATGR; LLAEAVDLCDTWEAMEK; QLETILNKPGLK; SIGVSNFNFR; SKIEDGTVKR; VFEFQLASEDMK; VVLNDGHFIPALGFGTTVPDKVPK; YNTASYFDDHPNHPFTDEY	9	0.393961	0.393961; 0.479319; 0.397271; 0.388458; 0.403694; 0.376656; 0.402243; 0.331242; 0.153002	7	0.880198	0.932521; 0.458072; 0.691288; 0.880198; 0.964772; 0.896212; 0.380197	7	0.981284	1.0653; 0.835438; 0.996387; 0.981284; 1.0847; 0.974216; 0.447244	0.303486
Akr1c14;Akr1cl;Akr1c21;Akr1c18;Akr1c6	11	EDIFYTSK; EDILAGMSGK	1	0.325527	0.325527	NA	NA	NA	2	1.00031	0.980073; 1.02054	0.351344
Akr1e2	2	DMEELLSLDK; DMEELLSLDKNLR; LATFPTTENHQDYPFHIEY; LATFWHYAK	1	0.399129	0.399129	2	0.635392	0.692923; 0.577861	3	0.702397	1.00694; 0.378533; 0.702397	0.22313
Akr7a2	4	ACHQLHQEGK; ALQTTYGTNAPR; ANPWEGK; FYAYNPLAGGLLTGK; QVEAELLPCLR; VDLFYLHAPDHSTPVEETLR	4	0.379137	0.382716; 0.375558; 0.38454; 0.33806	5	0.642585	0.722287; 0.65795; 0.642585; 0.619007; 0.609032	3	0.707177	0.782536; 0.706098; 0.707177	0.242792
Akt1	6	EEWATAIQTVADGLKR; FYGAEIVSALDYLHSEK; SLLSGLLK	2	0.629997	0.68826; 0.571734	3	0.865835	0.449631; 0.911542; 0.865835	1	0.93087	0.93087	0.40536
Alad	3	DEQGSAADSEDSPTIEAVR	1	0.464057	0.464057	NA	NA	NA	1	0.852918	0.852918	0.315024
Aldh1a1	27	ANNTTYGLAAGLFTK; DRLLLATMEALNGGK; IFINNEWHNSVSGK; IFIRFPK; IFKSQGTALEK; IFVEESVYDEFVKR; IFVEFTSVFDCQK; IFVELNTFLEK; IHGQTIPSDGDIFTYTR; ILDLIESGK; ILDLIESGKK; LLLATMEALNGGK; VAFTGSTQVGK; VFANAYLSDLGGCIK; YCAGWADK; YVLGNPLTPGINQGPQIDKEQHDK	7	0.235971	0.179588; 0.235971; 0.251906; 0.199295; 0.19532; 0.24204; 0.25471	13	0.583692	0.594923; 0.535258; 0.583692; 0.625431; 0.536458; 0.753842; 0.481793; 0.592556; 0.469466; 0.619271; 0.505708; 0.624163; 0.271208	10	0.730539	0.768609; 0.790936; 0.655524; 0.83686; 0.519982; 0.864569; 0.735636; 0.706918; 0.725443; 0.59869	0.193961
Aldh1l1	6	AGLILFGNDDR; DLGEAALNEYLR; ECDVLPDDTVSTLYNR; ETAMINWDQPAEAIHNWIR; ETAQAIKGMHIR; FADGDVDAVLSR; GVVNILPGSGSLVGQR; LFVEDSIHDQFVQK; RPQPEEGATYEGIQKK	7	0.340326	0.374793; 0.401058; 0.340326; 0.270664; 0.343125; 0.251727; 0.303781	6	0.674613	0.686519; 0.525793; 0.789385; 0.748679; 0.662706; 0.501378	3	0.785769	0.785769; 1.04099; 0.664886	0.244293
Aldh1l2	9	AMVEAVQLIADGKAPR; ANNTEYGLASGVFTR; DAFENGEWGR; DLGEEALNEYLK; ENAEVSWDQPAEGLHNWIR; ENALDRAEQAEADKK; FGDFIQK; GVINIIPGSGGVAGQR; GVIPMNAK; ILSNTPVIEDSTDFFK; LFVEEAIHDEFVTR; LLQYCETGVQEGATLVYGGR; LRGEDEEAEMVVDYVSK; NGLVLFGNDGK; NLQFEDGK; QVQRPGFFMEPTVFTGVEDHMYLAK; SCDVKPNDTVDSLYNR; SPLIIFSDCDLEK; TPQPEEGATYEGIQKK	13	0.41209	0.408557; 0.272378; 0.79822; 0.472287; 0.418848; 0.459544; 0.386247; 0.41209; 0.44441; 0.411768; 0.315153; 0.425337; 0.320574	12	0.630805	0.584169; 0.659295; 0.629097; 0.617577; 0.550215; 0.632765; 0.723634; 0.662952; 0.632513; 0.639466; 0.510926; 0.538478	14	0.739834	0.744569; 0.682755; 0.761479; 0.76569; 0.749855; 0.66174; 0.841299; 0.686811; 0.688689; 0.754848; 0.779287; 0.735098; 0.621917; 0.63154	0.238256
Aldh1l2;Aldh1l1	19	FLFPEGIK; HGSIIYHPSLLPR	2	0.368518	0.363633; 0.373402	2	0.6283	0.630139; 0.626461	2	0.750037	0.730965; 0.769109	0.237116
Aldh2	2	AAFQLGSPWR; AAFQLGSPWRR; ANDSKYGLAAAVFTK; EEIFGPVMQILK; ELGEYGLQAYTEVK; FKTIEEVVGR; GYFIQPTVFGDVK; GYFIQPTVFGDVKDGMTIAK; GYFVQDTSFDFFNYAGLHR; KTFPTVNPSTGEVICQVAEGNKEDVDK; LADLIER; LADLMER; LGPALATGNVVVMK; LLCGGGAAADR; LLCGGGAAADRGYFIQPTVFGDVK; TEQGPQVDETQFK; TEQGPQVDETQFKK; TFPTVNPSTGEVICQVAEGNKEDVDK; TFVQENVYDEFVER; TIPIDGDFFSYTR; TVTVKVPQK; TVTVKVPQKNS; VAEQTPLTALYVANLIK; VAFTGSTEVGHLIQVAAGSSNL…	21	0.5275	0.532361; 0.577453; 0.487193; 0.537101; 0.53484; 0.506368; 0.487508; 0.415611; 0.537615; 0.523037; 0.552332; 0.490001; 0.502562; 0.412635; 0.539022; 0.5275; 0.523651; 0.5005; 0.531945; 0.532688; 0.571386	22	0.859987	0.867572; 0.979136; 0.345442; 0.857029; 0.80715; 0.826049; 0.380418; 0.905163; 0.827058; 0.876259; 0.867264; 0.814346; 0.637053; 0.985618; 0.897897; 0.374448; 0.862946; 0.877015; 0.61598; 0.568896; 0.870441; 0.947255	22	0.958772	0.643809; 1.08128; 1.05885; 0.462883; 0.957988; 0.946391; 0.959555; 0.610091; 0.996338; 0.803169; 0.674381; 0.996734; 0.706681; 0.999792; 0.47768; 0.988575; 0.970047; 0.975493; 0.933154; 0.602984; 0.98567; 0.978749	0.35565
Aldh2;Aldh1a3;Aldh1a2;Aldh1b1;Aldh1a7;Aldh1a1	26	VTLELGGK; VTLENFYSNLIAQHEER	1	2017-01-02	1
-
2	2	0.893106	0.795353; 0.990858	2	1.00239	0.924417; 1.08036	0.477912
Aldh3a2	2	EKEILAAIAADLSK; FDHILYTGNTAVGK; FDHLVAIER; IAFGGEMDEATR; IVMEAAAK; NVDEAINFINDR; QRFDHILYTGNTAVGK; QRFPLGGDDEVMSSTLQQFSK; VMQEEIFGPILPIVSVK; YLAPTILTDVDPNSK; YMNCGQTCIAPDYILCEASLQNQIVQK; YSFDTFSHQRPCLLK	6	0.422917	0.427557; 0.446652; 0.352302; 0.364837; 0.550178; 0.418277	6	0.764439	0.721936; 0.568805; 0.806941; 0.858866; 0.631606; 0.811526	7	0.848885	0.724922; 0.884868; 1.00196; 0.903093; 0.848885; 0.833798; 0.776504	0.30946
Aldh6a1	7	AFPAWADTSILSR; AISFVGSNQAGEYIFER; IVNDNPYGNGTAIFTTNGATAR; LITLEQGK; LLQDSGAPDGTLNIIHGQHDAVNFICDHPDIK; NHGVVMPDANKENTLNQLVGAAFGAAGQR; QGIQFYTQLK; TLADAEGDVFR; VCNLIDSGTK; VCNLIDSGTKEGASILLDGRR; VNAGDQPGADLGPLITPQAK; VPGATMLLAK; VPGFGETFSMEFLDPSKR; VQANMGAK	9	0.233299	0.233299; 0.202221; 0.235626; 0.263004; 0.27011; 0.191893; 0.234514; 0.18018; 0.222927	10	0.561474	0.56226; 0.645429; 0.563205; 0.577794; 0.45974; 0.4833; 0.618769; 0.448051; 0.499634; 0.560688	12	0.707009	0.753035; 0.790816; 0.701188; 0.75712; 0.594266; 0.681334; 0.703207; 0.71081; 0.832501; 0.581291; 0.723332; 0.688042	0.187503
Aldh7a1	14	EDNEGVYNGSWGGR; EVALMVQER; FQDEEEVFEWNNEVK; GEVITTYCPANNEPIAR; GSDCGIVNVNIPTSGAEIGGAFGGEK; KAWNIWADIPAPK; LFLHESIHNEVVDR; LVSLEMGK; QASLKDYEETIGK; QAVSMFVR; STCTINYSTSLPLAQGIK; VGNPWDPNILYGPLHTK; VNLLSFTGSTQVGK	11	0.380721	0.380721; 0.376772; 0.307254; 0.332986; 0.226796; 0.353006; 0.383534; 0.43558; 0.407372; 0.416426; 0.407316	7	0.658817	0.747931; 0.575648; 0.604813; 0.675248; 0.658817; 0.552835; 0.709302	11	0.756594	0.809716; 0.820026; 0.756594; 0.682637; 0.687439; 0.774516; 0.856767; 0.721874; 0.70046; 0.492409; 0.787444	0.234205
Aldh9a1	13	AFEPATGR; AGAPPGLFNVVQGGAATGQFLCHHR; ANDTTFGLAAGVFTR; EIADKFINEVVK; EQGATVLCGGEVYVPEDPK; EQGATVLCGGEVYVPEDPKLK; EVNLAVENAK; EVNTVLADVIK; FINEVVK; IKLGDPLLEDTR; ISFTGSVPTGVK; KDEIATVETINNGK; LGDPLLEDTR; LGDSHDLQR; MGPLINAPHLER; SPLIIFSDCNMENAVK; STGTFVVSQPLNYR; VIATFACSGEK; VICGHCK; VTIEYYSQLK	13	0.313493	0.345781; 0.332684; 0.268278; 0.313493; 0.323016; 0.303728; 0.315425; 0.295854; 0.319603; 0.262216; 0.275557; 0.305237; 0.335075	13	0.642924	0.642924; 0.591482; 0.690265; 0.697647; 0.551655; 0.702336; 0.817528; 0.60219; 0.673899; 0.565818; 0.557357; 0.627; 0.674842	17	0.790529	0.823708; 0.782129; 0.686602; 0.658094; 0.796731; 0.989194; 0.785754; 0.77565; 0.793913; 0.840982; 0.790529; 0.730671; 0.755431; 0.806398; 0.826818; 0.966412; 0.774532	0.242852
Aldoa	20	ALANSLACQGKYTPSGQSGAAASESLFISNHAY; ENLKAAQEEYIK; ENLKAAQEEYIKR; ENLKTGTEVGDVAK; IGEHTPSALAIMENANVLAR; PHPYPALTPEQK; PHPYPALTPEQKK; TVPPAVTGVTFLSGGQSEEEASINLNAINK; TVPQVVNVQELR; YTPSGQSGAAASESLFISNHAY	7	0.472896	0.571826; 0.472896; 0.511361; 0.492741; 0.38564; 0.173506; 0.430767	8	0.64222	0.731276; 0.752196; 0.746867; 0.605645; 0.620929; 0.610424; 0.663512; 0.212214	9	0.786816	0.871269; 0.930254; 0.932696; 0.739597; 0.85294; 0.302006; 0.782411; 0.786816; 0.204208	0.235777
Aldoa;Aldoart1	10	AAQEEYIK; AAQEEYIKR; ADDGRPFPQVIK; ALANSLACQGK; ALSDHHVYLEGTLLKPNMVTPGHACTQK; ELSDIAHR; ELSDLESAR; FSNEEIAMATVTALR; FSNEEIAMATVTALRR; GGVVGIKVDKGVVPLAGTNGETTTQGLDGLSER; GVVPLAGTNGETTTQGLDGLSER; KELSDIAHR; KEMQPTHPIR; KENESLTHSTER; RALANSLACQGK; VDKGVVPLAGTNGETTTQGLDGLSER	13	0.517979	0.52656; 0.532863; 0.458071; 0.517979; 0.457645; 0.531067; 0.515057; 0.524963; 0.426727; 0.492234; 0.543275; 0.52656; 0.468399	13	0.769049	0.683997; 0.778167; 0.711738; 0.781655; 0.734521; 0.79073; 0.788619; 0.800793; 0.693558; 0.716229; 0.77939; 0.769049; 0.731747	13	0.845543	0.435245; 1.04406; 0.898013; 0.804811; 0.91959; 0.788086; 0.929408; 0.382113; 0.75373; 0.845543; 0.940531; 0.744754; 1.05702	0.328587
Aldoa;Aldoart1;Aldoart2	16	ALQASALK; CPLLKPWALTFSYGR; GGVVGIKVDK; LQSIGTENTEENR; LQSIGTENTEENRR; LQSIIKK; QLLLTADDR; SKGGVVGIK; SKGGVVGIKVDK	8	0.5358	0.545186; 0.462019; 0.540357; 0.522103; 0.506441; 0.531243; 0.544896; 0.912381	8	0.780726	0.776759; 0.726526; 0.794314; 0.768682; 0.773487; 0.784692; 0.80212; 0.967261	9	0.913218	0.916633; 1.05642; 0.468465; 0.913218; 0.437924; 1.00874; 0.88329; 0.535342; 0.973464	0.37123
Aldoa;Aldoart2	9	GILAADESTGSIAK; GILAADESTGSIAKR; IVAPGKGILAADESTGSIAK; IVAPGKGILAADESTGSIAKR; QLLLTADDRVNPCIGGVILFHETLYQK; RLQSIGTENTEENR; RLQSIGTENTEENRR; VNPCIGGVILFHETLYQK	8	0.500109	0.52144; 0.535941; 0.499121; 0.486091; 0.47713; 0.50683; 0.501098; 0.476102	8	0.756511	0.752089; 0.80156; 0.760933; 0.748445; 0.73525; 0.779081; 0.762279; 0.725491	7	0.894049	0.894049; 0.425507; 0.914107; 0.912454; 0.356867; 0.926775; 0.866603	0.318242
Aldoa;Aldoc	8	CQYVTEK; CRAPEVSQYIYQVYDSILKN; RCQYVTEK; YASICQQNGIVPIVEPEILPDGDHDLKR	3	0.509684	0.509684; 0.57992; 0.377207	3	0.768456	0.777708; 0.768456; 0.711573	4	0.791835	0.883188; 0.700482; 0.928827; 0.282356	0.280071
Alg2	4	VLFYCHFPDLLLTQR; VLFYEEELVRR	1	0.459973	0.459973	1	0.873069	0.873069	1	0.839779	0.839779	0.369113
Alg5	2	GLSDLQPWPEQMAIACGSR; GLSEDTTEETLK; QLSVVVPSYNEEK	2	0.460817	0.38115; 0.540483	1	0.901286	0.901286	NA	NA	NA	0.369631
Alkbh5	3	EAAAALVEEETR; KADPDAAHRPR	1	0.539891	0.539891	1	0.948574	0.948574	NA	NA	NA	0.47684
Alpl	2	ILKGQLHHNTGEETR; VDYLLGLFEPGDMQYELNR	2	0.411624	0.477793; 0.345455	1	0.54031	0.54031	NA	NA	NA	0.231967
Alyref	2	QLPDKWQHDLFDSGFGGGAGVETGGK; QQLSAEELDAQLDAYNAR; QYNGVPLDGRPMNIQLVTSQIDTQR	2	0.502087	0.523719; 0.480455	3	0.729924	0.729924; 0.818881; 0.644035	NA	NA	NA	0.33605
Alyref;Alyref2	3	ADKMDMSLDDIIK; MDMSLDDIIK; SLGTADVHFER	3	0.602512	0.591653; 0.604305; 0.602512	1	0.809374	0.809374	3	0.886312	0.886312; 0.850511; 0.939872	0.431819
Amdhd2	3	ATEDVGSGVALVAR; HTLGQQEVEVDGLIAYIAGTK; ILDPEKLFFEER; SGGPHGAGVLGVHLEGPFISR; SGGSADYNR; SGQCAAGAPVLQFTNCR; SHEVIQALTAQGIR	6	0.372462	0.363333; 0.34903; 0.296854; 0.41729; 0.38159; 0.396365	4	0.674819	0.708633; 0.641005; 0.598125; 0.983442	3	0.791673	0.791673; 0.781249; 0.842701	0.272739
Ampd2	7	CGVPFTDLLDAAK; EIAEELFSR; EIAENITK; LEPDILLR; SAQFLYPAAQLQHLWR	3	0.567979	0.545; 0.610895; 0.567979	1	0.798415	0.798415	4	0.904515	1.02107; 0.870092; 0.938939; 0.706703	0.402549
Ankfy1	3	AAEAILKR; AAGAGNEAAALFLATSGAHANHR; ANALHATNNLQIIPDFSLK; GSNTDAPDVMTGNCLLQR; HGCDATCWGPGPSGCLQTLLHR; HGLANLTAELLQQGANPNLQTEEALPVPK; LGVNNNQGVNIFNYQVATK; NDCVFSQLLQCK; NLLLAGAK; SALFLLEHQADINVR	8	0.43876	0.482203; 0.481042; 0.35934; 0.390292; 0.344267; 0.396478; 0.561442; 0.495655	5	0.806372	0.806372; 0.776134; 0.830358; 0.531437; 0.837293	4	0.885349	0.934965; 0.781626; 0.855783; 0.914916	0.318422
Ankmy2	10	ELLFHPALFEVPSLK; IITTTNLHPVK	1	0.796649	0.796649	1	0.924139	0.924139	NA	NA	NA	0.766305
Ano10	4	AFTYGTR; ETLENQNLYLVGASNVR; LEDTWYTR; LLLGAEAVGLVK; LLTSGIVTQVFPLHDTEALK; LLTSGIVTQVFPLHDTEALKK; QFEEPRPGFHGVLGINSVTGR; SEVDTTLYEQVLLEK	6	0.457183	0.494661; 0.444969; 0.469398; 0.491477; 0.372687; 0.352646	3	0.681573	0.816396; 0.681573; 0.661559	4	0.844076	0.86345; 0.814977; 0.844023; 0.844128	0.300912
Ano6	8	FNYESEDISCPSER; IGGTVDNSVRPK; LLHESHLK; LLHESHLKDLTK; LVSSGIYK; MNDFYILDR; MNDILNHK; QAYESNLICHGLQLEATR; TPEFEEFNGKPDSLFFTDGQR; VHAPWEVLCTYAEIMHIKLPLKPNDLK	9	0.460183	0.460183; 0.440575; 0.482217; 0.436896; 0.408021; 0.510212; 0.483484; 0.463496; 0.337371	7	0.770805	0.719056; 0.770805; 0.76605; 0.800253; 0.792868; 0.77787; 0.728854	8	0.882326	0.857424; 0.881529; 0.908713; 0.883123; 0.796951; 0.830178; 0.943991; 0.928654	0.330677
Anp32a	10	DLSTIEPLK; DLSTIEPLKK; LLPQVMYLDGYDR; LLPQVMYLDGYDRDNK; SLDLFNCEVTNLNAYR; SLDLFNCEVTNLNAYRENVFK; SLDLIESLLR	5	0.416743	0.501669; 0.416743; 0.411113; 0.383211; 0.465015	4	0.709367	0.617816; 0.705223; 0.713512; 0.718058	4	0.862169	0.748294; 0.86948; 0.854858; 1.04692	0.302743
Anp32a;Anp32b	7	ELVLDNCK	1	0.477995	0.477995	1	0.457387	0.457387	1	0.875939	0.875939	0.246036
Anp32b	3	DISTLEPLKR; LAEELPSLTHLNLSGNNLK; LAEEMLGLAR; LAEEQQR; LLPQLSYLDGYDR; SLDLFGCEVTNR	4	0.564848	0.305686; 0.552332; 0.577364; 0.673171	4	0.777034	0.100129; 0.785811; 0.768257; 0.802572	6	0.902133	0.941117; 0.863149; 1.05239; 0.800824; 0.845658; 0.94235	0.32257
Anp32e	6	KLELSDNIISGGLEVLAEK; KLELSENR; KLEMDLK	1	0.776311	0.776311	2	0.74521	1.07322; 0.417203	1	0.874998	0.874998	0.455257
Anpep	3	ADNSATGFGTGTR; ADPAECNIK; ANIDWVK; AQIIHDSFNLASAK; AVNQQTAVQPPATVR; AVNTILDLVHHANR; DLVVELYSQWMK; DLVVLLFETALLSSGFSLEDPQTHSNR; DVWILNR; ESSLVFDSQSSSISNK; HFLLDSK; LQNQLQTDLSVIPVINR; TLDGTPAPNIDKTELVER; TLIPDSYR; VVATTQMQAADAR; VVATTQMQAADARK; VVAVSYDEWNRK; YLSYTLNPDYIR	11	0.193561	0.18943; 0.219524; 0.155198; 0.310293; 0.219396; 0.235211; 0.130246; 0.146809; 0.191135; 0.193561; 0.19968	13	0.564427	0.573431; 0.787735; 0.424607; 0.564427; 0.811232; 0.807567; 0.559131; 0.597812; 0.60744; 0.511824; 0.532433; 0.562552; 0.533966	14	0.679868	0.707628; 0.65385; 0.680692; 0.661076; 0.732895; 0.650046; 0.679044; 0.685294; 0.431347; 0.680716; 0.668942; 0.703949; 0.863284; 0.643238	0.188923
Anxa1	18	AAYLQENGKPLDEVLR; AAYLQENGKPLDEVLRK; AAYQVAALPR; ALDLELK; ALDLELKGDIEK; ALLALAKGDR; ALTGHLEEVVLAMLK; ALYEAGER; ALYEAGERR; AMVSEFLK; AMVSEFLKQAR; CATSTPAFFAEK; CLTTIVK; CQDLSVNQDLADTDAR; DITSDTSGDFR; DITSDTSGDFRK; DLAKDITSDTSGDFRK; FLENQEQEYVQAVK; FLENVAAAETEK; FLENYDAIR; GAMKGLGTDEDTLIEILTTR; GDRCQDLSVNQDLADTDAR; GGPGSAVSPYPSFNVSSDVAALHK; GLGTDEDTLIEILTTR; GLGTEVPGNFQGPDPYR; GLGTRDNTLIR; GLGVEIAK…	35	0.445682	0.376935; 0.40276; 0.44872; 0.409374; 0.483743; 0.44222; 0.459679; 0.454428; 0.415417; 0.472543; 0.442788; 0.444642; 0.44595; 0.44344; 0.507535; 0.363041; 0.44454; 0.466345; 0.443839; 0.447282; 0.0128312; 0.410555; 0.451637; 0.455563; 0.429289; 0.479768; 0.474867; 0.455397; 0.445682; 0.366001; 0.414537; 0.467743; 0.452541; 0.445123; 0.448452	39	0.690587	0.620981; 0.628204; 0.710505; 0.692007; 0.733005; 0.686479; 0.700802; 0.677332; 0.704447; 0.667264; 0.664048; 0.712946; 0.716786; 0.693677; 0.703841; 0.662346; 0.679965; 0.382561; 0.684758; 0.582426; 0.690587; 0.753082; 0.705976; 0.70224; 0.685641; 0.658361; 0.704542; 0.752288; 0.746097; 0.720492; 0.669262; 0.591337; 0.664004; 0.737161; 0.702527; 0.859627; 0.682736; 0.657767; 0.685866	44	0.818599	0.79657; 0.767891; 0.744828; 0.771738; 0.631909; 0.358244; 0.826134; 0.840935; 0.817749; 0.839507; 0.802841; 0.841463; 0.858656; 0.837471; 0.655393; 0.809372; 0.826413; 0.730102; 0.803211; 0.751369; 0.662123; 0.614715; 0.877778; 0.932541; 0.846675; 0.86823; 0.827563; 0.337131; 0.397484; 0.848027; 0.897308; 0.880297; 0.837172; 0.38057; 0.776569; 1.0193; 1.08341; 0.819449; 0.299105; 0.842654; 0.837…	0.269048
Anxa11	49	AHLVAVFNEYQR; DESTNVDMSLVQR; DVQELYAAGENR; GAGTDEACLIEIFASR; GFGTDEQAIIDCLGSR; GTITAASGFDPLRDAEVLRK; NTPAFFAER; QQILLSFK; SDTSGHFQR; SELDLLDIR; SLYHDITGDTSGDYRK	9	0.487511	0.547224; 0.510188; 0.469499; 0.477206; 0.432386; 0.464347; 0.523469; 0.531813; 0.487511	3	0.898398	0.958339; 0.898398; 0.737669	8	0.918089	0.885289; 0.962875; 0.926754; 0.882388; 0.909425; 1.00695; 0.805262; 0.94291	0.378594
Anxa2	11	AEDGSVIDYELIDQDAR; DALNIETAVK; DALNIETAVKTK; DIISDTSGDFR; DIISDTSGDFRK; DIIYEYTTLLVNK; ELYDAGVK; ELYDAGVKR; ELYDAGVKRK; EMYKTDLEK; GLGTDEDSLIEIICSR; GTDVPKWISIMTER; GVDEVTIVNILTNR; KELPSALK; KGTDVPKWISIMTER; KLMVALAK; LSLEGDHSTPPSAYGSVKPYTNFDAER; LSLEGDHSTPPSAYGSVKPYTNFDAERDALNIETAVK; LSLEQLEEVR; LYDSMKGK; QDIAFAYQR; QDIAFAYQRR; RAEDGSVIDYELIDQDAR; SALSGHLETVILGLLK; SALSGHLETVILGLLKTPAQYDASELK; S…	35	0.342213	0.333182; 0.343328; 0.339171; 0.343324; 0.344671; 0.324429; 0.347982; 0.303704; 0.343043; 0.303097; 0.317918; 0.330226; 0.298039; 0.328647; 0.355815; 0.363471; 0.33809; 0.353123; 0.30414; 0.348835; 0.34614; 0.3535; 0.380832; 0.350346; 0.372419; 0.305121; 0.304246; 0.319853; 0.340139; 0.342213; 0.362371; 0.314416; 0.365474; 0.358715; 0.31829	43	0.502665	0.498675; 0.495197; 0.601207; 0.477841; 0.502465; 0.575887; 0.50785; 0.522396; 0.433336; 0.474083; 0.502665; 0.469903; 0.503244; 0.469028; 0.486887; 0.494039; 0.717288; 0.517302; 0.519254; 0.526131; 0.476449; 0.511411; 0.789461; 0.518375; 0.505693; 0.52913; 0.514431; 0.549167; 0.58307; 0.451498; 0.398212; 0.464528; 0.47836; 0.505601; 0.497701; 0.495568; 0.494166; 0.680551; 0.455656; 0.462827; 0.5…	38	0.578352	0.57453; 0.576533; 0.585841; 0.598152; 0.592752; 0.580171; 0.604324; 0.565088; 0.553542; 0.59742; 0.552171; 0.500397; 0.61073; 0.0795564; 0.406558; 0.590184; 0.566333; 0.568171; 0.616182; 0.51051; 0.594458; 0.550333; 0.589192; 0.611519; 0.596982; 0.621595; 0.540927; 0.487134; 0.575739; 0.548026; 0.594118; 0.583985; 0.594884; 0.812845; 0.534247; 0.553378; 0.613393; 0.546418	0.166365
Anxa3	46	ALLTLADGR; ALLTLADGRR; ASIWVGPR; DAQILYNAGENK; DAQILYNAGENKWGTDEDKFTEVLCLR; DESLKVDEHLAK; DESLKVDEHLAKK; DYPGFSPSVDAEAIR; DYPGFSPSVDAEAIRK; EISQAYYTVYKK; FTEVLCLR; FTEVLKTNGLLV; GAGTDEFTLNR; GTGTDEDALIEILTTR; GTIKDYPGFSPSVDAEAIRK; HYGYSLYSAIQSDTSGDYR; LHQALKGAGTDEFTLNR; LTFDEYR; NTPAFLAER; QYQAAYEQELK; SEIDLLDIRHEFK; SEIDLLDIRHEFKK; SEIDLLNIR; SLGDDISSETSGDFR; SLGDDISSETSGDFRK; SMKGTGTDEDALIEILTT…	26	0.488964	0.484695; 1
-
2; 0.468266; 0.490163; 0.49437; 0.457183; 0.478751; 0.425522; 0.44395; 0.492025; 0.539574; 0.480317; 0.481021; 0.417042; 0.494689; 0.51623; 0.499922; 0.487765; 0.500923; 0.501048; 0.456282; 0.467346; 0.517561; 0.487014; 0.507535; 0.51286	24	0.650906	0.649708; 0.691028; 0.655908; 0.62043; 0.56484; 0.633818; 0.610615; 0.567765; 0.646075; 0.646577; 0.801989; 0.640347; 0.639784; 0.505712; 0.673662; 0.659295; 0.654662; 0.598011; 0.705976; 0.663736; 0.652103; 0.664115; 0.96273; 0.657562	25	0.778028	0.780317; 0.7868; 0.715561; 0.730553; 0.741141; 0.754741; 0.393609; 0.694697; 0.777468; 0.86829; 0.849739; 0.775262; 0.76525; 0.728486; 0.750126; 0.802271; 0.812085; 0.851924; 0.818673; 0.877366; 0.803623; 0.790846; 0.778028; 0.819947; 0.744883	0.278729
Anxa4	29	AASGFNATEDAQTLR; AASGFNATEDAQTLRK; AEIDMLDIR; DEGNYLDDALMK; DEGNYLDDALMKQDAQELYEAGEKR; FLSILCSR; GAGTDEGCLIEILASR; GLGTDDNTLIR; GLGTDEDAIIGILAYR; INQTYQQQYGR; INRGQDDAPAGGIWGFIK; INRIFHERFPFELVK; QDAQELYEAGEKR; RINQTYQQQYGR; SETSGSFEDALLAIVK; SETVICSSR; SKPSYFAER; SLEEDICSDTSFMFQR; SLEEIYLFSLPIK; SLEELFQVK; SLYSFIK; VLVSLSAAGR	14	0.375084	0.360057; 0.431721; 0.377261; 0.356855; 0.287303; 0.395241; 0.375027; 0.370562; 0.380556; 0.385791; 0.354801; 0.2662; 0.375141; 0.404666	18	0.699219	0.696631; 0.628383; 0.699781; 0.705109; 0.657012; 0.698658; 0.683026; 0.684902; 0.671721; 0.838015; 0.715164; 0.769725; 0.669546; 0.840997; 0.589936; 1.03041; 0.763239; 0.710837	15	0.809123	0.801871; 0.615195; 0.802927; 0.809123; 0.694539; 0.876442; 0.810883; 0.846801; 0.810801; 0.870012; 0.807376; 0.878942; 0.603317; 0.8022; 0.861117	0.277855
Anxa5	22	ADAEVLRK; ADAFVGTWK; DLVDDLK; DLVDDLKSELTGK; DLVDDLKSELTGKFEK; ETSGNLEQLLLAVVK; ETSMVHELNR; FITIFGTR; GAGTDDHTLIR; GDTSGDYKK; GLGTDEDSILNLLTSR; GTVTDFPGFDGR; GTVTDFPGFDGRADAEVLR; GTVTDFPGFDGRADAEVLRK; GTVTGQVQGPEEK; HALKGAGTDEK; LIVAMMKPSR; LYDAYELK; NFATSLYSMIK; NFATSLYSMIKGDTSGDYKK; QEIAQEFK; QVYEEEYGSNLEDDVVGDTSGYYQR; SEIDLFNIR; SEIDLFNIRK; SELTGKFEK; TPEELSAIK; TPEELSAIKQVYEEEYGSNLEDDVVGDTSGY…	25	0.429149	0.440065; 0.389343; 0.415191; 0.416593; 0.447483; 0.46967; 0.45058; 0.4429; 0.401613; 0.376493; 0.433123; 0.415133; 0.429149; 0.447715; 0.416246; 0.435717; 0.405632; 0.441659; 0.442928; 0.408802; 0.391153; 0.380295; 0.471056; 0.443393; 0.392319	25	0.646338	0.660362; 0.628383; 0.621505; 0.660407; 0.656713; 0.619456; 0.622316; 0.640981; 0.671591; 0.63976; 0.580421; 0.63148; 0.650368; 0.713912; 0.65025; 0.596586; 0.65669; 0.70268; 0.591511; 0.594549; 0.676313; 0.698075; 0.624836; 0.646863; 0.646338	29	0.772477	0.79458; 0.74084; 0.774467; 0.772477; 0.747272; 0.432761; 0.828505; 0.791253; 0.952099; 0.804402; 0.763125; 0.738404; 0.717697; 0.790001; 0.759978; 0.764725; 0.780112; 0.815714; 0.771524; 0.746191; 0.802; 0.820705; 0.718089; 0.584508; 0.867946; 0.804189; 0.746925; 0.755696; 0.784423	0.256245
Anxa6	33	AINEAYK; AINEAYKEDYHK; AINEAYKEDYHKSLEDALSSDTSGHFR; AMEGAGTDEK; AMEGAGTDEKTLIEILATR; AMEGIFIKPGADLSTGHDEL; CLIEILASR; DAFVAIVQSVK; DAISGVGTDEK; DLESDIIGDTSGHFQK; DLESLFHR; DLETQVIQLNEQVHSLK; DLIEDLKYELTGK; DLIEDLKYELTGKFER; DQAQEDAQVAAEILEIADTPSGDK; DQAQEDAQVAAEILEIADTPSGDKTSLETR; DQAVENILLSPLVVASSLGLVSLGGK; EDYHKSLEDALSSDTSGHFRR; EEGGENRDQAQEDAQVAAEILEIADTPSGDK; EEGGENRDQAQEDAQVAAEILEIADTPSGDKTS…	55	0.429631	0.429631; 0.433979; 0.374695; 0.39941; 0.432885; 0.437672; 0.415212; 0.413607; 0.427308; 0.356901; 0.357231; 0.470972; 0.33348; 0.330441; 0.40513; 0.482921; 0.382354; 0.432341; 0.450549; 0.415659; 0.434341; 0.38421; 0.390099; 0.462328; 0.454476; 0.348454; 0.444154; 0.36844; 0.402211; 0.433013; 0.459071; 0.113507; 0.403455; 0.461361; 0.44701; 0.889081; 0.433579; 0.429605; 0.43124; 0.454017; 0.4283…	59	0.687599	0.719003; 0.579335; 0.690928; 0.704239; 0.694824; 0.675119; 0.664093; 0.645405; 0.507569; 0.593915; 0.89256; 0.600024; 0.532972; 0.541933; 0.692187; 0.74087; 0.611077; 0.878901; 0.705524; 0.732586; 0.653688; 0.659954; 0.675696; 0.687599; 0.688207; 0.619983; 0.593077; 0.778247; 0.749238; 0.705882; 0.619245; 0.65112; 0.673533; 0.802251; 0.728735; 0.898036; 0.769697; 0.678114; 0.69334; 0.672844; 0.9…	63	0.801613	0.809123; 0.849616; 0.793883; 0.806174; 0.783068; 0.833713; 0.886703; 0.821979; 0.698687; 0.727892; 0.960642; 0.691699; 0.661485; 0.751764; 0.682093; 0.518393; 0.733302; 0.69793; 0.82094; 0.874178; 0.78338; 0.647401; 0.807807; 0.772886; 0.827701; 0.836992; 0.725062; 0.800407; 0.769873; 0.872182; 0.732409; 0.85549; 0.637573; 0.969684; 0.576645; 0.749511; 0.801613; 0.802556; 0.972071; 0.848072; 0.8…	0.271732
Anxa7	77	ATMEAYSR; ATMYDLLAYIK; CYQLEFGR; DLLSSVSR; EFSGYVESGLK; GAGTDDSTLVR; GFGTDEQAIVDVVSNR; LGTDESCFNMILATR; LLVSMCQGNR; LLVSMCQGNRDER; LYQAGEGR; QSVNHQMAQEDAQR; SEIDLVQIK; TILQCALNRPAFFAER; TLSTMIASDTSGDYRK; VLIEILCTR	13	0.503032	0.51014; 0.525369; 0.487972; 0.485345; 0.503032; 0.501147; 0.505; 0.471621; 0.533016; 0.515551; 0.502982; 0.475484; 0.559665	14	0.826364	0.855013; 0.868961; 0.817561; 0.769655; 0.912422; 0.812824; 0.832755; 0.835475; 0.882176; 0.830765; 0.821962; 0.802703; 0.772726; 0.817998	13	0.943417	0.949068; 0.959832; 0.940026; 0.951199; 0.871239; 0.943417; 0.936313; 0.949356; 0.95413; 0.977857; 0.928792; 0.8876; 0.639676	0.395335
Anxa8	16	DDVSGFVDPGLVLQDAQALHEAGEK; GIGTNEQAIIDVLTKR; ILVCLLQGSR; SETHGSLEEAMLTVVK; SETITEEELVGLMNK; SETITEEELVGLMNKFVEDTKK	4	0.575964	0.48358; 0.547388; 0.60454; 0.642857	3	0.603393	0.91745; 0.603393; 0.41292	2	0.737017	0.734173; 0.739861	0.313661
Aoc3	6	ALDPALWTIQK; ALDQASEEIWNDFR; ALDQGIPITSASYYATVSLEQVR; ALDQVSGIPGCIFVHASGFIGGHHTR; ALDRNGDGVVDIGELQQGLQSLGIPLGQDAEEK; DAFCVFEQNQGLPLRR; DAFDTLFDHAPDKLNVVK; EGQDATACEVNPLACLSQTATCAPEIPAFSHGGFAYR; EGQEAILKR; ELPQASGLLHHCCFYK; ELPQASGLLHHCCFYKHQGQNLLTMTTAPR; EYQDIEEMIFHR; IQILSFAGKPLPQESPIEK; KLLETEEEAAFPLGGATPR; LLETEEEAAFPLGGATPR; SSVPPGPAPPLQFHPQGPR; YHLAVTQR	6	0.270562	0.300528; 0.271148; 0.308021; 0.214941; 0.269977; 0.138072	8	0.403338	0.479402; 0.392204; 0.608182; 0.373841; 0.515721; 0.395183; 0.398248; 0.408429	12	0.656357	0.644243; 1.08994; 0.66847; 0.948124; 1.08748; 0.557522; 0.680406; 0.519094; 0.562929; 0.569754; 0.26307; 0.68112	0.172046
Aoc3;Aoc2	17	HGGPLPYYR; HLGPGLVDAAQARPSDNCVFSVELQLPAK	2	0.24674	0.278322; 0.215157	NA	NA	NA	1	0.498816	0.498816	0.124832
Aox2	2	EDDMLITGGRHPLFAK; EDDPNFFK	1	0.378963	0.378963	1	0.59354	0.59354	1	0.721935	0.721935	0.223798
Ap1b1	2	AVWLPAMK; DIANENEAQFQIR; LHDINAQLVEDQGFLDTLK; LLSTDPVAAK	4	0.391137	0.386797; 0.410367; 0.395478; 0.371342	3	0.655078	0.634443; 0.679377; 0.655078	4	0.764508	0.782019; 0.882649; 0.746998; 0.688736	0.254402
Ap1b1;Ap2b1	4	CLKDEDPYVRK; DCEDPNPLIR; EAQSICER; GEIFELK; ITEYLCEPLRK; KGEIFELK; KTAAVCVAK; LASQANIAQVLAELK; LSHANSAVVLSAVK; LVYLYLMNYAK; NINLIVQK; TAAVCVAK; VDKITEYLCEPLRK; VDKLDASESLR	13	0.387353	0.373579; 0.345879; 0.40316; 0.411536; 0.354976; 0.395989; 0.401885; 0.355234; 0.395365; 0.384392; 0.417999; 0.387353; 0.314312	10	0.633961	0.557129; 0.677776; 0.664895; 0.615819; 0.589292; 0.667573; 0.676695; 0.652103; 0.600503; 0.539907	10	0.737062	0.671022; 0.790726; 0.722503; 0.721833; 0.691608; 0.819213; 0.751621; 0.784299; 0.760946; 0.699043	0.236546
Ap1g1	14	ADCASGIFLAAEK; AVEYNALFK	2	0.517381	0.556698; 0.478063	NA	NA	NA	1	0.951611	0.951611	0.38227
Ap1m1	2	FEIPYFTTSGIQVR; FEISAIR; ILQEYITQEGHK; TISFIPPDGEFELMSYR; YITQNGDYQLR; YIVDADDR	4	0.44449	0.418212; 0.423488; 0.47943; 0.465492	3	0.66627	0.66627; 0.721655; 0.654731	2	0.76109	0.737834; 0.784345	0.279373
Ap1m1;Ap1m2	6	SGYQALPWVR	1	0.451454	0.451454	1	0.514099	0.514099	NA	NA	NA	0.221203
Ap2a2	18	AKHPMDTEITK; ATIQDVLR; AVDLLYAMCDR; EMAEAFAGEIPK; FFQPTEMASQDFFQR; FFQSLLK; FVNLFPEVK; GPSTVTDLEETKR; GPSTYKIPAFGSIPIEFR; ILVAGDTMDSVK; KGPSTVTDLEETKR; LEPNLQAQMYR; LTECLETILNK; LTEDDETFLSANASAVLSQFEK; NNGVLFENQLLQIGLK; QLSNPQQEVQNIFK; SDSQLKNADVELQQR; SSPLIQFNLLHSK; THIETVINALK; THIETVINALKTER; TSKDTVSQR; TTQIGCLLR; TVFEALQAPACHENLVK; YGGTFQNVSVK; YGHAACFGLQPGCLR	19	0.395193	0.379221; 0.422786; 0.428477; 0.286835; 0.415047; 0.369423; 0.353951; 0.422142; 0.376065; 0.424507; 0.429793; 0.363941; 0.390493; 0.433312; 0.395193; 0.330665; 0.463335; 0.365337; 0.426691	15	0.717539	0.712727; 0.726577; 0.803603; 0.729296; 0.618981; 0.719234; 0.797441; 0.717539; 0.672089; 0.640127; 0.574738; 0.730094; 0.758675; 0.591627; 0.494956	14	0.854989	0.857467; 0.925901; 0.865373; 0.941997; 0.913471; 0.85251; 0.837436; 0.84875; 0.711932; 0.811785; 0.845727; 0.846721; 0.968785; 0.940932	0.284849
Ap2a2;Ap2a1	25	ACNQLGQFLQHR; ALLLSTYIK; GLAVFISDIR; NADVELQQR; QSAALCLLR; VGGYILGEFGNLIAGDPR; VGHGYHTIEDEALYNR; YLALESMCTLASSEFSHEAVK	6	0.460756	0.486534; 0.459681; 0.46183; 0.561538; 0.421213; 0.425192	5	0.765419	0.765419; 0.829746; 0.815047; 0.701762; 0.620719	7	0.855218	0.890723; 0.922179; 0.792228; 0.914008; 0.413857; 0.731395; 0.855218	0.304251
Ap2b1	8	ALQHMTDFAIQFNK; AVWLPAVK; DIPNENELQFQIK; ECHLNADTVSSK; ECISIHVGQAGVQIGNACWELYCLEHGIQPDGQMPSDK; FLELLPK; IQPGNPNYTLSLK; IQPLPSYEDQNFR; LAPPLVTLLSGEPEVQYVALR; LHDINAQMVEDQGFLDSLR; LHDLMYFNTLNNIDVIK; LLSTDPVTAK; LQNNNVYTIAKR; QVFLATWK; SQPDMAIMAVNSFVK; VIAAMTVGK	11	0.361006	0.396562; 0.380977; 0.331868; 0.389391; 0.361006; 0.333307; 0.287318; 0.215052; 0.381617; 0.395369; 0.316071	11	0.547295	0.14851; 0.514401; 0.605119; 0.424444; 0.547295; 0.511805; 0.860657; 0.571977; 0.645429; 0.494676; 0.620088	12	0.708317	0.772247; 0.641845; 0.71347; 0.687439; 0.621331; 0.729768; 0.63646; 0.703164; 0.751441; 0.753605; 0.417919; 0.728545	0.195772
Ap2m1	16	ESQISAEIELLPTNDKKK; IPTPLNTSGVQVICMK; IPVAGPFLVK; LNYSDHDVIK; MIGGLFIYNHKGEVLISR; NAVDAFRVNVIHAR; QSIAIDDCTFHQCVR; SISFIPPDGEFELMR; SPVTNIAR; TFITQQGIK; VNVIHAR; VNVPEESR; WARPPISMNFEVPFAPSGLK; WASQYLK; YKASENAIVWK	12	0.419604	0.348759; 0.387409; 0.426444; 0.412763; 0.497245; 0.444432; 0.358637; 0.398543; 0.430333; 0.434047; 0.293431; 0.496969	11	0.667088	0.542439; 0.597413; 0.667088; 0.646099; 0.691488; 0.463242; 0.684964; 0.69788; 0.935316; 0.515751; 0.811764	8	0.781484	0.733263; 0.815673; 0.780791; 0.782176; 0.422008; 0.975751; 0.571353; 0.929235	0.257763
Ap2s1	15	FILIQNR; LIEEVHAVVTVR	1	0.394266	0.394266	1	0.610125	0.610125	2	0.704038	0.738537; 0.669538	0.219812
Ap3b1	2	ASGYLELSNWPEVAPDPSVR; ASILWLIGENCER; EASADLSPYVR; EFRGQENGLDGTK; EGSTAQLIINTEK; LLDSITVPVAR; LLQMQPAQHGEIIR; LLQNIQENIR; LLTQYILNLGK; LQILNLAAK; NVEVIESAK; SFTSEDDLVK; SQDKQFAAATIQTIGR; TVIGSVLLR; TVIHYSVK; VVNVANLGAVPSSQDNVHR	11	0.498978	0.445301; 0.562229; 0.469921; 0.492143; 0.498978; 0.564384; 0.518722; 0.487595; 0.558128; 0.562478; 0.491257	6	0.84577	0.898851; 0.809133; 0.80601; 0.850705; 0.840835; 0.884005	5	0.908975	0.834127; 0.942161; 0.908975; 0.959527; 0.83985	0.389623
Ap3m1	9	GLVNLQSGAPKPEENPNLNIQFK; LLDDVSFHPCIR; SVVNSITGSSNVGDTLPTGQLSNIPWRR; VLAWDVGK	4	0.501461	0.372151; 0.519923; 0.496432; 0.50649	3	0.711334	0.705317; 0.711334; 0.803698	NA	NA	NA	0.327993
Ap3m1;Ap3m2	4	IQQLAISGLK	1	0.490879	0.490879	1	0.776596	0.776596	1	0.85003	0.85003	0.346082
Apex1	13	EAAGEGPVLYEDPPDQK; EEAPDILCLQETK; ICSWNVDGLR; NAGFTPQER	4	0.473829	0.363572; 0.487647; 0.595927; 0.460011	4	0.659184	0.545205; 0.686988; 0.773666; 0.631379	2	0.647829	0.409673; 0.885984	0.263466
Api5	4	ELPQFATGENLPR; ELPRPEGLQR; LAAQFIPK; PTVEELYR	2	0.741251	0.70628; 0.776221	3	1.00182	0.976906; 1.02722; 1.00182	2	0.88733	0.734366; 1.04029	0.724183
Apip	4	AAVMATLLFPGQEFK; FLIPELCK; GAGAVIHTHSK; HGNEIYIAPSGVQK; QFYHLGWVTGTGGGISLK; SGCQAQGDCCSRPCGAQDKEHPR; YDDPEVQKDTK	6	0.454157	0.409155; 0.371022; 0.481478; 0.536887; 0.489572; 0.426836	6	0.725981	0.715453; 0.69569; 0.72687; 0.735051; 0.725093; 0.863895	4	0.823748	0.813873; 0.816154; 0.853479; 0.831343	0.315977
Apmap	7	LENGEIETIAR	1	0.458924	0.458924	NA	NA	NA	1	0.807779	0.807779	0.291531
Appl1	4	EVFQIASNDHDAAINR; IYDAQNELSAATHLTSK; LIAASSRPNQAGSEGQLVLSSSQSEESDLGEEGK; PGIDKLPIEETLEDSPQTR; QFYFTQGGNLMSQAR; QIYLSENPEETAAR; SESNLSSVCYIFESNNEGEK; SETEDSILHQLFIVR; SSILQAESK; VNQSALEAVTPSPSFQQR; VNSLGETAQR; VNSLSPADKQQIYEK; VNSSLSDELRR; YCFQITSFDGKK	10	0.417098	0.408302; 0.423019; 0.428022; 0.432901; 0.383291; 0.360385; 0.448732; 0.478721; 0.365583; 0.411176	7	0.690567	0.809065; 0.457928; 0.720386; 0.709061; 0.606475; 0.645931; 0.690567	9	0.782583	0.799686; 0.831923; 0.687903; 0.739087; 0.834419; 0.744569; 0.758658; 0.998954; 0.782583	0.26837
Aprt	14	DISPLLKDPDSFR; IDYIAGLDSR; STHSGKIDYIAGLDSR	3	0.528012	0.518096; 0.596237; 0.528012	2	0.764427	0.790629; 0.738225	1	0.816301	0.816301	0.371516
Arap1	3	AAASLGDTLSEQQLGDSDIPVIVYR; AFVPPLAEDLLAR; AGLSLQQAQEGWFALTGSELR; AGLTDQVSHHAR; AVFPEGPWEEPLQLR; AVTPNGEIR; DLPDGLFTR; EKDYWTCFEVNEK; IPASMTAEELTLEILDRR; IPDAEIYK; LAWLEASEIEDEEEK; LAWTGIQEHLVSTGFNQMR; LYLFGLENAELAHEWVK; SLLGLGLPSGGFHDR; SVAAFTADPLSLLR; SVAFPPFPSGR; TASAGKPLQDRR; WCVLSDGVLSYYENER; YFILNSSCLR; YFILPDSLPLDTLLVDVEPK	13	0.437953	0.401441; 0.40643; 0.3586; 0.513477; 0.439901; 0.593744; 0.389872; 0.428353; 0.532557; 0.435494; 0.437953; 0.469898; 0.483271	11	0.826247	0.905426; 0.972491; 0.873779; 0.890503; 0.826247; 0.700706; 0.315407; 0.909975; 0.377894; 0.57512; 0.481896	4	0.978658	1.10451; 1.08696; 0.870352; 0.608145	0.314821
Arcn1	20	DGGLQNMELHGMIMLR; ENVNLAQIR; GKEVDNFVDKLK; GKFAQDVSQDDLIR; ISDDKFGR; KAPGFGGFGSSAVSGGSTAAMITETIIETDKPK; LFTAESLIGLKNPEK; LYMVLITTK; LYNIQGIEGQSMEVSNIVNIR; NSNILEDLETLR; NYCNIQVTK; QFVEMTR; QHTFVETESVR; RNTLEWCLPVIDAK; SEGETIMSSNMGK; SEGETIMSSNMGKR; SFPVNSDVGVLK; TRIEGLLAAFPK; VAPAPARPSGPSK; VHAPPINMESVHMK; VIPEYCR; VLLAAAVCTK; VTQVDGNSPVR	20	0.595821	0.53849; 0.593991; 0.551328; 0.611922; 0.531879; 0.589373; 0.596823; 0.595943; 0.630792; 0.615931; 0.648519; 0.619207; 0.634369; 0.570225; 0.60479; 0.4771; 0.518397; 0.595698; 0.61497; 0.594961	9	0.889918	0.758942; 0.97043; 0.883991; 0.919347; 0.955458; 0.606586; 0.899276; 0.888621; 0.889918	8	0.948494	0.993869; 0.802898; 0.688736; 1.0169; 0.921612; 0.789273; 0.975375; 0.996693	0.447372
Arf1;Arf3	23	DAVLLVFANKQDLPNAMNAAEITDK	1	0.475044	0.475044	1	0.728343	0.728343	1	0.644216	0.644216	0.26332
Arf4	3	ERIVGWYHTGPK; IQEGAAVLQK; QDLPNAMAISEMTDK	2	0.626061	0.677617; 0.574504	1	0.932855	0.932855	2	0.823186	0.658456; 0.987917	0.466563
Arf5	3	LGLQHLR; VQESADELQK	NA	NA	NA	1	0.899992	0.899992	1	1.07654	1.07654	0.684972
Arf5;Arf1;Arf3	2	DAVLLVFANK	1	0.498178	0.498178	1	0.714475	0.714475	1	0.913364	0.913364	0.343322
Arf6	3	DAIILIFANKQDLPDAMKPHEIQEK; FNVWDVGGQDK; HYYTGTQGLIFVVDCADR; HYYTGTQGLIFVVDCADRDR; ILMLGLDAAGK; QDLPDAMKPHEIQEK	4	0.322839	0.187349; 0.408445; 0.308786; 0.336892	3	0.601489	0.533945; 0.736915; 0.601489	5	0.67038	0.514176; 0.693384; 0.67038; 0.623553; 0.684169	0.19199
Arfgap1	6	AFEDWLNDDLGSYQGAQENR; AFEEAEK; ASELGHSLNENVLKPAQEK; DKVATLAEGK; DVTTFFSGK; EGATKFGSQASQK; EWSLESSPAQNWTPPQPK; NSNSDGWESWEGASGEGR; SPSSDSWTCADASTGRR	8	0.680382	0.681508; 0.681051; 0.624088; 0.789929; 0.679713; 0.564915; 0.675356; 0.695075	2	0.890033	0.827907; 0.952159	NA	NA	NA	0.559531
Arfgap2	9	EPEVTISSIRPISER; LAYVAAGDLAPINAFIGGLAAQEVMK; SQLDLFDDVGTFASGPPK; SQLEAVFLR	2	0.630305	0.607026; 0.653584	1	0.97069	0.97069	2	0.943007	0.815553; 1.07046	0.532685
Arfgap3	4	GAPKEESIVSSLR; GDPSKQDILAIFKR; HEGGPGQGPSVEGLNTPGK; KGSLNINEFK; LGMGFGSCR; LSTSSSISSADLFDEQR; RKPEYEPIGSTDEAQK; RKPEYEPIGSTDEAQKK	6	0.618359	0.611967; 0.548329; 0.70937; 0.670283; 0.624751; 0.223482	1	0.649756	0.649756	3	0.91931	1.03505; 0.826197; 0.91931	0.39754
Arfgef2	8	ANFIEADKYFLPFELACQSK; DAFLVFR; DAFPVAGQK; DILEDVVTSAVK	2	0.567363	0.527745; 0.60698	3	0.918682	0.918682; 0.890524; 0.963885	1	1.04214	1.04214	0.512746
Arfip1	4	HSLPSGLGLSETQITSHGFDSTK; HSLSPEQDIK; HSMNILNR; IEQSQHLFQIHK; IEQYATR; LAQTLSTQLFQMVHTQK; LKTPGVDAPSWLEEQ; LTQQAGDLTVPAGGQR; LTQVDLNNPIAVR; NSAAEIPVTSNGEVDDAHEHGYNR; QLGDAFADLSLK; TDLEELNLGPR	8	0.622324	0.616711; 0.680123; 0.61928; 0.621069; 0.630846; 0.663175; 0.623579; 0.604023	5	0.91567	0.837498; 0.91567; 0.968757; 0.93496; 0.857635	8	0.873617	0.713112; 0.983429; 0.995568; 0.78076; 0.987833; 0.714141; 0.966475; 0.682968	0.47907
Arhgap1	12	AINPINTFTK; ETVAYLQAHALTTEGIFR; ETVAYLQAHALTTEGIFRR; ETVDQVEELR; ETVDQVEELRR; ETVDSFLDLLR; FLLDHQGELFPSTDAQGV; HQIVEVAGDDKYGRK; IFYVNYLSELSEHVK; IIVFSACR; LEQLGIPR; LEQLQAVLSSYLEK; QVLKYDDFLK; QVLLAQAEAEK; SANTQVVR; SPGQDPIPIVLR; SSSPEPVTHLKWDDPYYDIAR; WDDPYYDIAR; YNMGLPVDFDQYNELHLPAVILK	13	0.548227	0.552693; 0.603631; 0.576145; 0.0942931; 0.548227; 0.596009; 0.577453; 0.521897; 0.583646; 0.488653; 0.455821; 0.517235; 0.462013	13	0.80966	0.80966; 0.852838; 0.813217; 0.189946; 0.883233; 0.550509; 0.818565; 0.771782; 0.884412; 0.661469; 0.844266; 0.754161; 0.669437	12	0.920629	0.937518; 0.934306; 0.879863; 1.06958; 0.80058; 0.920018; 0.932433; 0.992263; 0.881397; 0.891651; 0.878523; 0.921241	0.353702
Arhgap10	19	AIVPRPEGGAQLDK; AIVQEATR; AIVQLKPR; FEFIGDAETDDER; GINDQGLYR; SLPEPLMTYELHR	4	0.453094	0.451646; 0.442164; 0.492648; 0.454541	1	0.699742	0.699742	2	0.890172	0.880721; 0.899623	0.31832
Arhgap17	6	LIACFQGQHGTDAERR; LIAEESVSLLAAALR; LVLDWDSVR; TEVLSEDLLQIER	3	0.568202	0.568202; 0.608365; 0.563357	3	0.949664	0.978488; 0.593944; 0.949664	3	1.04955	1.11825; 0.522756; 1.04955	0.433115
Arhgap17;Arhgap44	4	QLANQTVGR	1	0.627976	0.627976	1	0.964829	0.964829	NA	NA	NA	0.560759
Arhgap35	2	EQLTEGEEIAQEIDGR; ESLSYVVESIEK; VVNNDHFLYWGEVSR; VVNPLFEK	3	0.648691	0.648691; 0.592203; 0.712189	1	0.783672	0.783672	1	0.847778	0.847778	0.482343
Arhgdib	15	ATFMVGSYGPRPEEYEFLTPVEEAPK; DAQPQLEEADDDLDSK; DAQPQLEEADDDLDSKLNYKPPPQK; ELQEMDKDDESLTK; LSLVCDSAPGPITMDLTGDLEALKK; TLLGDVPVVADPTVPNVTVTR; YVQHTYR	7	0.334651	0.249029; 0.334651; 0.248606; 0.393994; 0.348267; 0.314594; 0.428552	3	0.398454	0.398454; 0.103664; 0.694942	6	0.578101	0.532556; 0.613242; 0.54296; 0.411674; 0.647616; 0.823412	0.15683
Arhgef1	7	DMEDLLR; EILHHVNQAVR; ELVPPDTLLSLPK; FCAFVQEAESRPR; FCAGILSTAR; FIQEVVQSQQAAVSR; LLNDLLPFCRPGPEGQLAATALQK; LLNFPTIVER	5	0.593264	0.602575; 0.543275; 0.593264; 0.635953; 0.564175	3	0.937569	0.95769; 0.937569; 0.85102	5	1.00025	1.00025; 1.01315; 0.880156; 1.02052; 0.894474	0.485651
Arhgef2	3	ATEAGSLEAR; EDFPLIETEDK; ELLSNVDQDVHELEK; ELLSSDAMK; ELLSVGLGFLR; ILQNSHGVEEEYQDLASALGLVK	3	0.781545	0.802496; 0.774689; 0.781545	1	0.995327	0.995327	3	0.806104	1.06123; 0.806104; 0.743066	0.746157
Arhgef7	2	ELELQILTEPIR; ILVSCTSQQDLHEWVEHLQK; VIEAYCTSAK; VIEDRDHYIPNTLNPVFGR; VTADIGLGSDSVCARPSSHR	4	0.504872	0.495818; 0.471668; 0.529589; 0.513926	NA	NA	NA	2	0.662959	0.97189; 0.354027	0.280158
Arhgef7;Arhgef6	5	STAALEEDAQILK	1	0.566931	0.566931	1	0.720138	0.720138	NA	NA	NA	0.366669
Arl2	3	ELQSLLVEER; ELQSQIVEAR; LLMLGLDNAGK; LNIWDVGGQK; NYFESTDGLIWVVDSADR	3	0.665205	0.608335; 0.665205; 0.739495	1	0.991726	0.991726	3	1.04506	1.04506; 1.07329; 1.01178	0.6098
Arl6ip1	9	FHEICSNLVK; FHEQFIVR; IFGSNKWTTEQQQR; WTTEQQQR	2	0.575636	0.584735; 0.566537	1	0.859294	0.859294	3	0.951145	0.935641; 1.07391; 0.951145	0.472035
Arl6ip5	4	AWDDFFPGSDR; MDVNLAPLR; MEGIGLKK	3	0.509588	0.48734; 0.509588; 0.576773	2	0.754329	0.809168; 0.699491	1	0.887428	0.887428	0.363646
Arl8a	3	GVSAIVYMVDAADQEK; GVSAVVVGADR; LWDIGGQPR	2	0.530895	0.512504; 0.549286	2	0.704658	0.516489; 0.892826	2	0.893969	0.949404; 0.838534	0.346486
Arl8a;Arl8b	3	EICCYSISCK; EKDNIDITLQWLIQHSK; MNLSAIQDR	3	0.538213	0.538213; 0.469276; 0.576469	3	0.841246	0.841246; 0.837235; 0.886978	3	0.94353	0.94353; 0.501244; 0.96241	0.381078
Arl8b	3	GVNAIVYMIDAADR; GVNAIVYMIDAADREK	2	0.519634	0.529079; 0.510188	1	0.836372	0.836372	1	1.01288	1.01288	0.411353
Armc1	2	VGSHPEGGASWLSTAANFLSR	NA	NA	NA	1	1.07087	1.07087	1	1.02568	1.02568	9.7089
Arpc1b	2	ASSEGGAATGAGLDSLHK; ASSEGGAATGAGLDSLHKNSVSQISVLSGGK; ASSEGVAIQGQQGTR; AYHSFLVEPISCHAWNK; AYHSFLVEPISCHAWNKDR; CSQFCTTGMDGGMSIWDVK; EHNGQVTGIDWAPESNR; EVEERPAPTPWGSK; FQNLDKK; IFSAYIK; IVTCGTDR; KASSEGGAATGAGLDSLHK; NAYVWTLK; NSVSQISVLSGGK; SLESALKDLK; TQIAICPNNHEVHIYEK; TWKPTLVILR; VAWVSHDSTVCLVDADKK; WAPNENK; WAPNENKFAVGSGSR	19	0.47471	0.481758; 0.47471; 0.450734; 0.438833; 0.487179; 0.450939; 0.381487; 0.504779; 0.494037; 0.492736; 0.457921; 0.505562; 0.489627; 0.526156; 0.455234; 0.466817; 0.467538; 0.428568; 0.490607	16	0.693638	0.724469; 0.706859; 0.550269; 0.667727; 0.705882; 0.697413; 0.689863; 0.56479; 0.76083; 0.725854; 0.668034; 0.721761; 0.658384; 0.687172; 0.729381; 0.6856	15	0.815446	0.815446; 0.399738; 0.799382; 0.825969; 0.802984; 0.852852; 0.828655; 0.839353; 0.857284; 0.908126; 0.791418; 0.830016; 0.350901; 0.774256; 0.773979	0.284249
Arpc1b;Arpc1a	20	STVLSLDWHPNNVLLAAGSCDFK; STVTIGLVQALTAHLK	1	0.465812	0.465812	2	0.670727	0.65984; 0.681615	2	0.738398	0.746283; 0.730514	0.261267
Arpc2	2	ASHTAPQVLFSHR; ASHTAPQVLFSHREPPLELK; ASHYSDQLAPR; DNTINLIHTFR; DNTINLIHTFRDYLHYHIK; DSIVHQAGMLKR; IIEETLALK; IIEGGAAHKDGK; IIEGTEVVQEIQNK; MILLEVNNR; NCFASVFEK; RASHTAPQVLFSHREPPLELK; VFMQEFK; YFQFQEEGK	10	0.441913	0.440303; 0.311323; 0.443523; 0.456725; 0.493042; 0.410534; 0.438123; 0.335994; 0.45334; 0.47797	11	0.654198	0.325786; 1.08423; 0.654152; 0.654198; 0.599713; 0.631354; 1.00951; 0.67923; 0.664873; 0.65731; 0.633593	11	0.774905	0.717986; 0.629492; 1.13284; 0.801155; 0.798657; 0.768626; 0.821772; 0.994949; 0.750848; 0.774905; 0.739484	0.284129
Arpc3	14	AYLQQLR; LIGNMALLPLR; PAYHSSLMDPDTK; PCVARLTGAGFTK; VFDPQSDKPSK	3	0.48787	0.48787; 0.500699; 0.386439	3	0.663691	0.760021; 0.662346; 0.663691	4	0.82179	0.856151; 0.287612; 0.787429; 0.919325	0.260392
Arpc4	5	ATLQAALCLENFSSQVVER; ATLQAEQLSNELATER; ELLLQPVTISR; IVAEEFLK; IVAEEFLKNF; VLIEGSINSVR	4	0.453388	0.474301; 0.432669; 0.43782; 0.468955	4	0.632686	0.641054; 0.594319; 0.624318; 0.653246	5	0.80814	0.764521; 0.808805; 0.759666; 0.80814; 0.837412	0.267747
Arpc5	6	ALAAGGVGSIVR; ALAAGGYDVEK; FVDEEDGGDGQAGPDEGEVDSCLR; GFESPSDNSSAVLLQWHEK; KVDVDEYDENKFVDEEDGGDGQAGPDEGEVDSCLR; QGNMTAALQAALK; SKNTVSSAR; VDVDEYDENKFVDEEDGGDGQAGPDEGEVDSCLR; YIYKGFESPSDNSSAVLLQWHEK	8	0.453126	0.518304; 0.447599; 0.458652; 0.363544; 0.500624; 0.539807; 0.417914; 0.443616	4	0.676754	0.735878; 0.61763; 0.766736; 0.617232	5	0.769574	0.846949; 0.366247; 0.769574; 0.864342; 0.70722	0.269951
Arpc5l	2	ALAVGGLGSIIR; SSEIEQAVQSLDR; SSEIEQAVQSLDRNGIDLLMK	2	0.477203	0.493555; 0.46085	2	0.733574	0.723093; 0.744056	2	0.904404	0.87363; 0.935177	0.34016
Arpin	3	GNEIEPNFSATR; LELGTVTK; LELKLDDIEEFESIRK; LPHSLHIPLSQLER; TGASWTDNIMAQK; YYVLYIQPSCIHR	4	0.604501	0.505807; 0.587016; 0.621985; 0.629753	1	0.873623	0.873623	4	0.940786	0.920165; 0.940779; 0.964608; 0.940792	0.454262
Arsa	2	AHFFTQGSAHSDTTSDPACHAANR; AHFLDADPGFVHSDGTISHHDMYDYLHLSR; AQYDAAMTFGPSQIAK; DLMADLK; DLMADLKSEISGDLAR; GTTFEGGVR; KSVFFYPPYPDEIHGVFAVR; MSNGGCSGLLR; SVFFYPPYPDEIHGVFAVR; SVFGGFINYFK; WHLGVGPEGAFLPPHQGFHR; WHQTADFGHVPNPK	3	0.119393	0.119393; 0.175251; 0.0993101	10	0.366466	0.319447; 0.56174; 0.315023; 0.728394; 0.349141; 0.0304029; 0.383791; 0.963996; 0.201223; 0.591947	11	0.448728	0.419958; 0.707198; 0.434589; 0.817272; 0.808015; 0.448728; 0.29111; 0.540254; 0.335635; 0.270985; 0.722725	0.130228
Arsb	12	EHPHIVQNLLSR; EHPSLELLHLYFNELSSEGR; LQYYHEHSVPSHFPPLDPR; TLWLFDINQDPEER	3	0.353776	0.410801; 0.268616; 0.353776	2	0.675761	0.694212; 0.65731	4	0.778623	0.807431; 0.765318; 0.763245; 0.791928	0.248609
Asap1	12	AIIEDVQR; AIYNSGQDHVQNEENYAQVLDK; ATQCEDLLSQAK; EVGGLYVASR; GEQSTGENSLEDLTK; IQSLELDKLGTSELLLAK; IQSLGDCK; KTETSHHLSLDR; LALPGFSTPR; LNELLEAIK; NTVTLLEEALDQDR; SHTGDLSPNVQSR; TADQTSLHLVDFLVQNCGNLDK; TANKFEGLSQQASTSSAK; TANRLFGDK; TANRLFGDKTCDLLASFK	13	0.467635	0.498261; 0.442568; 0.5035; 0.720506; 0.48525; 0.49752; 0.466251; 0.433476; 0.412922; 0.466507; 0.466533; 0.467635; 0.518838	6	0.817434	0.880905; 0.746395; 0.743451; 0.80594; 0.828927; 0.841427	10	0.940791	0.935957; 0.929435; 0.891854; 0.945625; 1.08575; 0.947761; 0.961267; 0.935237; 0.723413; 0.971835	0.372915
Asl	16	DVLFPGYTHLQR; DVLGAQVSEVVPLPEHGVSVVFVNLGNTK; DVLGMQVLR; FNSSISYDR; HLWNVDVQGSK; INVLPLGSGAIAGNPLGVDR	3	0.367457	0.367457; 0.394083; 0.270701	5	0.60289	0.60289; 0.520481; 0.774574; 0.684758; 0.599005	4	0.699446	0.673209; 0.865445; 0.725683; 0.426597	0.219742
Asna1	6	YLDQMEDLYEDFHIVK	1	0.519646	0.519646	1	0.822655	0.822655	1	0.903789	0.903789	0.393925
Asph	16	AELDDTPMRGR; AIETYQEAADLPDAPTDLVK; EGIESGDPGTDDGR; EGIESGDPGTDDGRFYFHLGDAMQR; FYFHLGDAMQR; FYFVGDEDLLEIIGNSKNVAK; GDWSQFTLWQQGR; GGGGNSSSSGSGSGSGSGSPSTGSSGSSSSPGAR; GGGGNSSSSGSGSGSGSGSPSTGSSGSSSSPGARR; GKIEEAVNAFEELVR; GLFLPEDENLR; GLFPASYVQVIR; GSLLTLQR; IEEAVNAFEELVR; ISESIPYLK; ISEVLQK; KVYEEVLNVTPNDGFAK; LGVYDADGDGDFDVDDAK; LVQLFPSDTTLK; LVQLFPSDTTLKNDLGVGYLLLGDNDSAKK; LVQLGQAEK; NDLGVGYLLLGD…	20	0.485756	0.400551; 0.523719; 0.413744; 0.541978; 0.55389; 0.50978; 0.47858; 0.521279; 0.534646; 0.491016; 0.464487; 0.469268; 0.480495; 0.455237; 0.389935; 0.509467; 0.540547; 0.579018; 0.446786; 0.413916	12	0.807066	0.853007; 0.683192; 0.84804; 0.808133; 0.888085; 0.826331; 0.762832; 0.805999; 0.906067; 0.783239; 0.770441; 0.755942	12	0.939549	0.841263; 0.915432; 0.944103; 0.962215; 0.948624; 0.962605; 0.927; 0.793452; 0.976349; 0.922563; 0.941978; 0.93712	0.367859
Aspscr1	26	GDLNHEGDANTSGTGLEGGPKPTDAQTK; GDLPGLVR	1	0.593099	0.593099	1	0.571387	0.571387	1	0.685248	0.685248	0.256518
Asrgl1	2	DLSAGAVSAVR; TVEEAAQLALDYMK; VGDSPCIGAGGYADNNLGAVSTTGHGESILK	2	0.428213	0.376353; 0.480074	1	0.710283	0.710283	2	0.75138	0.761376; 0.741385	0.266202
Asun	3	DAHVDFLR; DAIAQAEMDLKR; IMYLSEAYFR	1	0.429823	0.429823	1	0.753554	0.753554	2	0.790092	0.667946; 0.912237	0.290025
Atad1	3	DAAFQNVLTHVCLD; EYVNSTSEESHDEDEIRPVQQQDLHR; HVDLLEVAQETDGFSGSDLK	3	0.747021	0.636997; 0.747021; 0.791615	NA	NA	NA	1	1.0402	1.0402	0.653919
Atad3	3	ISVLEALR; ISVLEALRHPIQVSR	2	0.392033	0.471858; 0.312209	1	0.64722	0.64722	1	0.656955	0.656955	0.229177
Ate1	2	NHQEDPSEEAGVLEYANLVGQK; SLEDLIFQSLPENASHK; SLEDLIFQSLPENASHKLEVR	2	0.571239	0.575173; 0.567306	NA	NA	NA	1	1.07932	1.07932	0.463669
Atg3	3	ADAGGEDAILQTR; ALEVAEYLTPVLK; ALEVEECR; LWLFGYDEQR	3	0.589592	0.61699; 0.548247; 0.589592	3	0.809042	0.809042; 0.382111; 0.918761	1	1.00025	1.00025	0.381147
Atg5	2	EAEPYYLLLPR; IPTCFTLYQDEITER	1	0.506026	0.506026	1	0.72735	0.72735	NA	NA	NA	0.338248
Athl1	2	LWATVTNSYLGTR; NGQNLGYQGAK; VYHDTIHINGVYNGAVGDTHR	2	0.240186	0.2742; 0.206173	1	0.487509	0.487509	2	0.695295	0.695171; 0.695419	0.17517
Atic	3	AEISNAIDQYVTGTIGEGEDLVK; AFTHTAQYDEAISDYFR; AFTHTAQYDEAISDYFRK; APSQLALFSVSDK; APSQLALFSVSDKTGLVEFAR; DGQVIGIGAGQQSR; DLIVATVAVK; DLKDWVEALNQASK; DLKDYFSK; DVSELTGFPEMLGGR; EVSDGIVAPGYEEEALK; EWVDKLSGVSVSSDAFFPFR; EWVDKLSGVSVSSDAFFPFRDNVDR; EWVESMGGK; GAVDIPAAASFK; HVSPAGAAVGVPLSEDEAR; LAGDKANSWWLR; LAGDPAPVVNDIHKK; LDFNLVR; LSGVSVSSDAFFPFR; LSGVSVSSDAFFPFRDNVDR; MSSFGDFVALSDICDVPTAK; NGNYCVLQMDQ…	29	0.519277	0.491687; 0.550542; 0.550905; 0.496554; 0.600543; 0.752347; 0.484794; 0.520015; 0.38733; 0.496184; 0.477916; 0.552192; 0.575209; 0.535424; 0.512718; 0.508937; 0.555061; 0.476138; 0.516605; 0.555931; 0.541999; 0.547245; 0.535575; 0.515104; 0.489788; 0.452169; 0.51324; 0.519277; 0.553352	27	0.720633	0.717091; 0.757783; 0.688531; 0.700821; 0.767733; 0.738535; 0.616006; 0.465084; 0.644708; 0.667462; 0.885229; 0.769753; 0.60289; 0.650392; 0.741031; 0.628612; 1.06602; 0.739348; 0.719056; 0.804028; 0.735316; 0.654615; 0.640224; 0.827814; 0.720633; 0.751967; 0.749455	30	0.832109	0.788193; 0.847619; 0.871557; 0.836908; 0.470766; 0.883965; 0.797053; 0.752015; 0.776874; 0.757208; 0.777468; 0.936792; 0.711911; 1.01305; 0.851269; 0.799873; 0.464906; 0.797725; 0.848072; 0.82731; 0.842608; 0.856281; 0.888303; 0.818172; 0.733166; 0.551403; 0.925526; 0.84544; 0.839401; 0.893125	0.322281
Atl3	2	ALASVLLQDHIR; ALATSSINMK; DAVVGRPPADKK; DIASEFK; DIYYNNMEEICGGEKPYLSPDILEEK; EGGHSDWLGDPEEPLTGFSWR; EHQHEEIQNVR; ELGGAIDSGAAYVLEQASSHIGNSTQAAVR; ELYENFCKHNGSK; EQHSFELEER; EQLQALIPYVLNPSK; EQLQDLQDQIAK; LHVKEHQHEEIQNVR; NHIHSCFSDVTCFLLPHPGLQVATSPNFDGK; QLALDHFK; QLALEDAK; SMLQATAEANNLAAAASAK	12	0.48963	0.433697; 0.373865; 0.514893; 0.224662; 0.404673; 0.512979; 0.521668; 0.492296; 0.486964; 0.35832; 0.539213; 0.515316	7	0.77142	0.786058; 0.77142; 0.775711; 0.692127; 0.506926; 0.606033; 0.793006	11	0.871954	0.911788; 0.743047; 0.623349; 0.840098; 0.75633; 0.944078; 0.9199; 0.871954; 0.884288; 0.866838; 0.894378	0.302316
Atl3;Atl1	17	GLLEYFK	1	0.510667	0.510667	1	0.751859	0.751859	1	0.856724	0.856724	0.346104
Atp13a1	8	DKGEDGLEVLSFEFQK; DLEEESTPIVK; EVTPVSSIPIETHR; EVTRFEK; SPQENLVPCDVLLLR; VVPTPNNGSTELVALHR	4	0.540814	0.575083; 0.427088; 0.533626; 0.548002	3	0.850244	0.850244; 0.884361; 0.759593	3	0.904425	1.01446; 0.883299; 0.904425	0.402248
Atp1a1	6	ADIGVAMGIVGSDVSK; AVAGDASESALLK; AVFQANQENLPILK; AVFQANQENLPILKR; CSSILLHGK; DAFQNAYLELGGLGER; DMTSEELDDILR; DMVGIAQTGSGK; EQPLDEELK; GGDRIPADLR; GIVVYTGDR; IISANGCK; IISANGCKVDNSSLTGESEPQTR; IVEIPFNSTNK; IVEIPFNSTNKYQLSIHKNPNASEPK; KADIGVAMGIVGSDVSK; LNIPVNQVNPR; LSLDELHR; LSLDELHRK; MSINAEDVVVGDLVEVK; NIAFFSTNCVEGTAR; SPDFTNENPLETR; TSATWFALSR; WVNDVEDSYGQQWTYEQR; YEPAAVSEHGDKK; YGTDLSR; YHTEIV…	24	0.439388	0.393803; 0.444947; 0.424904; 0.420954; 0.469676; 0.451983; 0.433829; 0.398804; 0.527678; 0.4477; 0.466485; 0.423874; 0.522331; 0.326155; 0.414928; 0.384346; 0.388087; 0.469819; 0.371121; 0.479397; 0.557483; 0.380179; 0.48552; 0.465135	21	0.665139	0.684984; 0.617285; 0.691508; 0.659976; 0.660044; 0.633593; 0.986616; 0.59544; 0.685354; 0.665139; 0.651401; 0.666381; 0.485729; 0.594319; 0.709228; 0.629224; 0.683088; 0.536089; 0.856543; 0.710763; 0.685518	22	0.77003	0.811321; 0.74687; 0.768643; 0.748967; 0.766415; 0.769806; 0.779446; 0.813698; 0.770254; 0.702901; 0.773491; 0.609094; 0.83845; 0.666997; 0.827235; 0.780476; 0.729827; 0.815419; 0.677483; 0.840852; 0.800565; 0.766465	0.269223
Atp1a1;Atp1a2	27	ACVVHGSDLK; ACVVHGSDLKDMTSEELDDILR	1	0.497333	0.497333	1	0.711866	0.711866	2	0.778961	0.798846; 0.759076	0.290001
Atp1a1;Atp1a2;Atp1a3	2	AAVPDAVGK; GVGIISEGNETVEDIAAR; QGAIVAVTGDGVNDSPALK; QGAIVAVTGDGVNDSPALKK	4	0.431198	0.443049; 0.419347; 0.479026; 0.400584	3	0.643552	0.667352; 0.628816; 0.643552	4	0.697743	0.711953; 0.759232; 0.667946; 0.683534	0.24391
Atp1a1;Atp1a2;Atp1a3;Atp1a4	4	NLEAVETLGSTSTICSDK; NLEAVETLGSTSTICSDKTGTLTQNR; NMVPQQALVIR	3	0.425479	0.425479; 0.446103; 0.414012	2	0.699892	0.747587; 0.652197	3	0.72004	0.72004; 0.709192; 0.740012	0.258423
Atp1a1;Atp1a2;Atp1a3;Atp1a4;Atp12a	3	LIIVEGCQR	1	0.451751	0.451751	1	0.668693	0.668693	1	0.783661	0.783661	0.276679
Atp1a1;Atp1a2;Atp1a3;Atp4a	2	VDNSSLTGESEPQTR; VDPGERPESYLR	1	0.409032	0.409032	2	0.675233	0.622055; 0.728411	1	0.723655	0.723655	0.260273
Atp1a1;Atp1a2;Atp1a4	2	IAGLCNR	1	0.452073	0.452073	NA	NA	NA	1	0.779048	0.779048	0.275074
Atp1b3	3	EVTVECHIAGTR; FDSGLNKK; HVGYRQPLVAVQVK; HVHLLSK; IIDLIPDGYPQISCLPK; LFIYNPSSGEFLGR; SFHQSLAEWK	6	0.414934	0.415318; 0.470748; 0.386947; 0.36586; 0.414551; 0.478333	5	0.669043	0.708261; 0.68944; 0.525545; 0.6455; 0.669043	7	0.721101	0.742693; 0.790695; 0.721101; 0.666471; 0.611731; 0.709213; 0.768326	0.241943
Atp2a2	7	AKDIVPGDIVEIAVGDKVPADIR; AKDLEEELER; AKDPFAHLPK; AKDQDILDLVSVLHDPETLLR; AMGVVVATGVNTEIGK; ANACNSVIK; CHQYDGLVELATICALCNDSALDYNEAK; CLALATHDNPLKR; DIVPGDIVEIAVGDK; DIVPGDIVEIAVGDKVPADIR; EEMHLEDSANFIK; EFDELSPSAQR; IEVASSVK; IGIFGQDEDVTSK; IVEFLQSFDEITAMTGDGVNDAPALKK; MNVFDTELK; NYLEQPGKECVQPATK; RIGIFGQDEDVTSK; SEIGIAMGSGTAVAK; SMSVYCTPNKPSR; TVEEVLGHFGVNESTGLSLEQVK; TVEEVLGHFGVNESTGLSLEQVKK; VEG…	24	0.614872	0.586623; 0.616755; 0.595338; 0.5818; 0.631024; 0.585303; 0.571092; 0.612988; 0.61724; 0.652922; 0.638153; 0.561307; 0.575408; 0.734021; 0.594403; 0.652041; 0.633807; 0.705041; 0.66498; 0.498674; 0.393366; 0.66582; 0.652657; 0.601958	17	0.880853	0.906111; 0.639294; 0.766479; 0.882485; 0.903476; 1.0183; 0.849882; 0.873288; 0.727779; 0.878003; 0.880853; 0.944599; 0.924668; 0.895106; 0.937986; 0.461052; 0.867759	14	0.969999	0.910344; 1.03784; 0.954752; 0.84966; 0.838236; 0.986198; 0.966957; 0.983479; 0.977214; 1.03008; 0.944215; 0.910007; 0.981934; 0.973042	0.47141
Atp2a2;Atp2a1	27	HTDPVPDPR; NMLFSGTNIAAGK; VDQSILTGESVSVIK	3	0.639106	0.544958; 0.655469; 0.639106	2	0.895017	0.892347; 0.897686	2	0.930162	0.915917; 0.944407	0.491463
Atp2a2;Atp2a1;Atp2a3	3	EFTLEFSR; EFTMAEIEHFVDPTEK; EFTMAEIEHFVDPTEKDHPK; SLPSVETLGCTSVICSDK	2	0.635201	0.675588; 0.594814	2	0.816873	0.920799; 0.712946	2	0.675604	1.0016; 0.349606	0.374276
Atp2a2;Atp2a3	4	SLPSVETLGCTSVICSDKTGTLTTNQMSVCR; TGTLTTNQMSVCR; VGEATETALTCLVEK	3	0.637353	0.526941; 0.639211; 0.637353	NA	NA	NA	1	0.961343	0.961343	0.464148
Atp2b1	3	CGILHPGEDFLCLEGK; EANHDGDFGITLTELR; EEIPEEELAEDVEEIDHAER; GGQVIQIPVADITVGDIAQVK; GIIDSTVSEQR; IEDSEPHIPLIDDTDAEDDAPTKR; IQESYGDVYGICTK; SSIHNFMTHPEFR; SSIHVTR	7	0.404819	0.474323; 0.338077; 0.404819; 0.460136; 0.358073; 0.512052; 0.387791	4	0.709676	0.733772; 0.685579; 0.763282; 0.655309	5	0.83716	0.932555; 0.881875; 0.834699; 0.342783; 0.83716	0.272918
Atp2b1;Atp2b3;Atp2b2;Atp2b4	9	QVVAVTGDGTNDGPALK; QVVAVTGDGTNDGPALKK	2	0.345638	0.347591; 0.343686	1	0.63549	0.63549	1	0.790454	0.790454	0.237281
Atp2b1;Atp2b3;Atp2b4	2	EASDIILTDDNFTSIVK	1	0.385576	0.385576	1	0.613862	0.613862	1	0.789455	0.789455	0.246453
Atp2b4	3	DTEGMDEIDLAEMELR; GIIDSTAGEQR	1	0.299509	0.299509	NA	NA	NA	1	0.759058	0.759058	0.213222
Atp5a1	2	AVDSLVPIGR; DNGKHALIIYDDLSK; EAYPGDVFYLHSR; EGDVVKR; EIVTNFLAGFEP; ELIIGDR; ELIIGDRQTGK; EVAAFAQFGSDLDAATQQLLSR; FENAFLSHVISQHQSLLGNIR; FNDGTDEK; GIRPAINVGLSVSR; GMSLNLEPDNVGVVVFGNDK; GMSLNLEPDNVGVVVFGNDKLIK; HALIIYDDLSK; ILGADTSVDLEETGR; ISEQSDAK; ISVREPMQTGIK; LELAQYR; LKEIVTNFLAGFEP; LYCIYVAIGQKR; LYCYYYR; NVQAEEMVEFSSGLK; QGQYSPMAIEEQVAVIYAGVR; QMSLLLR; RFNDGTDEK; RLTDADAMK; RTGAIVDVPVGEELLGR…	32	0.365428	0.35582; 0.358501; 0.335954; 0.378106; 0.270366; 0.379206; 0.365426; 0.357083; 0.324352; 0.331926; 0.3668; 0.36808; 0.368535; 0.315129; 0.382323; 0.335879; 0.406239; 0.36543; 0.34629; 0.392034; 0.385323; 0.370606; 0.295149; 0.372789; 0.387795; 0.332635; 0.369702; 0.374593; 0.279606; 0.396143; 0.327885; 0.342049	36	0.583192	0.580976; 0.577703; 0.554223; 0.59804; 0.643045; 0.649732; 0.610533; 0.563738; 0.568708; 0.536636; 0.551091; 0.570092; 0.596586; 0.598977; 0.571894; 0.62022; 0.546452; 0.604647; 0.945446; 0.544839; 0.461017; 0.59017; 0.595297; 0.570433; 0.588168; 0.573943; 0.602666; 0.614936; 0.553554; 0.604619; 0.616833; 0.529571; 0.585407; 0.639122; 0.531225; 0.555199	39	0.712206	0.714413; 0.669513; 0.683156; 0.780001; 0.1069; 0.791853; 0.462813; 0.698909; 0.730436; 0.712206; 0.686485; 0.657603; 0.680287; 0.716517; 0.745437; 0.733496; 0.706228; 0.739162; 0.678012; 0.764487; 0.656799; 0.647025; 0.760946; 0.747199; 0.733748; 0.706271; 0.679642; 0.757733; 0.706681; 0.765402; 0.711382; 0.732778; 0.714852; 0.738954; 0.687462; 0.698487; 0.762612; 0.729394; 0.680311	0.211367
Atp5b	40	ADKLAEEHGS; AHGGYSVFAGVGER; AIAELGIYPAVDPLDSTSR; AIAFTQYPQYSCSTTGSSLNAIYR; EGNDLYHEMIESGVINLK; EGNDLYHEMIESGVINLKDATSK; FLSQPFQVAEVFTGHMGK; FLSQVLGR; FTQAGSEVSALLGR; GSITSVQAIYVPADDLTDPAPATTFAHLDATTVLSR; IGLFGGAGVGK; IMDPNIVGNEHYDVAR; IMNVIGEPIDER; IMNVIGEPIDERGPIK; IMNVIGEPIDERGPIKTK; IPSAVGYQPTLATDMGTMQER; KGSITSVQAIYVPADDLTDPAPATTFAHLDATTVLSR; LVLEVAQHLGESTVR; QFAPIHAEAPEFIEMSVEQEILVTGIK; TIAM…	22	0.363174	0.37816; 0.405615; 0.326255; 0.372624; 0.363767; 0.398007; 0.248821; 0.398583; 0.346892; 0.337568; 0.28338; 0.337709; 0.275918; 0.393671; 0.351445; 0.401176; 0.362582; 0.386322; 0.397873; 0.331645; 0.2726; 0.367545	23	0.57432	0.580958; 0.613701; 0.521595; 0.655954; 0.589614; 0.566322; 0.57432; 0.616859; 0.591016; 0.562251; 0.569601; 0.504612; 0.527107; 0.534891; 0.461256; 0.620167; 0.622603; 0.612919; 0.618769; 0.603644; 0.542904; 0.49621; 0.557969	24	0.68717	0.738954; 0.648285; 0.824695; 0.693134; 0.688042; 0.66; 0.745418; 0.586535; 0.735387; 0.686299; 0.6789; 0.632531; 0.651213; 0.653245; 0.588265; 0.742283; 0.750974; 0.710066; 0.682542; 0.732428; 0.71117; 0.643918; 0.603958; 0.689888	0.205249
Atp5c1	27	ESTTSEQSAR; EVMIVGVGEK; GLCGAIHSSVAK; GLCGMGGPR; HLIIGVSSDR; HLIIGVSSDRGLCGAIHSSVAK; LTLTFNR; MTAMDNASK; MTAQELSNGISDSGHLYAALR; MTATGSGENSTVAEHLIAQHSAIK; NASDMIDKLTLTFNR; NEVAALTAAGK; THSDQFLVSFK; THSDQFLVSFKDVGR; VYGTGSLALYEK	11	0.384028	0.387623; 0.375995; 0.389756; 0.37178; 0.377052; 0.391905; 0.383241; 0.395617; 0.397438; 0.378535; 0.384028	8	0.575388	0.577401; 0.475423; 0.587585; 0.580049; 0.639147; 0.553584; 0.573375; 0.503259	13	0.710023	0.728763; 0.588344; 0.700615; 0.596524; 0.713091; 0.762561; 0.710023; 0.719712; 0.793868; 0.68899; 0.684357; 0.700372; 0.756541	0.212821
Atp5d	15	AQSELSGAADEAAR; IEANEALVK; IEAQELLK	2	0.373692	0.355541; 0.391842	2	0.581513	0.636533; 0.526494	3	0.699996	0.699996; 0.680668; 0.825677	0.222804
Atp5e	3	DALKTEFK; DALKVAQEIK; FSQICAK; FSQIQPK; QAGLSYIR	1	0.416236	0.416236	3	0.612649	0.561017; 0.612649; 0.619456	5	0.735694	0.678253; 0.958905; 0.720019; 0.784205; 0.735694	0.242252
Atp5f1	5	AQQALVQK; AQQALVQKR; IAQLEEVK; KAQAQPIM; LDYHISVQNMMR; NNIALALEVTYR; NRLDYHISVQNMMR; RKEEEHMIDWVEK; SISVQQEK; SISVQQEKETIAK	9	0.375117	0.362424; 0.386326; 0.356247; 0.375952; 0.390143; 0.375117; 0.410019; 0.348284; 0.355217	5	0.577398	0.569598; 0.60595; 0.576102; 0.577398; 0.692147	8	0.669303	0.643863; 0.690898; 0.669191; 0.669414; 0.656071; 0.800982; 0.64962; 0.673771	0.213847
Atp5i	10	ELAEAQDDSILK; VPPVQVSPLIK; YSALIIGMAYGAK; YSYLKPR	4	0.320609	0.414163; 0.289192; 0.336619; 0.304599	4	0.616593	0.637522; 0.472785; 0.601151; 0.632035	3	0.575749	0.693588; 0.575749; 0.395863	0.183301
Atp5j	4	FDDPKFEVIDKPQS; FEVIDKPQS; FEVPIAKFQELR; GEMDTFPTFK; GEMDTFPTFKFDDPK; QASGGPVDIGPEYQQDLDR; RQASGGPVDIGPEYQQDLDR	4	0.32491	0.281506; 0.354884; 0.328909; 0.320911	4	0.517632	0.539763; 0.582599; 0.495501; 0.466791	7	0.61285	0.591707; 0.650312; 0.616599; 0.601803; 0.620773; 0.61285; 0.592459	0.170094
Atp5j2	7	ASLVPLKEK; DFTPSGIAGAFR; DFTPSGIAGAFRR; LGELPSWIMMR; LGELTGTVK	4	0.356077	0.327754; 0.358831; 0.353324; 0.37571	5	0.578698	0.550459; 0.548598; 0.578698; 0.586885; 0.757156	5	0.676687	0.654949; 0.688574; 0.659898; 0.676687; 0.882118	0.219531
Atp5l	5	APSMVAAAVTYSKPR; VELVPPTPAEIPTAIQSVK; VELVPPTPAEIPTAIQSVKK; VELVQLK; VEMALEALR	3	0.268193	0.29863; 0.263015; 0.268193	5	0.402482	0.437816; 0.376118; 0.402482; 0.339619; 0.65292	4	0.560895	0.618471; 0.494988; 0.503319; 0.930583	0.157368
Atp5o	5	EKFSPLTANLMNLLAENGR; FSPLTANLMNLLAENGR; GEVPCTVTTASPLDDAVLSELK; LGNTQGIISAFSTIMSVHRGEVPCTVTTASPLDDAVLSELK; LVRPPVQVYGIEGR; SFLSPNQILK; SLNDITKR; TDPSIMGGMIVR; VGQLLKDPK; VSLAVLNPYIK; VSLAVLNPYIKR; YATALYSAASK	11	0.338917	0.343983; 0.254738; 0.272484; 0.306057; 0.338917; 0.35205; 0.321367; 0.345485; 0.325796; 0.387435; 0.369232	11	0.550172	0.536465; 0.529888; 0.470255; 0.503386; 0.529518; 0.56845; 0.593569; 0.558612; 0.550172; 0.586371; 0.579941	11	0.658662	0.65293; 0.670578; 0.554845; 0.571501; 0.644867; 0.707155; 0.696296; 0.662606; 0.658662; 0.641325; 0.714998	0.188843
Atp6v0a1	12	DLNPDVNVFQR; DMIDLEANFEK; EINTNQEALKR; EIPAKIIFEDDR; FTHGFQNIVDAYGIGTYR; IDDLQMVLNQTEDHR; IDDLQMVLNQTEDHRQR; IDDMSSR; NFLELTELK; QAEIENPLEDPVTGDYVHK; QAEILQESR	6	0.391199	0.327369; 0.378005; 0.404393; 0.450501; 0.410898; 0.356549	5	0.818271	0.687212; 0.832795; 0.818271; 0.736751; 0.86945	6	0.805496	0.828329; 0.974014; 0.782662; 0.688897; 1.09821; 0.640447	0.306214
Atp6v0a2	11	DLNSLIDAFSR; DLNSQADSLMTSSAFDTSQVK	NA	NA	NA	1	0.653664	0.653664	2	0.577762	0.435996; 0.719528	0.174576
Atp6v0d1	2	AGVLSQADYLNLVQCETLEDLK; LHLQSTDYGNFLANEASPLTVSVIDDK; LLFEGAGSNPGDK; LLFEGAGSNPGDKTLEDR; LYPEGLAQLAR; NIVWIAECIAQR; NVADYYPEYK	6	0.423249	0.448927; 0.420307; 0.426191; 0.360647; 0.506709; 0.390972	4	0.660346	0.631051; 0.611267; 0.689642; 0.691588	NA	NA	NA	0.272209
Atp6v1a	7	ALDEYYDKHFTEFVPLR; DFPELTMEVDGK; FSMVQVWPVR; GNEMSEVLR; GVNVSALSR; IKADYAQLLEDMQNAFR; LAEMPADSGYPAYLGAR; LASFYER; LIKDDFLQQNGYTPYDR; LIKGEAGQNLLETMAHDR; LIKNNASTDYDLSDK; LPANHPLLTGQR; TALVANTSNMPVAAR; TVISQSLSK; VGHSELVGEIIR; VGHSTAHDEIIPMSIR; VGSHITGGDIYGIVNENSLIK; VLDALFPCVQGGTTAIPGAFGCGK; VLDALVAR; VLDAMLPYLVNYYGNPHSR; WEFIPSK; YSNSDVIIYVGCGER	15	0.502661	0.508479; 0.458121; 0.531221; 0.480212; 0.516675; 0.266808; 0.414307; 0.444404; 0.479199; 0.505391; 0.52485; 0.510835; 0.512457; 0.447575; 0.502661	11	0.851146	0.858144; 0.857081; 0.868098; 0.381682; 0.927582; 0.854802; 0.851146; 0.727453; 0.830328; 0.58587; 0.78904	11	0.927672	0.874784; 0.567049; 0.729512; 0.672695; 0.957426; 0.97338; 0.949248; 0.979048; 0.927672; 0.965965; 0.853951	0.339111
Atp6v1b2	22	AVVQVFEGTSGIDAK; NYLSQPR; QIYPPINVLPSLSR; QKAQETLQQLTSVLGLMESVK; TVSGVNGPLVILDHVKFPR; TVSKLEK; YAEIVHLTLPDGTKR	4	0.400015	0.469803; 0.347075; 0.381104; 0.418926	6	0.753094	0.780299; 0.725888; 0.905182; 0.719163; 0.42296; 0.922126	4	0.916438	0.986224; 0.846653; 0.521715; 1.01726	0.30948
Atp6v1b2;Atp6v1b1	7	GFPGYMYTDLATIYER; IPIFSAAGLPHNEIAAQICR; LALTTAEFLAYQCEK; LALVLHQLGR; NFITQGPYENR; SAIGEGMTRK; TPVSEDMLGR	6	0.424322	0.556914; 0.382037; 0.379941; 0.419; 0.429644; 0.525976	NA	NA	NA	2	0.816126	0.642174; 0.990078	0.29435
Atp6v1e1	2	ARDDLITDLLNEAK; IQMSNLMNQAR; LDLIAQQMMPEVR	3	0.753961	0.753961; 0.762859; 0.748181	1	1.03108	1.03108	1	1.05395	1.05395	0.73741
Atp6v1e1;Atp6v1e2	3	AEEEFNIEK	1	0.741047	0.741047	1	0.988283	0.988283	NA	NA	NA	0.718433
Atp6v1h	3	LLEVYDQLFK; LLEWHRANSANLK	NA	NA	NA	2	0.56244	0.443453; 0.681427	2	0.622794	0.513024; 0.732564	0.18248
Atpif1	2	EAGGAFGKR; EQLAALRK; HHEDEIDHHSK; IQQLKNNH; KHHEDEIDHHSK; TKEQLAALR	6	0.450941	0.434204; 0.456675; 0.445206; 0.553671; 0.433749; 0.4659	4	0.804652	0.74334; 0.798561; 0.887964; 0.810744	3	0.920466	0.396368; 0.961611; 0.920466	0.327072
Atxn2	4	AASHTSDFNPNAGSDQR; ALTQDDGVAK; ALTQGPWWAPK; ALTQPLGLLR; ANQLAEEIESSAQYK; CDLVLDAAHEK; DAFTDSALSAK; DSFKAGGSASAMLQPLLDNQVGFK; DSFPNFLACK; LQPSSTSESMDQLLSK; YNEENYGVVSTYDSSLSSYTVPLER	5	0.780138	0.823711; 0.781512; 0.780138; 0.719062; 0.69152	6	0.706676	0.762599; 0.757559; 0.491807; 0.984309; 0.565679; 0.655793	4	0.82187	0.487248; 0.612125; 1.07705; 1.03161	0.43779
Atxn2l	11	DKFTDSAIAMNSK; FELDTSER; KFGAQFK; MLHFLTAVVGSTCDVK; NVDFNYATK; REDIVDTMVFKPSDVLLVHFR; REDLVEEIR; REDLVEEIRR; STSTPTSPGPR; TTYDSSLSSYTVPLEK	6	0.7365	0.675567; 0.652549; 0.768941; 0.741969; 0.731031; 0.748838	4	0.845643	0.872622; 0.818663; 1.02746; 0.734238	5	0.892197	0.892197; 0.858976; 0.950909; 0.878809; 0.907585	0.579527
Auh	10	AVGLISHVLEQNQEGDAAYRK; ELIFSAR; GIVVLGINR; LEGLLAFK; SEVPGIFCAGADLK	1	0.193971	0.193971	4	0.605388	0.614534; 0.596242; 0.645812; 0.49063	4	0.687083	0.652455; 0.829393; 0.721711; 0.632277	0.205437
Babam1	2	ALGAQASVGSR; MEVDYSATVDQR; MEVDYSATVDQRLPECEK	1	0.572796	0.572796	1	0.8586	0.8586	3	0.873119	0.873119; 0.638072; 0.934772	0.361582
Bad	3	AATNSHHGGAGAMETR; GLGPSLTEDQPGPYLAPGLLGSNIHQQGR; IIQSWWDR	3	0.612583	0.617898; 0.440462; 0.612583	1	0.910848	0.910848	NA	NA	NA	0.435051
Bag1	3	ELQAEALCK; ELSGIQQGFLAK; ILEEIDTMVLPEQFK; ILEEVMEK; LSVIVTHSNER; SNPEEEVELKK	4	0.492399	0.512124; 0.489483; 0.488904; 0.495314	3	0.754176	0.564875; 0.836116; 0.754176	2	0.845567	0.736537; 0.954597	0.327929
Bag2	6	DAATAVEQEK; EELNLTANR; EILLEMIHSIQNSQDMR; EILLKGPDWILGEMK; FLDDLGNAK; FQSIVIGCALEDQKK; LLESLDQLELR; SLQNTDGKFN	5	0.584407	0.575173; 0.584407; 0.577113; 0.586469; 0.612643	3	0.764815	0.764815; 0.749114; 0.825023	4	0.894308	0.891616; 1.0408; 0.897001; 0.88722	0.423891
Bag3	8	AAPSPAPAEPAAPK; AATPPNPSNPADSAGNLVAP; IDPQTGWPFFVDHNSR; KGPENKDPQTESQQLEAK; KVQTILEK; QPHLFHAYSQPGVQR; SGEAETPPKHPGVLK; TTTWNDPR; VQGLEQAVDSFEGK; VQGLEQAVDSFEGKK; VQTILEK; YLMIEEYLTK	11	0.685989	0.595453; 0.299872; 0.64811; 0.659482; 0.685989; 0.731479; 0.624498; 0.747468; 0.73085; 0.744846; 0.710044	4	0.941814	0.859499; 0.952424; 0.931204; 0.959925	4	1.04091	0.512479; 1.06743; 1.04312; 1.0387	0.535864
Bag5	12	IEIQNIFK; IEISQHAK; QLFEIDSVDTEGKGDIQQAR; YLDLEEEADSTHAFDLGQNHSIIK	2	0.479404	0.494073; 0.464734	1	0.713384	0.713384	2	0.896429	0.879417; 0.91344	0.336035
Bag6	4	DIQTLLSR; LINLVGESLR; LLGNTFVALSDLR; LQPFLQR; MATHTLITGLEEYVR; YCEVLGAAATTDYNNNHEGR	6	0.753942	0.750549; 0.780827; 0.757335; 0.747539; 0.783709; 0.749166	3	1.0568	1.0568; 1.05012; 1.06413	NA	NA	NA	0.766071
Bax	26	MAGETPELTLEQPPQDASTKK; MDGSGEQLGSGGPTSSEQIMK; RIGDELDSNMELQR; TGAFLLQGFIQDR	4	0.479889	0.390374; 0.531506; 0.428271; 0.566818	1	0.815501	0.815501	1	0.954205	0.954205	0.353741
Bcar1	16	AAVAAVHGAVHELLEFAR; AAVAGEDGR	1	0.703897	0.703897	NA	NA	NA	1	1.02318	1.02318	0.62792
Bcas2	2	NDITAWQECVNNSMAQLEHQAVR; NDITGAPSNPDVFSYGIETHEAYK; TIVQLENEIYQIK	1	0.741856	0.741856	3	0.962201	0.985184; 0.512522; 0.962201	1	1.07291	1.07291	0.532865
Bcat2	7	AIQYGASAHDWMFR; AIQYGASAHDWMFRV; EVFGSGTACQVCPVHQILYEGK; IQPFQNLTLHPACSGLHYSLQLFEGLK; QSLLDLAR	3	0.365965	0.385224; 0.278837; 0.365965	2	0.683677	0.755897; 0.611457	2	0.770982	0.720387; 0.821577	0.246355
Bclaf1	2	DTFEHDPSESIDEFNK	1	0.640908	0.640908	NA	NA	NA	1	0.992029	0.992029	0.529361
Bin1;Bin2;Amph	7	KLVDYDSAR	1	0.516721	0.516721	1	0.952956	0.952956	NA	NA	NA	0.462939
Blmh	2	DGEAVWFGCDVGK; EHVKPLFNMEDK; EHVKVTSEPQPGFLER; NLVHSGATK	2	0.463269	0.477924; 0.448614	3	0.734122	0.704144; 0.874564; 0.734122	2	0.784756	0.829443; 0.740069	0.323143
Blvrb	7	DSSRLPSEGPQPAHVVVGDVR; ILQESGLK; LQDVTDDHIR; QAADVDKTVAGQEAVIVLLGTGNDLSPTTVMSEGTR; TGLTTLAQAVQAGYEVTVLVR; VVADGAGLPGEEWVFVSSK	5	0.372573	0.276521; 0.406651; 0.372573; 0.335976; 0.581572	6	0.601737	0.467826; 0.630975; 0.626229; 0.542596; 0.577246; 0.650697	3	0.741684	0.760082; 0.708122; 0.741684	0.227638
Bola2	2	EKLRQDLEAEHVEVEDTTLNR; EKLSESLR; HRLVNECLAEELPHIHAFEQK; LVNECLAEELPHIHAFEQK; MELSADYLR; TLTPEQWTR	5	0.539192	0.589221; 0.515293; 0.536608; 0.593909; 0.539192	2	0.796167	0.844481; 0.747853	2	0.949856	1.01052; 0.889191	0.410015
Bpnt1	7	IIQLIEGK; LVASAYSIAQK; LVCGDHSFVK; LVCGDHSFVKVTK; NYEYYASHVPESVK; SHSNQLVTDCISAMNPDTVLR	3	0.524489	0.524489; 0.554248; 0.492736	3	0.745781	0.74638; 0.669808; 0.745781	4	0.898264	0.822212; 0.974315; 0.987965; 0.811335	0.353357
Bsg	3	KSEHSSEGELAK; SEINVEGPPR; VLQEDTLPDLHTK; YVVVSTPEK	4	0.475415	0.485361; 0.415335; 0.465469; 0.487713	3	0.626846	0.69338; 0.506125; 0.626846	2	0.716679	0.708015; 0.725342	0.255086
Btf3	4	LGVNNISGIEEVNMFTNQGTVIHFNNPK; QLTFEEIAK; VQASLAANTFTITGHAETK	2	0.823178	0.800666; 0.845691	2	0.731975	0.713767; 0.750182	1	1.02797	1.02797	0.641624
Btf3l4	3	APKPEDIDEEDDDVPDLVENFDEASK; LAVNNIAGIEEVNMIKDDGTVIHFNNPK	1	0.423814	0.423814	1	0.589878	0.589878	NA	NA	NA	0.242927
Bub3	2	FSPNTSQFLLVSSWDTSVR; FSPSPLSIK; FSQCGHVMFAEIK; LNQPPEDGISSVK; LYDVPANSMR; TPCNAGTFSQPEK; VAVEYLDPSPEVQK; VLVWDLR; VLYCGVCSLPTEYCEYMPDVAK; VYTLSVSGDR; VYVADSLISSAGEGLFSK	6	0.722985	0.728703; 0.717267; 0.699293; 0.659064; 0.793763; 0.81307	4	0.862689	0.824318; 0.90106; 0.958525; 0.599232	3	0.924338	0.924338; 1.04746; 0.696991	0.58446
Bud31	11	IIECTHCGCR	1	0.92385	0.92385	1	1.10924	1.10924	NA	NA	NA	1.38948
Bzw2	9	DTLVQGLNEAGDDLEAVAK; EELVAEQALK; ELSDFLR	3	0.713934	0.691129; 0.713934; 0.766158	1	0.934563	0.934563	1	0.974473	0.974473	0.645898
C1qbp	3	AFVEFLTDEIK; AFVEFLTDEIKEEK; AFVEFLTDEIKEEKK; EVSFQATGDSEWR; MSGDWELEVNGTEAK; TLVLDCHYPEDEIGHEDEAESDIFSIK	4	0.463042	0.474782; 0.381062; 0.479944; 0.451303	2	0.575662	0.641663; 0.509662	5	0.726421	0.737148; 0.696565; 0.753801; 0.726421; 0.711573	0.236371
C1sa	2	ASGALINEYWVLTAAHVLEK; ASGANYSFHKESTSFQDVGPQAPVGSVYQK; TTLLENAQR	2	0.594788	0.795032; 0.394545	1	0.596471	0.596471	NA	NA	NA	0.360352
C3	3	SSVETQPAEEVR; SSVETQPAEEVRK; SSVEWQIR; VLVVTQGSNAK	NA	NA	NA	3	0.668166	0.668166; 0.634468; 0.964383	3	0.939319	0.821733; 1.05709; 0.939319	0.38267
C4b	4	VFALDQK	NA	NA	NA	1	0.505134	0.505134	1	0.438124	0.438124	0.126291
Cab39;Cab39l	4	LMMNLLR	1	0.611273	0.611273	1	0.984704	0.984704	NA	NA	NA	0.557195
Cacybp	3	ASVLEELQK; EKPSYDTEADPSEGLMNVLK; EKPVCGTTYK; ISNYGWDQSDKFVK; ISPDLCGR; SFDLLVK	4	0.750302	0.728364; 0.686265; 0.772241; 0.796043	2	0.504871	0.941693; 0.0680483	3	0.613513	0.613513; 0.0918628; 1.01527	0.307624
Cad	6	AAFALGGLGSGFASTK; AQGLPVTCEVAPHHLFLNR; DQMSHLFNVAHTLR; EAAAGNIGGQTVR; EELSALVAPAFAHTSQVLIDK; FLSSAAAVSK; IVTHAQLLEQHR; LGYPVLVR; LLDTIGISQPQWR; LSLDDLLQR; MAEIGEHVAPSEAANSLEQAQAAAER; QEEFESIEEALPDTDVLYMTR; QEEIEIEVVQR; TLGVDLVALATR; TLHCLMK; VFNAGGAPR; VFNDCRDIIQR; VFNDMKVR; VLGTPVETIELTEDRR; VLGTSPEAIDSAENR	12	0.647908	0.665943; 0.581345; 0.695808; 0.649823; 0.659343; 0.636006; 0.645993; 0.657663; 0.613302; 0.43566; 0.676731; 0.60504	6	0.799734	0.772421; 0.800181; 0.799288; 0.826059; 0.831505; 0.742781	10	0.921181	0.974054; 0.837495; 0.918725; 0.904295; 0.927448; 0.951764; 0.772755; 0.923636; 0.915773; 0.952251	0.456175
Calm1	54	DGNGYISAAELR; EADIDGDGQVNYEEFVQMMTAK; EAFRVFDKDGNGYISAAELR; EAFSLFDKDGDGTITTK; EAFTNKSNVFTVVTR; VFDKDGNGYISAAELR	5	0.394472	0.412231; 0.381762; 0.389998; 0.394472; 0.396696	6	0.5944	0.636706; 0.569388; 0.591016; 0.597784; 0.558602; 0.613404	6	0.69176	0.731395; 0.682779; 0.696453; 0.687067; 0.634923; 0.725463	0.218992
Calm1;Calml3	6	ADQLTEEQIAEFK; DTDSEEEIR; EAFSLFDK; KMKDTDSEEEIR	3	0.407979	0.394351; 0.40806; 0.407979	4	0.603508	0.567292; 0.608237; 0.621741; 0.598778	4	0.704831	0.698909; 0.704907; 0.704755; 0.707048	0.223537
Calm1;Tnnc2	4	ELGTVMR	1	0.423003	0.423003	1	0.638754	0.638754	1	0.741628	0.741628	0.249697
Calu	40	DGDLIATK; DGFVTVDELK; DIVVQETMEDIDK; DRVHHEPQLSDK; DRVHHEPQLSDKVHNDAQNFDYDHDAFLGAEEAK; DWILPSDYDHAEAEAR; EEFTAFLHPEEYDYMK; EEIVDKYDLFVGSQATDFGEALVR; EEIVDKYDLFVGSQATDFGEALVRHDEF; EETKDWILPSDYDHAEAEAR; EQFVEFR; GHDLNEDGLVSWEEYK; GHDPSAHVLACFGGAGGQHACAIAR; GHEGDFLIR; GHFASVWQR; HLVYESDQNK; HLVYESDQNKDGK; HLVYESDQNKDGKLTK; IDDDKDGFVTVDELK; IVSKIDDDKDGFVTVDELK; KDRVHHEPQLSDK; MADKDGDLIATK; MADLHAVPR;…	27	0.543525	0.547818; 0.543525; 0.530494; 0.535057; 0.763056; 0.497366; 0.476196; 0.528991; 0.491102; 0.572741; 0.546177; 0.543858; 0.539552; 0.538894; 0.54745; 0.548451; 0.718809; 0.280239; 0.529766; 0.561634; 0.476097; 0.496562; 0.812509; 0.694666; 0.558226; 0.54894; 0.524059	21	0.804875	0.795563; 0.767917; 0.759401; 0.821245; 0.832594; 0.828649; 0.835326; 0.671005; 0.911649; 0.882647; 0.715742; 0.804875; 0.422313; 0.729534; 0.267255; 0.718664; 0.453445; 0.876251; 0.825631; 0.819369; 0.835781	22	0.923804	0.917286; 0.930323; 0.525515; 0.484995; 1.02358; 0.991148; 0.967093; 0.94881; 0.814802; 1.05917; 0.930521; 0.514551; 0.686881; 0.588611; 1.01015; 0.713952; 0.868472; 0.879228; 0.986389; 0.981573; 0.885829; 0.960807	0.361754
Camk1	33	DLKPENLLYYSLDEDSK; DLKPENVLLDAHMNAK; DVLGTGAFSEVILAEDKR; DVLKVQEQELK; EGSMENEIAVLHK; FTCEQALQHPWIAGDTALDK; FTCMAWTHDGK; FTDDDKTDHLSWEWNLTIK	4	0.505963	0.470221; 0.534689; 0.477236; 0.537058	1	0.85767	0.85767	5	0.769375	0.883447; 0.85003; 0.743177; 0.769375; 0.628949	0.313284
Camk2d	8	DGKWQNVHFHR; EYYSEADASHCIQQILESVNHCHLNGIVHR; FTDEYQLFEELGK; FTDFEEVR; FYFENALSK; ITASEALKHPWICQR; LTQYMDGSGMPK; SNKPIHTIILNPHVHLVGDDAACIAYIR; VTEQLIEAINNGDFEAYTK	6	0.396891	0.434088; 0.400365; 0.393417; 0.370071; 0.350375; 0.400893	6	0.705943	0.71594; 0.735018; 0.688369; 0.695945; 0.752334; 0.68938	8	0.837419	0.801814; 0.886494; 0.823592; 1.02181; 0.871229; 0.851246; 0.792751; 0.773344	0.294121
Camk2g	9	EYYSEADASHCIHQILESVNHIHQHDIVHR; FTDDYQLFEELGK; FYFENLLSK; ITADQALKHPWVCQR; ITEQLIEAINNGDFEAYTK; ITEQVMK; WLNVHYHCSGAPAAPLQ	5	0.449978	0.478196; 0.460582; 0.449978; 0.419809; 0.1178	3	0.623592	0.671005; 0.623592; 0.190144	4	0.709654	0.785676; 0.623145; 0.633631; 0.88136	0.209909
Camk2g;Camk2b	7	LTQYIDGQGRPR; NLINQMLTINPAK; NLINQMLTINPAKR; NSKPIHTTILNPHVHVIGEDAACIAYIR	2	0.424424	0.447569; 0.40128	2	0.605517	0.70247; 0.508564	1	0.809661	0.809661	0.254555
Camk2g;Camk2b;Camk2a;Camk2d	4	AGAYDFPSPEWDTVTPEAK; DLKPENLLLASK	2	0.35362	0.323653; 0.383587	2	0.613068	0.541234; 0.684902	1	0.791763	0.791763	0.236034
Camk2g;Camk2b;Camk2d	2	STVASMMHR	1	0.499349	0.499349	1	0.780232	0.780232	1	0.85168	0.85168	0.351389
Cand1;Cand2	32	MTSSDKDFR	1	0.457859	0.457859	NA	NA	NA	1	0.44485	0.44485	0.140415
Canx;4933416C03Rik	36	DEEEEEEK	1	0.545702	0.545702	1	0.798282	0.798282	1	0.892126	0.892126	0.392247
Cap1;Cap2	32	VPTISINK	1	0.432653	0.432653	1	0.713967	0.713967	1	0.818634	0.818634	0.295106
Capn1	8	AGTQELDDQIQANLPDEK; AQSEHFINLR; AQSELAAHQK; CLQSGVLFQDEAFPPVSHSLGFK; CLQWTTVIER; DFFLANASR; DKELGLGRHENAIK; DMETIGFAVYQVPR; DMEVLSQEIVR; ELQTILNR; ESGCSFLLALMQK; GHAYSVTGAK; KAGTQELDDQIQANLPDEK; LVFVHSAQGNEFWSALLEK; NYPATFWVNPQFK; QVTYQGQR; TNGFSLESCR; VLSEEEIDDNFK; VLSEEEIDDNFKTLFSK; YLGQDYETLR	14	0.406429	0.363378; 0.42026; 0.393737; 0.498052; 0.426234; 0.507341; 0.40118; 0.428362; 0.348398; 0.397612; 0.441812; 0.394735; 0.315036; 0.411678	15	0.757291	0.76732; 0.731394; 0.936526; 0.706822; 0.608319; 0.815712; 0.759445; 0.759371; 0.74458; 0.661761; 0.765117; 0.787927; 0.729907; 0.709765; 0.757291	9	0.872172	0.768593; 0.872172; 0.895432; 0.90548; 0.783879; 0.874754; 0.782536; 0.849054; 0.873865	0.307915
Capn2	20	ALEEAGFK; ALEEAGFKLPCQLHQVIVAR; DREAAEGLGSHER; EAAEGLGSHER; ELGPYSSK; ERSDTFINLR; ERSEELSEAER; ERSGVSLAALKK; ERVCNLIDSGTK; FKLPPGEYVLVPSTFEPHKDGDFCIR; FKLWYTVDK; FKLWYTVDKAPDAWDYSQGFVNEEMIR; FKMADKDGDLIATK; FKMPDMHFK; GCTFLVGLIQK; GHAYSVTGAEEVESSGSLQK; GSLLGCSIDITSAADSEAVTYQK; IRNPWGQVEWTGK; KADYQAVDDEIEANIEEIDANEEDIDDGFRR; LEEEDEDEEDGER; LEEEDEDEEDGERGCTFLVGLIQK; LEICNLTPDTLTCDSYK; LEICNLTPDTLTC…	27	0.431159	0.42396; 0.43695; 0.447502; 0.415153; 0.429608; 0.469443; 0.326363; 0.471838; 0.432453; 0.526918; 0.43438; 0.431159; 0.410141; 0.423963; 0.422423; 0.426582; 0.481991; 0.333746; 0.482731; 0.42602; 0.397318; 0.380356; 0.433963; 0.463988; 0.458898; 0.380517; 0.463778	27	0.697393	0.636334; 0.679041; 0.601376; 0.654059; 0.697393; 0.888839; 0.535234; 0.509847; 0.768201; 0.709728; 0.698114; 0.676462; 0.62085; 0.638188; 0.716283; 0.705562; 0.956713; 1.03917; 0.557585; 0.736849; 0.68228; 0.613243; 0.614668; 0.716696; 0.720863; 0.898187; 0.704504	26	0.793318	0.790816; 0.818818; 0.768459; 0.759128; 0.663875; 0.736518; 0.906085; 1.01375; 0.827209; 0.785228; 0.744994; 0.84729; 0.772362; 0.807501; 0.824029; 0.567785; 0.667497; 0.852156; 0.79582; 0.604609; 0.800609; 0.764657; 0.862721; 0.806915; 0.675888; 0.825154	0.281091
Capn5	38	TAPDDLQDLHTLHLQDR; YVIIPTTFEPGHTGEFLLR	1	0.385957	0.385957	1	0.531748	0.531748	1	0.724178	0.724178	0.210898
Capns1	2	ILGGVISAISEAAAQYNPEPPPPR; SGTIGSHELPGAFEAAGFHLNEHLYSMIIR; SGTIGSHELPGAFEAAGFHLNEHLYSMIIRR; SHYSNIEANESEEVR; SHYSNIEANESEEVRQFR; SHYSNIEANESEEVRQFRK; SMVAVMDSDTTGKLGFEEFK; SMVDELFAEIVR; TDGFGIDTCR; VVTRHPDLKTDGFGIDTCR	6	0.434657	0.323579; 0.446851; 0.416944; 0.447227; 0.464611; 0.422463	4	0.699987	0.551244; 0.707309; 0.692665; 0.878237	9	0.849907	0.557356; 0.865948; 0.813103; 0.849907; 0.8155; 0.913218; 0.731434; 0.87859; 0.858838	0.282872
Capns1;Capns2	10	LGFEEFK; LGFEQAFDEAK; YLWNNIK	2	0.477541	0.468342; 0.48674	1	0.664004	0.664004	3	0.86692	0.776375; 1.0796; 0.86692	0.335133
Caprin1	3	LNEQYEHASIHLWDLLEGK; LNEVIVTR; LNQDQLDAVSK; LNQDQLDAVSKYQEVTNNLEFAK; SFMALSQDIQK; TVLELQYVLDK; YQEVTNNLEFAK	5	0.890627	0.807774; 0.8995; 0.835062; 0.900919; 0.890627	3	1.06002	1.06552; 0.982324; 1.06002	4	1.08317	1.0944; 1.09371; 0.921321; 1.07262	1.04432
Capza1	7	AYVKDHYSNGFCTVYAK; DHYSNGFCTVYAK; EASDPQPEDVDGGLK; EASDPQPEDVDGGLKSWR; EASELLR; EASFEGISK; EGAAHAFAQYNMDQFTPVK; EGAAHAFAQYNMDQFTPVKIEGYDDQVLITEHGDLGNSR; FITHAPPGEFNEVFNDVR; FTITPPSAQVVGVLK; IEGYDDQVLITEHGDLGNSR; TIDGQQTIIACIESHQFQPK	9	0.378789	0.534104; 0.39172; 0.337976; 0.335376; 0.386409; 0.0654144; 0.337121; 0.390248; 0.378789	9	0.573798	0.589322; 0.584708; 0.554769; 0.573798; 0.541895; 0.527097; 0.50617; 0.675632; 0.589439	11	0.680263	0.790665; 0.748367; 0.635399; 0.680263; 0.876229; 0.655524; 0.64584; 0.655419; 0.590463; 0.758275; 0.776295	0.210371
Capza1;Capza2	12	IQVHYYEDGNVQLVSHK; LLLNNDNLLR	1	0.398688	0.398688	1	0.658521	0.658521	2	0.755279	0.738081; 0.772477	0.248228
Capza2	2	ADLEEQLSDEEK; AYVKEHYPNGVCTVYGK; DIQDSLTVSNEVQTAK; EATDPRPYEAENAIESWR; EGAAHAFAQYNLDQFTPVK; EGAAHAFAQYNLDQFTPVKIEGYEDQVLITEHGDLGNGK; EHYPNGVCTVYGK; EHYPNGVCTVYGKK; EHYSTLHK; EHYTDLK; FIIHAPPGEFNEVFNDVR; FTVTPSTTQVVGILK; ICFKFDHLR; ICFKFDHLRK; IEGYEDQVLITEHGDLGNGK; IEGYEDQVLITEHGDLGNGKFLDPK; IVEAAENEYQTAISENYQTMSDTTFK; TSVETALR; VDGQQTIIACIESHQFQAK	15	0.39449	0.370677; 0.419799; 0.39642; 0.348173; 0.330535; 0.39449; 0.387758; 0.338103; 0.411439; 0.470762; 0.388147; 0.393049; 0.423362; 0.40062; 0.593347	13	0.603142	0.612; 0.599826; 0.520375; 0.597926; 0.603142; 0.578537; 0.86474; 0.536945; 0.345048; 0.634718; 0.608868; 0.657699; 0.604924	12	0.729354	0.729984; 0.781186; 0.775294; 0.596113; 0.726661; 0.695126; 0.670529; 0.739181; 0.728723; 0.65555; 0.78637; 0.814291	0.232007
Capzb	19	DETVSDCSPHIANIGR; DKVVGKDYLLCDYNR; DYLLCDYNR; DYLLCDYNRDGDSYR; DYLLDDGTLVVSGR; GCWDSIHVVEVQEK; IKGCWDSIHVVEVQEK; KLEVEANNAFDQYR; LEVEANNAFDQYR; LVEDMENKIR; QMEKDETVSDCSPHIANIGR; RLPPQQIEK; SDQQLDCALDLMR; SPWSNKYDPPLEDGAMPSAR; STLNEIYFGK; TKDIVNGLR	13	0.403683	0.36543; 0.496984; 0.420736; 0.43933; 0.403683; 0.510356; 0.283606; 0.400968; 0.353178; 0.434348; 0.319473; 0.42911; 0.399233	14	0.617498	0.595354; 0.630823; 0.649071; 0.764007; 0.503329; 0.663959; 0.683564; 0.645405; 0.557465; 0.551914; 0.604174; 0.423573; 0.660475; 0.401161	13	0.761823	0.722219; 0.67213; 0.801126; 0.80602; 0.763875; 0.677459; 0.803991; 0.755608; 0.735828; 0.788223; 0.626018; 0.761823; 0.825854	0.235533
Carhsp1	16	ASQGPVYK; ASQGPVYKGVCK; HETWSGHVISN; LQAVEVVITHLAPGTK; LQAVEVVITHLAPGTKHETWSGHVISN; SKGHGFITPADGGPDIFLHISDVEGEYVPVEGDEVTYK; SSEPPPPPLQPPTHQTSVGLLDTPR	6	0.427467	0.505391; 0.427459; 0.258891; 0.454172; 0.427475; 0.331207	2	0.658871	0.833426; 0.484315	3	0.938013	0.955617; 0.938013; 0.905116	0.29059
Carkd	7	AILTPNHVEFSR; DIPVVIDADGLWLVAQQPALIHSYHK; DMENLFQLVR; IGIVGGCQEYTGAPYFAGISALK; LHALVVGPGLGRDDLLLNNVR; LSQALGNITVVQK; STTTTDMITEVGTAFSR; SYSPELIVHPVLDSSNAVEEVEK; VGADLTHVFCAR	9	0.35957	0.349018; 0.350906; 0.452993; 0.333813; 0.335711; 0.35957; 0.37076; 0.391787; 0.391102	7	0.647791	0.658772; 0.615632; 0.647791; 0.610179; 0.702985; 0.538461; 0.714239	9	0.75684	0.719896; 0.684404; 0.879266; 0.75684; 0.755555; 0.787918; 0.85272; 0.573163; 0.826349	0.241966
Carm1	9	AAAAATAVGPGAGSAGVAGPGGAGPCATVSVFPGAR; ANFWYQPSFHGVDLSALR; LLTIGDANGEIQR; LLTKEQLK; LLTLEVPGVAESRPSVLR	3	0.647179	0.482699; 0.647179; 0.665306	2	0.562009	0.485559; 0.638459	2	0.855596	1.04943; 0.661766	0.327036
Cars	5	ALQEGEGDLSISADR; DDILPELGVR; EQKPPATQLLK; FDENGLPTHDTEGK; FEDHEGLPTVVK; IVDNGYGYASNGSVYFDTAK; IVDPEIALK; IVDQIRPDR; KLFEAQEK; NKDVFIPQDGKK; SILSISDEAAR; TAVIDHHNYDVSDLGQHTLIVADTENLLK; VLEVLQLSDALR; VSEYVPEIVNFVQK; VTWYCCGPTVYDASHMGHAR	12	0.604015	0.623267; 0.60024; 0.551991; 0.58722; 0.621241; 0.592867; 0.637116; 0.603803; 0.711325; 0.60664; 0.485549; 0.604227	7	0.832614	0.802299; 0.852034; 1.03368; 0.780872; 0.684697; 0.832614; 0.866857	5	0.822057	0.470895; 0.903495; 0.822057; 0.967072; 0.697148	0.428948
Cask	15	AKEVLEEISCYPENNDAK; EINGISVANQTVEQLQK; FTSSPGLSTEDLKR; IHEQGLIAILDVEPQALK; ITVYEALNHPWLK; LFEGIIK; QGTLHVGDEIR; QILEALR; YCHDNNIIHR	8	0.359056	0.274353; 0.358876; 0.359237; 0.369916; 0.310996; 0.3721; 0.378009; 0.298502	6	0.599964	0.641078; 0.494968; 0.462883; 0.558849; 0.668298; 0.672737	6	0.742471	0.71286; 0.592552; 0.720183; 0.803126; 0.764759; 0.846047	0.217499
Casp3	9	EDILELMDSVSK; EDILSFLEK; LFIIQACR	2	0.544976	0.639445; 0.450507	3	0.88455	0.88455; 0.714167; 0.884919	2	0.802403	0.778698; 0.826108	0.386464
Casp8	2	IFFIQACQGSNFQK	1	0.672357	0.672357	1	0.833806	0.833806	NA	NA	NA	0.516671
Cat	26	DAILFPSFIHSQK; DAILFPSFIHSQKR; FHYKTDQGIK; FNSANEDNVTQVR; FSTVTGESGSADTVRDPR; FSVEEIIQK; GAGAFGYFEVTHDITR; LFCSLEGLFPASEAR; LGPNYLQIPVNCPYR; NAIHTYTQAGSHMAAK; NFTDVHPDYGAR; NLPVGEAGR; SALEHSVQCAVDVKR	8	0.789338	0.681711; 0.790519; 0.788158; 0.806254; 0.743458; 0.452436; 0.810868; 0.838282	6	0.921191	0.973165; 0.869218; 1.0547; 0.624474; 0.816088; 0.977167	6	1.02188	0.920788; 1.03917; 1.0046; 1.0836; 1.09189; 0.997435	0.653511
Cav1	13	EQGNIYKPNNK; HLNDDVVK; HLNDDVVKIDFEDVIAEPEGTHSFDGIWK; IDFEDVIAEPEGTHSFDGIWK; QVYDAHTK; SGGKYVDSEGHLYTVPIR; YVDSEGHLYTVPIR; YVDSEGHLYTVPIREQGNIYKPNNK	7	0.308241	0.354701; 0.294194; 0.275005; 0.31756; 0.308241; 0.327374; 0.294498	8	0.507712	0.583521; 0.479204; 0.394742; 0.41603; 0.518883; 0.513177; 0.505777; 0.509647	8	0.602165	0.657136; 0.566588; 0.471249; 0.468035; 0.605628; 0.6218; 0.598703; 0.609787	0.158756
Cav1;Cav3	8	EIDLVNR; EIDLVNRDPK; EIDLVNRDPKHLNDDVVK	1	0.257394	0.257394	3	0.430116	0.545252; 0.430116; 0.413861	3	0.552536	0.552536; 0.581181; 0.502793	0.142081
Cav2	3	YVDSSHDRDPHQLNSHLK	1	0.226581	0.226581	1	0.395463	0.395463	1	0.482085	0.482085	0.117945
Cbr1	4	ELLPLIKPQGR; EYGGLDVLVNNAGIAFK; FHQLDIDNPQSIR; FHQLLDDESDPFDILR; IGVTVLSR; ILLNACCPGWVR; LQAEGLSPR; LQAELEEMAKR; SSSRPVALVTGANK; TNFFGTR; VVNVSSMVSLR	8	0.3231	0.267356; 0.337529; 0.303728; 0.344898; 0.335447; 0.305623; 0.310754; 0.362037	10	0.647219	0.574785; 0.663959; 0.644612; 0.826872; 0.649826; 0.630595; 0.643552; 0.627923; 0.675717; 0.670157	11	0.79915	0.755219; 0.809799; 0.79915; 0.932271; 0.817934; 0.77354; 0.772575; 0.191238; 0.825447; 0.794076; 0.82853	0.238959
Cbr1;Cbr3	11	GIGFAITR	1	0.419017	0.419017	1	0.715489	0.715489	1	0.844439	0.844439	0.298515
Cbr4	11	EQDVQSTFQEMEK; GNVGQSAYSATK; HLGPVNFLVNAAGINR; HLGTLNFGGIR; VTAGELGGNHLAFR	4	0.399963	0.377653; 0.434846; 0.404953; 0.394973	1	0.592092	0.592092	4	0.800474	0.776166; 0.811061; 0.801971; 0.798976	0.256339
Cbwd1	5	NQEEENLDFITK; NQELEVVR	1	0.553172	0.553172	NA	NA	NA	1	0.957426	0.957426	0.42504
Cbx3	2	DSDEADLVLAK; KVEEAEPEEFVVEK; LTWHSCPEDEAQ; SLSDSESDDSK; VEEAEPEEFVVEK; WKDSDEADLVLAK	6	0.582636	0.760083; 0.846069; 0.126904; 0.806021; 0.40519; 0.326663	1	1.00018	1.00018	2	0.612278	0.195082; 1.02947	0.365319
Cbx3;Cbx1	6	IIGATDSSGELMFLMK	1	0.726642	0.726642	1	0.948614	0.948614	1	1.02299	1.02299	0.678083
Cc2d1b	2	EQVTLLEAR; SLEAQIIQAR	2	0.559157	0.531879; 0.586435	NA	NA	NA	1	0.977718	0.977718	0.426789
Ccar1	2	LLLPTPTIK; LQLLEEK; TDEDGKTILNLENSNK	3	0.631323	0.631323; 0.703967; 0.623182	NA	NA	NA	1	1.05511	1.05511	0.544415
Ccar2	3	SPAPPLLHVAALGQK; VLLLSSPGLEEFYR; VLLLVDDEYK; VVAQNICQYR	3	0.476905	0.476905; 0.268241; 0.646606	1	0.817517	0.817517	NA	NA	NA	0.336888
Ccdc124	5	AAFTAFEEVQLPR; LKQFEER; LLEEEDSR; TVEDAIAVLSVAEEADRHPER; TVEDAIAVLSVAEEADRHPERR; TVEDLDGLIQQIYR	3	0.775573	0.604884; 0.788516; 0.775573	3	0.97905	0.759932; 0.97905; 1.04647	3	1.01208	1.01208; 0.989359; 1.06178	0.658177
Ccdc170	6	HEEASDEDLILK	NA	NA	NA	1	0.798136	0.798136	1	0.935938	0.935938	0.415543
Ccdc25	14	EVLMDCAHLVK; FPDLAAEK	1	0.644255	0.644255	NA	NA	NA	1	0.517303	0.517303	0.229605
Ccdc30	2	EEQQEAVNSQQQEALR; EEQSQITSQVTGQIGWR; ELELEGLR	2	0.410893	0.326136; 0.49565	NA	NA	NA	1	0.750054	0.750054	0.251394
Ccdc50	3	KLQEEELLATHVDMR; LTIEAER	1	0.613646	0.613646	NA	NA	NA	1	0.441703	0.441703	0.177443
Ccdc53	2	IQQIETTLNILDAK; IQQIIEGK	1	0.607381	0.607381	1	0.770623	0.770623	1	0.810911	0.810911	0.384316
Ccdc58	2	IDASQTCK; IVHELNTTVPTASFAGK; NCIAQTSAVVK; NCIDITGVR; QLYESLMAAHVSR	4	0.436942	0.4466; 0.353796; 0.427285; 0.503056	3	0.570445	0.50889; 0.591947; 0.570445	4	0.697338	0.667797; 0.72688; 0.505416; 0.778905	0.213767
Ccdc6	5	AELEQHLEQEQEFQVNK; AEQEEEFISNTLFK; AEQEEEFISNTLFKK; EKETLAVNYEK; EKIDLENTLEQEQEALVNR; EKIETELR; IDLENTLEQEQEALVNR; IDLETGENR; IDLFDFQR; LASLQQENK; MAQYLEEER; SGGIVISPFR	8	0.576286	0.562899; 0.578876; 0.548492; 0.532383; 0.577417; 0.575155; 0.616329; 0.60968	5	1.01739	0.824939; 1.03603; 0.62328; 1.05797; 1.01739	4	0.9885	0.974645; 0.923894; 1.00235; 1.03029	0.475598
Ccdc91	12	LLDVLDTEK	1	0.532929	0.532929	1	0.96135	0.96135	1	0.976828	0.976828	0.488357
Ccny	2	ENIDDLNMEFNPSDHPR; ENIETVVTGSLDDLVK; SLAEANNLSFPLEPLSR	2	0.255021	0.23244; 0.277603	1	0.524339	0.524339	3	0.616867	0.613995; 0.881294; 0.616867	0.187651
Ccnyl1	3	AQNLEAISR; AQNLKDLAGRLPAGPR; AQNLNPMVDVK; SLADDNNLNFLFAPLSK; SLDIFDER	2	0.423327	0.428888; 0.417765	4	0.618054	0.497105; 0.724225; 0.596471; 0.639637	1	0.779795	0.779795	0.247882
Ccnyl1;Ccny	5	ASTIFLSK	1	0.400688	0.400688	NA	NA	NA	1	0.835535	0.835535	0.277165
Cct2	2	DAALMVTNDGATILK; EAESLIAK; EAESLIAKK; EAESQLVK; EALLSSAVDHGSDEAR; FWQDLMNIAGTTLSSK; GATQQILDEAER; GATSGRPAGERR; GSGNLEAIHVIK; GSGNLEAIHVIKK; GSGNTVAIDLIVQHVHSQLEER; HGINCFINR; IHPQTIISGWR; ILIANTGMDTDKIK; ILKHGINCFINR; ILKHSPESSR; KIHPQTIISGWR; KLGGSLADSYLDEGFLLDKK; LALVTGGEIASTFDHPELVK; LAVEAVLR; LGGSLADSYLDEGFLLDK; LGGSLADSYLDEGFLLDKK; LIEEVMIGEDK; LIHFSGVALGEACTIVLR; LKGSGNLEAIHVIK; LKGSGNLEAI…	31	0.615784	0.615784; 0.604696; 0.631268; 0.620234; 0.614822; 0.59692; 0.536737; 0.63639; 0.625468; 0.577167; 0.632231; 0.634983; 0.600463; 0.540673; 0.587697; 0.639562; 0.603772; 0.602228; 0.666989; 0.626573; 0.636971; 0.565859; 0.563433; 0.566912; 0.619743; 0.627227; 0.60091; 0.627311; 0.629972; 0.586298; 0.621255	27	0.821267	0.842644; 0.821267; 0.845154; 0.974213; 0.839102; 0.81164; 0.572957; 0.842426; 0.904385; 0.816429; 0.820299; 0.651307; 0.849419; 0.821063; 0.93062; 0.499864; 0.814702; 0.801392; 0.568617; 0.8825; 0.821406; 0.782145; 0.868139; 0.762614; 0.841093; 0.845704; 0.700918	26	0.91182	0.891227; 0.921204; 0.915803; 0.922222; 0.886621; 0.991741; 0.930371; 0.910861; 0.949607; 0.830538; 0.401311; 1.02174; 0.95413; 0.888779; 0.484587; 0.828392; 0.912778; 0.96003; 0.924445; 0.397694; 0.92004; 0.896574; 0.941991; 0.898512; 0.89863; 0.838867	0.419118
Cct3	38	ACTILLR; ACVAGTSDAEAVK; AKHTQESCETWGVNGETGTLVDMK; ANVTAIRR; AVAQALEVIPR; EDDVGTGAGLLEIK; EDDVGTGAGLLEIKK; EIQVQHPAAK; ELGIWEPLAVK; EMMLSIINSSITTK; GISDLAQHYLMR; GVMINKDVTHPR; GVMLAVDAVIAELK; IDDIVSGHK; IDDIVSGHKK; IDDIVSGHKKK; IGDEYFTFITDCKDPK; ISTPVDVNNR; IVLLDSSLEYK; IVLLDSSLEYKK; KGDDQNRQTGAPDAGQE; KGESQTDIEITR; KIGDEYFTFITDCKDPK; KIHIDLPNEQAR; KISTPVDVNNR; KVQSGNINAAK; MALDDMISTLK; MALDDMISTL…	33	0.590063	0.637589; 0.571954; 0.58145; 0.575912; 0.587476; 0.564839; 0.571624; 0.62745; 0.590063; 0.598265; 0.599006; 0.606949; 0.580783; 0.487172; 0.608473; 0.551409; 0.594172; 0.631906; 0.538618; 0.561442; 0.623281; 0.596318; 0.614911; 0.595502; 0.6139; 0.517468; 0.587646; 0.618772; 0.580308; 0.594584; 0.526044; 0.581835; 0.603269	24	0.796535	0.8113; 0.821535; 0.786666; 0.768993; 0.802762; 0.781377; 0.753888; 0.830826; 0.770048; 0.932592; 0.764901; 0.800865; 0.816374; 0.824149; 0.833546; 0.543129; 0.819228; 0.820418; 0.792204; 0.71115; 0.841437; 0.791449; 0.785993; 0.757708	25	0.883494	0.930932; 0.297086; 0.883494; 0.41035; 0.854716; 0.949619; 0.876827; 0.775003; 0.963414; 0.907919; 0.870042; 0.914207; 0.910078; 0.861548; 0.895768; 0.797302; 0.72809; 0.826121; 0.929359; 0.946336; 0.819921; 0.98811; 0.860156; 0.893918; 0.886776	0.398289
Cct4	39	AFADAMEVIPSTLAENAGLNPISTVTELR; ALIAGGGAPEIELALR; AQDIEAGDGTTSVVIIAGSLLDSCTK; AYILNLVK; DALSDLALHFLNK; DVEREDIEFICK; EDIEFICK; ETLLNSATTSLNSK; FSNISAAK; GDVTITNDGATILK; GIHPTIISESFQK; GLEILTDMSRPVQLSDR; GLEKPPHLAALVLAR; GSNKLVIEEAER; IDDVVNTR; IDEAVLITWTK; IGLIQFCLSAPK; ITGCTSPGK; KLGGTIDDCELVEGLVLTQK; KLGLVFDDVVGIVEIINSR; KLGVNNISGIEEVNMFTNQGTVIHFNNPK; LGGTIDDCELVEGLVLTQK; LVIEEAER; MIQDGKGDVTITN…	29	0.577489	0.708701; 0.554248; 0.572138; 0.600687; 0.5847; 0.519554; 0.560961; 0.58201; 0.581275; 0.233129; 0.57347; 0.566424; 0.56499; 0.599086; 0.573397; 0.561903; 0.562555; 0.583576; 0.593826; 0.575642; 0.583715; 0.589154; 0.550865; 0.588087; 0.57962; 0.607196; 0.619902; 0.568016; 0.577489	24	0.769225	0.791928; 0.773942; 0.769978; 0.782647; 0.769387; 0.770595; 0.801727; 0.752471; 0.769063; 0.454869; 0.673275; 0.657973; 0.751568; 0.742956; 0.76943; 0.957657; 0.905182; 0.738665; 0.847728; 0.732503; 0.688471; 0.827328; 0.706578; 0.729313	22	0.853033	0.85809; 0.884408; 0.882444; 0.85737; 0.820953; 0.892258; 0.909069; 0.118442; 0.853336; 0.930233; 0.82495; 0.729768; 0.845061; 0.847834; 0.705037; 0.580047; 0.626854; 0.886394; 0.895174; 0.831083; 0.902352; 0.852731	0.362117
Cct5	35	AVTIFIR; AVTKYTSAK; DGDVTITNDGATILSMMDVDHQIAK; DVDFELIK; DVDFELIKVEGK; ESNPALGIDCLHK; ETGANLAICQWGFDDEANHLLLQNGLPAVR; FSELTSEK; FSEPHAR; GVLADGTTRFTCK; GVLCSGHGECHCGECK; HKLDVMSVEDYK; IADGYEQAAR; IAILTCPFEPPKPK; IAIQHLDK; IDDIRKPGESEE; ISDKVLVDINNPEPLIQTAK; LGFAGVVQEISFGTTK; LGFAGVVQEISFGTTKDK; LMGLEALK; LMGSNEGEFK; LMGSNEGEFKAEGNSK; LMVELSK; MIIEEAKR; QQISLATQMVR; SLHDALCVIR; TSLGPNGLDK; VINSCHR…	23	0.58944	0.632556; 0.582568; 0.606887; 0.587765; 0.556797; 0.606655; 0.632218; 0.58768; 0.462553; 0.58944; 0.548736; 0.505904; 0.59799; 0.53564; 0.603615; 0.611696; 0.611379; 0.613706; 0.598796; 0.620032; 0.495978; 0.503328; 0.564858	17	0.792768	0.832855; 0.302252; 0.801057; 0.781655; 0.889897; 0.625482; 0.851209; 0.615712; 0.817166; 0.731949; 0.768356; 0.690064; 0.824539; 0.836293; 0.792768; 0.845778; 0.657493	21	0.914726	0.968097; 0.344074; 0.917443; 0.913194; 0.914726; 0.839329; 0.864435; 0.29288; 0.917727; 1.10588; 0.910916; 0.94863; 0.933477; 1.05459; 0.918636; 0.932649; 0.884435; 0.902319; 0.905132; 0.960229; 0.678637	0.378708
Cct6a	31	ALQFLEQVK; ALQFLKEQR; AQAALAVNISAAR; DGNVLLHEMQIQHPTASLIAK; EGIVALRR; EMDRETLIDVAR; ETLIDVAR; GIDPFSLDALAK; GLQDVLR; GPNKHTLTQIK; GPNVCGSR; HKSETDTSLIR; HKTFVEK; IITEGFEAAK; IITGGAAAQDGR; TEVNSGFFYK; VATAQDDITGDGTTSNVLIIGELLK; VATFHDCEDAAR; VCGDSDKGFVVINQK; VLAQNSGFDLQETLVK	15	0.616079	0.616079; 0.67348; 0.59172; 0.631037; 0.62492; 0.597002; 0.572814; 0.642077; 0.585114; 0.625917; 0.600416; 0.637878; 0.590952; 0.632515; 0.593248	11	0.814591	0.736306; 0.833376; 0.792467; 0.814591; 0.777098; 0.847544; 0.783869; 0.840854; 0.789142; 0.891521; 0.816495	17	0.929856	0.929856; 0.82229; 0.921838; 0.864993; 0.936851; 0.855815; 0.948311; 0.97732; 0.115741; 0.965717; 0.98389; 0.94875; 0.969006; 0.908118; 1.08143; 0.917571; 0.926965	0.436008
Cct6a;Cct6b	20	GFVVINQK; GLVLDHGAR; GLVLGIYAK; MLVSGAGDIK; MLVSGAGDIKLTK; QADLYISEGLHPR	5	0.617371	0.617371; 0.668347; 0.613631; 0.670652; 0.574703	3	0.804417	0.723285; 0.82799; 0.804417	4	0.935811	0.996044; 0.936405; 0.876673; 0.935217	0.460391
Cct7	6	ALEIIPR; ATISNDGATILK; CAMTALSSK; DMFCAGR; DMFCAGRVPEEDLK; DMFCAGRVPEEDLKR; EGTDSSQGIPQLVSNISACQVIAEAVR; GGAEQFMEETER; GKATISNDGATILK; IKEIAVTVK; INALTAASEAACLIVSVDETIKNPR; LLDVVHPAAK; LPIGDVATQYFADR; QLCDNAGFDATNILNK; QLCDNAGFDATNILNKLR; QQLLIGAYAK; QVKPYVEEGLHPQIIIR; SLHDAIMIVRR; SQDAEVGDGTTSVTLLAAEFLK; TATQLAVNK; TCTIILR; VILSKLPIGDVATQYFADR; YNFFTGCPK	22	0.588511	0.606253; 0.6222; 0.696804; 0.610379; 0.586589; 0.55389; 0.559704; 0.619859; 0.647751; 0.596742; 0.590433; 0.577756; 0.558089; 0.601514; 0.56042; 0.650545; 0.541284; 0.573215; 0.516698; 0.62674; 0.549103; 0.575966	14	0.823324	0.811323; 0.86436; 0.830806; 0.822974; 0.893032; 0.823674; 0.808927; 0.781669; 0.834135; 0.7527; 0.882184; 0.803769; 0.842341; 0.816054	12	0.920703	0.714977; 0.912531; 0.923851; 0.93426; 0.748458; 0.932399; 0.914787; 0.963619; 0.920194; 0.903101; 0.931402; 0.921212	0.436789
Cct8	23	AHEILPELVCCSAK; AIAGTGANVIVTGGK; ALAENSGVK; APGFAQMLK; APGFGDNR; AVDDGVNTFK; DMLEASILDTYLGK; DMLEQLLK; DVDEVSSLLR; EDGAISTIVLR; FAEAFEAIPR; GEENLMDAQVK; GSTDNLMDDIER; HFSGLEEAVYR; IAVYSCPFDGMITETK; ILGSGIYSSSVLHGMVFKK; LATNAAVTVLR; LFVTNDAATILR; LFVVPTDESQAR; LVPGGGATEIELAK; LVPGRHDIAFVEFENDGQAGAAR; LYSVHQEGNK; LYSVHQEGNKNVGLDIEAEVPAVK; NLRDVDEVSSLLR; NVGLDIEAEVPAVK; QITSYGETCPGLEQYAIK; QITSYGETC…	27	0.584959	0.613422; 0.566142; 0.57111; 0.556069; 0.565803; 0.583836; 0.633606; 0.587952; 0.570963; 0.607659; 0.611439; 0.598941; 0.65441; 0.617152; 0.618233; 0.567979; 0.59177; 0.554069; 0.619613; 0.52939; 0.580889; 0.584718; 0.722168; 0.578557; 0.584959; 0.62941; 0.428509	24	0.814401	0.749036; 0.813788; 0.815013; 0.795366; 0.821342; 0.800841; 0.882595; 0.853442; 0.842236; 0.833146; 0.840758; 0.841265; 0.84024; 1.01424; 0.778611; 0.725664; 0.786265; 0.856856; 0.856969; 0.770917; 0.798755; 0.7985; 0.656553; 0.520971	18	0.918139	0.930904; 0.924088; 0.913701; 0.759649; 0.926276; 0.922577; 0.954775; 0.962627; 0.683227; 0.949517; 0.956028; 0.951222; 0.852742; 0.888357; 0.876423; 0.8963; 0.905181; 0.518824	0.418738
Cd151	32	DHASNIYK; YHQSGHEGVSSAVDK	2	0.67322	0.678787; 0.667653	NA	NA	NA	2	1.02751	1.02329; 1.03173	0.585239
Cd2ap	2	GIGFGDIFK; GIGGEWLTK; SNLEVEIAK; SVDLFKK; VNTAAFLTPLELK	2	0.611063	0.596041; 0.626084	2	0.711138	0.741787; 0.680488	2	0.989713	1.0486; 0.930822	0.416352
Cd44	3	KPSELNGEASK; LVINGGNGTVEDRKPSELNGEASK; NLQSVDMK; SQEMVHLVNKEPSETPDQCMTADETR	4	0.648626	0.688367; 0.867735; 0.608886; 0.532492	1	0.792555	0.792555	1	0.859285	0.859285	0.525605
Cd47	4	NVEAQSTEEMFVK	1	0.35635	0.35635	NA	NA	NA	1	0.704211	0.704211	0.209331
Cd9	3	AIHMALDCCGIAGPLEQFISDTCPK; AIHMALDCCGIAGPLEQFISDTCPKK; ELQEFYK; ELQEFYKDTYQK	2	0.318656	0.197251; 0.440061	4	0.388074	0.431294; 0.344855; 0.240267; 0.568196	2	0.635591	0.591755; 0.679427	0.147177
Cda	2	AQERPSCAVEPEHVQR; IFSGCNIENACYPLGVCAER; TVQELLPASFGPEDLQK	3	0.550319	0.525053; 0.55662; 0.550319	1	0.76595	0.76595	NA	NA	NA	0.385798
Cdc123	3	DFVDLSTGEDAHKLIDFLK; DYTQYYDHISK; EHVVAASK	2	0.682288	0.509419; 0.855156	1	0.907188	0.907188	NA	NA	NA	0.576681
Cdc37	2	CIDSGLWVPNSK; CIELDER; DVQMLQDAISK; DVQTPFLVELEVLDGHEPDGGQR; ELEVAESDGQVELER; LGPGGLDPVEVYESLPEELQK; LGPGVSDICK; LKELEVAESDGQVELER; LRAEAQQLRK; NMPWNVDTLSK; YELEAFK	8	0.667112	0.658656; 0.710002; 0.201992; 0.432041; 0.675567; 0.70285; 0.630123; 0.68749	4	0.850056	0.695257; 0.949899; 0.750213; 0.954151	4	0.990459	0.573375; 0.980542; 1.03247; 1.00038	0.438165
Cdc42	11	DDPSTIEK; EKWVPEITHHCPK; EKYDYVGR; GLKNVFDEAILAALEPPEPK; NKQKPITPETAEK; NVFDEAILAALEPPEPK; QKPITPETAEK; TPFLLVGTQIDLR; TPFLLVGTQIDLRDDPSTIEK; WVPEITHHCPK; YVECSALTQK; YVELFLNSTAGASGGAYEHR	8	0.45735	0.453247; 0.430929; 0.430803; 0.442857; 0.512362; 0.532994; 0.461454; 0.530208	11	0.707701	0.707701; 0.713257; 0.475961; 0.70134; 0.641419; 0.708074; 0.762337; 0.705976; 0.693201; 0.786446; 0.866987	12	0.922925	0.850533; 0.957122; 0.893675; 0.993664; 0.822639; 0.970947; 1.02032; 0.354818; 1.06226; 0.455048; 0.891201; 0.952175	0.313796
Cdc42bpb	12	ALQEFSELNER; ALQEGDLVSSR; DEEFAVSSVLASDVIHATR; DEEFAVSSVLASDVIHATRR; DSSLAFESK; ELLEEMQSLR; EVHDSESHQLALQK; FVFKVPEEER; HAFFEGLNWENIR; IAILLCGR; KLQESTQTVQSLHGSTR; LEDAAAEASK; LFLYDLPEGK; QGGRGPGAASEHQQEISK; QGYACEVCAFSCHVSCK; QLEDELQDLASKK; SFPSPTQCSHCTSLMVGLIR; STQPGVVASQVLDLR; VYQIELAPK; VYRDDIGR; VYREELK	14	0.48672	0.46996; 0.50627; 0.52424; 0.478303; 0.471014; 0.504067; 0.506514; 0.501122; 0.43893; 0.495138; 0.497328; 0.467544; 0.412618; 0.459573	8	0.770216	0.79788; 0.76431; 0.830826; 0.613835; 0.774712; 0.76572; 0.812992; 0.738453	12	0.894044	0.953667; 0.896137; 0.899153; 0.857478; 0.909944; 0.875134; 0.908785; 0.438179; 0.900677; 0.873139; 0.89195; 0.583186	0.327642
Cdc42bpb;Cdc42bpg	21	LELQSALEAEIR; LELSENR	1	0.492486	0.492486	1	0.750229	0.750229	2	1.00949	1.08208; 0.93691	0.407725
Cdc42ep4	2	AGDEFVEK; AGDIALLYLQEIER; AGDLEGGK; AGDLGVDLTSK; AGDLSNELVR; AGDLVFAK	NA	NA	NA	4	0.6558	0.654221; 0.657378; 1.10262; 0.578637	5	0.809647	0.514865; 0.855316; 0.809647; 1.09561; 0.681191	0.302253
Cdc42;Rhoq;Rac1;Rac3;Rac2;Rhog	6	CVVVGDGAVGK	NA	NA	NA	1	0.680049	0.680049	1	0.779192	0.779192	0.269838
Cdc73	6	NIFAILQSVK	NA	NA	NA	1	1.03242	1.03242	1	1.03375	1.03375	9.37599
Cdh13	3	TLEGPVPLEVIVIDQNDNRPIFR	1	0.180214	0.180214	NA	NA	NA	1	0.572292	0.572292	0.130907
Cdipt	4	MIDLSGNPVLR	1	0.455738	0.455738	NA	NA	NA	1	0.877404	0.877404	0.321646
Cdk5	5	DLLQNLLK; VRLDDDDEGVPSSALR	2	0.473183	0.496107; 0.450259	1	0.776759	0.776759	1	0.92236	0.92236	0.348889
Cdk5rap3	2	DAGADKIDWGDDAAAASEITVLETGTEAPEGVAR; LDLLLEK; LDLMDEGTDAR	2	0.584622	0.518467; 0.650777	1	0.806267	0.806267	NA	NA	NA	0.431391
Cds2	2	AETAPLPTSVDDTPEVLNR	1	0.273947	0.273947	1	0.586344	0.586344	NA	NA	NA	0.197956
Cemip;Tmem2	14	AEVGLLTR	1	0.412003	0.412003	NA	NA	NA	1	0.486923	0.486923	0.145427
Cep170	2	AQSTEKHQEQAATSSTHHR; DTEAVMAFLEAK; FGYDTNLFTVVR; SVDSRPQPAEHPDHLTITR; WVSQWASLAANHTR; WVTALELAK; WVTFMLK	5	0.753324	0.785076; 0.745372; 0.766639; 0.644874; 0.753324	1	0.857557	0.857557	1	0.559692	0.559692	0.621405
Cep55	7	LELDQLEVR; LELEAAQK	NA	NA	NA	1	0.765505	0.765505	1	1.09782	1.09782	0.480559
Cers6	4	VFTAITKHPDEK; VFTGVVTK	1	0.821362	0.821362	NA	NA	NA	1	0.995596	0.995596	0.86154
Cfl1;Cfl2	26	YALYDATYETK	1	0.566574	0.566574	1	0.765017	0.765017	1	0.870272	0.870272	0.380495
Cfl2	3	ASGVTVNDEVIK; ASGVTVNDEVIKVFNDMK; AVLFCLSDDKR; FTGIKHEWQVNGLDDIKDR; FTGSEIR; HEWQVNGLDDIKDR; KAVLFCLSDDKR; KEDLVFIFWAPESAPLK; LLPLNDCR; QIIVEEAK; QILVGDIGDTVEDPYTSFVK; QIMKEIQEHK	9	0.451658	0.475987; 0.443706; 0.430164; 0.45524; 0.443232; 0.37167; 0.451658; 0.495546; 0.452825	10	0.678586	0.634368; 0.681135; 0.798379; 0.692744; 0.683791; 0.65229; 0.676036; 0.654106; 0.688288; 0.636111	9	0.772067	0.851524; 0.798817; 0.89874; 0.468678; 0.579463; 0.772067; 0.792945; 0.742805; 0.768992	0.268175
Cgnl1	12	CESEVQQLEEALVHAR; DLQDQLSEMHDELDSTKR; DLQEEPAPVRK; GALIEELLQAK	2	0.821236	0.744402; 0.898069	1	0.848407	0.848407	2	1.03102	0.94189; 1.12015	0.813564
Chchd3	4	AAANEQLTR; KQDAFYK; KQDAFYKEQLAR; KQDLVELYLTNCEK; LSENVIDR; QNTQQTLSCSALASQYMHCVNHAK; RVAEELALEQAKK; VAEELALEQAK; VAEELALEQAKK; YEYHPVCADLQTK; YSSVYGASVSDEDLK	7	0.38432	0.38432; 0.390942; 0.394002; 0.404404; 0.311655; 0.38347; 0.376831	6	0.597002	0.634118; 0.507687; 0.639441; 0.624707; 0.569298; 0.558356	8	0.709285	0.740934; 0.630518; 0.771409; 0.688505; 0.668345; 1.02449; 0.698776; 0.719794	0.227629
Chchd6	11	ASLTHEQQQSAR; LSESVVNR	2	0.437394	0.431411; 0.443378	1	0.775205	0.775205	NA	NA	NA	0.315771
Chd4	2	AFSTSVSK; FAEVECLAESHQHLSK; FAEVYFAQSQQK	1	0.879431	0.879431	NA	NA	NA	2	0.795661	0.824976; 0.766347	0.960482
Chd4;Chd5;Chd3	3	AYVSLFMR; FGTEELFK; LLEQALVIEEQLRR; QELDDILK; QELEAELAK; VAQYVVR	3	0.860464	0.849868; 0.860464; 0.874388	1	0.46166	0.46166	2	0.894126	1.12915; 0.6591	0.758759
Chmp1a	6	ALSAMDLQK; ALSDADVQK; KKNEGVNWLR; VQTAVTMK	2	0.681308	0.712817; 0.649799	3	0.993874	0.998976; 0.993874; 0.953485	1	1.0436	1.0436	0.657762
Chmp1b2;Chmp1b1	4	IHAENAIR; VQTAVTMGK	2	0.682434	0.688095; 0.676773	2	0.981559	1.01315; 0.949969	1	1.03951	1.03951	0.640332
Chmp2a	2	AEATASALADADADLEER; SNNSMAQAMK	2	0.761008	0.754547; 0.767469	1	1.02775	1.02775	1	1.09269	1.09269	0.766745
Chmp2b	2	SLPSASTSK; TLQTMQNFQK; TLQVQAAQFAK; TLRGHLAK; TLRNDNSSR	2	0.671032	0.67226; 0.669804	NA	NA	NA	3	0.785676	0.896591; 0.785676; 0.700968	0.417429
Chmp3	5	EVCVVLAK; NQLAVLR	2	0.64479	0.632515; 0.657064	2	0.944845	0.90272; 0.986971	1	1.02715	1.02715	0.573859
Chmp4b	2	EALENANTNTEVLK; GGPTPQEAIQR; GGPVILADEIK; KIEQELTAAK; KIEQELTAAKK; KIEVNNATAR; KQEFLEK; KQEGTPEGLYL; LRDTEEMLSK; LRDVTHSTMNVVWEPVLGK; QLAQIDGTLSTIEFQR	7	0.68264	0.672067; 0.665708; 0.723022; 0.683664; 0.68264; 0.679004; 0.720389	4	0.982499	0.964146; 1.00085; 1.02196; 0.800337	3	1.03237	1.03237; 1.04152; 0.744754	0.599673
Chmp4b;Chmp4c	11	AALQALKR	NA	NA	NA	1	1.03903	1.03903	1	1.03707	1.03707	9.57003
Chordc1	2	ALLCYNR; ELSELKPK; FDPEANSDDACTYHPGVPVFHDALK; TTDFSDFLSIVGCTK; TYQGLQSLEEVCVYHSGVPIFHEGMK	3	0.703352	0.709277; 0.703352; 0.584269	3	0.955042	0.980862; 0.955042; 0.934159	NA	NA	NA	0.59479
Chp1	5	DEELEEIKK; DELLQVLR; EDFQRIPELAINPLGDR; ETGFSHSQITR; ETGQQIGDEVR; IINAFFSEGEDQVNFR; TIQEADQDGDSAISFTEFVK; TLAHFRPIEDNEK	4	0.566527	0.568538; 0.596985; 0.493063; 0.564517	3	0.87114	0.827752; 0.87114; 0.933734	5	0.913663	0.432664; 0.913663; 0.927888; 0.873924; 0.968227	0.396243
Chtop	3	ASMQQQQQLASAR; EQLDNQLDAYMSK	2	0.797622	0.787198; 0.808047	1	1.04183	1.04183	1	1.02323	1.02323	0.839572
Ciao1	2	CICTLSGFHTR; CIDHYTK; QAHSQDVNCVAWNPK; VFEEDPGSDPQQPTFSLTAHLR	3	0.731824	0.825126; 0.598925; 0.731824	1	0.798111	0.798111	NA	NA	NA	0.596051
Ciapin1	4	EALSPEEVQSVQEHLGYHSDSLR; NCTCGLAEELER; NCTIVSPDAGGAK; SSSVKPVVDPAAAK	3	0.752279	0.723932; 0.8067; 0.752279	NA	NA	NA	1	0.756506	0.756506	0.685909
Cirbp	4	GFGFVTFENIDDAK; GFGFVTFENSADADR	1	0.530979	0.530979	1	0.993228	0.993228	NA	NA	NA	0.495096
Cisd1	2	VVHAFDMEDLGDK; VVHFLGR	1	0.464995	0.464995	1	0.692027	0.692027	1	0.903134	0.903134	0.320722
Cisd2	2	DSLINLK; VVNEINIEDLCLTK	2	0.608436	0.611334; 0.605538	1	0.865284	0.865284	NA	NA	NA	0.475908
Ckap5	57	EFQQYLPVVMGPLMK; EGLDEVAGIINEAK; GDDSEWLKLPVDQK; MQHITGLTVK; NAALNTIVTVYNVHGDQVFK; SLSGHPEAAQMVR	3	0.688512	0.773843; 0.688512; 0.416007	1	0.572827	0.572827	4	0.973967	1.06577; 0.927245; 0.950156; 0.997779	0.447145
Ckb	6	FCTGLTQIETLFK; FCTSAADLK; FSEVLKR; GFCLPPHCSR; GIWHNDNK; GTGGVDTAAVGGVFDVSNADR; HGGYQPSDEHK; HGGYQPSDEHKTDLNPDNLQGGDDLDPNYVLSSR; LAVEALSSLDGDLSGR; LAVEALSSLDGDLSGRYYALK; LEQGQAIDDLMPAQK; LLIEMEQR; LRFPAEDEFPDLSSHNNHMAK; LRGEAPQNAPR; NYEFMWNPHLGYILTCPSNLGTGLR; PFSNSHNTQK; SMTEAEQQQLIDDHFLFDKPVSPLLLASGMAR; SMTLEIR; TDLNPDNLQGGDDLDPNYVLSSR; TFLVWINEEDHLR; TFNCGIGAALVVSKDQAEQVLHDVR; VLTPELYAELR	15	0.393484	0.390244; 0.46011; 0.413015; 0.409259; 0.350852; 0.249773; 0.408; 0.383762; 0.474897; 0.332095; 0.463413; 0.402246; 0.305869; 0.362168; 0.393484	10	0.659372	0.634867; 0.716211; 0.68768; 0.53665; 0.714747; 0.567374; 0.716066; 0.654985; 0.507307; 0.663758	15	0.826957	0.82172; 0.591464; 0.850254; 0.786293; 0.643646; 0.826957; 0.973534; 1.04556; 0.92832; 0.808819; 0.702704; 0.891051; 0.849717; 1.02759; 0.805557	0.266906
Clasp1	22	DVPIDHSDLVADLLK; EGAGAVDEEDFIK; LQVGQELIDYFSDR; MESCLAQVLQK	4	0.772239	0.751423; 0.793055; 0.810735; 0.429797	1	1.08436	1.08436	1	1.05081	1.05081	0.641434
Clasp1;Clasp2	4	EGLLGLQNLLK; VLCPIIQTADYPINLAAIK	2	0.725369	0.767263; 0.683474	1	1.0305	1.0305	1	1.06397	1.06397	0.702665
Clic1	2	AEEQPQVELFVK; EEFASTCPDDEEIELAYEQVAR; FLDGNELTLADCNLLPK; FLDKAVELNMISLKGHR; GFTIPEAFR; KFLDGNELTLADCNLLPK; KFLPLFDR; LAALNPESNTSGLDIFAK; LAALTAADRVPWAK; LHIVQVVCK; LHIVQVVCKK; NSNPALNDNLEK; VLDNYLTSPLPEEVDETSAEDEGISQR; VLDNYLTSPLPEEVDETSAEDEGISQRK; YLSNAYAR; YRGFTIPEAFR	12	0.439607	0.416283; 0.424189; 0.434904; 0.461317; 0.443675; 0.442238; 0.504091; 0.507777; 0.417931; 0.422526; 0.506903; 0.436975	13	0.708242	0.688673; 0.704011; 0.849573; 0.684079; 0.726629; 0.692943; 0.708242; 0.37127; 0.761621; 0.786872; 0.628485; 0.813631; 0.782435	13	0.833297	0.376877; 0.838867; 0.820392; 0.891563; 0.956465; 0.833297; 0.431556; 0.908174; 0.752409; 0.824324; 0.81686; 0.948936; 0.898224	0.291127
Clic4	16	ALSMPLNGLK; DEFTNTCPSDK; DEFTNTCPSDKEVEIAYSDVAK; EEDKEPLIELFVK; EVEIAYSDVAK; EVEIAYSDVAKR; FLDGDEMTLADCNLLPK; GMTGIWR; IEEFLEEVLCPPK; LDEYLNSPLPDEIDENSMEDIK; LDFEEFMK; LSPKHPESNTAGMDIFAK; NSRPEANEALER; RFLDGDEMTLADCNLLPK; YLTNAYSR	14	0.558557	0.601276; 0.582951; 0.545847; 0.550784; 0.592751; 0.611061; 0.517979; 0.623706; 0.509491; 0.481844; 0.484791; 0.56633; 0.548084; 0.624709	7	0.878502	0.875444; 0.878502; 0.878871; 0.467668; 0.913095; 0.834185; 0.932683	8	0.879609	0.570006; 0.932135; 0.479544; 0.827083; 0.979484; 1.00839; 0.623582; 0.98472	0.388472
Clint1	15	EATNDDPWGPSGQLMGEIAK; EHIYDLR; EHKAFGENAVVQLISLQK; ELVEFAQDDDR; ELVEFAQDDDRLR; HIHITQATETTTTR; QDAFANFANFSK; SLENYHFVDEHGKDQGINIR	6	0.752112	0.673405; 0.758873; 0.754324; 0.920742; 0.7499; 0.749518	3	1.05212	0.616113; 1.08229; 1.05212	2	1.01822	1.0297; 1.00673	0.720167
Clip1	8	AAQTQQVDLQPQAWPPPDTQVR; ASGPPSSETQEEFVDDFR; ATSHVGEIEQELALAR; EEQFNVLSSELEK; EKTETLASLEDTK; EKTKEQLAALR; GIGTDSAEFAELK; GIGTNEQAIIDVLTK; KVQAEDEANGLQAAPGR; KVQEELEGLQK; SVEELQLK; SVEETLR; TKHEEILQNLQK; TKIDWNK	7	0.686048	0.614807; 0.703607; 0.738644; 0.683384; 0.688163; 0.686048; 0.589457	4	0.653048	0.671678; 0.634418; 1.01448; 0.614856	8	0.800576	1.03102; 1.01491; 0.748276; 0.581051; 1.04037; 0.695104; 0.80984; 0.791313	0.430624
Clip2	2	AAEVGDDFLGDFVVGER; AAFADLDLR; ATLPDADKER	1	0.682288	0.682288	2	0.627993	0.799373; 0.456613	2	0.738131	0.915485; 0.560776	0.280222
Clpp	2	AYDIYSR; GQATDIAIQAEEIMK; GQAVDYDGSR; QSLQVIESAMER	3	0.448376	0.449691; 0.430741; 0.448376	3	0.733889	0.733889; 0.707552; 0.811357	2	0.80901	0.828655; 0.789364	0.311337
Clta	4	ELEEWYAR; LCDFNPK; LEALDANSR; LEALDANSRK; LQSEPESIRK	3	0.566236	0.562133; 0.566236; 0.579638	2	0.885098	0.88109; 0.889106	5	0.991962	1.01274; 0.952028; 0.991962; 0.640749; 1.04116	0.449377
Cltb	5	DLEEWNQR; EETPGTEWEK; LQELDAASKVTEQEWR; LTQEPESIR; LTQEPESIRK; QSEQVEK; VAQLCDFNPK	7	0.425551	0.447349; 0.403985; 0.438212; 0.41276; 0.396929; 0.464209; 0.425551	5	0.679524	0.707234; 0.651752; 0.688369; 0.639955; 0.679524	4	0.883825	0.905682; 0.861968; 0.918547; 0.545689	0.278153
Cltc	7	ADDPSSYMEVVQAANASGNWEELVK; AHIAQLCEK; AHTMTDDVTFWK; ALEHFTDLYDIK; ALEHFTDLYDIKR; ALEHHRSEIQAEQDRK; ANVPNKVIQCFAETGQVQK; AQILPIR; ARESYVETELIFALAK; AVNYFSK; AVPFQNAVLNVK; AYEFAER; CNEPAVWSQLAK; DAMQYASESK; DPHLACVAYER; DPHLNKDLAFTLEER; EAIDSYIK; EDKLECSEELGDLVK; EHLELFWSR; ENPYYDSR; ESNCYDPER; ESYVETELIFALAK; EYLTKVDKLDASESLR; FLRENPYYDSR; FNALFAQGNYSEAAK; FQEHLQLQNLGINPANIGFSTLTMESDK; FQEHLQLQNLG…	69	0.407885	0.380671; 0.430245; 0.388233; 0.406947; 0.398033; 0.362956; 0.380931; 0.407688; 0.430783; 0.428689; 0.404045; 0.456522; 0.3755; 0.451183; 0.433351; 0.42036; 0.428578; 0.37493; 0.412635; 0.314345; 0.388884; 0.410864; 0.374566; 0.36694; 0.411578; 0.422796; 0.500574; 0.413851; 0.387859; 0.391483; 0.325868; 0.441728; 0.393778; 0.410509; 0.411605; 0.366648; 0.432759; 0.368862; 0.43089; 0.411848; 0.416…	61	0.633793	0.615926; 0.649921; 0.630646; 0.652127; 0.381966; 0.607633; 0.66596; 0.660746; 0.623202; 0.646744; 0.578561; 0.637621; 0.645764; 0.718664; 0.627999; 0.62106; 0.632966; 0.616513; 0.631101; 0.524401; 0.609934; 0.841847; 0.626538; 0.61654; 0.581012; 0.707813; 0.655055; 0.657996; 0.659159; 0.602442; 0.749858; 0.644035; 0.572629; 0.673275; 0.615258; 0.597556; 0.633793; 0.449159; 0.60317; 0.590812; 0.6…	67	0.766549	0.677723; 0.765757; 0.768359; 0.767841; 0.704668; 0.755837; 0.788969; 0.747272; 0.785398; 0.763313; 0.712544; 0.68259; 0.780317; 0.721529; 0.797536; 0.745049; 0.746686; 0.759058; 0.735233; 0.606001; 0.75529; 0.728822; 0.813739; 0.763756; 0.815861; 0.768142; 0.947117; 0.729473; 0.795585; 0.717407; 0.724359; 0.798177; 0.854716; 1.00616; 0.757401; 0.86823; 0.717841; 0.803311; 0.748185; 0.797594; 0.7…	0.252263
Cmas	5	AALDELGR; EEGYDSVFSVVR; EVAYLGNEVSDEECLKR; LLVDADNCLHR	NA	NA	NA	2	0.751071	0.638754; 0.863388	3	0.729098	0.636544; 0.729098; 1.0193	0.301387
Cmpk1	4	FLIDGFPR; IQTYLESTKPIIDLYEEMGK; IVPVEITISLLKR; KNPDSQYGELIEK; SVDEVFGEVVK; SVDFYWLR; YGYTHLSAGELLR	5	0.404776	0.40972; 0.353784; 0.365301; 0.418388; 0.404776	5	0.630215	0.640884; 0.464093; 0.636334; 0.623306; 0.630215	6	0.759573	0.755254; 0.237721; 0.728486; 0.763892; 0.83086; 0.808376	0.217224
Cmtm7	2	SHGSGLVR; SHGVLGLYR	1	0.370095	0.370095	1	0.609059	0.609059	2	0.760527	0.718768; 0.802285	0.23585
Cnbp	2	CGESGHLAK; CGETGHVAINCSK; CYSCGEFGHIQK; DCDLQEDEACYNCGR; EQCCYNCGKPGHLAR; GFQFVSSSLPDICYR; GGHIAKDCKEPK; GGHLCSCAR; SSNECFK; TSEVNCYR	8	0.794059	0.769681; 0.777728; 0.790106; 0.837303; 0.849325; 0.383728; 0.832706; 0.798012	8	1.01674	1.01687; 1.01662; 1.08134; 0.875537; 1.03776; 0.944718; 1.01611; 1.04021	4	1.06444	1.0826; 1.05059; 0.92542; 1.07828	0.758734
Cnn1	15	DGIILCEFINK; DGIILCEFINKLQPGSVK; EWIEGVTGR; EWIEGVTGRR; FASQQGMTAYGTR; FASQQGMTAYGTRR; GASQAGMTAPGTK; GASQAGMTAPGTKR; GMTVYGLPR; GPAYGLSAEVK; IGNNFMDGLK; IGNNFMDGLKDGIILCEFINK; KVNESTQNWHQLENIGNFIK; LGTDQPLDQATISLQMGTNK; LGTDQPLDQATISLQMGTNKGASQAGMTAPGTK; LGTDQPLDQATISLQMGTNKGASQAGMTAPGTKR; LGTEEISPR; NIIGLQMGTNK; NIIGLQMGTNKFASQQGMTAYGTR; NKLAQKYDHQR; RIGNNFMDGLK; RIGNNFMDGLKDGIILCEFINK; SSAHFNR…	23	0.355292	0.359389; 0.289374; 0.369117; 0.355292; 0.378654; 0.348458; 0.342629; 0.364183; 0.301588; 0.384691; 0.349577; 0.320924; 0.291489; 0.307949; 0.369849; 0.372498; 0.366511; 0.356479; 0.379002; 0.339594; 0.355761; 0.187738; 0.303694	23	0.463665	0.459753; 0.397686; 0.471089; 0.480239; 0.436952; 0.558138; 0.41803; 0.470005; 0.40878; 0.417903; 0.506586; 0.463665; 0.395629; 0.387999; 0.517531; 0.475184; 0.476157; 0.468129; 0.585731; 0.470708; 0.437064; 0.450626; 0.411331	20	0.516188	0.526391; 0.491784; 0.533634; 0.51905; 0.538278; 0.482201; 0.484286; 0.517275; 0.573194; 0.50666; 0.517614; 0.488828; 0.406688; 0.669984; 0.543811; 0.515101; 0.540114; 0.500507; 0.513322; 0.444594	0.147526
Cnn2	27	AGQCVIGLQMGTNK; CASQSGMTAYGTR; CASQSGMTAYGTRR; CASQVGMTAPGTR; CASQVGMTAPGTRR; CDNSSMSLQMGYTQGANQSGQVFGLGR; DGVILCTLMNK; GLKDGVILCTLMNK; GLQSGVDIGVK; LGTDKCDNSSMSLQMGYTQGANQSGQVFGLGR; LLSKYDPQKEAELR; LQPGSVPK; NFDDATMK; NHILPPMDHCTISLQMGTNK; RHIYDTK; RHLYDPK; SMQNWHQLENLSNFIK; SSTQFNKGPSYGLSAEVK; SWIEGLTGLSIGPDFQK; TKGLQSGVDIGVK; YDPQKEAELR; YDPTIEDFYR	20	0.363177	0.378079; 0.383249; 0.394534; 0.368276; 0.36061; 0.431773; 0.364708; 0.367201; 0.515762; 0.363013; 0.302426; 0.310649; 0.36826; 0.319339; 0.356955; 0.346525; 0.336456; 0.322401; 0.363341; 0.333595	19	0.495387	0.522353; 0.544415; 0.560943; 0.495387; 0.493917; 0.501393; 0.494209; 0.53939; 0.490306; 0.418172; 0.428422; 0.515988; 0.452021; 0.518953; 0.496194; 0.463799; 0.460891; 0.504424; 0.45596	20	0.630495	0.64127; 0.643428; 0.659486; 0.697974; 0.637739; 0.619359; 0.718192; 0.69352; 0.539231; 0.551663; 0.637378; 0.577724; 0.670504; 0.620508; 0.623611; 0.585007; 0.58882; 0.616718; 0.555861; 0.834407	0.179751
Cnn2;Cnn3	22	GPSYGLSAEVK	1	0.358691	0.358691	1	0.566622	0.566622	1	0.647964	0.647964	0.196996
Cnn3;Cnn1	18	LQPGSVKK	1	0.378222	0.378222	1	0.513173	0.513173	1	0.619299	0.619299	0.182329
Cnrip1	7	DHCQWGSPFSVIEYECKPNETR; VVYTGIYDTEGVAPTK	2	0.273979	0.214448; 0.333511	2	0.433822	0.352698; 0.514945	2	0.709328	0.57818; 0.840476	0.170925
Coasy	2	ILTDIVWPVIAK; SGLLVLTTPLATLAAR	2	0.412236	0.38982; 0.434651	1	0.668364	0.668364	1	0.748604	0.748604	0.259188
Cobll1	2	CEFDPLHTVLLK; DPAGSISVK; DPDAAKPEDWDER; EQTASAPATPLVSK; EVQRDPQLSPEQHPSSLSER; GIFSFFQR; GTFDGNHEVSNSSDPR; SLNDLGLR; SSQQPQPDLKPKPSSGTER; STEGQGPYHPVVGHIGNEDR; STEIKWK	9	0.577364	0.555219; 0.567455; 0.578326; 0.315078; 0.686727; 0.642103; 0.648617; 0.475314; 0.577364	3	0.764988	0.651706; 0.764988; 0.839296	2	1.00307	0.950838; 1.0553	0.407243
Cog2	11	DVSSQEASSPLLTGQVLER; EDFDVDHFVSDCR; IATEFNQLQFHAVQSK; LLEFVPHHCR; SSVSQVESDLK	4	0.545059	0.578255; 0.534277; 0.54747; 0.542648	1	0.644973	0.644973	2	0.883049	0.981535; 0.784562	0.36591
Cog5	3	GALFGANANRK; LLEQGVETQNPTQVGTALQVFHNLGTLK	1	0.515692	0.515692	NA	NA	NA	1	1.0291	1.0291	0.426378
Cog8	2	ELSLASNELK	NA	NA	NA	1	0.808571	0.808571	1	0.930467	0.930467	0.421894
Col1a1	74	ADDANVVR; ALLLQGSNEIELR; ALLLQGTESLNR; DGEAGAQGAPGPAGPAGER; DLEVDTTLK; DRDLEVDTTLK; FTYSTLVDGCTSHTGTWGK; GEQDLISNGQQVLVCNQEGSSR; GEQDLISNGQQVLVCNQEGSSRR; GETGPAGPAGPIGPAGAR; GFSGLDGAK; GFSGLDGAKGDAGPAGPK; GFSGYNTR; GLTGSPGSPGPDGK; GPAGPQGPR; GPAGPQGPRGDK; GPAGPQGPRGDKGETGEQGDR; GPSGPQGPSGPPGPK; GQAGVMGFPGPK; GQALPEVVAK; GSEGPQGVR; GVQGPPGPAGPR; MCHSDWK; NGDRGETGPAGPAGPIGPAGAR; NSVAYMDQQTGNLKK; NW…	17	0.782197	0.900798; 0.918706; 0.859187; 0.906656; 0.898853; 0.295641; 0.337911; 0.300743; 0.167035; 0.265581; 0.385731; 0.782197; 0.839636; 0.435787; 0.899158; 0.594436; 0.924334	24	0.734406	1.03714; 1.08608; 1.07703; 0.53372; 0.976438; 0.877829; 1.04061; 0.502469; 0.685743; 0.452087; 0.674692; 0.824866; 0.31194; 0.230679; 0.353752; 0.565333; 0.431501; 0.717306; 0.948318; 0.0485134; 0.849355; 0.970242; 1.03056; 0.751506	14	0.64802	1.04392; 1.04397; 0.480566; 0.391613; 0.298131; 0.286143; 0.685949; 0.397511; 0.912005; 0.0435868; 1.01534; 0.87102; 0.610091; 1.00512	0.31828
Col1a2	31	AGVMGPPGNR; DYEVDATLK; EMATQLAFMR; FTYSVLVDGCSKK; GEAGPQGAR; GELGPVGNPGPAGPAGPR; GETGLRGDTGNTGR; GHPGLAGAR; GPAGPSGPVGK; GPAGPSGPVGKDGR; GPSGPQGIR; GSTGPAGIR; GVVGPQGAR; KTNEWGK; NSIAYLDEETGSLNK; SGQPGPVGPAGVR; SLNNQIETLLTPEGSR; TNKPSRLPFLDIAPLDIGGADQEFR; VEVGPVCFK; VGAPGPAGAR	16	0.691048	0.0729496; 0.851771; 0.859107; 0.385663; 0.569337; 0.375059; 0.899357; 0.360147; 0.343574; 0.408858; 0.878747; 0.87735; 0.384035; 0.812759; 0.891378; 0.851962	14	0.466916	0.981141; 1.02176; 0.0252385; 0.427083; 1.04034; 0.381209; 0.382631; 0.478529; 0.455302; 1.03001; 0.395349; 0.448632; 1.03792; 0.940983	12	0.687759	1.00656; 1.05624; 0.616599; 0.966307; 0.392601; 0.0715891; 0.362572; 0.432821; 1.03599; 0.345642; 0.758919; 0.830103	0.296315
Col3a1	20	DLKFCHPELK; FCHPELK; FTYTVLEDGCTK; FVAAQAAVAPAEELAFTDSLITR; GPVGPHGPPGK; HTGEWSK; INTEEIMSSLK; KHWWTDSGAEK; NSIAYMDQASGNVK; NSIAYMDQASGNVKK; SVNGQIESLISPDGSR; SVNPNKPATK; SVNQSLLELHK; TVFEYQTR	4	0.810178	0.421715; 0.876375; 0.85792; 0.762436	10	1.04321	1.03205; 0.715958; 1.05437; 1.06059; 0.943187; 1.08851; 0.982481; 1.07023; 1.02503; 1.07875	9	0.988719	0.967719; 1.03567; 0.821096; 0.762407; 1.05495; 1.08247; 0.988719; 0.984516; 1.04457	0.760465
Col4a1	14	AHGQDLGTAGSCLRK	1	0.363471	0.363471	1	0.353211	0.353211	1	0.356587	0.356587	0.102584
Col5a1	2	ALVDGPCTR; DDLGGEFTEETIK; DDLGNTLEK; DLQNVNITLR; DLQQDLQLAAELGK; LEIEQMK	2	0.886588	0.904367; 0.868809	2	0.647724	0.71353; 0.581918	3	0.808376	0.808376; 0.732448; 1.0469	0.566505
Col5a1;Col11a1	6	GETGFQGK	1	0.328638	0.328638	1	0.322005	0.322005	1	0.319968	0.319968	0.0894721
Col5a2;Col2a1	4	GPPGPVGPSGK	1	0.493945	0.493945	NA	NA	NA	1	0.495444	0.495444	0.166657
Col6a2	27	ATYLNSFSHVGTGIVHAINNVVR; DFDSLAQPSFFDR; DIANSPHELYR; EKDFDSLAQPSFFDR; FAYNQLIK; GVVNFAVVITDGHVTGSPCGGIK; LFAVAPNR; LFAVAPNRNLNEQGLR; NFVINVVNR; NLEWIAGGTWTPSALK; NNYATMRPDSTEIDQDTINR; NPAETLLLSEPLNGDLLGQYSQLAR; VFAVVITDGR; VFAVVITDGRHDPR; VGVVQYSHEGTFEAIR; VGVWNVPYISQAYVIR	12	0.44081	0.432875; 0.388121; 0.418442; 0.284657; 0.50162; 0.428509; 0.499369; 0.380172; 0.495102; 0.49682; 0.451757; 0.448744	12	0.4284	0.429979; 0.358773; 0.426821; 0.471571; 0.410454; 0.35079; 0.502279; 0.500404; 0.408469; 0.495714; 0.405065; 0.458655	10	0.418286	0.361426; 0.318945; 0.282903; 0.423179; 0.474931; 0.410533; 0.430485; 0.673942; 0.413394; 1.01303	0.149592
Col6a3	16	ACCGVPCK; AEILNLVK; AELQHIATDDSLVFTVPEFR; ALEFVAR; ASQLVSEK; DAITAVRK; DAIVQAVK; DAKGISQEQMNEFR; DAKGISQEQMQEFR; DIVFLVDGSSSLGPSNFNAIR; DLTDFLK; DSFQEVLR; DVVFLIDGSEGVR; DVVFLIDGSR; ELGTIQQVISER; ELPNIEER; EVQVSEVTENSAR; FASEIVDTVYEDGDSIR; FYADLAPEAR; GDSVDQCALIQSIR; GGSQVYIGNALEYVLK; GVVPFIFQAK; HAQVISSSGIVSLGIGDR; HTDQEELVK; IASNSATAFR; IEDGVPQHLVLFLGGK; IEDLGAAMEEALILDNK; IGDLQSQIVSLLK; ISLSPE…	40	0.345144	0.271424; 0.458743; 0.477891; 0.309635; 0.406415; 0.26584; 0.312786; 0.370507; 0.396824; 0.311537; 0.35413; 0.372765; 0.345614; 0.344675; 0.328133; 0.294378; 0.416294; 0.363657; 0.258276; 0.399645; 0.236845; 0.35913; 0.371938; 0.302786; 0.399908; 0.480932; 0.310331; 0.27778; 0.237933; 0.348941; 0.322888; 0.354026; 0.294995; 0.289091; 0.416774; 0.32427; 0.283324; 0.365124; 0.294488; 0.379887	38	0.420662	0.280876; 0.446971; 0.475448; 0.958723; 0.528206; 0.566097; 0.239036; 0.495887; 0.439426; 0.498823; 0.342745; 1.05332; 0.388664; 0.717109; 0.387946; 0.393821; 0.546847; 0.382609; 0.294836; 0.488404; 0.361605; 0.56499; 0.352617; 0.633918; 0.367622; 1.04945; 0.285779; 0.398335; 0.398932; 0.730212; 0.178142; 0.436189; 0.366592; 0.571946; 0.956574; 0.368561; 0.28134; 0.405136	30	0.426665	0.705601; 0.621331; 0.884739; 0.510234; 0.263954; 0.499046; 0.515089; 0.32786; 0.329214; 0.487323; 0.429969; 0.439189; 0.374887; 0.671072; 0.490392; 0.303681; 0.629606; 0.245858; 0.423361; 0.786877; 0.315721; 0.621008; 0.415758; 0.768842; 0.378243; 0.310351; 0.393021; 0.355051; 0.404314; 0.311712	0.148736
Colec12	59	IKNDFQNLQQVFLQAK; IKNEVDSTLTFRR; NLISNLQQSVDDTSLAIQR; SDILDLR; TLTSNLNDVR; TTCTDTLTR	5	0.833361	0.823284; 0.845519; 0.867804; 0.833361; 0.826897	1	0.933639	0.933639	4	0.945432	0.67926; 0.807863; 1.083; 1.13865	0.892516
Colgalt1	6	ALHEQEIDCQLVEAVDGK; ALHFVFK; ALHHGIDLEK; ALHIPESLPR; GELGCFLSHYNIWK; NAAPALPATLGALEQLRHPR; NSDVLQSPLDSTAR; SLVFEDDLR; VLIALLAR	6	0.685332	0.707568; 0.654147; 0.582829; 0.711807; 0.663095; 0.731306	3	0.845005	0.845005; 0.760095; 0.967164	5	0.831269	0.927189; 0.894456; 0.831269; 0.686835; 0.389217	0.464794
Commd2	3	IAVEFLR; LDVQLASR	2	0.561032	0.565916; 0.556147	NA	NA	NA	1	0.766246	0.766246	0.365485
Commd3	2	AAFQSLLDAR; ADEAALDHPYLK; IELFCTEYQNNKNSLETLLGSIGR; IELFHYQDGAFHMQYDR; QIDPVVLK; SLPHITDVSWR; STLSTYLEDCKFDR	6	0.629126	0.652198; 0.593991; 0.623068; 0.634503; 0.67467; 0.623749	4	0.778143	0.923901; 0.753097; 0.556407; 0.803189	1	1.0258	1.0258	0.456144
Commd8	3	EELQSLISSLEAANK; IIDGFCGR; IIDGLLVMR; MEPEEGTPLWR; MEPFLLNAIR; NFSEEETLQQLNQLNSCHQEAVLK	4	0.548954	0.560613; 0.537294; 0.340661; 0.597424	1	0.625301	0.625301	5	0.800335	0.750649; 0.861936; 0.800335; 0.861432; 0.767272	0.303331
Commd9	6	ETLDTMLDGLGR; TCSSLSVPQGEAAQLLQALHHFTR	2	0.440005	0.457701; 0.422309	NA	NA	NA	1	0.848727	0.848727	0.296941
Comt	2	AVYQGPGSSPVKS; DRYLPDTLLLEECGLLR; EYRPSLVLELGAYCGYSAVR; GQIMDAVIR; GQKTPAQKAPAPK; GSSSFECTHYSSYLEYMK; HVQQHAKPGDPQSVLEAIDTYCSEK; KGTVLLADNVIVPGTPDFLAYVR; KGTVMTFL; VSILIGASQDLIPQLK; YDVDTLDMVFLDHWK; YLPDTLLLEECGLLR; YLPELMAEK	10	0.41258	0.443086; 0.406518; 0.392352; 0.345931; 0.465601; 0.3721; 0.453737; 0.474994; 0.418642; 0.135457	5	0.752089	0.752089; 0.788798; 0.666005; 0.658498; 0.848562	6	0.885126	0.887473; 0.912639; 0.752695; 0.90297; 0.739257; 0.882779	0.287865
Copa	13	ALDDKNCWEK; ASNLENSTYDLYTIPK; AWEVDTCR; CPLSGACYSPEFK; DADSITLFDVQQK; DADSITLFDVQQKR; DADSQNPDAPEGKR; DMSGHYQNALYLGDVSER; DVAVMQLR; ETIPDIDPNAK; ETLDQQKR; GFFEGSIASK; GHYNNVSCAVFHPR; GITGVDLFGTTDAVVK; GITGVDLFGTTDAVVKHVLEGHDR; GNNVYCLDR; GNPQVQDGNPVILLFR; GNPSGIQPDLLISLTAPK; GVNWAAFHPTMPLIVSGADDR; HAIVICNR; HAKRPDADLK; IQVPNCDEIFYAGTGNLLLR; ISPLQFR; ISPMLSPFISSVVR; KLDALCNIHENIR; KYDEVLHMVR; LGEV…	43	0.552092	0.575642; 0.505587; 0.559762; 0.491249; 0.552092; 0.5086; 0.479765; 0.578486; 0.585131; 1
-
2; 0.516791; 0.564858; 0.541411; 0.574106; 0.664193; 0.507316; 0.564251; 0.523855; 0.568053; 0.557444; 0.620623; 0.502908; 0.497548; 0.551429; 0.572119; 0.544295; 0.607643; 0.562708; 0.542146; 0.548349; 0.583992; 0.50683; 0.621054; 0.495853; 0.522354; 0.533626; 0.60407; 0.544045; 0.564194; 0.547388; 0.577042; 0.614406; 0.57347	33	0.812846	0.731663; 0.856404; 0.923722; 0.751829; 0.834045; 0.852864; 0.719979; 0.873366; 0.802073; 0.830124; 0.867158; 0.462896; 0.757976; 0.801045; 0.795933; 0.823854; 0.421568; 0.918524; 0.652267; 0.810562; 0.762992; 0.420831; 0.809717; 0.843739; 0.884817; 0.713712; 0.812846; 0.61448; 0.915473; 0.826112; 0.869667; 0.865021; 0.881594	30	0.904634	0.285678; 0.935045; 0.984021; 0.972727; 0.923277; 0.517; 0.558738; 0.816261; 0.903699; 0.58471; 0.970592; 0.955514; 0.866194; 0.945717; 0.948786; 0.814507; 0.884849; 0.905569; 0.783302; 0.962242; 0.824003; 0.91054; 0.381348; 1.07925; 0.925243; 0.298736; 0.981275; 0.873483; 0.554301; 0.950054	0.367591
Copb1	55	AAAQCYIDLIIK; ALSGYCGFMAANLYAR; CIYNLLQSSSPAVK; EAGELKPEEEITVGPVQK; EDQFQLSLLAAMGNTQR; KEAGELKPEEEITVGPVQK; KEAIQATAR; LKEAELLEPLMPAIR; LKEAETR; LVELKEHPAHER; LVTEMGTYATQSALSSSRPTK; LVTEMGTYATQSALSSSRPTKK; NAFMMLIHADQDR; NAFTEEVTK; NAVLAIYTIYR; NAVLFEAISLIIHHDSEPNLLVR; NVTVQPDDPISFMQLTAK; QSLSQMLSAK; SIFGEDALANVSIEKPVHQGPDAAVTGHIR; SIFKPFIFVDDVK; SLGEIPIVESEIK; SLGEIPIVESEIKK; VLQDLVMDILR; VLSECS…	22	0.524104	0.587271; 0.562803; 0.523583; 0.45635; 0.534038; 0.475754; 0.425941; 0.524624; 0.504656; 0.531418; 0.560266; 0.558791; 0.472805; 0.528946; 0.426635; 0.493545; 0.493443; 0.558635; 0.548899; 0.512124; 0.553532; 0.419883	17	0.771127	0.766207; 0.773708; 0.681906; 0.814725; 0.656897; 0.720792; 0.771127; 0.765706; 0.82867; 0.777572; 0.697841; 0.743451; 0.695257; 0.81234; 0.800817; 0.834791; 0.796817	11	0.88438	0.879635; 0.923758; 1.03579; 0.80857; 0.652772; 0.798599; 0.88438; 1.11659; 0.938984; 0.935826; 0.653534	0.356631
Copb2	28	AAESLADPTEYENLFPGLK; AAETVELHK; DMGSCEIYPQTIQHNPNGR; DMGTVVLGK; EAFVVEEWVK; ETHADLWPAK; GSNNVALGYDEGSIIVK; GVNCIDYYSGGDKPYLISGADDR; HSEVQQANLK; IWDYQNK; QLAELAISK; QYPLVTPNEER; SFGSAQEFAWAHDSSEYAIR; SVDNLFVVVQEFK; SVNGLAFYDWENTELIRR; TCVQTLEGHAQNVSCASFHPELPIIITGSEDGTVR; TYLPSQVSR; VAHFLEK; VFNYNTLER; VHMFEAHSDYIR; VHMTWVQPR; VWCVASLR; VWQLGSSSPNFTLEGHEK	18	0.55124	0.543442; 0.453549; 0.563643; 0.562689; 0.546609; 0.491296; 0.565217; 0.555871; 0.544481; 0.542836; 0.612958; 0.43337; 0.540103; 0.556738; 0.574432; 0.571826; 0.574087; 0.510763	16	0.813465	0.708726; 1.07242; 0.72687; 0.92142; 0.792793; 0.746694; 0.833506; 0.811594; 0.815335; 0.632186; 0.779644; 0.820137; 0.83742; 0.83918; 0.857687; 0.763674	12	0.954445	0.862094; 0.955165; 0.963457; 0.967276; 0.928508; 1.02095; 0.953725; 0.962746; 0.972897; 0.817537; 0.873109; 0.918205	0.405403
Cope	23	APPVPGAVSGGSGEVDELFDVK; CSPTLLLLNGQAACHSAQGR; DSIVLELDR; DSIVQGFQWGTR; KYGVVLDEIKPSSAPELQAVR; LQEAYYIFQELADK; MFAEYLASENQR; MFAIYDGFEGFANGQIK; NAFYIGSYQQCINEAQR; YGVVLDEIKPSSAPELQAVR	8	0.533889	0.459264; 0.539192; 0.565765; 0.442546; 0.537636; 0.609482; 0.530141; 0.47731	4	0.820523	0.806383; 0.848003; 0.834662; 0.719091	6	0.982818	0.958431; 0.98952; 0.993547; 0.976116; 0.842794; 1.00596	0.396781
Copg1	10	ALCQITDSTMLQAVER; ALQQYTLEPSEKPFDLK; ATFYLNVLEQK; DEESGGGSNPLQHLEK; EETFTLSTIK; ILHLLGQEGPK; ILYLINQGEHLGTTEATEAFFAMTK; LFQSNDPTLR; LFQSNDPTLRR; LLLLDTVTMQVTAR; SPFAYCMMIR; SSPEPVALTESETEYVIR; SVPLATTPMAEQRPESTATAAVKQPEK; VNFEAAWDEVGDEFEK; VNFEEDSR	13	0.491519	0.559238; 0.486727; 0.491519; 0.537636; 0.537465; 0.486492; 0.521874; 0.468393; 0.528191; 0.477796; 0.473107; 0.374222; 0.51229	10	0.77224	0.722252; 0.818707; 0.727007; 0.824107; 0.817473; 0.698561; 0.842815; 0.428983; 0.609196; 0.930568	5	0.924901	1.03023; 0.924901; 0.886649; 0.983063; 0.89526	0.351645
Cops3	15	AMDQEITVNPQFVQK; ASALEQFVNSVR; HSETFTR; QLSAQGQMTQLCELINK; TFLTLSLQDMASR; TFLVDPNLDLSIR; YATDTFAGLCHQLTNALVER; YTSQIVGR	7	0.491094	0.435236; 0.48589; 0.491371; 0.491094; 0.494224; 0.481793; 0.517514	3	0.776093	0.776093; 0.849591; 0.682715	2	0.817464	0.834954; 0.799974	0.334909
Cops4	8	AIQLSGTEQLEALK; ATTADGSSILDR; AVIEHNLLSASK; AVIESDEEQGR; EALPTWDK; EALPTWDKQIQSLCFQVNNLLEK; EVYHFTLEK; HALHCTILASAGQQR; IASQMITEGR; LEALKHALHCTILASAGQQR; LYLEDDDPVQAEAYINR; MLATLFK; MNGFIDQIDGIVHFETR; NAAQVLVGIPLETGQK; QHLASIYEK; QIQSLCFQVNNLLEK; QLLTDFCTHLPNLPDSTAK; QLLTLSNELSQAR; VISFEEQVASIR; YNELSYK	16	0.47975	0.475492; 0.524217; 0.476894; 0.555635; 0.526291; 0.51026; 0.471098; 0.425555; 0.515551; 0.435067; 0.43998; 0.482605; 0.476569; 0.391124; 0.501122; 0.495823	13	0.703689	0.787259; 0.671504; 0.481851; 0.582399; 0.743642; 0.732167; 0.748648; 0.567739; 0.703689; 0.729143; 0.694686; 0.671808; 0.711462	14	0.822692	0.76547; 0.869188; 0.831577; 0.978645; 0.803722; 0.707413; 0.74676; 0.819607; 0.825778; 0.873375; 0.84591; 0.790378; 0.817405; 0.853358	0.301273
Cops5	20	AASGSGMAQK; LEQSEAQLGR; TTIEAIHGLMSQVIK; TTIEAIHGLMSQVIKDK; TTIFSPEGR; VNAQAAAYEYMAAYIENAK	4	0.494651	0.56967; 0.49974; 0.489562; 0.478373	3	0.745529	0.761812; 0.745529; 0.695572	4	0.883156	0.890847; 0.875464; 0.959765; 0.836187	0.350584
Cops6	6	NIEVMNSFELLSHTVEEK; QVCEIIESPLFLK; TCNTMNQFVNKFNVLYDR	3	0.395131	0.395131; 0.384305; 0.601037	1	0.684512	0.684512	NA	NA	NA	0.302459
Cops7a	3	ANQHKEQQLGLK; LEVDYSIGR; QQIESEVANLKK; VTGQNQEQFLLLAK; VTGTLDANR; VTTAAAAAATSQDPEQHLTELR	5	0.525482	0.539997; 0.491503; 0.525482; 0.525504; 0.476612	4	0.752243	0.853619; 0.791084; 0.693776; 0.713403	3	0.899967	1.02464; 0.899967; 0.877231	0.369595
Cops8	6	FIPLSEPAPVPPIPNEQQLAR; FIPPWLKK; GVLEQGWQADSTTR; KPASGTLDVSLNR; PVAVMADNAFSFR	4	0.422531	0.366952; 0.485046; 0.357008; 0.478109	2	0.725207	0.722498; 0.727915	3	0.87109	0.601956; 0.87109; 0.911243	0.283189
Copz1	5	AILILDNDGDRLFAK; GEDVPLTEQTVSQVLQSAK; MEALILEPSLYTVK; MEALIPVINK; MEALTSR; VALRGEDVPLTEQTVSQVLQSAK; YYDDTYPSVK	5	0.574341	0.590382; 0.565425; 0.587782; 0.574178; 0.574341	2	0.832309	0.838278; 0.826341	5	0.90772	1.02512; 0.90772; 0.648044; 1.02895; 0.773311	0.414423
Copz2	7	ATEQREPSLYTIK; AVFILDNDGRR; TDDSGLTEQSVAQVLQSAK; TDDYGRDLSSVQTLLTK	2	0.515671	0.50785; 0.523492	3	0.770301	1.01353; 0.770301; 0.598778	1	0.903576	0.903576	0.38141
Coro1b	4	AIFLADGK; AIFLADGKVFTTGFSR; HVFGQPVK; LDSLHPDLIYNVSWNHNGSLFCSACK; LEEQLGR; LEESLEYQQFVANVEEEEAWINEK; LEEVMQELR; NDQCYEDIR; NVLSDSRPASYSR; RGTLVAER; RNVLSDSRPASYSR; RVGIITWHPTAR; RVHPISTMIK; SGASTATAVTDVPSGNLAGAGEAGK; SGASTATAVTDVPSGNLAGAGEAGKLEEVMQELR; VFTTGFSR; VGIITWHPTAR; VTWDSTFCAVNPK	14	0.357605	0.378508; 0.359807; 0.34278; 0.333507; 0.359344; 0.353943; 0.344095; 0.391168; 0.285536; 0.364866; 0.339895; 0.393704; 0.355865; 0.360798	13	0.670658	0.692625; 0.699742; 0.628485; 0.682238; 0.733922; 0.663646; 0.635166; 0.658612; 0.62782; 0.575452; 0.691128; 0.670658; 0.696357	12	0.79386	0.870152; 0.881763; 0.751154; 0.665365; 0.449837; 0.82047; 0.764182; 0.829193; 0.771673; 0.814022; 0.793303; 0.794417	0.247593
Coro1c	18	AIFLADGNVFTTGFSR; HVFGQAVK; KPTDTASVQNEAK; KQEIVAEK; KSDLFQDDLYPDTAGPEAALEAEEWFEGK; NADPILISLK; NDQCYDDIR; NGSLICTASK; NGSQWTK; NILDSKPAANKK; NILDVAR; QLALWNPK; SIKETICSQDER; SILALSHEGR; VGIVAWHPTAR; VTWDSSFCAVNPR; YFEITDESPYVHYLNTFSSK; YFEITDESPYVHYLNTFSSKEPQR	12	0.400096	0.432286; 0.470773; 0.387619; 0.416981; 0.397688; 0.424464; 0.42037; 0.376737; 0.341195; 0.402504; 0.356102; 0.295864	12	0.539874	0.58815; 0.688713; 0.526957; 0.417947; 0.546598; 0.574902; 0.786213; 0.533151; 0.940587; 0.478459; 0.511633; 0.476749	9	0.674162	0.66832; 0.674162; 0.71606; 0.649753; 0.7022; 0.73954; 0.505286; 0.593209; 0.785089	0.216722
Coro1c;Coro1b	18	AHEGARPMR; EKAHEGARPMR	1	0.329003	0.329003	2	0.609386	0.600108; 0.618664	1	0.509912	0.509912	0.18825
Coro1c;Coro6	2	KCEPIIMTVPR	1	0.345811	0.345811	1	0.592005	0.592005	NA	NA	NA	0.219591
Cox4i1	3	ADWSSLSR; AEAADLRPGDIIVAINGQSAENMLHAEAQSK; ANPIQGFSAK; DWVAMQTK; DYPLPDVAHVTMLSASQK; EKADWSSLSR; IQFNESFAEMNR; SEDYAFPTYADR; SEDYAFPTYADRR; SEDYVDIVQGNR; WDYDKNEWKK	8	0.388925	0.42848; 0.403363; 0.431075; 0.364147; 0.382636; 0.226635; 0.395215; 0.372151	11	0.617019	0.699142; 0.483618; 0.623202; 0.616939; 0.596185; 0.14981; 0.661108; 0.696141; 0.617019; 0.632312; 0.574729	9	0.764945	0.764945; 0.728348; 0.808528; 0.658275; 0.807125; 0.715394; 0.772165; 1.09399; 0.74431	0.23297
Cox5a	3	GMNTLVGYDLVPEPK; ILEVVKDK; LNDFASAVR; RLNDFASAVR; WVTYFNKPDIDAWELR; WVTYFNKPDIDAWELRK	6	0.404684	0.355408; 0.431721; 0.418804; 0.479172; 0.390563; 0.355529	5	0.581669	0.538921; 0.646624; 0.640395; 0.581669; 0.555822	6	0.762316	0.639317; 0.795688; 0.794314; 0.859763; 0.692361; 0.730318	0.236832
Cox5b	6	AASGTKEDPNLVPSISNKR; AASHEQAAAALKNAGQAVTIVAQYRPEEYSR; CPNCGTHYK; EDPNLVPSISNKR; EIMIAAQK; IVGCICEEDNCTVIWFWLHKGESQR; LVPLKETIK	5	0.432034	0.373328; 0.444265; 0.375464; 0.447208; 0.432034	5	0.698891	0.77661; 0.698891; 0.537234; 0.733406; 0.563585	4	0.754135	0.80491; 0.619093; 0.835583; 0.70336	0.25628
Cox6b1	2	AEDIKTK; GGDVSVCEWYR; GGDVSVCEWYRR; IAEGTFPGKI; NCWQNYLDFHR; SLCPVSWVSAWDDR; SLCSLHGVFDLSR; TAPFDSRFPNQNQTK	7	0.676145	0.676145; 0.68254; 0.696602; 0.633512; 0.731147; 0.661659; 0.620263	3	0.969283	1.05527; 0.896898; 0.969283	5	1.06438	1.10605; 1.03721; 1.01152; 1.06438; 1.10647	0.609165
Cox6c	8	AGIFQSAK; AYAEFYR; KAGIFQSAK; NYDSMKDFEEMR; NYDSMKDFEEMRK; SSGALLPKPQMR	6	0.425983	0.42459; 0.455062; 0.43573; 0.427377; 0.361202; 0.333844	5	0.675312	0.705223; 0.675312; 0.696102; 0.637028; 0.562693	6	0.800967	0.793318; 0.802784; 0.818634; 0.79915; 0.825218; 0.709938	0.262871
Cpne2	9	AVLAELPQQVVQYFK; AVLAESYER; AVLASMDNENMHTPDIGGQGTTSQAIQDIIR; SDPFCVLFIEDNGR; SSAQLDEHDFLGQFSCSLGTIVSSK; VSHEFAINFNPTNPFCSGVDGIAQAYSACLPHIR	4	0.493695	0.509804; 0.477586; 0.557503; 0.467192	NA	NA	NA	3	0.849907	0.760618; 0.849907; 0.878342	0.330312
Cpne3	6	QTSDGHWLMVHR; SDPLCVLFLNTSGHQWYEVER; SDPYLEFHKQTSDGHWLMVHR; SSPVEYECINEK	4	0.506239	0.606439; 0.521073; 0.472596; 0.491405	NA	NA	NA	1	0.946214	0.946214	0.378598
Cpne3;Cpne9;Cpne6;Cpne4;Cpne7;Cpne8;Cpne5;Cpne2	4	DIVQFVPFR	1	0.563262	0.563262	1	0.864086	0.864086	1	0.924723	0.924723	0.44362
Cpped1	3	FFVLCGDLVHAMPGTPWR; FFVNFPSAK; SAMEAADVFHR; TLDAFSSEK	3	0.623082	0.623082; 0.537829; 0.671744	NA	NA	NA	1	1.01392	1.01392	0.484759
Cpq	4	AIQIMYQNLQQDGLENVHLEQVR; GEESAVMLEPR; LGLLVDTVGPR	2	0.317944	0.346162; 0.289727	2	0.569437	0.591976; 0.546898	3	0.684545	0.708165; 0.612578; 0.684545	0.193554
Cpsf6	2	AISSSAISR; RELHGQSPVVTPCNK; TPLSEAEFEEIMNR; TPLYDLR; VLISSLQDCLHGIESK	4	0.60092	0.619757; 0.557405; 0.586811; 0.615029	3	0.890628	0.890628; 0.903963; 0.873116	2	0.944514	0.951758; 0.93727	0.478668
Cpt1a	2	AAFFVTLDESEQGYR; EEDPEASIDSYAK; ELEQQMQQILDDTSEPQPGEAK; ELEQSIK; LLGSTIPLCSAQWER	4	0.429655	0.451914; 0.407397; 0.397336; 0.463761	4	0.706857	0.661671; 0.752043; 0.536681; 0.835178	3	0.937954	0.783193; 1.02656; 0.937954	0.309789
Cpt2	5	AGLLEPEVFHLNPAR; CLEDMFDALEGK; DELFTDTK; DFENGIGK; DVWAELR; ELHAHLLAQDK; ELHAHLLAQDKQNK; FFNEVFR; GVTLPELYQDPAYQR; SDTDAFKR	9	0.315345	0.29831; 0.341607; 0.376131; 0.315345; 0.354297; 0.291469; 0.319913; 0.249272; 0.279212	7	0.605452	0.537987; 0.616193; 0.605452; 0.660022; 0.651214; 0.530853; 0.556679	8	0.768556	0.706141; 0.617938; 0.804345; 0.785151; 0.751962; 0.80933; 0.831343; 0.526891	0.212366
Cr1l	10	LPQEMSGFQK; LQSLLTSQENSSTTSPAR; LQSNIEAVK	2	0.509103	0.394571; 0.623636	3	0.651167	0.651167; 0.774849; 0.473101	3	0.743196	0.743196; 0.907967; 0.489029	0.252171
Crabp1	3	ALGVNAMLR; IHCTQTLLEGDGPK; PNFAGTWK; SLPTWENENKIHCTQTLLEGDGPK; SSENFDELLK; VAVAAASKPHVEIR; VGEGFEEETVDGR; VGEGFEEETVDGRK	6	0.299957	0.290669; 0.267877; 0.313479; 0.299092; 0.300822; 0.328823	7	0.562984	0.673641; 0.534327; 0.62958; 0.394627; 0.562984; 0.628383; 0.548852	7	0.648366	0.615345; 0.648366; 0.635874; 0.578716; 0.666345; 0.660897; 0.699575	0.187343
Crabp1;Crabp2	8	TTEINFK	1	0.312601	0.312601	1	0.532824	0.532824	1	0.690394	0.690394	0.19173
Creg1	2	FVTHVSDWGSLATISTIK; FVTISGQK; IWVLDYFGGPK	2	0.415057	0.382937; 0.447178	2	0.811743	0.704106; 0.91938	2	0.58427	0.863076; 0.305465	0.256825
Creld1	3	DNFGGGNTAWEEEK	1	0.430417	0.430417	NA	NA	NA	1	0.941301	0.941301	0.335672
Crip1	4	CDKEVYFAER; EVYFAER; GGAESHTFK; TLTSGGHAEHEGKPYCNHPCYSAMFGPK; VTSLGKDWHRPCLK; VTSLGKDWHRPCLR	4	0.309807	0.340435; 0.316608; 0.223578; 0.303005	6	0.626453	0.645189; 0.630772; 0.812013; 0.495891; 0.582146; 0.622133	5	0.765521	0.772935; 0.765521; 0.966947; 0.634502; 0.676638	0.230897
Crip2	6	ASSVTTFTGEPNMCPR; CDKTVYFAEK; GVNIGGAGSYIYEKPQTEAPQVTGPIEVPVVR; GVNTGAVGSYIYDKDPEGTVQP; TLTPGGHAEHDGKPFCHKPCYATLFGPK; TLTPGGHAEHDGQPYCHKPCYGILFGPK	5	0.330163	0.366744; 0.397873; 0.330163; 0.242705; 0.200166	6	0.54247	0.601236; 0.690647; 0.474465; 0.549311; 0.487836; 0.535629	4	0.640226	0.449501; 0.657162; 0.705232; 0.62329	0.182532
Crk	6	ALFDFNGNDEEDLPFK; ALFDFNGNDEEDLPFKK; ALFDFNGNDEEDLPFKKGDILR; DKPEEQWWNAEDSEGKR; DSSTSPGDYVLSVSENSR; HGVFLVR; IGDQEFDSLPALLEFYK; IHYLDTTTLIEPVAR; IRDKPEEQWWNAEDSEGKR; QEAVALLQGQR; QGSGVILR; QGTEEEDSFR; TALALEVGELVK; TALAMGADR; VSHYIINSSGPRPPVPPSPAQPPPGVSPSR	13	0.432054	0.414287; 0.412532; 0.443235; 0.387934; 0.404223; 0.502735; 0.432054; 0.439741; 0.366037; 0.489011; 0.527901; 0.473152; 0.182171	9	0.7493	0.633793; 0.696729; 0.814813; 0.709821; 0.775246; 0.774492; 0.942394; 0.7493; 0.686601	6	0.893336	0.858678; 0.789015; 0.937028; 0.907624; 0.911741; 0.879047	0.312351
Crkl	15	DSSTCPGDYVLSVSENSR; IFDSPEELPK; MNINGQWEGEVNGR; MNLAIALTAAR; RVPCAYDK; RVPDITECK; TALALEVGDIVK; YPVFLEK	4	0.566412	0.526448; 0.497899; 0.630287; 0.606377	1	0.927619	0.927619	5	0.736078	0.692748; 0.690371; 0.748749; 0.991045; 0.736078	0.354609
Crocc	8	ALEGELQR; ALEHAFK; LALLEEAR	1	0.479338	0.479338	1	0.656323	0.656323	2	0.842401	0.831565; 0.853237	0.298912
Crtap	2	AYNGENWR; DELMPLESAYR; DELPERQPR; DSEAFCHR; FLQFAYFK; SVLADFQQR; SYESLFVR; VMQQNLVYYQYHR	7	0.680868	0.70665; 0.663899; 0.716433; 0.67961; 0.725192; 0.680868; 0.650399	3	0.914707	0.588529; 0.946278; 0.914707	3	1.0289	1.0289; 1.03491; 0.923493	0.557321
Cryab	8	EEKPAVAAAPKK; HFSPEELK; MDIAIHHPWIR; VLGDVIEVHGK; VLGDVIEVHGKHEER	4	0.756013	0.951367; 0.767512; 0.716962; 0.744513	4	0.912052	0.941655; 0.836145; 0.90934; 0.914765	2	0.982668	0.951199; 1.01414	0.741134
Cryz	5	AAQAHEDIIHGSGK; EEFQQFAGLLQAGIEK; GPIEINPR; LQSDVVVPVPQSHQVLIK; VFEFGGPEVLK	3	0.271142	0.346281; 0.232629; 0.271142	4	0.531817	0.585636; 0.454266; 0.477999; 0.708503	3	0.684709	0.736135; 0.684709; 0.664634	0.194332
Cryzl1	5	ENVPVTEDNFVR; LSAGVFRPLLDEPIPLYEAK; VISTAHSLEDKQHLER; VSWTEAAGVIR; VSWTPPSDSVDR	4	0.528088	0.574269; 0.479351; 0.557894; 0.498282	2	0.658513	0.794289; 0.522738	2	0.832591	0.877279; 0.787903	0.326752
Cs	5	AALPSHVVTMLDNFPTNLHPMSQLSAAITALNSESNFAR; AYAEGMNR; DVLSNLIPK; DYIWNTLNSGR; EGSSIGAIDSR; EGSSVTEAAK; IVPNILLEQGK; LRDYIWNTLNSGR; LVAQLYK	8	0.435486	0.287496; 0.460977; 0.403138; 0.450205; 0.438723; 0.402064; 0.43225; 0.44551	5	0.604869	0.539876; 0.595927; 0.661626; 0.711775; 0.604869	7	0.7628	0.772854; 0.696543; 0.763296; 0.745437; 0.741197; 0.7628; 0.785738	0.247476
Csad	9	ADSKPLR; ADSVPNLEPSEESLVTK; FFNQLFSGLDPHALAGR; GAAFLGLGTDSVR; LLAAGLQCSALLLR; QLLDLELQSQGESR	2	0.332893	0.302786; 0.363001	5	0.725802	0.725802; 0.636558; 0.640444; 0.805274; 0.785552	4	0.811921	0.805219; 0.817709; 0.806132; 0.83545	0.285234
Cs;Csl	6	GLVYETSVLDPDEGIR; GYSIPECQK; LDWSHNFTNMLGYTDPQFTELMR; TVVGQITVDMMYGGMR; VVPGYGHAVLR; VVPGYGHAVLRK	6	0.414993	0.402314; 0.421982; 0.32325; 0.494268; 0.409434; 0.420552	4	0.616804	0.590229; 0.612784; 0.620824; 0.623929	4	0.718138	0.696924; 0.645462; 0.743215; 0.739351	0.235097
Csde1	6	ATNIEVLSNTFQFTNEAR; ATNLTVSAVR; ATNNSLER; ATNVTYQAHHVSR; CQHAAEIITDLLR; CSACNVWR; EATFSNPK; GPDNSMGFGAER; GTVSFHSHSDHR; INGLENR; INHPESEDLGFLYGSILTDGK; LFFHCSQYNGNLQDLK; LFFLDLK; LLPQLLK; LTIAFQAK; NITLDDASAPR; NITLSLVANPSHLEAADPVVMGK; NITYLPAGQSVLLQLPQ; SKVTLLEGDHVR; VGDDVEFEVSSDRR	8	0.889034	0.890651; 0.874822; 0.888583; 0.889484; 0.869348; 0.867544; 0.913867; 0.892196	9	0.667352	0.624966; 1.01143; 0.915392; 1.07801; 0.508735; 0.642415; 0.667352; 1.05567; 0.533176	10	0.930087	1.04268; 0.769042; 0.838141; 1.07994; 1.12785; 0.840311; 0.784981; 0.166847; 1.01986; 1.05414	0.759049
Cse1l	20	AADEEAFEDNSEEYIR; AADEEAFEDNSEEYIRR; HKDAAIYLVTSLASK; IIIPEIQK; LLQTDDEEEAGLLELLK; MELSDANLQTLTEYLKK; QLSDAISIIGR; VIVPNMEFR	7	0.552032	0.561307; 0.523287; 0.50588; 0.549509; 0.552032; 0.641924; 0.562133	5	0.815102	0.815102; 0.725439; 1.04432; 0.82032; 0.767633	4	0.878674	0.887889; 0.355229; 0.86946; 0.90548	0.38387
Csk	8	LLYPPETGLFLVR; NCWHLDAATRPTFLQLR; NVLVSEDNVAK	3	0.48179	0.434744; 0.508937; 0.48179	3	0.754085	0.754085; 0.709469; 0.799397	1	0.928619	0.928619	0.343437
Csk;Matk	3	LSLMPWFHGK	1	0.495818	0.495818	1	0.797795	0.797795	1	0.933785	0.933785	0.381139
Csnk2a2	7	HLVSPEALDLLDK; LIDTVKDPVSK; LIDWGLAEFYHPAQEYNVR; VLGTDELYGYLKK; YHIDLDPHFNDILGQHSR	5	0.564953	0.529722; 0.554566; 0.605834; 0.644811; 0.564953	2	0.792176	0.770329; 0.814022	3	0.890297	0.994468; 0.839697; 0.890297	0.420367
Csnk2b	5	FNLTGLNEQVPHYR; GNEFFCEVDEDYIQDK; IHPMAYQLQLQAASNFK; YQQGDFGYCPR	4	0.642684	0.643278; 0.64209; 0.631309; 0.692327	1	0.935563	0.935563	1	1.05386	1.05386	0.550474
Csrp1	4	CGKGLESTTLADKDGEIYCK; CSQAVYAAEK; GESLGIKHEEAPGHRPTTNPNASK; GLESTTLADK; GLESTTLADKDGEIYCK; GLESTTLADKDGEIYCKGCYAK; GYGYGQGAGTLSTDK; GYGYGQGAGTLSTDKGESLGIK; GYGYGQGAGTLSTDKGESLGIKHEEAPGHRPTTNPNASK; HEEAPGHRPTTNPNASK; KCGVCQK; KCPFTGNVSIR; KNLDSTTVAVHGEEIYCK; NLDSTTVAVHGEEIYCK; SCFLCMVCK; SCFLCMVCKK; TVYFAEEVQCEGNSFHK	16	0.334095	0.350881; 0.347642; 0.224614; 0.343125; 0.311821; 0.36514; 0.390953; 0.33576; 0.0462966; 0.0249848; 0.341074; 0.314519; 0.325191; 0.33243; 0.336958; 0.332122	14	0.449361	0.42767; 0.484266; 0.301596; 0.445321; 0.445135; 0.488158; 0.459797; 0.0866455; 0.0490766; 0.771754; 0.459342; 0.436994; 0.506468; 0.453401	13	0.546355	0.57029; 0.400223; 0.532173; 0.534931; 0.530705; 0.593183; 0.574029; 0.0738161; 0.580954; 0.546355; 0.541576; 0.549988; 0.554272	0.133395
Csrp2	17	CCFLCMVCRK; CCLEEGLEPVCFER; CGDSVYAAEK; GYGYGQGAGTLNMDR; KNLDSTTVAIHDEEIYCK; LGIKPESAQPHRPTTNPNTSK; LGILTHLYR; NLDSTTVAIHDEEIYCK; SLESTTLTEK; SLETEHK; TVYHAEEVQCDGR	8	0.361169	0.346367; 0.344851; 0.392751; 0.352231; 0.261769; 0.381942; 0.370107; 0.400415	6	0.594792	0.646887; 0.567393; 0.597812; 0.588324; 0.601601; 0.591773	9	0.667222	0.326463; 0.693634; 0.713301; 0.564825; 0.799121; 0.58967; 0.656071; 0.89035; 0.667222	0.201709
Cstb	11	ENQKFDVFK; HDISSIK; MMCGAPSATMPATAETQEVADQVK; QIVAGTNLFIK; VDVGGDKCVHLR; VFQPLPHENKPLTLSSYQTNK; VFQPLPHENKPLTLSSYQTNKER; VFQQVVQASK	6	0.323001	0.184871; 0.383192; 0.392057; 0.367789; 0.0536236; 0.278213	6	0.600508	0.633793; 0.582776; 0.61824; 0.481371; 0.524202; 0.675333	8	0.750531	0.751333; 1.04959; 0.655837; 0.75803; 0.766448; 0.623057; 0.68862; 0.749728	0.213599
Cstf1	8	LWEISTGR; SISFHPSGDFILVGTQHPTLR; TLYDHVDEVTCLAFHPTEQILASGSR; TQAVFNHTEDYILLPDER; YTGAGLSGR	5	0.613437	0.424228; 0.624765; 0.613437; 0.540947; 0.643875	1	0.812407	0.812407	2	0.699473	0.554381; 0.844566	0.371609
Ctage5	2	EHSPYGPSPLGRPPSETR; IFEINEER; IFESRPK; LEDFPIHAITGVLK; LEDFRDYR; SKLEDEILLLEEK; TIHSYQGQVISHEK	4	0.574781	0.391661; 0.638075; 0.546135; 0.603426	1	0.592962	0.592962	4	0.892637	1.0436; 0.882164; 0.69115; 0.903109	0.351999
Ctbp1	7	DVATVAFCDAQSTQEIHEK; QGAFLVNTAR; VLNEAVGALMYHTITLTR	3	0.616946	0.582551; 0.623735; 0.616946	1	0.912356	0.912356	3	1.03473	0.943273; 1.03473; 1.05848	0.511466
Ctbp2	3	DLATVAFCDAQSTQEIHEK; DLAVAGPEMQVK; DLAVVDAK	1	0.677648	0.677648	2	0.877059	0.978094; 0.776024	2	0.879971	0.978268; 0.781673	0.504311
Ctla2a;Ctla2b	2	GEMAPDLPEYEDLGK; NSYLTPGR	2	0.547363	0.526896; 0.567829	NA	NA	NA	1	0.989697	0.989697	0.418783
Ctnna1	2	AHVLAASVEQATENFLEK; AHVLAASVEQATENFLEKGDK; AIMAQLPQEQK; CVIALQEK; EELVVAVEDVR; EELVVAVEDVRK; EELVYNLDPLNNLGR; HVNPVQALSEFK; IAEQVASFQEEK; LIEVANLACSISNNEEGVK; LLEPLVTQVTTLVNTNSKGPSNK; LLSNTVMPR; LVYDGIR; NAGNEQDLGIQYK; NVPILYTASQACLQHPDVAAYK; QALQDLLSEYMGNAGR; QALQDLLSEYMGNAGRK; QIIVDPLSFSEER; QLQQAVTGISNAAQATASDDAAQHQGGSGGELAYALNNFDK; QLQQLSSWLALTEER; SAAGEFADDPCSSVK; SKLDAEVSKWDDSGNDIIVLAK; SKL…	18	0.736769	0.792948; 0.735394; 0.26423; 0.736752; 0.759077; 0.415717; 0.755883; 0.701064; 0.751978; 0.736787; 0.760152; 0.723535; 0.753153; 0.324726; 0.729283; 0.7805; 0.743944; 0.640417	11	0.96566	0.953705; 0.949904; 0.973935; 1.00084; 0.96566; 1.00905; 0.95133; 1.05141; 0.919885; 0.83496; 0.998099	8	1.0113	1.02985; 0.620949; 0.473122; 1.08875; 1.01904; 1.00356; 0.754706; 1.05257	0.578012
Ctnna1;Ctnna2	26	EYAQVFR; IALYCHQLNICSK; IVAECNAVR; LESIISGAALMADSSCTR; WDDSGNDIIVLAK; WDGKDLEDLQILIK	5	0.75602	0.763437; 0.696169; 0.764711; 0.741702; 0.75602	3	0.98577	1.00074; 0.98577; 0.95842	2	0.889303	1.04397; 0.734636	0.694046
Ctnna1;Ctnna3	6	NLMNAVVQTVK	1	0.781454	0.781454	NA	NA	NA	1	1.03324	1.03324	0.773875
Ctnnb1;Jup	16	EGLLAIFK; LLWTTSR; LLYAFAEATVPK; LVQNCLWTLR; MEEIVEGCTGALHILAR; VAAGVLCELAQDK	4	0.754263	0.753294; 0.787392; 0.755232; 0.745372	4	0.97725	0.992816; 0.621715; 1.00126; 0.961684	3	1.02355	1.09328; 0.742507; 1.02355	0.667291
Ctnnd1	6	AAALVLQTIWGYK; ALSAIAELLTSEHER; DSDSKLVENCVCLLR; FHPEPYGLEDDQR; GKKPTEDPANDTVDFPK; GYELLFQPEVVR; HAIPNLVK; HIEWESVLTNTAGCLR; HVSAQLER; HYEDGYPGGSDNYGSLSR; IYISLLK; LVENCVCLLR; MDDTLFQLK; NCDGVPALVR; NLSYQVHR; QDVYGPQPQVR; SDFQVNLNNASR; SLDNNYSTLNER; SMHEFSAK; SNAAAYLQHLCYR; SQSSHSYDDSTLPLIDR; VGGSSVDLHR; VSPSRGPLSGGTWIGIEGSHLNAGSDVAVSIGGRPCSFSWRNSR	18	0.768655	0.78308; 0.657792; 0.640327; 0.539001; 0.389343; 0.749612; 0.818003; 0.750561; 0.789912; 0.769442; 0.744409; 0.790242; 0.357128; 0.807626; 0.821725; 0.767868; 0.80476; 0.812383	7	1.01596	1.00691; 1.02618; 1.0487; 0.985345; 1.0724; 0.886578; 1.01596	7	1.05693	1.08307; 1.08569; 1.05693; 1.02096; 1.10877; 0.994734; 0.703819	0.654109
Ctps1	23	ENFCNIHVSLVPQPSSTGEQK; FSDSYASVIK; GLGLSPDLVVCR; GLGMTLSYLFR; IYRAEDIPQMDDAFSQTVK; KLYGDTDYLEER; LCSAHGVLVPGGFGVR; LTKEFSVYMTK; NVLGWQDANSTEFDPK; RLDLPIER	7	0.748402	0.698177; 0.750642; 0.748402; 0.765385; 0.784979; 0.64105; 0.747736	3	0.923901	0.923901; 0.971739; 0.599402	4	0.984119	0.996342; 0.971896; 0.490257; 1.05892	0.600665
Ctps2	10	DLCFVGEDVDGKR; GLGLSPDLIVCR; LCLADGILVPGGFGIR; LGLPINDCSSNLLFK; RGDYLGK	4	0.535804	0.637681; 0.437788; 0.159091; 0.63382	1	1.02204	1.02204	1	0.988027	0.988027	0.38419
Ctps2;Ctps1	5	ALEHSALAINHK; ALEIADFSGNPLSR; TKPTQNSVR	2	0.728762	0.760794; 0.696731	1	0.828855	0.828855	1	0.840723	0.840723	0.580712
Ctsa	3	AAFTMFSR; ASDSKHFHYWFVESQNDPK; ASDSLEPPAADLFTGVLPNNYNPPK; CNFYDNKDPECVNNLLEVSR; ECSHITFLTIK; GAGHMVPTDKPR; HFHYWFVESQNDPK; LWTSLQTHCCAQNK; LYQSMNSQYLK; QYSGYLR; QYSVAFCNHVR; RPWLVDYGESGEQVAGFVK	10	0.247809	0.28398; 0.237445; 0.245226; 0.271211; 0.219006; 0.236845; 0.296117; 0.250392; 0.309454; 0.201979	9	0.533559	0.580107; 0.533559; 0.519272; 0.564818; 0.508492; 0.603812; 0.522367; 0.595383; 0.249532	12	0.690337	0.735406; 0.671195; 0.531133; 0.741703; 0.692725; 0.616361; 0.67117; 0.726959; 0.687949; 0.742712; 0.919058; 0.650789	0.183764
Ctsb	12	DQGSCGSCWAFGAVEAISDR; EDKHFGYTSYSVSNSVK; EIMAEIYK; EQWSNCPTIGQIR; GENHCGIESEIVAGIPR; HEAGDMMGGHAIR; HFGYTSYSVSNSVK; ILRGENHCGIESEIVAGIPR; NFYQEHPDLAR; NGPVEGAFTVFSDFLTYK; SCEAGYSPSYK; SCEAGYSPSYKEDK; SCEAGYSPSYKEDKHFGYTSYSVSNSVK; SGVYKHEAGDMMGGHAIR; TCIHTNGR; VAFGEDIDLPETFDAR	15	0.420216	0.522445; 0.401269; 0.464166; 0.420216; 0.393546; 0.459366; 0.447654; 0.370768; 0.412266; 0.402075; 0.385572; 0.381387; 0.444367; 0.502661; 0.86108	12	0.773578	0.904032; 0.789359; 0.752624; 0.719908; 0.816639; 0.808444; 0.738665; 0.747524; 0.680718; 0.757798; 0.811753; 0.870289	15	0.85108	0.980804; 0.78617; 0.854411; 0.831355; 0.371993; 0.884223; 0.876558; 0.813238; 1.09035; 0.653272; 0.815553; 0.85108; 0.809812; 0.901923; 0.960883	0.327093
Ctsd	16	AIGAVPLIQGEYMIPCEK; AIGFQSQLSEFQVSLHDLEK; AYWQVHMDQLEVGNELTLCK; GGCEAIVDTGTSLLVGPVEEVK; ILDIACWVHHK; ILDIACWVHHKYNSDK; KAYWQVHMDQLEVGNELTLCK; KCACASHVAK; LVDKNIFSFYLNR; LVDKNIFSFYLNRDPEGQPGGELMLGGTDSK; LVDLDWR; NIFSFYLNR; NIFSFYLNRDPEGQPGGELMLGGTDSK; NYELHPDK; NYELHPDKYILK; QIFGEATKQPGIVFVAAK; QPGIVFVAAK; TTEPVSELLK; VSSLPTVYLK	15	0.381146	0.305816; 0.433835; 0.331756; 0.398775; 0.394061; 0.437431; 0.33727; 0.400616; 0.284493; 0.387315; 0.314674; 0.345995; 0.381146; 0.426668; 0.356267	17	0.655009	0.595497; 0.68519; 0.731596; 0.619825; 0.716247; 0.687416; 0.566809; 0.726595; 0.598523; 0.789117; 0.713238; 0.575132; 0.596928; 0.62659; 0.647363; 0.925592; 0.655009	16	0.770085	0.649114; 0.817391; 0.704646; 0.833089; 0.839543; 0.979479; 0.621771; 0.689428; 0.814507; 0.660948; 0.735732; 0.768892; 0.799469; 0.742842; 0.990681; 0.771277	0.256736
Ctsh	19	GGLPSQAFEYILYNK; MLSLAEQQLVDCAQAFNNHGCK	1	0.353938	0.353938	2	0.705956	0.644251; 0.767662	2	0.778765	0.729551; 0.827978	0.269311
Ctsl	2	AVATVGPISVAMDASHPSLQFYSSGIYYEPNCSSK; DNHCGLATAASYPVVN; DRDNHCGLATAASYPVVN; ENGGLDSEESYPYEAK; LISLSEQNLVDCSHAQGNQGCNGGLMDFAFQYIK; LYGTNEEEWR; LYHDIAQQAFK; LYIDSYEK; NSWGSEWGMEGYIK	6	0.596025	0.623111; 0.604352; 0.583038; 0.587697; 0.585131; 0.618583	4	0.715809	0.163268; 0.525519; 0.912883; 0.906098	7	0.930501	0.930501; 0.196955; 1.02605; 0.989728; 0.830463; 0.692907; 0.983214	0.326816
Ctsz	9	DQDCDKFNQCGTCTEFK; FNQCGTCTEFK; HGIPDETCNNYQAK; IVTSTYK; NQHIPQYCGSCWAHGSTSAMADR; NSWGEPWGEK; NSWGEPWGEKGWMR; NVNGVNYASVTR; VGDYGSLSGR	9	0.341212	0.322888; 0.373304; 0.287562; 0.354064; 0.341212; 0.28376; 0.377912; 0.338642; 0.343246	9	0.641638	0.651823; 0.656759; 0.566967; 0.641638; 0.631758; 0.590696; 0.797258; 0.609524; 0.654407	9	0.765521	0.751261; 0.765521; 0.688204; 0.773017; 0.775456; 0.673087; 0.732428; 0.779287; 0.786677	0.233933
Cttn	9	ANFENLAK; ASAGHAVSITQDDGGADDWETDPDFVNDVSEK; ASAGLLGAHAAAITAYALTLTK; ASHGYGGKFGVEQDR; CALGWDHQEK; DYSSGFGGK; DYTEMNDLQKR; ENVFQEHQTLK; FGVQMDR; FGVQSER; FGVQTDR; FGVQTDRQDK; HCSQVDSVR; HCVKGVTEAHVDQK; HESQQDYAK; LAKHESQQDYAK; LQLHESQKDYK; LQLHPQQSSAHAAK; LQLIKDYR; LRENVFQEHQTLK; LSKHCSQVDSVR; MDKNASTFEEVVQVPSAYQK; NASTFEEVVQVPSAYQK; QDSSAVGFDYK; SAVGFDYQGK; SAVGFEYQGK; SAVGHEYQSK; TEKHESQKDYSK; TE…	29	0.526694	0.513879; 0.429409; 0.562133; 0.536243; 0.533473; 0.515645; 0.526963; 0.520361; 0.537444; 0.787776; 0.543129; 0.499705; 0.552132; 0.503278; 0.531374; 0.515973; 0.463623; 0.542774; 0.505953; 0.541495; 0.550198; 0.481669; 0.475875; 0.518142; 0.568966; 0.526694; 0.579638; 0.475597; 0.488946	29	0.808075	0.817396; 0.729262; 0.861637; 0.799867; 0.84479; 0.849519; 0.841875; 0.850975; 0.980088; 0.847369; 0.719447; 0.591686; 0.791197; 0.826268; 0.765978; 0.792016; 0.829163; 0.827649; 0.686458; 0.475435; 0.768215; 0.808075; 0.825641; 0.797709; 0.505456; 0.713585; 0.775328; 0.811933; 1.03009	26	0.941153	0.936727; 0.701453; 1.05609; 0.939679; 0.514726; 0.965669; 0.964186; 1.07499; 0.96934; 0.98042; 0.989546; 0.818752; 0.708722; 0.98706; 0.566462; 0.930932; 0.953823; 0.971417; 0.952567; 0.60456; 0.887356; 0.942627; 0.995135; 0.928014; 0.860463; 0.416509	0.372089
Cttnbp2nl	39	DLVIVAANLQK; DLVNIGLK	NA	NA	NA	1	0.725957	0.725957	2	0.897028	0.743456; 1.0506	0.350741
Cul1	2	ESFESQFLADTER; ESTESSNTTIEDEDVK; ESTESSNTTIEDEDVKAR; FINNNAVTK; HQQLLGEVLTQLSSR; HQSDRYVK; LLETHIHNQGLAAIEK; QACGFEYTSK; QIGLDQIWDDLR; YNALVMSAFNNDAGFVAALDK	6	0.691118	0.704142; 0.697465; 0.630273; 0.706375; 0.684771; 0.554586	5	0.94853	0.741401; 0.94853; 0.802049; 1.03164; 1.00547	2	0.947519	1.07643; 0.818607	0.553504
Cul2	10	DTPQELEQTR	1	0.582429	0.582429	1	0.831616	0.831616	NA	NA	NA	0.440177
Cul4b	7	DKENPNQYNYIA; ETVEEQASTTER; SILISSVASVHHANGLAK; SILKIDDVVNTR	3	0.768701	0.690307; 0.768701; 0.823906	1	0.800217	0.800217	2	1.00214	1.04054; 0.963742	0.674867
Cul4b;Cul4a	4	LKHECGAAFTSK; QLLGEHLTAILQK; QYQIDAAIVR; YNLEELYQAVENLCSHK	4	0.786801	0.822868; 0.796487; 0.777114; 0.762943	2	1.00604	0.963596; 1.04849	1	0.793363	0.793363	0.788906
Cul5	4	ESYVNLCSNPEDK; ILNAGAWSR; ISNAQLQTELVEILK; ISNAQNAELR; VSEDLNQAFK	3	0.492924	0.435621; 0.584769; 0.492924	1	0.796572	0.796572	1	0.8023	0.8023	0.347785
Cuta	5	TQSSLVPALTEFVR; TQSTWVDSFFR	1	0.430702	0.430702	1	0.784953	0.784953	2	0.791379	0.593524; 0.989233	0.298973
Cyb5b	8	FLSEHPGGEEVLLEQAGADATESFEDVGHSPDAR; NSAEETWMVIHGR; QYYIGDVHPSDLKPK; VEGSEPSVTYYR	4	0.438613	0.394695; 0.508768; 0.395372; 0.481855	4	0.598445	0.527147; 0.808006; 0.669743; 0.490542	3	0.683581	0.683581; 0.856519; 0.364638	0.230687
Cyb5r1	4	AILKVPEDPTQCFLLFANQTER; EDLEELQAQYPNR; IGDMVEFR; IGDNLDILNLLK; IGDQEFDHLPALLEFYK; LGMIAGGTGITPMLQLIR; LLDKTTVSHNTR; LLDKTTVSHNTRR; MSQYLDSLK; VPEDPTQCFLLFANQTER	5	0.439236	0.439236; 0.422479; 0.46663; 0.439512; 0.371053	6	0.639916	0.578938; 0.649236; 0.895381; 0.630595; 0.700918; 0.615926	6	0.774934	0.670652; 0.765352; 0.95866; 0.788284; 0.784516; 0.710109	0.271882
Cyb5r3	10	APDAWDYSQGFVNEEMIR; AVLKDPNDHTVCYLLFANQSEK; AVLKFAAATGATPIAGR; DHLPTPGEEPLILMCGPPPMIQFACLPNLER; DILLRPELEELR; DILLRPELEELRNEHSAR; DPNDHTVCYLLFANQSEK; EVISPDTRR; EVKEWHGCR; FALPSPQHILGLPIGQHIYLSTR; FALTLTTQALHIQR; GPNGLLVYQGK; IDGNLVIRPYTPVSSDDDKGFVDLVVK; IGDTIEFR; IGDTIEFRGPNGLLVYQGK; LIDKEVISPDTR; LIDKEVISPDTRR; LWYTVDKAPDAWDYSQGFVNEEMIR; MSQYLENMK; STPAITLENPDIK; STPAITLENPDIKYPLR; SVGMIAGGTGIT…	19	0.393634	0.395533; 0.390898; 0.246068; 0.395036; 0.393634; 0.427525; 0.343673; 0.413627; 0.325268; 0.441063; 0.438527; 0.419876; 0.387398; 0.380859; 0.459176; 0.348275; 0.343099; 0.430796; 0.338961	21	0.709747	0.671331; 0.6951; 0.797965; 0.682715; 0.712471; 0.675119; 0.764397; 0.808329; 0.580273; 0.916718; 0.709747; 0.84826; 0.683274; 0.721936; 0.724208; 0.663087; 0.739981; 0.650697; 0.607192; 0.735415; 0.538388	18	0.834315	0.919243; 0.823168; 0.830823; 0.795585; 0.877682; 0.800982; 0.828304; 0.660154; 0.940473; 0.833615; 0.868876; 0.855381; 0.851391; 0.864993; 0.755007; 1.01701; 0.407473; 0.835014	0.28241
Cyc1	23	AANNGALPPDLSYIVR; DVATFLR; DVATNMDQIR; GLLSSLDHTSIR; GLLSSLDHTSIRR; HGGEDYVFSLLTGYCEPPTGVSLR; LSDYFPKPYPNPEAAR	6	0.335782	0.307177; 0.339808; 0.382796; 0.355965; 0.331756; 0.238762	4	0.623709	0.633367; 0.61405; 0.642512; 0.5112	6	0.686569	0.724641; 1.12715; 0.723997; 0.64914; 0.519066; 0.278037	0.200439
Cycs	7	ADLIAYLK; ADLIAYLKK; GITWGEDTLMEYLENPKK; TGPNLHGLFGRK; TGQAAGFSYTDANK; TGQAAGFSYTDANKNK	3	0.448534	0.463856; 0.448534; 0.354539	4	0.616605	0.630291; 0.602918; 0.556839; 0.65653	5	0.717944	0.742525; 0.758623; 0.66385; 0.717944; 0.69882	0.231015
Cyfip1	6	ALNLAYSSIYGSYR; ALNLGYALDYALR; DKQPNAQPQYLHGSK; NFVGPPHFQVICR; NVIQSVLQAIR; NVIQSVLQAIRK; SSLEGPTILDIEK; TVLPFSQEFQR; YSNSEVVTGSGR	6	0.483666	0.516885; 0.5099; 0.440011; 0.4447; 0.460282; 0.507049	4	0.749912	0.503787; 0.767135; 0.737882; 0.761943	4	0.943888	0.998746; 0.617878; 1.01307; 0.88903	0.320484
Cyfip1;Cyfip2	9	FISELAR; HVQLLGR; HVQLRDLLMELMEK; LGTPQQIAIAR; NAFVTGIAR; TMLESLIADK; TMLESSSYLIR; TVEVLEPEVTK; YAPLHLVPLIER	7	0.459135	0.459135; 0.538192; 0.469901; 0.501147; 0.438524; 0.442266; 0.456013	5	0.750645	0.70475; 0.782237; 0.797111; 0.750645; 0.685231	8	0.873787	0.900794; 0.906158; 0.894811; 0.614655; 0.962275; 0.600973; 0.811294; 0.852764	0.31343
Cygb	9	AVQATWAR; GLIYSHVTAAYK; HMEDPLEMER; HMGLFDHAAK; MEKVPGDMEIER; VMGALNTVVENLHDPDKVSSVLALVGK	5	0.451769	0.531265; 0.29379; 0.490334; 0.451769; 0.415058	1	0.889876	0.889876	2	0.774547	0.766667; 0.782427	0.303205
Cyp1b1	6	DMTDAFILSAEKK; DMTMFVTASK; ESMLVEWEQVK; FLDTAFDLDAFK; GLLEGHALAEAR; NFSNFVLDK; NFSNFVLDKFLR; SLAFGHYSEHWK; YNIEKDIAAHIKK	2	0.893259	0.871995; 0.914523	4	0.770214	0.823515; 0.508458; 0.99618; 0.716912	6	1.02814	0.535615; 0.825091; 1.13753; 1.10088; 1.03385; 1.02243	0.588727
Cyp20a1	9	DGNLPDIVNSGSLHEFLVNLHER; EIDQVLGEGPITSEK; EIDTLNER; IHGTVWSEIGK; SLLGYQSGGGSAGEDHVRR	4	0.610681	0.589727; 0.557346; 0.631635; 0.722946	1	0.527709	0.527709	1	0.929318	0.929318	0.416708
Cyp2f2	5	DFIDCFLTK; FADYISK; FSVQILR; GNHECASINR; GNIMLSQK; GTDVITLLNTVHYDSDQFK; ILEEGSFLLEVLRK	3	0.417344	0.429738; 0.342991; 0.417344	4	0.809515	0.781669; 0.736636; 0.855871; 0.837362	6	0.840042	0.693452; 0.902986; 0.80679; 0.954625; 0.856043; 0.824042	0.323571
Cyr61	5	CCTPLQTR; GLEDSYEGR; YCGSCVDGR	2	0.670901	0.637694; 0.704107	2	0.654431	0.690807; 0.618055	1	0.782207	0.782207	0.368927
D10Jhu81e	3	GGAEVQIFAPDVPQMHVIDHTK; GKITSLAQLNAANHDAAIFPGGFGAAK; GVTEAHVDQK; ITSLAQLNAANHDAAIFPGGFGAAK; NLSTFAVDGK; NLSTFAVDGKDCK; NVLELTGK	3	0.321473	0.321473; 0.535381; 0.297842	6	0.645366	0.683584; 0.644275; 0.589204; 0.772892; 0.611945; 0.646457	7	0.802571	0.698643; 0.738328; 0.834237; 0.730886; 0.826628; 0.823232; 0.802571	0.257467
Daam1	7	ESSEESGEFDDLVSALR; ILDLEDLER	1	0.718135	0.718135	1	0.829654	0.829654	1	1.11664	1.11664	0.61167
Dab2	2	DIPSDAFTGLDPLGDK; DLFQVIYNVK	1	0.875195	0.875195	1	1.06459	1.06459	2	0.88449	0.722584; 1.0464	1.0775
Dad1	2	FLEEYLSSTPQR; SASVVSVISR; SASYSYLEDR	1	0.494799	0.494799	2	0.676972	0.672391; 0.681552	2	0.81945	0.709128; 0.929773	0.294172
Dag1	3	ALSIAVTGSGSCR; GVPIIFADELDDSKPPPSSSMPLILQEEK	2	0.521533	0.616049; 0.427016	1	1.01336	1.01336	1	1.00567	1.00567	0.463822
Dap	2	IVQKHPHTGDGK; IVQKHPHTGDGKEER; TQHIQQPR	3	0.680256	0.834621; 0.634436; 0.680256	1	0.908048	0.908048	3	1.03191	1.03191; 1.0474; 1.02447	0.646986
Dap3	3	FLSNCNPEQLER; TLIAPEELSLVHNLR	2	0.644338	0.627074; 0.661602	NA	NA	NA	1	0.840782	0.840782	0.486144
Dazap1	20	DSKNQAPGQPGASQWGSR; FKDPNCVGTVLASRPHTLDGR; IFVGGIPHNCGETELR; LFVGGLDWSTTQETLR; NQAPGQPGASQWGSR; NQAPPGLYTK; SYFSQYGEVVDCVIMK	5	0.464453	0.430644; 0.457203; 0.469876; 0.504362; 0.464453	3	0.657745	0.616886; 0.657745; 0.70867	5	0.695171	0.695171; 0.788757; 0.815352; 0.686042; 0.396402	0.244764
Dbi	7	AKWDSWNK; AKWDSWNKLK; AKWYPEVR; LKTQPTDEEMLFIYSHFK; LKVNFLPEIITLSK; QATVGDVNTDRPGLLDLK; QATVGDVNTDRPGLLDLKGK; SQAEFDKAAEEVK; SQAEFDKAAEEVKR; TQPTDEEMLFIYSHFK; TQPTSLPK; TYVEKVDELK; TYVEKVDELKK	10	0.305974	0.313154; 0.325186; 0.30933; 0.288565; 0.284314; 0.295477; 0.303558; 0.30281; 0.308389; 0.338847	11	0.591947	1.02985; 0.614614; 0.531741; 0.544289; 0.52526; 0.591947; 0.532489; 0.556358; 0.73847; 0.592469; 0.648905	12	0.740151	0.771623; 0.743363; 0.704254; 0.901235; 0.713595; 0.702397; 0.736938; 0.728031; 0.687299; 0.871239; 0.753854; 0.800234	0.228415
Dbn1	13	AGVSFSGHR; ALDEVTSSQPPPPPPPPPPTQEAQETTPSLDEELSK; CACASHVAK; EESAADWALYTYEDGSDDLK; EGTQASEGYFSQSQEEEFAQSEEPCAK; EGTRVQSVEQIR; EQFWEQAK; EQQIEEHR; EQSIFGDQR; KQQSLEAEEAK; KSESEVEEAAAIIAQRPDNPR; LAASGEGGLQELSGHFENQK; LELLAAYEEVIR; LELLCTLESHETAQQFKR; LKEQSIFGDQR; LREDENAEPVGTTYQK; LSSQQFHEAASK; MAPTPIPTR; SESEVEEAAAIIAQRPDNPR; SESGSKSSQPLASK; SPSDSSTASTPIAEQIER; VMYGFCSVK; YVLINWVGEDVPDAR; YVLINWVGE…	20	0.478253	0.386277; 0.311897; 0.529965; 0.467621; 0.468662; 0.517141; 0.481895; 0.537722; 0.490506; 0.428496; 0.490485; 0.521874; 0.555061; 0.468772; 0.473698; 0.400602; 0.474611; 0.549975; 0.468588; 0.502265	11	0.785617	0.711518; 0.81802; 0.80457; 0.861401; 0.828804; 0.735795; 0.596214; 0.785617; 0.456974; 0.630367; 0.930501	8	0.96769	0.972302; 0.994435; 1.05034; 0.931246; 0.971498; 0.682448; 0.772952; 0.963881	0.338238
Dbnl	24	AMSTTSVTSSQPGK; AMSTTSVTSSQPGKLR; ESTSFQDVGPQAPVGSVYQK; FVLINWTGEGVNDVR; FVLINWTGEGVNDVRK; GACANHVSTMANFLK; GAHVTINAR; NGPALQEAYVR; QEWESAGQQAPHPR; QLTQPETSYGR; SPTDWALFTYEGNSNDIR; TGEPEQEAVSR; TNAISEIKR; TNALNVSQK; TRQEWESAGQQAPHPR; TRQGVEDAFYTLVR; VAGTGEGGLEELVEELNSGK	15	0.516067	0.517514; 0.396376; 0.452319; 0.515574; 0.533299; 0.563357; 0.536501; 0.528102; 0.464157; 0.520407; 0.516067; 0.504239; 0.559297; 0.483706; 0.488821	12	0.770977	0.78776; 0.776909; 0.819802; 0.559079; 0.748305; 0.790375; 0.750043; 0.702584; 0.86884; 0.752196; 0.831798; 0.765045	11	0.909551	0.906704; 0.92162; 0.918249; 0.923607; 0.97558; 0.344306; 0.909551; 0.909093; 0.914344; 0.614385; 0.8762	0.344234
Dcaf7	2	GVYSEETLR; GWAPTLIGYSMQGLCK; HLEHSTIIYEDPQHHPLLR	1	0.779774	0.779774	NA	NA	NA	2	0.713841	0.744384; 0.683298	0.388328
Dcaf8	3	FCQLEIQR; KIDFLTK; KIDQEGKIPVDTLEK; VAELSATQCCK	1	0.843913	0.843913	3	0.513383	0.63289; 0.41157; 0.513383	2	0.622869	0.51331; 0.732428	0.216056
Dcaf8;Pet2	4	FVYEACGAR; FVYEGSADFSCLPTFGVIVAQK	1	0.506343	0.506343	2	0.968095	1.07483; 0.861359	NA	NA	NA	0.514882
Dclk1	2	AVSSLATAK; GIVYAISPDR; ISSLDQLVEGESYVCGSIEPFKK; SFEALLADLTR; TLSDNVNLPQGVR; YQDDFLLDESECR	5	0.673416	0.691777; 0.470016; 0.616432; 0.673416; 0.681295	1	1.00788	1.00788	3	1.03319	1.03319; 0.978082; 1.07722	0.536806
Dcps	3	TDDPLLQLLQK; TLTFALR; TPFQVEHVAQLLTGSPELK	3	0.576199	0.576199; 0.587186; 0.46821	NA	NA	NA	1	0.992229	0.992229	0.409387
Dctn1	3	AEITDAEGLGLK; AESLQQEVEALK; AESLQQEVEALKER; AFLQGGQEATDIALLLR; AIEMELR; ASLAALPPLHVAK; DLETSCSDTR; DSPLLLQQISAMR; ELTNQQEASVER; ERLQEELSQAESTIDELK; ERVDELTTDLEILK; ETVTQRPGATVPTDFATFPSSAFLR; FTQSALDCMGVEVGR; GSDGAASSYQLK; IKGEELSEANVR; IQLEQVQEWK; KTSQLLEK; LDETQTLLR; LHISQLQHENSILR; LNQLSTHTHVVDITR; LQEELSQAESTIDELK; LSLPPHEGPGGNLVAGALYR; LVLTQEQLHQLHSR; MQEQQADLQRR; NLNLEEK; QLTAHLQDVNR; QSQIQV…	34	0.477773	0.475473; 0.462666; 0.462441; 0.488839; 0.522468; 0.444315; 0.392186; 0.517817; 0.458479; 0.490503; 0.41102; 0.607258; 0.517211; 0.476185; 0.524104; 0.491986; 0.490744; 0.497058; 0.509371; 0.46443; 0.400982; 0.518304; 0.57593; 0.45871; 0.44516; 0.401018; 0.604054; 0.421557; 0.471037; 0.510308; 0.479362; 0.542543; 0.468218; 0.443433	22	0.759339	0.744104; 0.327524; 0.815778; 0.776256; 0.512361; 0.755987; 0.734587; 0.785201; 0.736849; 0.808766; 0.798038; 0.817188; 0.787066; 0.760301; 0.775424; 0.735018; 0.416197; 0.743228; 0.765978; 0.591278; 0.758378; 0.866457	19	0.89136	0.864487; 0.910587; 0.927826; 0.942155; 0.810074; 0.7327; 0.983985; 1.0416; 0.935654; 0.926466; 0.914375; 0.863606; 0.920729; 0.867296; 0.89136; 0.846527; 0.594218; 0.85199; 0.854684	0.329172
Dctn2	39	ASVEDADTQNKVHQLYETIQR; ATAGAPPDSSLVTYELHSRPEQDKFSQAAK; DNTALLTQVQTTMR; ENLATVEGNFASIDAR; GLDFSDR; HKASVEDADTQNKVHQLYETIQR; LLGPDAAINLADPDGALAK; LLGPDAAINLADPDGALAKR; LLHEVQELTTEVEK; LLLQLEATK; LLLQNELK; LTELEATVR; LTPVVLAK; QLAALKQQLVASHLEK; QQLVASHLEK; RTGYESGDYEMLGEGLGVK; TGYESGDYEMLGEGLGVK; VHQLYETIQR; VSALDLAVLDQVEAR; WSPVASTLPELVQR; YADLPGIAR	19	0.489848	0.489848; 0.336791; 0.483503; 0.495281; 0.542125; 0.449739; 0.455403; 0.448072; 0.486761; 0.553651; 0.487311; 0.540314; 0.528991; 0.534494; 0.477127; 0.523424; 0.543191; 0.458247; 0.518328	19	0.784823	0.786756; 0.727932; 0.791084; 0.834025; 0.662391; 0.340208; 0.538194; 0.784823; 0.793181; 0.816782; 0.799614; 0.765534; 0.789346; 0.805438; 0.745892; 0.777694; 0.759844; 0.72594; 0.809374	15	0.908325	0.979988; 0.962556; 0.854564; 0.918153; 0.874462; 0.899573; 0.979493; 0.776536; 0.874608; 0.971936; 0.930925; 0.891994; 0.924038; 0.865229; 0.908325	0.347041
Dctn3	21	AALTDVQR; KVADGLVK; LAQIHIQQQDQCVAITEESK; WVYGPGGTR	4	0.501093	0.511265; 0.515715; 0.459372; 0.490921	2	0.802203	0.787426; 0.816979	2	0.989823	0.930891; 1.04876	0.38118
Dctn4	4	APLSQLYFCR; APLVCLPVFVSKDPGLDLR; APLVLKD; APMAAQGMVETR; ASLLQSER; CANCFDCPGCMHTLSTR; DAAAEYDELAEPQDFQDDPDIVAFRK; IEPAQAVAEVEPLPEDYYTRPVNLTEVTTLQQR; IQLVAVNYIPEVR; LIEYYQQLAQK; LLQPDLQPVSASQLYPR	8	0.501116	0.506368; 0.527097; 0.495864; 0.353926; 0.298777; 0.522832; 0.554526; 0.446646	3	0.668122	0.513278; 0.795218; 0.668122	4	0.825429	0.690967; 0.756506; 0.946036; 0.894352	0.29498
Dctn5	11	MELGELLYNK; QSVLCGSQNIVLNGK; SEYIETASGNKVSR; SEYNDQLTR; TIIMNDCIIR	3	0.595027	0.595027; 0.6633; 0.558908	2	0.787293	0.908848; 0.665739	2	0.867261	0.983944; 0.750577	0.422072
Dctn6	5	GDVTIGPR; IAPGAVVCVESEIR; ILPNYHHLKK	3	0.630082	0.542962; 0.632339; 0.630082	NA	NA	NA	1	0.701277	0.701277	0.411048
Dcun1d1	3	LDVATDNFFQNPELYIR; QEFMDGMTELGCDSIEK	2	0.54378	0.532361; 0.5552	1	0.743817	0.743817	1	0.517332	0.517332	0.285273
Dcxr	2	AAGAQVVAVSR; ALTNHTVYCSTK; AVIQVSQIVAK; TREDLDDLVR; TREEIQEVR; VNAVNPTVVMTPMGR	4	0.458688	0.468786; 0.448589; 0.478998; 0.439456	5	0.803047	0.796976; 0.757081; 0.803047; 0.828382; 0.806057	4	0.897228	0.965076; 0.89397; 0.900485; 0.771886	0.355366
Ddah1	6	AGLGHPSAFGR; APPESLCR; DENATLDGGDVLFTGR; DENATLDGGDVLFTGREFFVGLSKR; DENKFYK; DYAVSTVPVADSLHLK; EFFVGLSKR; GAEILADTFK; GAEILADTFKDYAVSTVPVADSLHLK; GHVLLHR; IMQQMSDHRYDK; LKDHLLIPVSNSEMEK; LQLNIVEMK; LQLNKWCVQPK; LTVPDDMAANCIYLNIPSKGHVLLHR; QHELYVGVLGSK; SFCSMAGPNLIAIGSSESAQK; SQGEEVDFAR; TPEEYPESAK; VDGLLTCCSVFINK; VDGLLTCCSVFINKK	15	0.307091	0.304411; 0.316417; 0.302747; 0.306346; 0.288383; 0.332715; 0.33118; 0.292015; 0.22009; 0.326227; 0.307091; 0.319922; 0.237142; 0.351075; 0.327984	16	0.436734	0.44125; 0.46056; 0.399861; 0.521912; 0.408735; 0.483997; 0.458248; 0.317495; 0.506258; 0.350013; 0.20241; 0.443056; 0.411669; 0.473718; 0.35908; 0.432218	20	0.54489	0.53309; 0.508194; 0.546273; 0.415106; 0.971679; 0.543508; 0.5907; 0.485724; 0.514665; 0.565587; 0.627487; 0.416092; 0.585344; 0.441281; 0.607498; 0.527583; 0.585443; 0.449856; 0.575573; 0.551151	0.140354
Ddah2	21	AGAGLSSLCLVLSTRPHC; ALQDLGLR; ALQEDILLR; AMAALTDHPYASLTLPDDAASDCLFLRPGLPGATPFLLHR; CSHALIR; DFAVSTVPVSGSSHLR; GAEIVADTFRDFAVSTVPVSGSSHLR; GAENFDKFFTR; GGGDLPNSQEALQK; GVPESLASGEGAGAGLPALDLAK; GVPGAIVNVSSQASQR; IVEMGDENATLDGTDVLFTGR; LSDVTLVPVSCSELEK; TVVAGSSEAAQK; WTNHRGAEIVADTFR	10	0.210905	0.22603; 0.237729; 0.137589; 0.236612; 0.211052; 0.209274; 0.195333; 0.210759; 0.18639; 0.220771	12	0.499265	0.494874; 0.507546; 0.511087; 0.420156; 0.51284; 0.813497; 0.433773; 0.382459; 0.623436; 0.405252; 0.392799; 0.503656	11	0.53378	0.621243; 0.681951; 0.287021; 0.589963; 0.487912; 0.532258; 0.485693; 0.58001; 0.53378; 0.27259; 0.587188	0.139132
Ddah2;Ddah1	15	EFFVGLSK	1	0.28439	0.28439	1	0.480832	0.480832	1	0.598614	0.598614	0.159145
Ddr2	11	HAGGVTGGWDNLLAVIPGGSSTPLIPK; IFQAENAK; TLHFITLVGTQGR	NA	NA	NA	2	0.657718	0.593077; 0.722358	1	1.09436	1.09436	0.339758
Ddrgk1	3	AAAAEGARPLER; AAAAEGVPATRR; IQDLLTEGTLTGVIDDR; IQDSLSDKPR	NA	NA	NA	2	0.737449	0.724608; 0.75029	2	0.977485	0.841216; 1.11375	0.388764
Ddt	4	FLTGPLNLNDPEAK; FLTKGDNNAVDDR; FLTSVLHNGLGR; LCAATATILDKPEDR; PFVELETNLPASR; STEPCAHLLVSSIGVVGTAEQNR; VSVTIRPGMTLLMNK	2	0.30915	0.329745; 0.288555	6	0.583702	0.692286; 0.70245; 0.575835; 0.555275; 0.533692; 0.591569	3	0.739899	0.919826; 0.739899; 0.693157	0.233086
Ddx1	7	ALIVEPSR; ALIVEPSRELAEQTLNNVK; APDNYIVK; DLGLAFEIPAHIK; DQLSVLDNGVDIVVGTPGRLDDLVSTGK; EAQTSFLHLGYLPNQLFR; ELAEQTLNNVK; ELLIIGGVAAR; FLICTDVAAR; GEDSVPDTVHHVVVPVNPK; GHQFSCVCLHGDR; GHVDVLAPTVQELAALEK; GIDIHGVPYVINVTLPDEK; GIDIHGVPYVINVTLPDEKQNYVHR; GKHYYEVSCHDQGLCR; GSAFAIGSDGLCCQSR; GSAGAPSVENVK; HYYEVSCHDQGLCR; IMHFPTWVDLK; IMHQTVK; LDDLVSTGK; LQVIVCSATLHSFDVK; LQVLPELLFQSTPK; LQVNQVVIHEDFIQSCFD…	21	0.50814	0.492461; 0.492118; 0.495102; 0.551368; 0.436092; 0.486408; 0.508575; 0.552733; 0.588867; 0.433822; 0.5216; 0.490477; 0.409238; 0.46951; 0.523651; 0.540884; 0.521806; 0.529921; 0.465872; 0.50814; 0.553053	11	0.784235	0.699645; 0.801105; 0.84615; 0.726595; 0.807069; 0.796474; 0.775561; 0.799952; 0.739413; 0.723546; 0.784235	19	0.864807	0.874939; 0.856324; 0.861338; 0.8478; 0.854978; 0.873806; 0.864807; 0.904531; 0.907601; 0.891413; 0.961927; 0.777179; 0.833334; 0.806678; 0.870901; 1.03593; 0.724359; 0.57117; 0.894984	0.346888
Ddx17	26	DWVLNEFR; ELAQQVQQVADDYGK; FEKNFYVEHPEVAR; FVINYDYPNSSEDYVHR; FVKELGLSSVPASGGLVGVYNGK; LMQLVDHR; LTPYEVDELRR; LTQDAVAK; NGAIHIFR; NGAPIIMSFPHFYQADEK; QLAEDFLR; SGKAPILIATDVASR; SGKFTQQDIDEAK; SSQSSSQQFSGIGR; TLAYLLPAIVHINHQPYLER; VLEEANQAINPK	11	0.678136	0.686196; 0.689942; 0.625019; 0.678136; 0.712998; 0.222607; 0.625917; 0.671172; 0.745625; 0.702408; 0.664879	6	0.997741	1.01956; 0.978165; 0.786213; 1.01732; 1.06124; 0.842824	8	0.964293	1.08079; 1.00573; 0.789197; 0.785738; 0.922859; 1.07966; 0.779842; 1.10263	0.538242
Ddx19a;Ddx19b	2	AAQSLLNK; DGNPDNETYLHR; EEETLDTIK; LDTDDLDEIEK; SNLVDNTNQVEVLQRDPSSPLYSVK; VFVLDEADVMIATQGHQDQSIR	6	0.576128	0.569374; 0.545372; 0.589154; 0.582881; 0.427479; 0.64315	2	0.818201	0.793418; 0.842985	1	0.952637	0.952637	0.416229
Ddx19a;Ddx25	6	TAAFVLAMLSR; TAAGLMHTFNAHAATDITGFGILGHAQNLAK	1	0.634075	0.634075	2	0.728823	0.830927; 0.626718	2	0.844343	0.866654; 0.822031	0.359076
Ddx21	2	AAVLDLEK; EEYQLAQVEQK; KDAQILYNAGENK; LLDTEETDLMLAALR; QDDFSDTGAFWR; SKTMVDELFAEIVR	1	0.898904	0.898904	4	0.695968	0.65925; 0.561564; 0.818576; 0.732687	3	0.821304	0.821304; 0.6177; 0.823747	0.328711
Ddx23	6	EDSAVFYELK; EDSKTFDQLSPDESK; IQPLSLEELLAK	2	0.791387	0.828063; 0.75471	1	0.763065	0.763065	1	1.07275	1.07275	0.705084
Ddx3x	13	GRGITGIEDK; GRHLVLLSSVSDAAAR; QSSGASSSSFSSSR; SSFFGDR; VRPCVVYGGAEIGQQIR	3	0.807032	0.820389; 0.807032; 0.75747	2	0.807185	0.540059; 1.07431	1	0.64389	0.64389	0.648898
Ddx3x;D1Pas1	5	KGADSLEDFLYHEGYACTSIHGDR; QEVPSWLENMAFEHHYK; SPILVATAVAAR	3	0.712462	0.514044; 0.712462; 0.795593	1	1.04016	1.04016	1	1.07519	1.07519	0.614141
Ddx46	2	DAGNFDQNKLEEEMR; LEMEGITVK; LEMHAIDR; LEMNLGLQK; LLVATSVAAR; LNYVPLEK; LQNSYQPTNK; VTYVVLDEADR	5	0.694619	0.639964; 0.708625; 0.747736; 0.694619; 0.645792	1	0.494407	0.494407	3	0.964587	0.637462; 1.04074; 0.964587	0.478249
Ddx5	8	DGWVNVSPFDHPLIWEGHASLVR; DWVLNEFK; EANQAINPK; ELAQQVQQVAAEYCR; LIDFLECGK; LIDFLESGK; LLQLVEDR; QVSDLISVLR; RTAQEVDTYRR; TAQEVDTYRR; TTYLVLDEADR	9	0.911614	0.909445; 0.88633; 0.915718; 0.876994; 0.927193; 0.92078; 0.615089; 0.937671; 0.911614	5	0.992621	0.583447; 0.968922; 1.09512; 0.992621; 1.0563	7	1.06083	1.06083; 1.05001; 1.04689; 1.14092; 1.11912; 0.963763; 1.09872	1.03654
Ddx58	11	IESFVVEDIVSGVQNR; IESGGGNILIHHSR	1	0.385768	0.385768	2	0.769836	0.548537; 0.991135	1	1.09207	1.09207	0.368674
Ddx5;Ddx17	2	APILIATDVASR; APIQWEER; GDGPICLVLAPTR; GLDVEDVK; GLEATDDSPK; KIVDQIRPDR; LKSTCIYGGAPK; QTLMWSATWPK; STCIYGGAPK	5	0.834179	0.901802; 0.834179; 0.896404; 0.809908; 0.805266	5	0.963885	0.639245; 1.01455; 0.909951; 0.972636; 0.963885	4	1.06584	1.08996; 1.0704; 1.06128; 0.965097	0.882926
Ddx5;Ddx3y;Ddx3x;D1Pas1;Ddx17	9	MLDMGFEPQIR	1	0.823465	0.823465	NA	NA	NA	1	1.01704	1.01704	0.872936
Decr1	10	AMTTFLSTLGAQCVIASR; AMVASGSELGKK; CDVRDPDMVHNTVLELIK; DPDMVHNTVLELIK; EEWDIIEGLIR; EEWDIIEGLIRK; FNIIQPGPIK; VAFITGGGTGLGK; VAGHPDVVINNAAGNFISPSER	8	0.336082	0.375379; 0.296275; 0.271774; 0.335831; 0.336333; 0.288459; 0.359955; 0.354447	8	0.581381	0.646409; 0.60977; 0.554799; 0.526946; 0.607963; 0.531766; 0.646409; 0.544581	7	0.742935	0.783209; 0.742935; 0.768008; 0.741553; 0.670825; 0.765216; 0.645597	0.213819
Dek	3	EPFTVTQGK; SICEVLDLER; SICSLPCQPGER	2	0.685043	0.681681; 0.688406	1	0.54086	0.54086	1	0.712776	0.712776	0.362097
Denr	3	ATDISESSGADCKGDTK; LDADYPLR; LTVENSPK; QETGITEGQGPVGEEEEK; WPEVDDDSIEDLGEVKK; WPQGFGQLTK	4	0.418921	0.505342; 0.433771; 0.40407; 0.39767	4	0.640667	0.726009; 0.679818; 0.601517; 0.593135	1	0.857252	0.857252	0.27663
Derl1	2	NFLSTPQFLYR	1	0.668863	0.668863	1	1.0726	1.0726	NA	NA	NA	0.675734
Dguok	4	GIELAYLQQLHSQHEDWFINK; THPEWQVATEPIAEWQNIQAAGAQK	1	0.215895	0.215895	1	0.656323	0.656323	1	0.738442	0.738442	0.212846
Dhdh	2	AEFGFDLSHIPR	NA	NA	NA	1	0.600757	0.600757	1	0.948208	0.948208	0.297926
Dhrs1	4	CVPVVCDSSQESEVK; CVVALATDPNILNLSGK; EDTPEDPLFKK; GIALQLCK; GIAQMLEK; HGVSYVSLWPGLVQTEMVK; LAADCAHELRR; VLPSCDLAR	7	0.560072	0.568314; 0.537615; 0.538745; 0.607073; 0.560072; 0.500674; 0.588714	6	0.873386	0.836362; 0.861536; 0.954771; 0.902726; 0.870981; 0.875791	4	0.960514	0.782959; 1.00878; 1.09695; 0.912253	0.452024
Dhrs7	6	DILVLPLDLTDTSSHEAATK	1	0.404641	0.404641	1	0.746976	0.746976	1	0.823464	0.823464	0.298873
Dhx15	2	EVDDLGPEVGDIK; FTDILVR; IRVLSQQAAAVVK; IRYESLTDPSKLDSGK; KQNGAIGR; RSTDFTSR; RSTITSR; TEMSEVLTEILR; YGVIILDEAHER	5	0.752169	0.301027; 0.752169; 0.758588; 0.780302; 0.713893	4	0.814686	1.02052; 0.784732; 0.84464; 0.633091	2	0.58412	0.41318; 0.75506	0.440062
Dhx29	9	EMETLEDHPIFNPAIK; ILQIITELIK; IYSFTLEPR; STQVPHFLLEDLLLDECGAR	3	0.644874	0.466166; 0.644874; 0.675546	2	0.690971	0.926705; 0.455236	1	0.987961	0.987961	0.397604
Dhx9	3	AAECNIVVTQPR; DFVNYLVR; DFVSEQLTSLLVNGVQLPVLGDK; FSDHVALLSVFQAWDDAR; GANPHLQTFTFTR; GDIKNFLYAWCGK; GDIKNFLYAWCGKR; GEEPGKSCGYSVR; ISAVAVAER; ISAWHNNVEK; KEEQEVQATLESEEVDLNAGLHGNWTLENAK; LAAQSCALSLVR; LETHMTPEMFR; LFTAHNNMTNYATVWASK; LGGIGQFLAK; LNQYFQK; LNRLPAAGVGDMVMATVK; LNSDPQFVLAQNVGTTHDLLDICLR; LNSDPQFVLAQNVGTTHDLLDICLRR; LNSETDITPK; NELTYQMEQDHNLQSVLQER; NENGAPEDEENFEEAIK; QISRPSAAGINLMIGSV…	15	0.653596	0.681112; 0.621985; 0.608365; 0.683384; 0.657616; 0.668841; 0.642333; 0.674765; 0.653175; 0.65882; 0.605055; 0.653596; 0.740206; 0.570133; 0.617766	18	0.874873	0.854591; 0.707664; 0.881209; 0.523097; 0.978947; 0.918331; 0.911988; 0.889239; 0.980855; 0.87219; 0.657012; 0.653525; 0.877555; 0.784536; 0.80237; 0.934039; 0.947461; 0.269938	17	0.883679	0.883679; 1.0009; 0.961414; 0.699043; 0.926846; 0.904905; 0.980392; 1.0196; 0.989042; 0.819475; 0.765148; 0.749221; 0.749293; 1.00886; 0.674138; 0.7868; 0.32831	0.430688
Diablo	31	AQEVSDEGADQEEEAYLR; AQEVSEYLSQNPR	1	0.480997	0.480997	2	0.764747	0.664828; 0.864666	1	0.787122	0.787122	0.331007
Dlat	3	AAPAAAAAMAPPGPR; DIDSFVPSK; DVPLGAPLCIIVEK; DVPVGSIICITVEKPQDIEAFK; GFDVASVMSVTLSCDHR; GIDLTQVK; GLETIASDVVSLASK; ILVPEGTR; ILVPIQQVLK; ILVQGCHAAAELIK; ISVNDFIIK; ISVQTPVDQLLQDGLQLR; LQPHEFQGGTFTISNLGMFGIK; LQPHPGLEK; NFSAIINPPQACILAIGASEDK; VAPAPAGVFTDIPISNIR; VAPAPAGVFTDIPISNIRR; VFVSPLAK; VVDGAVGAQWLAEFKK	15	0.332207	0.275892; 0.348712; 0.296582; 0.211618; 0.304251; 0.398344; 0.366936; 0.360524; 0.381781; 0.348407; 0.343492; 0.265667; 0.274168; 0.324931; 0.332207	14	0.550253	0.156601; 0.541604; 0.476178; 0.596986; 0.560882; 0.57124; 1.02372; 0.513551; 0.503109; 0.645141; 0.454342; 0.455682; 0.558901; 0.582393	16	0.681344	0.576781; 0.611974; 0.613182; 0.717779; 0.735886; 0.685014; 0.677675; 0.983388; 0.832267; 0.708914; 0.838605; 0.57787; 0.602; 0.579442; 0.690095; 0.543665	0.194854
Dld	19	ALLNNSHYYHMAHGK; ALTGGIAHLFK; EANLAAAFGKPINF; GIEIPEVR; IPNIYAIGDVVAGPMLAHK; NETLGGTCLNVGCIPSK; NQVTATKADGSTQVIDTK; RPFTQNLGLEELGIELDPK; SEEQLKEEGIEFK; VCHAHPTLSEAFR; VLGAHILGPGAGEMVNEAALALEYGASCEDIAR; VVHVNGFGK	12	0.383514	0.420572; 0.445181; 0.370424; 0.384528; 0.329368; 0.384199; 0.399201; 0.31355; 0.367137; 0.38283; 0.374002; 0.431557	12	0.60204	0.646505; 0.65884; 0.597328; 0.589263; 0.513905; 0.590666; 0.645333; 0.490558; 0.606751; 0.622629; 0.576451; 0.672197	12	0.725372	0.767456; 0.763415; 0.724821; 0.71047; 0.661409; 0.683321; 0.765605; 0.650019; 0.725922; 0.750848; 0.683133; 0.743475	0.225839
Dlg1	12	ALHLLEEYR; AVLGDDEITREPR; DIQEHKFIEAGQYNNHLYGTSVQSVR; DYHFVTSR; FGDILHVINASDDEWWQAR; FIEAGQYNNHLYGTSVQSVR; FIECYIAEQNMVSIAVGCATR; GNSGLGFSIAGGTDNPHIGDDSSIFITK; IISVNSVDLR; NAGQAVTIVAQYRPEEYSR; QIIEEQSGPYIWVPAK; QIIQQNPSLLPALLQQIGR; QVTPDGESDEVGVIPSKR	10	0.48549	0.440071; 0.483556; 0.484794; 0.486186; 0.5086; 0.522445; 0.49289; 0.509371; 0.426467; 0.464711	9	0.81518	0.860818; 0.811572; 0.830653; 0.882191; 0.834861; 0.81518; 0.693301; 0.801655; 0.389397	5	0.974345	0.990796; 1.01064; 0.712923; 0.930158; 0.974345	0.354244
Dlg1;Dlg2	13	AVEALKEAGSIVR; AVEAYGKR	NA	NA	NA	1	0.786523	0.786523	1	0.780349	0.780349	0.324065
Dlg1;Dlg4	2	ALFDYDK; ALFDYDR	1	0.569948	0.569948	1	0.944448	0.944448	NA	NA	NA	0.497241
Dlg3	2	NATNVEQAFMTMAAEIK; RDNEVDGQDYHFVVSR	1	0.629231	0.629231	1	0.876832	0.876832	1	0.951782	0.951782	0.505322
Dlgap4	2	SLPDCTSHPNSISIDAGPR; SLPDLGLR; VLSAVGSAQLLMSQK	2	0.545033	0.476914; 0.613153	1	0.669939	0.669939	1	0.66123	0.66123	0.299801
Dlst	3	AKPAETPAPAHK; ASAFALQEQPVVNAVIDDATK; EAVTFLR; GLVVPVIR; LGFMSAFVK; NDVITVQTPAFAESVTEGDVR; NVETMNYADIER; VEGHVFPEFK; VEVRPMMYVALTYDHR	7	0.378055	0.310383; 0.356441; 0.510596; 0.412829; 0.404326; 0.378055; 0.368316	5	0.623514	0.568881; 0.674863; 0.607192; 0.648242; 0.623514	8	0.715024	0.660334; 0.675063; 0.740107; 0.683793; 0.835111; 0.695509; 0.789864; 0.73454	0.233048
Dnaja1	2	ELYDKGGEQAIK; FKSVDDVIKR; GAVECCPNCR; GGKKGAVECCPNCR; IHQIGPGMVQQIQSVCMECQGHGER; NVVHQLSVTLEDLYNGATR; QISQMADDTVAELDQHLAAK; TIVITSHPGQIVK; VKETTYYDVLGVKPNATQEELKK; VKEVADFKVFTK; VKEYQVETIVDTLCTNMLSDK	6	0.795983	0.734219; 0.821432; 0.786849; 0.734762; 0.832555; 0.805118	4	0.941905	1.10101; 1.05799; 0.825819; 0.653804	7	0.881388	0.991413; 0.814049; 1.03245; 0.881388; 1.08983; 0.877893; 0.67294	0.712939
Dnaja2	11	EISFAYEVLSNPEKR; EYHPDKNPNAGDKFK; FDVQFPENNWINPDK; FDVQSSLK; ILEVHVDKGMK; LYDILGVPPGASENELKK; NVLCSACSGQGGK; QLAPGMVQQMQSVCSDCNGEGEVINEK; VSLEDLYNGK	7	0.65868	0.681893; 0.65868; 0.439327; 0.577506; 0.718627; 0.677627; 0.574142	4	0.906826	0.458922; 0.931153; 0.971632; 0.8825	3	1.03398	1.05351; 0.922469; 1.03398	0.474423
Dnajb4	12	EGDHLQISK; EIYDQFGEEGLKGGAGGTDGQGGTFR; FHPDKNKSPQAEEK	2	0.48315	0.316024; 0.650276	1	0.983036	0.983036	2	0.797347	0.637156; 0.957539	0.368074
Dnajc11	5	GLEMEGWEVVER; LFNLVHQAYEVLSDPQTR	2	0.463295	0.477681; 0.448908	NA	NA	NA	1	0.814453	0.814453	0.301971
Dnajc13	2	AELVPYLLK; DNPEAAVHIFEGTHENPELIWNDSSR; DSLLASLLDGVR; ENGLEVLQEAFSR; ESPLLPAAAELAFHTVNCSALNAEELR; ESPQGEDMLNAIR; FLPSVFMDAMR; IAAHLADFTPR; LLEGVGLENLDSPAATK; SGPYGFHEMQELWAK; SLQYGEQVSEILSR; TELLTEALR; TELPQFVSYFQHR; TELQGLIGQLDEVSLEKNPCIR; TELQSALLLR	9	0.420152	0.464585; 0.421798; 0.466029; 0.366282; 0.397848; 0.420152; 0.416508; 0.398294; 0.457371	7	0.708429	0.556822; 0.760757; 0.546412; 0.778732; 0.708429; 0.680028; 1.09262	8	0.859763	0.860166; 0.870951; 0.44973; 0.902146; 0.830736; 0.85936; 0.436494; 1.04284	0.285715
Dnajc5	6	EATDTPIVIQPASATETTQLTADSHPSYHTDGFN; EINNAHAILTDATK; EINNAHAILTDATKR; YHPDKNPDNPEAADKFK	3	0.35659	0.35659; 0.390162; 0.268434	3	0.61162	0.301016; 0.61162; 0.629351	3	0.669687	0.669687; 0.764962; 0.556478	0.186068
Dnajc8	2	ALDVIQAGK; ALDVIVDLLEK; EGKTDYYAR; LLLDQEQK; LLLDTFEYQGLVK	2	0.746024	0.656923; 0.835125	3	0.851488	0.851488; 1.04235; 0.39069	3	0.845452	0.968439; 0.845452; 0.342695	0.385046
Dnm1;Dnm3	9	VLNQQLTNHIR; VLNQQLTNHIRDTLPGLR	1	0.466968	0.466968	2	0.877205	0.856804; 0.897607	2	1.03245	1.00564; 1.05926	0.465424
Dnm1l	2	ALQGASQIIAEIR; AVMHFLVNHVK; DEYAFLQK; DTLQSELVGQLYK; FATEYCNTIEGTAK; IIQHCSNYSTQELLR; LGIIGVVNR; LYTDFDEIR; QEIENETER; QEIQHLFR; RPLILQLVHVSPEDK; SQLDINNKK; SSVLESLVGR; SVTDSIRDEYAFLQK; TSKAEELLAEEK; VFSPNVVNLTLVDLPGMTKVPVGDQPK; YIETSELCGGAR	15	0.542418	0.582463; 0.538596; 0.501769; 0.539425; 0.559956; 0.54961; 0.572412; 0.605678; 0.527343; 0.549448; 0.583333; 0.542418; 0.454539; 0.378689; 0.462282	8	0.823513	0.822624; 0.779644; 0.580774; 0.60247; 0.860665; 0.824403; 0.86706; 0.92429	7	0.974063	0.94023; 0.992888; 0.927476; 0.970815; 0.974063; 1.0007; 1.01165	0.393506
Dnm2	17	ALLQMVQQFGVDFEKR; DMILQFISR; ESLPTLR; ESSLILAVTPANMDLANSDALK; GMEELIPLVNK; IEGSGDQVDTLELSGGAR; IVTTYIR; IVTVVPQDTK; LQDAFSSIGQSCHLDLPQIAVVGGQSAGK; LQDAINILK; QIELACDSQEDVDSWK; SKLQSQLLSLEK; TGLFTPDLAFEAIVKK; TLNQQLTNHIR; TLPAHSDPVSAVHFNR	11	0.49437	0.526806; 0.520015; 0.460434; 0.42896; 0.503722; 0.531155; 0.466274; 0.490866; 0.49437; 0.416014; 0.508285	10	0.794702	0.835405; 0.790375; 0.804899; 0.715019; 0.7915; 0.700879; 0.920471; 0.731377; 0.797904; 0.899485	11	0.907465	0.387115; 0.947464; 0.755837; 0.873934; 0.856994; 0.931728; 0.933242; 0.907465; 0.870681; 0.910485; 0.934559	0.350204
Dnm2;Dnm1	15	FPFELVK	1	0.443706	0.443706	1	0.790261	0.790261	1	0.871577	0.871577	0.339674
Dnm2;Dnm3	2	VYSPHVLNLTLIDLPGITK	1	0.39654	0.39654	1	0.739413	0.739413	NA	NA	NA	0.296025
Dnpep	4	ARKEAIQATAR; ARLAEQAER; EAIQATAR; ETACTTGVLQTLTLFK; ETADFKVYTK; EVAGQVGVPLQDLMVR; GFFELFPSVSR; GFFELLFSHCR; IPHLAIHLQR; LTAFEEAIPK; LVHIERPILR; NDSPCGTTIGPILASR; NSSSIIAFAVGGQYVPGNGFSLIGAHTDSPCLR; SPSPFHVVAECR; SQVGYHQVGVETYGGGIWSTWFDR; VLDLGSPQLAMHSIR; YASNAVSESMIR	14	0.432573	0.492937; 0.504558; 0.486308; 0.422609; 0.421781; 0.495886; 0.417535; 0.421584; 0.368041; 0.371235; 0.389961; 0.445495; 0.473582; 0.442537	14	0.663287	0.751783; 0.655286; 0.712325; 0.520097; 0.652687; 0.675674; 0.655009; 0.631506; 0.686295; 0.621898; 0.608539; 0.718771; 0.671287; 0.775397	10	0.803721	0.81143; 0.8045; 0.854039; 0.777548; 0.796643; 0.732; 0.755025; 0.837436; 0.845841; 0.802941	0.278428
Dnttip2	17	SLDEEDLK; SLDEESVVGK	1	0.419189	0.419189	1	0.58579	0.58579	1	0.679236	0.679236	0.219464
Dock1	2	LEHVIFPGAGDEAISEYK; YLQEHPEAHGQIEK	1	0.610653	0.610653	1	0.814368	0.814368	1	0.873502	0.873502	0.430641
Dpep1	2	GDDEAESHGLSPFGK; GDDEAESHGLSPFGKR; GLLADNLIR; ILEQMDVIHR; NVPDDVLQLVK; VFSEVELVSNNMQSPEEVPITLK	4	0.225469	0.261251; 0.21354; 0.237398; 0.199641	4	0.476097	0.424622; 0.531995; 0.497144; 0.45505	5	0.544507	0.501747; 0.614505; 0.617462; 0.544507; 0.51528	0.143501
Dpm1	3	EGNGTVMGAEIRHVLVTLGEK; EVAEQLAEIYGPDR; LGLGTAYIHGIK; LGLGTLSSSLSR; SLAASPRPPQGR	3	0.516955	0.516955; 0.514091; 0.587833	2	0.767547	0.592556; 0.942538	3	0.904994	0.959227; 0.904994; 0.856843	0.382575
Dpp3	5	ADTQYILPNDIGVSSLDCR; DTVLLRK; EGVTTYFSGDCTMEDAK; ETVINPETGEQIQSWYR; GAFNFDKETVINPETGEQIQSWYR; LAQDFLDSQNLSAYNTR; LASVLNTDPALDSELTSK; LEGSEVQLVEYEASAAGLIR; LFVQDEK; LVASAEQLLK	7	0.44523	0.607828; 0.338042; 0.463159; 0.424947; 0.44523; 0.462308; 0.424016	6	0.665743	0.743403; 0.597442; 0.727539; 0.634368; 0.659636; 0.671851	8	0.760425	0.623756; 0.774954; 0.745897; 0.708893; 0.863793; 0.730573; 0.822897; 0.787153	0.268581
Dpp7	10	ASNSEDPPSVVEVR; ASNTADTLFQEVLGRK; DLFLQGAYDTISQNFGTCQSLSSPK; DLFPYEESK; DLTQLFGFAR; LYQSCADPTGCGTGSDAR; SLPGVVTR	2	0.165882	0.181368; 0.150397	6	0.42264	0.311139; 0.72984; 0.413029; 0.599939; 0.43225; 0.410709	4	0.627081	0.531777; 0.667022; 0.587139; 0.875629	0.164888
Dpp9	7	HSWDGLR; LAELQTDHQGK	1	0.63238	0.63238	NA	NA	NA	1	0.825766	0.825766	0.433036
Dpt	2	QGFSYQCPHGQVVVAVR	1	0.778182	0.778182	1	0.952155	0.952154	1	0.89203	0.89203	0.725809
Dpysl2;Dpysl3	29	IVNDDQSFYADIYMEDGLIK; MDENQFVAVTSTNAAK; MSVIWDK	3	0.360377	0.364563; 0.351315; 0.360377	2	0.549737	0.527118; 0.572356	2	0.685269	0.676179; 0.694358	0.203609
Dpysl3	3	AALAGGTTMIIDHVVPEPESSLTEAYEK; AALAGGTTMIIDHVVPEPGTSLLAAFDQWR; AIGKDNFTAIPEGTNGVEER; AIGNALKSWNETFHAR; AITVASQTNCPLYVTK; DNFTAIPEGTNGVEER; FIPCSPFSDYVYKR; FIPFIGVVK; FIPFPASAK; FIPFVGVVK; GAPLVVICQGK; GAPPKIPGGATLVFEVELLK; GMTTVDDFFQGTK; GMYDGPVFDLTTTPK; GNVVFGEPITASLGIDGTHYWSK; IAVGSDSDLVIWDPDALK; IAVGSDSDLVIWDPDALKIVSAK; IFNLYPR; IMLEDGNLHVTQGAGR; MVIPGGIDVHTHFQMPYK; NHQSVAEYNIFEGMELR; NLHQSGFSL…	16	0.387807	0.325213; 0.364195; 0.347361; 0.347544; 0.390916; 0.42497; 0.371536; 0.390931; 0.375776; 0.384699; 0.406489; 0.405438; 0.403081; 0.40577; 0.364563; 0.398717	20	0.548916	0.461478; 0.431124; 0.544456; 0.592411; 0.551669; 0.549224; 0.530672; 0.871654; 0.548608; 0.609469; 0.51846; 0.531935; 0.491835; 0.591395; 0.608539; 0.544289; 0.553139; 0.594117; 0.545865; 0.634992	22	0.695716	0.573663; 0.697617; 0.719507; 0.693588; 0.672817; 0.680882; 1.01321; 0.661025; 0.966218; 0.693815; 0.919036; 0.741741; 0.675257; 0.674357; 0.679451; 0.713154; 0.764266; 0.632135; 0.704755; 0.745049; 0.629863; 0.734366	0.217444
Dr1	24	ASSSGNDDDLTIPR; ELVVNCCTEFIHLISSEANEICNK; LENLGIPEEELLR	3	0.657827	0.721642; 0.632042; 0.657827	NA	NA	NA	1	1.08191	1.08191	0.572908
Drg2	4	ELESVGIR; ELETEIQQLR; GEGFDVMK; TADVVVMMLDATKGDVQR	3	0.650862	0.650862; 0.590399; 0.657358	3	0.899184	0.906595; 0.833826; 0.899184	1	0.993894	0.993894	0.515113
Dscr3	4	DATEIQNIQIADGDICR; SIELQLVR; SIEPYLK; SIEQHKSEIETHK	1	0.618058	0.618058	3	0.667815	0.667815; 0.736734; 0.626435	2	0.876445	0.820235; 0.932656	0.327251
Dst	4	ALQHDLGGK; HLDTLHNFVTR; ISKGANPVEIRR; ISKLEQQLAK; LEQEGLEALR; LQGLSASDVTEQIIK; QLGLVVCR; SIDELNSAWDSLNK	2	0.650021	0.818443; 0.481599	2	0.763478	0.725145; 0.80181	5	0.738366	0.637767; 0.738366; 0.794091; 0.882034; 0.293851	0.273159
Dstn	8	ASGVQVADEVCR; AVIFCLSADKK; CIVVEEGK; CIVVEEGKEILVGDVGATITDPFK; EILVGDVGATITDPFK; EILVGDVGATITDPFKHFVGMLPEK; EILVGDVGATITDPFKHFVGMLPEKDCR; FPGIKHEYQANGPEDLNR; HEYQANGPEDLNR; HFVGMLPEK; HFVGMLPEKDCR; KAVIFCLSADKK; KAVLAALK; KCSTPEEIK; KCSTPEEIKK; KEELMFFLWAPEQAPLK; KEELMFFLWAPEQAPLKSK; KFPGIKHEYQANGPEDLNR; LGGSLIVAFEGSPV; YALYDASFETK	17	0.449027	0.498626; 0.513335; 0.507001; 0.45161; 0.440847; 0.374061; 0.387292; 0.449027; 0.462657; 0.461778; 0.494921; 0.421082; 0.441197; 0.418381; 0.40656; 0.0561906; 0.492579	18	0.614358	0.691688; 0.703289; 0.672348; 0.562789; 0.633267; 0.576962; 0.528388; 0.548111; 0.617232; 0.653664; 0.582447; 0.672197; 0.611484; 0.641152; 0.592991; 0.553399; 0.575737; 0.663243	18	0.750311	0.816101; 0.816048; 0.80616; 0.745713; 0.747784; 0.752838; 0.655811; 0.730573; 0.774857; 0.789955; 0.39781; 0.808874; 0.777275; 0.40063; 0.692497; 0.710321; 0.112153; 0.797784	0.229629
Dtd2	20	EEGSELYSQFVSLCEK; SVEAGVAVAHGTYGNR	1	0.368627	0.368627	1	0.688734	0.688734	1	0.756541	0.756541	0.254825
Dtna	2	LAAESSSSQPTQQR; LRVLGAEGTVFPK; LRWEEEGFR	NA	NA	NA	2	0.629858	0.523279; 0.736438	1	0.623378	0.623378	0.216496
Dtymk	2	GALIVLEGVDR; NAAQRPLGELWK; SIEEVHKEIR; SIEEVLR	3	0.638741	0.638741; 0.600048; 0.809513	1	0.807498	0.807498	3	0.947888	0.888249; 1.06153; 0.947888	0.548056
Dync1i2	192	ADAEEEAATRIPA; EAAVSVQEESDLEK; EAAVSVQEESDLEKK; EGEIQAGAK; EGEIYCK; EIAVGDSEGQIVIYDVGEQIAVPR; ETQTPVTAQPK; ICSWSLDMLSHPQDSMELVHK; LDLWNLNNDTEVPTASISVEGNPALNR; QQILHSEEFLSFFDHSTR; SDKSDLKAELER; SDKWIDIHNPATNEVVGRVPQSTK; SVSTPSEAGSQDSGDGAVGSR; TLAEINANR; TTPEYVFHCQSAVMSATFAK	12	0.425794	0.375453; 0.430453; 0.433508; 0.379695; 0.389455; 0.421136; 0.350535; 0.450616; 0.3819; 0.432244; 0.465212; 0.441874	8	0.685153	0.482371; 0.607853; 0.659727; 0.582974; 0.733021; 0.710579; 0.719323; 0.746254	8	0.809856	0.814184; 0.644704; 0.815325; 0.895579; 0.691288; 0.661076; 0.858186; 0.805529	0.260743
Dync1li1	15	CDAISVLEK; DAVFIPAGWDNDKK; EIMAEDDQVFLMK; IGILHENFQTLK; KPASVSPTTPTSPTEGEAS; NVLLLGEDGAGK; QPPTAAGRPVDASPR; SGQKPVLSDVHAELDR; SVSSNVASVSPIPAGSK; TTGAQEDRGDSVVLPLGADTLTHNLGLPVLVVCTK; VEDNFEDIITKPPVR	10	0.512113	0.543608; 0.568705; 0.495983; 0.545413; 0.477171; 0.552713; 0.403797; 0.516207; 0.508019; 0.437567	5	0.757917	0.757917; 0.807555; 0.807648; 0.70669; 0.706653	4	0.910599	0.914421; 0.952526; 0.906777; 0.390189	0.336644
Dync1li2	11	CDAMSVLEK; DAVFIPAGWDNEKK; DEHLDFIQAHLR; EFQDYIEPEEGCQGSPQR; ELAAEDEQVFLMK; GGPASVPSASPGTSVK; KTGSPGSPSAGGVQSTAK; NILVFGEDGSGK; TVLSNVQEELDR	9	0.588257	0.587952; 0.582585; 0.607165; 0.573452; 0.596742; 0.640288; 0.576415; 0.588257; 0.610728	2	0.961994	0.966229; 0.957759	2	1.03478	1.01364; 1.05591	0.486463
Dynll1	9	NADMSEEMQQDSVECATQALEK	1	0.648975	0.648975	NA	NA	NA	1	0.967646	0.967646	0.52844
Dynll2	2	DIAAYIKK; NADMSEDMQQDAVDCATQAMEK; YNIEKDIAAYIKK	3	0.445335	0.445335; 0.434027; 0.447654	2	0.698166	0.745213; 0.65112	3	0.794284	0.451828; 0.794284; 0.84831	0.254308
Dynlrb1	3	AEVEETLKR; EIDPQNDLTFLR; GVQGIIVVNTEGIPIK; GVQGIIVVNTEGIPIKSTMDNPTTTQYANLMHNFILK	4	0.713546	0.762352; 0.305748; 0.742898; 0.684194	1	0.991831	0.991831	1	1.15507	1.15507	0.538176
Dysf	4	DSFSDPYAIVSFLHQSQK; IGETVIDLENR; TAIGSFNGALSTVPVHEMGTTVIK; TLLHDADAGHLSFVEEVFENQTR; TLLIKTVETR; TLLIKTVETRDGQVINETSQHHDDLE; VTAAGQTKR	2	0.312484	0.345991; 0.278978	4	0.542263	0.397062; 0.636558; 0.620666; 0.46386	1	0.394509	0.394509	0.163103
Echdc1	4	ELYIEEALQNER; FVSGPPQVIR	2	0.40757	0.437592; 0.377548	2	0.63689	0.693638; 0.580143	2	0.744647	0.809771; 0.679523	0.246446
Echs1	2	AFAAGADIK; AQFGQPEILLGTIPGAGGTQR; EGMTAFVEK; FLSHWDHITR; LFYSTFATDDRR; LFYSVLMSDVEK; LVEEAIQCAEK; NSSVGLIQLNRPK; SLAMEMVLTGDR; TFQDCYSSK	8	0.321317	0.372462; 0.292261; 0.335; 0.329273; 0.313361; 0.212493; 0.291418; 0.346298	7	0.613593	0.514692; 0.640004; 0.624733; 0.552689; 0.564073; 0.903222; 0.613593	9	0.722219	0.722341; 0.644298; 0.735271; 0.759249; 0.722219; 0.769491; 0.712965; 0.361897; 0.70336	0.208077
Eci1	10	ALQLGTLFSPAEALK; EADIQNFTSFISK; KATADNLIK; VGVVDEVVPEDQVHSK; WLAIPDHSR	5	0.353876	0.351344; 0.363657; 0.357958; 0.301061; 0.353876	4	0.592364	0.580527; 0.604202; 0.619219; 0.529834	5	0.733767	0.754706; 0.733767; 0.713637; 0.69083; 0.754972	0.21677
Eci2	5	ASQQDFENALNQVK; QNYVDLVSSLSSSSEAPSQGKR; WDAWNALGSLPK	2	0.471103	0.487812; 0.454393	1	0.70157	0.70157	1	0.818383	0.818383	0.306581
Ecm1	3	AGPAWMVTR	NA	NA	NA	1	0.804946	0.804946	1	0.946691	0.946691	0.428335
Edc4	6	AAADTLQGPMQAAYR; AAAEAAAEAK; AEVQHQLHVAVGSLQESILAQVQR; ASCASIDIEDATQHLR; ELAELWHNQEELLQR; IIWCPFIPEESEDCCEESSPTVALLHEDR; LCAQLEGLQSTVTDHVER; LFQFLQADPHNSLSK; LGTQEYLQQLESHMK; LGTSELLLAK; LSYLEEAVMHLDHSDPITR; SCQAMFQQINDSFR; SLEPVAGQLSNSVATK; SLLPGLLPGPADK	11	0.542962	0.472151; 0.416133; 0.647937; 0.604477; 0.482854; 0.646105; 0.542962; 0.674976; 0.491384; 0.585938; 0.515128	6	0.871415	0.847939; 0.785539; 0.918501; 0.89489; 0.793056; 0.997199	3	1.05771	1.06499; 1.05771; 0.953162	0.44111
Edf1	14	AESDWDTVTVLR; ETEGDVTSVK; ETEGDVTSVKDAK; INELMPK	1	0.926389	0.926389	1	0.637818	0.637818	2	0.960704	0.944314; 0.977093	0.757089
Eea1	4	AAQLATEIADIK; ADLQNHLDTAQHALQDK; ASKEQALQSLQQQR; DALLAELSTTK; DDITLLR; DLDYTHLEEK; EKDEQQLQGTINQLK; ENQSLQIK; EQALQSLQQQR; EQALSALQLEHTSTQALVSELLPAK; EQAQQIELK; EQHGLQLQGEVSQLHCK; EQQVADLQLK; GEIAVLEATVQNNQDER; GEIDAHEDSFK; HYQAVHDAGNDSGHGGEAGLALTR; IQAGEGETAVLNQLQEK; IQNLEALLQK; LEADALEVK; LKNQSESHKQAEENLHDQVQEQK; LQQQSSQAAQELAAEK; LQQQSSQAAQELAAEKGK; LQSEHAHLEATINQLR; LREAQNDLEQVLR; LSALQSNYEK;…	33	0.426151	0.403811; 0.422626; 0.428562; 0.432611; 0.437092; 0.481322; 0.399345; 0.344945; 0.374719; 0.446909; 0.436436; 0.439983; 0.407313; 0.450881; 0.421484; 0.384407; 0.465341; 0.39779; 0.451008; 0.391165; 0.345366; 0.426151; 0.468769; 0.460189; 0.43144; 0.395657; 0.367681; 0.40694; 0.408844; 0.439254; 0.432457; 0.39812; 0.475035	21	0.680613	0.601376; 0.754706; 0.673232; 0.674306; 0.586932; 0.643769; 0.704353; 0.533; 0.694824; 0.623722; 0.618981; 0.689077; 0.680676; 0.638631; 0.720633; 0.701513; 0.735894; 0.768908; 0.680613; 0.609169; 0.91717	27	0.807612	0.825282; 0.716766; 0.804811; 0.849279; 0.757716; 0.825816; 0.778427; 0.820078; 0.857918; 0.807612; 0.747455; 0.817073; 0.807751; 0.769474; 0.791328; 0.809054; 0.829393; 0.917727; 1.08646; 0.764385; 0.592265; 0.887446; 0.853402; 0.766835; 0.419108; 0.792093; 0.415201	0.269941
Eef1a1	43	AAGAGKVTK; DGSASGTTLLEALDCILPPTRPTDKPLR; EVSTYIK; EVSTYIKK; IGYNPDTVAFVPISGWNGDNMLEPSANMPWFK; MDSTEPPYSQK; MDSTEPPYSQKR; NDPPMEAAGFTAQVIILNHPGQISAGYAPVLDCHTAHIACK; QLIVPNEK; RYEEIVK; SGDAAIVDMVPGKPMCVESFSDYPPLGR; VETGVLKPGMVVTFAPVNVTTEVK; YEEIVKEVSTYIK; YEEIVKEVSTYIKK; YYVTIIDAPGHR; YYVTIIDAPGHRDFIK	15	0.50768	0.560729; 0.0595272; 0.520246; 0.544419; 0.398485; 0.383104; 0.743294; 0.429679; 0.768336; 0.394721; 0.475993; 0.50768; 0.529744; 0.516207; 0.504852	9	0.693558	0.706559; 0.72081; 1.04975; 0.542214; 0.639343; 0.732402; 0.688653; 0.674948; 0.693558	13	0.802756	0.857058; 0.576024; 0.802756; 0.842281; 1.0943; 0.946807; 1.0481; 0.642365; 0.710321; 0.861989; 0.795319; 0.774938; 0.571246	0.31193
Eef1a1;Eef1a2	16	EHALLAYTLGVK; IGGIGTVPVGR; LPLQDVYK; NGQTREHALLAYTLGVK; NGQVVCSIQENPSFK; NGQVVGHVR; QLIVGVNK; QTVAVGVIK; STTTGHLIYK; THINIVVIGHVDSGK; THINIVVIGHVDSGKSTTTGHLIYK; TIEKFEK	9	0.54042	0.535834; 0.532863; 0.556403; 0.54042; 0.556639; 0.549347; 0.531111; 0.549955; 0.535251	10	0.716209	0.670179; 0.713985; 0.712508; 0.782343; 0.709098; 0.736455; 0.72735; 0.70995; 0.735498; 0.718433	10	0.819506	0.797506; 0.831071; 0.779271; 0.736058; 0.824976; 0.838415; 0.812289; 0.814035; 0.827121; 1.04813	0.336936
Eef1b	12	GFGDLKTPAGLQVLNDYLADK; GFGDSFGR; LAQYESK; LAQYESKK; LASADVTGK; LVPVGYGIK; LVPVGYGIKK; SIQADGLVWGSSK; SSILLDVKPWDDETDMTK; SSILLDVKPWDDETDMTKLEECVR; SYIEGYVPSQADVAVFEAVSGPPPADLCHALR; TPAGLQVLNDYLADK; YGPSSVEDTTGSGAADAK	10	0.555895	0.549773; 0.573797; 0.586401; 0.575101; 0.546238; 0.593082; 0.554228; 0.463675; 0.548512; 0.557561	12	0.708366	0.699819; 0.791865; 0.750028; 0.753067; 0.658954; 0.733456; 0.726009; 0.686662; 0.620009; 0.584229; 0.684141; 0.716912	9	0.830389	0.813252; 0.846504; 0.876432; 0.830389; 0.839495; 0.838855; 0.694268; 0.798933; 0.556179	0.322099
Eef1d	13	ATAPQTQHVSPMR; ATNFLAHEK; FKYDDAER; FKYDDAERR; FYEQMNGPVTSGSR; GATPAEDDEDK; GVVQDLQQAISK; GVVWYQGESNADYNR; GVWDTNWDR; ITSLEVENQNLR; KGATPAEDDEDK; KLQIQCVVEDDKVGTDLLEEEITK; LQIQCVVEDDKVGTDLLEEEITK; LVPVGYGIR; LVPVMNDCYILLFDQDTNMLHSIQDR; QENGASVILR; QVEPPTKK; QVEQLEK; RFYEQMNGPVTSGSR; SIQLDGLVWGASK; SIQMLTLLR; SLAGSSGPGASSGPGGDHSELIVR; SSILLDVKPWDDETDMAQLETCVR	18	0.553754	0.510212; 0.598684; 0.593016; 0.598716; 0.56071; 0.526627; 0.559471; 0.565746; 0.534646; 0.512623; 0.529102; 0.548308; 0.792643; 0.509227; 0.5592; 0.564858; 0.483084; 0.367389	16	0.725601	0.69618; 0.745403; 0.763543; 0.749129; 0.752334; 0.701743; 0.694271; 0.768215; 0.68707; 0.688875; 1.00298; 0.961919; 0.708726; 0.742477; 0.641881; 0.67712	13	0.835317	0.631512; 0.865126; 0.416895; 0.855555; 0.851313; 0.851613; 0.788711; 0.346811; 0.648633; 0.835317; 0.862815; 0.891386; 0.807515	0.336019
Eef1d;Eef1b	23	KLQIQCVVEDDK	1	0.581152	0.581152	NA	NA	NA	1	0.967843	0.967843	0.454761
Eef1g	3	AAAPAPEEEMDECEQALAAEPK; AAGTLYTYPENWR; ALIAAQYSGAQVR; EYFSWEGTFQHVGK; FAESQPKKDTPR; ILGLLDTHLK; ILGLLDTHLKTR; KAAAPAPEEEMDECEQALAAEPK; KFAESQPK; KLDPGSEETQTLVR; LDPGSEETQTLVR; LDPGSPELQQVLK; MAQFDAKK; QAFPNTNR; QAFPNTNRWFLTCINQPQFR; RILGLLDTHLK; STFVLDEFK; STFVLDEFKR; TFLVGER; VLSAPPHFHFGQTNR; VLSAPPHFHFGQTNRTPEFLR; WFLTCINQPQFR	21	0.56768	0.472493; 0.575227; 0.614183; 0.59157; 0.54042; 0.597974; 0.655018; 0.488305; 0.550259; 0.549367; 0.545496; 0.577721; 0.525707; 0.541852; 0.648827; 0.572887; 0.600862; 0.601784; 0.538426; 0.502042; 0.56768	17	0.719323	0.70841; 0.772491; 0.73136; 0.739916; 0.800589; 0.577941; 0.718557; 0.690807; 0.660384; 0.628663; 0.72262; 0.719323; 0.734055; 0.773777; 0.662706; 0.645237; 0.733689	13	0.83342	0.858582; 0.844451; 0.818989; 0.718974; 0.826539; 0.921998; 1.0786; 0.790409; 0.83342; 0.856227; 0.839862; 0.686182; 0.787322	0.352438
Eef2	22	ARPFPDGLAEDIDKGEVSAR; ARYLAEK; ASAAQPDSVGVK; ASAATTAILIAR; AYLPVNESFGFTADLR; CELLYEGPPDDEAAMGIK; CLYASVLTAQPR; DKEGKPLLK; DLEEDHACIPIK; DLEEDHACIPIKK; DSVVAGFQWATK; EDLYLKPIQR; EGALCEENMR; EGIPALDNFLDK; EGIPALDNFLDKL; EGIRGPRGDQGPVGR; ETVSEESNVLCLSK; FAAKGEGQLSAAER; FSVSPVVR; GEGQLSAAER; GHVFEESQVAGTPMFVVK; GLKEGIPALDNFLDKL; GPLMMYISK; GVQYLNEIK; GVQYLNEIKDSVVAGFQWATK; IKPVLMMNK; IMGPNYTPGK; IWCF…	49	0.693703	0.642026; 0.938916; 0.467402; 0.576755; 0.696482; 0.650068; 0.647042; 0.677565; 0.694218; 0.667575; 0.70904; 0.657382; 0.663786; 0.693703; 0.78121; 0.715909; 0.723765; 0.677086; 0.658668; 0.664913; 0.700231; 0.680389; 0.680848; 0.49187; 0.662253; 0.601196; 0.679682; 0.726761; 0.903627; 0.736057; 0.812481; 0.703396; 0.704387; 0.700903; 0.681031; 0.64932; 0.701154; 0.564877; 0.69374; 0.665328; 0.71…	37	0.878305	0.808697; 0.682508; 0.327567; 0.968617; 0.873577; 0.393738; 0.387661; 0.878305; 0.865004; 0.896838; 0.950026; 0.886249; 0.953494; 0.83946; 0.827318; 0.720969; 0.742413; 0.771754; 0.873327; 0.936629; 0.457532; 0.988527; 0.837117; 0.902401; 0.945727; 0.916253; 0.407204; 0.896332; 0.929126; 0.940331; 0.984957; 0.916758; 0.924851; 0.962361; 0.429775; 0.847645; 0.919639	33	1.00376	0.58642; 1.08918; 0.990693; 0.986781; 0.575083; 1.00421; 0.947785; 0.951564; 0.653035; 0.374454; 0.978416; 1.00857; 1.02653; 0.972932; 0.948714; 0.984936; 1.0405; 0.822897; 1.02256; 1.00376; 1.05125; 1.03236; 0.97052; 1.01343; 1.02474; 0.703928; 1.07888; 0.998346; 1.03333; 1.03235; 1.10713; 1.05042; 1.03445	0.52076
Eef2;Eftud2	58	GGGQIIPTAR	1	0.684602	0.684602	1	0.871575	0.871575	1	0.82216	0.82216	0.505346
Efhd2;Efhd1	4	DGFIDLMELK; DGFTSEGEILEISDIQR	1	0.558849	0.558849	2	0.735623	0.814234; 0.657012	1	0.940141	0.940141	0.369726
Eftud1	2	AVLPVAESFGFADEIR; AVLQEFGK; IHISVSEPIIPFR; NTQAIHQK; NTVEITELPVR	3	0.471688	0.471688; 0.200301; 0.520453	3	0.78927	0.857315; 0.751506; 0.78927	3	0.879872	0.712291; 0.889129; 0.879872	0.314976
Eftud2	5	AFIPAIDSFGFETDLR; CFAETPNKK; EGPLCDELIR; EGPLLQLEDVNIEDLYK; ILDAVVAQEPLHRGGGQIIPTAR; NVTLCGHLHHGK; SIVIRPLEPQPAPHLAR; SIWAFGPDATGPNILVDDTLPSEVDK; TCFVDCLIEQTHPEIR; THTQGQAFSLSVFHHWQIVPGDPLDK; VLSGTIHAGQPVK; YDWDLLAAR	9	0.589187	0.641551; 0.591587; 0.536178; 0.552112; 0.486587; 0.553272; 0.606284; 0.589187; 0.632096	6	0.791611	0.799288; 0.86407; 0.665761; 0.783934; 0.772352; 0.859063	6	0.853762	0.656071; 0.922244; 0.834139; 0.939641; 0.829568; 0.873384	0.396333
Egfr	12	ACGPDYYEVEEDGIRK; EISDGDVIISGNR; ELVFKEDGQEYAQVIK; IICAQQCSHR; KVCQGTSNR; LTQLGTFEDHFLSLQR; NLQEILIGAVR; NYVVTDHGSCVR; TPLSAAAHTHPVYCVNVVGTQNAHNLISISTDGK; TPLSAAAHTHPVYCVNVVGTQNAHNLITVSTDGK; YLVLANMLMK	6	0.830601	0.403615; 0.731363; 0.884257; 0.824481; 0.836721; 0.852104	4	1.07343	1.07361; 1.07732; 1.07326; 0.628434	7	0.993195	0.993195; 0.925243; 1.12097; 1.10819; 1.09752; 0.765453; 0.86822	0.715911
Ehd1	11	ALKNHEDKIR; DGLLDDEEFALANHLIK; DGLLDVVEALQSPLVDKK; DIQSLPR; DKPTYDEIFYTLSPVNGK; EHQISSGDFPSLR; EHQISSGDFPSLRK; ELVNNLGEIYQK; EMPNVFGK; EMQPTHPIR; FHEFHSPALEDADFDNKPMVLLVGQYSTGK; FQALKPK; GGAFDGTMNGPFGHGYGEGAGEGIDDVEWVVGK; HLIEQDFPGMR; IGPEPTTDSFIAVMHGPTEGVVPGNALVVDPR; IINTPEVVR; KKELVNNLGEIYQK; KLFEAEEQDLFK; KLNAFGNAFLNR; LADVDKDGLLDDEEFALANHLIK; LFEAEEQDLFK; LFEAEEQDLFKDIQSLPR; LFEAEEQDLFR; LLDT…	25	0.447596	0.458191; 0.447596; 0.450915; 0.403662; 0.444006; 0.43032; 0.455427; 0.470266; 0.451857; 0.415751; 0.466194; 0.46064; 0.498468; 0.489293; 0.443539; 0.44184; 0.465484; 0.446379; 0.475033; 0.416205; 0.415205; 0.435863; 0.73383; 0.392942; 0.420192	24	0.663387	0.694172; 0.665628; 0.602722; 0.658726; 0.654291; 0.746207; 0.861004; 0.650392; 0.65299; 0.643335; 0.72234; 0.686968; 0.625869; 0.557435; 0.62851; 0.688693; 0.678789; 0.684882; 0.664271; 0.689239; 0.662504; 0.561994; 0.722217; 0.589702	28	0.777531	0.800263; 0.769342; 0.766145; 0.75307; 0.778124; 0.744532; 0.734944; 0.80058; 0.725022; 0.820379; 0.575675; 0.793735; 0.814251; 0.72963; 0.812017; 0.799989; 0.776938; 0.749981; 0.850946; 0.802442; 0.806062; 0.833749; 0.71529; 0.768676; 0.824554; 0.827676; 0.688505; 0.709213	0.2727
Ehd2	33	DGMLDDEEFALASHLIEAK; FGSFHSPALEDADFDGKPMVLVAGQYSTGK; GQRPEAIR; IQLEHHISPGDFPDCQK; LEGHGLPTNLPR; LEGLEDALQK; LFELEEQDLFR; LLEALDDMLAQDIAK; LNPFGNTFLNR; LSDVDRDGMLDDEEFALASHLIEAK; MGPFVER; MQELLMAHDFTK; QEELESVEAGVQGGAFEGTR; QEELQHLEQQR; QEENDKLR; RLFELEEQDLFR; SKYDEIFYNLAPADGK; SLAAAGYDVEKNNSR; TKLLPLEEHYR; TKLQEAQLELADIK; TKNRLQQELDDLTVDLDHQR; TWMVGTK; VVGTPEVLR; VYIGSFWSQPLLVPDNRR; YDEIFYNLAPADGK	15	0.672034	0.672034; 0.60504; 0.665373; 0.57041; 0.701813; 0.692563; 0.673501; 0.662595; 0.604023; 0.677825; 0.685426; 0.68654; 0.667763; 0.6669; 0.751738	14	0.88594	0.930419; 1.02866; 0.253075; 0.970776; 0.947817; 0.659227; 0.658635; 0.918936; 0.848031; 0.676547; 0.39717; 0.924948; 1.02072; 0.852944	9	0.983707	0.981614; 1.01644; 1.01025; 0.971281; 0.989862; 0.983707; 1.00452; 0.846379; 0.482767	0.478696
Ehd2;Ehd1	25	LLPLEEHYR	1	0.498465	0.498465	1	0.733656	0.733656	1	0.84721	0.84721	0.331582
Ehd4;Ehd1	13	KLNDLIK	1	0.440365	0.440365	NA	NA	NA	1	0.824439	0.824439	0.290107
Eif2b2	8	AVAGTHTLALAAK; ETLGLLR	2	0.629542	0.633001; 0.626084	1	0.843287	0.843287	NA	NA	NA	0.488848
Eif2b3	2	HLIGADSLIGPDTQIGEK; NCLVGSGQR; SELIPYLVR; SELLAHLR	2	0.540546	0.459521; 0.62157	1	0.698367	0.698367	1	0.578049	0.578049	0.285362
Eif2b4	4	IVLAAQAISR; IVLANDPDADRLAVAEK; TELSPRPGAAGR	2	0.604497	0.632096; 0.576899	1	0.796167	0.796167	2	0.659115	0.700858; 0.617373	0.325014
Eif2s2	17	DASDDLDDLNFFNQK; DASDDLDDLNFFNQKK; DASHPQFK; DEALEDEDSKKDDGISFSSQTAWAGSER; DVDADEEDSR; DYTYEELLNR; EYVTCHTCR; IESEEFK; IFDIDEAEEAIK; IFDIDEAEEAIKDVK; KIFDIDEAEEAIK; KIFDIDEAEEAIKDVK; KKDASDDLDDLNFFNQK; KKDDSFLGK; KKPFMLDEEGDAQTEETQPSETK; LYFLQCETCHSR; LYFSDATLDK; NVKFPEEDEILEK; SPDTILQK; TSFVNFTDICK; YIKEYVTCHTCR	16	0.675022	0.675788; 0.658365; 0.726574; 0.674256; 0.697712; 0.66443; 0.695947; 0.682136; 0.672861; 0.619425; 0.611545; 0.724199; 0.654039; 0.632245; 0.734318; 0.712114	12	0.891519	0.911153; 0.926264; 0.586169; 0.900847; 0.882191; 0.221109; 0.661919; 0.849746; 0.929717; 0.931352; 1.02994; 0.876618	11	0.979337	0.720918; 1.0305; 0.798119; 0.75719; 0.640419; 1.00728; 0.999213; 1.05788; 1.03933; 0.741853; 0.979337	0.497084
Eif2s3x	21	AGGEGGVTLGQPHLSR; GVTIKPTVDDD; IYKLDDPSCPRPECYR; LDDPSCPRPECYR; LTPLSHEVISR; LTPNGWK; LTPQCRPLHNEL; LTPQGQR; RGVTIKPTVDDD; SCGSSTPDEFPTDIPGTK	7	0.519531	0.540505; 0.529323; 0.439685; 0.450459; 0.543421; 0.519531; 0.455246	5	0.685374	0.786239; 0.664494; 0.685374; 0.433909; 0.82869	6	0.723222	0.907041; 0.925214; 0.816154; 0.63029; 0.510959; 0.591474	0.281047
Eif2s3x;Eif2s3y	10	IDPTLCR; IVLTNPVCTEVGEK; IVSLFAEHNDLQYAAPGGLIGVGTK; LIGWGQIR; NEVLMVNIGSLSTGGR; QATINIGTIGHVAHGK; QDLATLDVTK; SFDVNKPGCEVDDLKGGVAGGSILK; VGQEIEVRPGIVSK; VGQHPHCVR; VGQISFDLPR	8	0.533721	0.542502; 0.524941; 0.513524; 0.548757; 0.579797; 0.559471; 0.50446; 0.514327	9	0.714385	0.714385; 0.706503; 0.800697; 0.773901; 0.824918; 0.736274; 0.614695; 0.539304; 0.445807	8	0.83222	0.848592; 0.801785; 0.815847; 0.901359; 0.909771; 0.755184; 0.720591; 0.906367	0.320275
Eif3a	11	ALEVIRPAHILQEK; ANEFLEVGK; DEGGWRR; DMDLWEQQEEER; EEQHQLAVNAYLK; EESWGPPR; ESSLRPDDDRIPR; HHNQSTAINLNNPESQSMHLETR; HHPEDVEPALRK; IGLINDMVR; ILQEHEQIKK; ITTMQLER; ITVELQSTEEETAELLSK; KIDYFER; KNLVELAELELK; LATLLGLQAPPTR; LEEIPLIK; LESLNIQR; LGDDPLSR; LLDMDGIIVEK; LLLTPWVK; LLQQVAQIYQSIEFSR; NICQQVNIK; NQLTAMSSVLAK; QPALDVLYDVMK; RAEEQMLK; RANILEDSYRR; RGADDDRGPWR; RGPAEESSSWR; RGPDEDRFSR; RLEEQAAL…	30	0.734955	0.752622; 0.731673; 0.735415; 0.729854; 0.749185; 0.676512; 0.670608; 0.734494; 0.786612; 0.777743; 0.74995; 0.777985; 0.680501; 0.694722; 0.748301; 0.691177; 0.748712; 0.735827; 0.782835; 0.560999; 0.721844; 0.695103; 0.768754; 0.700204; 0.767863; 0.695354; 0.756389; 0.757458; 0.712767; 0.701073	16	0.979153	0.993692; 0.943833; 0.980048; 1.07571; 0.956746; 0.965807; 0.873382; 1.00408; 0.996064; 1.04897; 1.01582; 0.978258; 1.0094; 0.756092; 0.329089; 0.847065	18	1.04566	1.05543; 1.05946; 1.10727; 0.673552; 0.69179; 0.827877; 1.03604; 1.0934; 1.0706; 1.05529; 1.00339; 1.00776; 1.06198; 1.09501; 1.05725; 0.702748; 0.86202; 0.999372	0.645299
Eif3b	39	AEAVGEQAR; DQYSVIFESGDR; DRPQEADGIDSVIVVDNVPQVGPDR; FSHQGVQLIDFSPCER; GTQGVVTNFEIFR; GTYLATFHQR; GYIFLEYASPAHAVDAVK; NGDYLCVK; SPSQEPSAPGKAEAVGEQAR; TMMEDFR; TSIFWNDVKDPVSIEER; VNLFTDFDK; VTLMQLPTR; YWLEEAECR	14	0.653681	0.449576; 0.644267; 0.542187; 0.632272; 0.6767; 0.678208; 0.633445; 0.708438; 0.577828; 0.708217; 0.6584; 0.648963; 0.667906; 0.686068	4	0.896285	0.884419; 0.707178; 0.955126; 0.908152	3	1.00229	0.994402; 1.01603; 1.00229	0.510214
Eif3c	14	CLEEFELLGK; CLEIGALTR; DAHNALLDIQSSGR; DAHQSLLATR; DFESHITNYK; ELLGQGLLLR; FEELTNLIR; GCILTLVER; GTEITHAVVIK; GTEITHAVVIKK; GTTEEICQIYLR; LGSLVENNER; LNEILQVR; QGTYGGYFR; SEQDQAENEGEDSAVLMER; SEQLPKKDIIK; TCHSFIINEK; TEPTAQQNLALQLAEK; VFDHKQGTYGGYFR; VWDLFPEADK; VWDLFPEADKVR	18	0.683282	0.686432; 0.669814; 0.680133; 0.702425; 0.70223; 0.699564; 0.652657; 0.693289; 0.612508; 0.70085; 0.598603; 0.705023; 0.616976; 0.607242; 0.647602; 0.71184; 0.644987; 0.688726	9	0.919442	0.891556; 0.690346; 0.918524; 0.983537; 0.941096; 0.98551; 0.919442; 0.960359; 0.723686	6	0.98078	0.854738; 0.870212; 1.0451; 0.935131; 1.07163; 1.02643	0.551874
Eif3d	21	DNSDFDLLTVSETANEPPQDEGNSFNSPR; EEMDFPQLMK; FMTPVIQDNPSGWGPCAVPEQFR; GAVIATELK; HCNGVDWR; IFHTVTTTDDPVIR; IFHTVTTTDDPVIRK; LGDDIDLIVR; NLAMEATYINHNFSQQCLR; NMVQFNLQTLPK; TLNEWDSR; VADWTGATYQDKR; WKLGDDIDLIVR; YLEVSEPQDIECCGALEYYDK	14	0.60412	0.472649; 0.573051; 0.508406; 0.612673; 0.661934; 0.615414; 0.596367; 0.619077; 0.611077; 0.594732; 0.635661; 0.625524; 0.520338; 0.597164	8	0.818328	0.800601; 0.811832; 0.960493; 0.824823; 0.850389; 0.78749; 0.825243; 0.648787	8	0.949472	0.946232; 0.948148; 0.933242; 0.950797; 0.952116; 1.03242; 0.985876; 0.857467	0.442661
Eif3e	14	AEYDLTTR; LGHVVMGNNAVSPYQQVIEK; MLFDYLADK; QEYLDTLYR; QLQAETEPIVK; RTTVVAQLK; RTVQQLR; TTVVAQLK; YLTTAVITNK; YLTTAVITNKDVR	9	0.65826	0.65826; 0.64376; 0.691663; 0.645227; 0.611213; 0.672561; 0.689016; 0.525842; 0.689942	4	0.890583	0.846187; 0.812035; 0.93498; 0.940884	4	0.96338	0.94584; 0.980921; 0.69755; 1.06718	0.517895
Eif3f	10	AYVSTLMGVPGR; EAPNPIHLTVDTGLQHGR; FLMSLVNQVPK; IGVDLIMK; LHPVILASIVDSYER; LHPVILASIVDSYERR; TMGVMFTPLTVK; VIGLSSDLQQVGGASAR; YAYYDTER	9	0.619425	0.592751; 0.558869; 0.595174; 0.622869; 0.619425; 0.612057; 0.621785; 0.638363; 0.663118	5	0.873053	0.873053; 0.782501; 0.952056; 0.731125; 0.877365	3	0.963737	0.924901; 0.963737; 1.00719	0.475849
Eif3g	9	CPYKDTLGPMQK; ELAEQLGLSTGEK; ETDLQELFRPFGSISR; EVINGNIK; GFAFISFHR; ICKGDHWTTR; PTGDFDSKPSWADQVEEEGEDDK	7	0.657909	0.661453; 0.559394; 0.636879; 0.657909; 0.708004; 0.698505; 0.563452	2	0.918677	0.819532; 1.01782	2	0.865104	0.848997; 0.88121	0.511935
Eif3h	7	EFTAQNLGK; EFTEAVEAK; EGTGSTATSSGSAGGAVGK; EGTGSTATSSGSAGGAVGKGK; HELLSLASSNHLGK; KEGTGSTATSSGSAGGAVGK; KEGTGSTATSSGSAGGAVGKGK; MDSLLIAGQINTYCQNIK; NSHLINVLMWELEK; QQQQKHQYQQR; SAVADKHELLSLASSNHLGK; SLQLLMDR; VDEMSQDIIK	11	0.672786	0.653716; 0.672786; 0.713926; 0.61537; 0.681255; 0.580308; 0.578823; 0.685712; 0.709539; 0.683414; 0.611198	6	0.870943	0.876174; 0.639809; 0.865712; 0.933709; 0.965327; 0.723756	4	0.970393	0.993986; 0.682731; 0.9468; 1.04918	0.504391
Eif3i	13	DPIVNVWYSVNGER; FFHLAFEEEFGR; GHFGPINSVAFHPDGK; HVLTGSADNSCR; ITSAVWGPLGECVIAGHESGELNQYSAK; LFDSTTLEHQK; LWDCETGK; MKPILLQGHER; SGEVLVNVK; SYSSGGEDGYVR; SYSSTLTDLGR; TERPVNSAALSPNYDHVVLGGGQEAMDVTTTSTR; VKGHFGPINSVAFHPDGK	10	0.646661	0.602891; 0.572887; 0.710966; 0.654684; 0.683384; 0.638637; 0.724419; 0.697419; 0.49847; 0.632001	7	0.883247	0.859269; 0.934717; 0.754252; 0.883247; 0.885848; 0.734935; 1.02389	8	0.993353	1.00318; 0.989537; 0.968568; 0.997168; 1.00432; 1.02446; 0.878046; 0.980706	0.519066
Eif3j1	13	AAAAAAAAAAGDSDSWDADTFSMEDPVRK	1	0.569244	0.569244	NA	NA	NA	1	0.859349	0.859349	0.389751
Eif3k	8	ALTNLPHTDFTLCK; ENCEGFELHFWR; GIDRYNPENLATLER; YNPENLATLER; YNPNVLPVQCTGKR	3	0.671754	0.728806; 0.63999; 0.671754	2	0.778705	0.857358; 0.700051	1	0.819265	0.819265	0.487025
Eif3l	5	GDPQVYEELFSYACPK; KSEGEMDFLR; QIHKFEELNR; QLEVYTSGGDPESVAGEYGR; SEGEMDFLR; SNPKVWNVHSVLNVLHSLVDK; VFSDEVQQQAQLSTIR; VSSDVIDQK; VWNVHSVLNVLHSLVDKSNINR; VWNWQSR; VYEIQDIYENSWTK; YGDFFIR	11	0.638702	0.573288; 0.621356; 0.659203; 0.581957; 0.687734; 0.700078; 0.638702; 0.622698; 0.613138; 0.640404; 0.708438	4	0.889949	0.913637; 0.866261; 0.860919; 0.920583	5	1.00337	0.736154; 0.988439; 1.00337; 1.02749; 1.03153	0.518076
Eif3m	12	LLTFMGMAVENK; QQWQQLYDTLNAWK; QQWRPVLMAVTEK; SVPAFIDISEEDQAAELR; VVVSHSTHR	4	0.6318	0.678374; 0.605398; 0.58802; 0.658201	2	0.786713	0.692187; 0.881238	3	0.879341	0.879341; 0.570856; 0.982659	0.426064
Eif4a1	5	AILPCIK; ATQALVLAPTR; DFTVSAMHGDMDQK; EELTLEGIR; GFKDQIYDIFQK; GVAINMVTEEDKR; KGVAINMVTEEDKR; LNSNTQVVLLSATMPSDVLEVTK; LNSNTQVVLLSATMPSDVLEVTKK; LQMEAPHIIVGTPGR; VVMALGDYMGASCHACIGGTNVR	11	0.717291	0.710974; 0.717291; 0.733454; 0.725358; 0.737553; 0.702275; 0.723122; 0.647142; 0.708285; 0.628253; 0.731168	7	0.874781	0.899901; 0.95483; 0.874781; 1.03349; 0.589234; 0.866579; 0.852864	6	0.960357	0.963484; 0.957229; 0.987983; 0.949344; 0.839211; 1.03392	0.58445
Eif4a2	11	DFTVSALHGDMDQK; GVAINFVTEEDKR; KGVAINFVTEEDKR; LQAEAPHIVVGTPGR; LQAEAPHIVVGTPGRVFDMLNR; VILALGDYMGATCHACIGGTNVR	5	0.500225	0.500225; 0.498651; 0.54959; 0.440206; 0.595813	3	0.881963	0.881963; 0.928432; 0.466333	3	0.977502	0.977502; 1.10764; 0.740803	0.373931
Eif4a2;Eif4a1	6	ELAQQIQK; GYDVIAQAQSGTGK; MFVLDEADEMLSR; VFDMLNR; VFDMLNRR; VLITTDLLAR	6	0.694048	0.680939; 0.697263; 0.690833; 0.718159; 0.680215; 0.707234	3	0.897422	0.892422; 0.897422; 0.931127	6	1.01348	0.977064; 0.969883; 1.02125; 1.04383; 1.07966; 1.00572	0.610324
Eif4a3	6	AANATMATSGSAR; MLVLDEADEMLNK; MLVLDEADEMLNKGFK	3	0.728475	0.760364; 0.720405; 0.728475	1	1.02835	1.02835	1	1.09462	1.09462	0.70736
Eif4a3;Gm8994	3	DVIAQSQSGTGK; ELAVQIQK; ETQALILAPTR; GRDVIAQSQSGTGK; KLDYGQHVVAGTPGR; LDYGQHVVAGTPGR; VLISTDVWAR	6	0.707931	0.714139; 0.709032; 0.706831; 0.730988; 0.652029; 0.301481	2	0.866985	0.984872; 0.749098	2	1.02218	1.06818; 0.976179	0.515066
Eif4a3;Gm8994;Eif4a2;Eif4a1	7	GIYAYGFEKPSAIQQR; KVDWLTEK	1	0.607735	0.607735	2	0.911478	0.825432; 0.997523	1	0.909141	0.909141	0.516895
Eif4b	2	AASIFGGAKPVDTAAR; DGNKVDVVGATQGQAGSCSR; DHWKDLDRK; GLNISAVR; KPEENPASK; RGDDSFGDKYR; SAPKEDDASASTSQSSR; SQSSDTEQPSPTSGGGK; VAAVQPPEEGPSRK	9	0.617649	0.657698; 0.664058; 0.597196; 0.635116; 0.562861; 0.628101; 0.543087; 0.617649; 0.545867	5	0.823854	0.949821; 0.677141; 0.823854; 0.748009; 0.914555	3	1.05218	1.05218; 1.07365; 1.00891	0.471385
Eif4e	9	DAVTHIGR; DGIEPMWEDEK; IAIWTTECENR; IAIWTTECENRDAVTHIGR; IVIGYQSHADTATK; TESNQEVANPEHYIKHPLQNR; TWQANLR; WLITLNK	8	0.601639	0.597164; 0.635382; 0.577274; 0.606113; 0.592153; 0.510284; 0.623239; 0.615459	4	0.794929	0.862284; 0.785253; 0.777613; 0.804605	5	0.915947	0.937915; 0.847381; 0.915947; 0.813049; 0.942029	0.430818
Eif4ebp1	8	SAGSSCSQTPSR; SAGVDDQENWHEGKENIR; SAGVKVETTEDLVAK	NA	NA	NA	1	0.753569	0.753569	3	0.927329	0.927329; 0.849806; 0.929697	0.371958
Eif4g2	22	DLGVFIPAPMAQGR; DMGEDLECLCQIMR; EWLTELFQQSK; FSASSGGGGSR; LEVDIPLVK; LTEAVVTDYLNSGNANDAVSGVR; MLPEIDQNKDR; SQGLSQLYHNQSQGLLSQLQGQSK; VIILSLDR; VIIPPSFAYGK	8	0.761496	0.732592; 0.76033; 0.820772; 0.762662; 0.769106; 0.638924; 0.757928; 0.795208	5	1.00389	0.613297; 1.05672; 1.00389; 1.02646; 0.771127	4	1.05295	1.06716; 1.05641; 1.04949; 0.720795	0.675916
Eif4g3	10	ELSAEELSQR; SIIDEFLHINDFK; SPAPVQTATTAPK; VDEGGWNTVQGAK	4	0.577877	0.554109; 0.59437; 0.561384; 0.658377	NA	NA	NA	1	1.02722	1.02722	0.46154
Eif4g3;Eif4g1	4	FIGELFK; MDQYFNQMEK; NHDEESLECLCR	3	0.747098	0.747098; 0.738985; 0.815386	NA	NA	NA	1	1.00657	1.00657	0.730895
Eif4h	3	ADFDTYDDR; AYSSFGGGR; EALTYDGALLGDR; EALVDKGEEFSGR; GFCYVEFDEVDSLK; GFDKAYVVLGQFLVLKK; GSNMDFR; GSNMDFREPTEEER; TVATPLNQVANPNSAIFGGARPR	6	0.631741	0.636059; 0.748371; 0.627422; 0.581695; 0.676742; 0.619091	6	0.809265	0.991144; 0.935549; 0.712855; 0.433036; 0.905675; 0.221776	6	1.01869	1.02221; 1.08946; 1.02627; 0.612457; 1.01517; 0.380679	0.387358
Eif5	9	ALNRPPTYPTK; AMGPLVLTEVLFDEK; FVLCPECENPETDLHVNPK; KQTIGNSCK; RMDEISDHAK; SVSDQFYR; TVIVNMVDVAK; VNILFDFVK; VNILFDFVKK; YLLHGLECVVAMHQAQLISK	9	0.655766	0.546238; 0.592983; 0.564706; 0.68751; 0.75253; 0.655766; 0.656239; 0.71327; 0.649946	4	0.939807	0.541265; 0.94321; 0.936404; 1.03333	4	1.02701	1.06071; 0.879474; 1.03425; 1.01976	0.523821
Eif5a	10	ADDLDFETGDAGASATFPMQCSALR; ADDLDFETGDAGASATFPMQCSALRK; ADDLEPIVELGR; EDLRLPEGDLGK; EDLRLPEGDLGKEIEQK; EDLRVLMER; EDLSLGLETQWLK; EDLTEIR; EDLVEEIR; RNDFQLIGIQDGYLSLLQDSGEVR	4	0.58578	0.577453; 0.572704; 0.594106; 0.618029	6	0.800015	0.785941; 0.814089; 0.76289; 0.815136; 0.770118; 0.818783	7	0.873286	0.910329; 0.675379; 0.873286; 0.424026; 0.885472; 0.850556; 0.946128	0.364154
Eif5a;Eif5a2	10	IVEMSTSK; KNGFVVLK; KYEDICPSTHNMDVPNIK; KYEDICPSTHNMDVPNIKR; VHLVGIDIFTGK; VHLVGIDIFTGKK; YEDICPSTHNMDVPNIK; YEDICPSTHNMDVPNIKR	8	0.591848	0.622485; 0.63473; 0.561211; 0.53723; 0.629931; 0.639471; 0.529257; 0.556443	7	0.828083	0.82161; 0.840682; 0.850524; 0.828083; 0.868712; 0.741867; 0.745339	6	0.852491	0.897537; 0.963554; 0.92969; 0.535135; 0.799787; 0.807445	0.406798
Eif5b	8	ALPGMGTTIDVILINGR; DELIHELK; ELEELSLEAQGIR; ELEEQTR; ENVRIPGMLIIDTPGHESFSNLR; HFEATDILVSK; HFEDLEFQQLEHESR; HTHVQDGEAGGITQQIGATNVPLEAINEQTK; IPGMLIIDTPGHESFSNLR; KKQDFDENDILR; KRQAEAELALR; KRVPDHHPC; KRVQDLEQK; KSPDSDVAVTLKK; LKEGDTIIVPGVEGPIVTQIR; NKSEDSTKDDTDLGALAAEIEGAGAAK; SEDSTKDDTDLGALAAEIEGAGAAK; TLAGLPLLVAYKDDEIPVLK	13	0.642653	0.745993; 0.624032; 0.659528; 0.616447; 0.663492; 0.63635; 0.535618; 0.651738; 0.647266; 0.657241; 0.587033; 0.642653; 0.605445	3	0.824603	0.89569; 0.762031; 0.824603	7	0.927602	0.92383; 0.978958; 1.04881; 0.84858; 0.922164; 0.927602; 0.995933	0.49746
Eif6	18	ASFENNCEVGCFAK; ETEEILADVLK; HGLQPALLVHWAQSLQK; LSALGNVTTCNDYVALVHPDLDR; NSLPDSVQIR; QTVADQVLVGSYCVFSNQGGLVHPK; TSIEDQDELSSLLQVPLVAGTVNR	6	0.680791	0.694778; 0.648506; 0.689074; 0.692346; 0.672507; 0.552292	3	0.876878	0.930738; 0.146863; 0.876878	4	0.966755	1.00658; 0.198684; 0.988268; 0.945243	0.392667
Elavl1	7	AISTLNGLR; DANLYISGLPR; DKVAGHSLGYGFVNYVTAK; DVEDMFSR; FAANPNQNK; FGGPVHHQAQR; ILQVSFK; SEAEEAITSFNGHKPPGSSEPITVK; SLFSSIGEVESAK; TNLIVNYLPQNMTQEELR; VAGHSLGYGFVNYVTAK; VLVDQTTGLSR; VLVDVER; VLVEDTK; VLVEFNHK; VSYARPSSEVIK; VSYASLADVDR; VSYDVTSAR	12	0.70293	0.710531; 0.705709; 0.71475; 0.676982; 0.700697; 0.709522; 0.608549; 0.705163; 0.67; 0.669498; 0.72339; 0.679446	11	0.899067	0.917456; 0.991961; 0.845145; 0.966154; 0.899067; 0.898955; 0.89112; 0.888543; 0.947349; 0.745134; 1.00447	15	0.968362	1.01906; 0.897614; 0.95111; 1.01353; 0.956562; 0.996109; 0.978335; 0.978759; 1.07555; 1.01081; 0.968362; 0.834905; 0.802542; 0.708957; 0.881454	0.575062
Elmo2	18	IAFDAESDPSNVPGSGTEK; LLDLENIQIPEAPPPVPK; YADGPQLYVTEQTR	3	0.59338	0.59338; 0.511671; 0.666867	1	0.95224	0.95224	NA	NA	NA	0.478723
Elmo2;Elmo1	3	DIIFELR	1	0.676449	0.676449	1	0.981545	0.981545	NA	NA	NA	0.624299
Emb	2	CVYTATK; EFEQIEQLK; HLLEEDGGSYWCR; MGNTLTSQYR; SDDSNGIENNVPR; SLIAYVGDSTVLK; YSCVFGEK	6	0.631573	0.639756; 0.629176; 0.631051; 0.68858; 0.610091; 0.632096	5	0.886935	0.848745; 0.904026; 0.914053; 0.807856; 0.886935	4	0.963469	0.96019; 0.966748; 0.973732; 0.958827	0.513164
Emc1	7	EENLIPYSPDVQVHAER; HLLIGLPSGAILSLPK; HLLLGDFPK; NVIAALNSR	3	0.413466	0.413466; 0.409193; 0.48729	2	0.659981	0.622237; 0.697725	2	0.740409	0.614715; 0.866102	0.262244
Emc2	4	AYQFAGR; AYQHCVSTAR; ILQEDPTNTAAR	2	0.320229	0.50157; 0.138889	1	0.698813	0.698813	1	0.728328	0.728328	0.230292
Emc8;Gm27021	5	LTTQAYCK	1	0.549529	0.549529	1	0.848233	0.848233	NA	NA	NA	0.427212
Eno1	4	AAVPSGASTGIYEALELRDNDK; AAVPSGASTGIYEALELRDNDKTR; AGYTDQVVIGMDVAASEFYR; DATNVGDEGGFAPNILENK; DATNVGDEGGFAPNILENKEALELLK; DATNVGDEGGFAPNILENKEALELLKTAIAK; EALELLK; EIFDSRGNPTVEVDLYTAK; EKYGKDATNVGDEGGFAPNILENK; FMGKGVSQAVEHINK; FTASAGIQVVGDDLTVTNPK; FTASAGIQVVGDDLTVTNPKR; FTASPLEEEK; GVSQAVEHINK; GVSQAVEHINKTIAPALVSK; HIADLAGNPEVILPVPAFNVINGGSHAGNK; IDKLMIEMDGTENK; IEEELGSK; IEEELGSKAK; IGAEVYHNLK…	35	0.410151	0.383872; 0.378051; 0.437187; 0.374898; 0.381502; 0.433822; 0.379437; 0.360561; 0.467022; 0.416399; 0.404241; 0.446471; 0.406507; 0.224626; 0.390244; 0.434197; 0.439443; 0.468681; 0.427387; 0.417738; 0.416171; 0.423405; 0.452478; 0.410151; 0.358172; 0.441777; 0.352105; 0.321201; 0.420384; 0.391428; 0.435417; 0.400124; 0.417324; 0.369686; 0.397155	40	0.58112	0.630697; 0.594923; 0.613; 0.525264; 0.505383; 0.467052; 0.603002; 0.558456; 0.529749; 0.627462; 0.566262; 0.593049; 0.632136; 0.578509; 0.419314; 0.570767; 0.536869; 0.606033; 0.614104; 0.618293; 0.559008; 0.620456; 0.605063; 0.598551; 0.600616; 0.624137; 0.579659; 0.481272; 0.629478; 0.48944; 0.505708; 0.582956; 0.612162; 0.549732; 0.582581; 0.621296; 0.501591; 0.522905; 0.514636; 0.564032	39	0.705731	0.686089; 0.653771; 0.746888; 0.660231; 0.626941; 0.719117; 0.680334; 0.672695; 0.754227; 0.680977; 0.709107; 0.735425; 0.734636; 0.703207; 0.563659; 0.687462; 0.714162; 0.733767; 0.787061; 0.732117; 0.705731; 0.715269; 0.70277; 0.750956; 0.724138; 0.718562; 0.646702; 0.729925; 0.62259; 0.56342; 0.70795; 1.01966; 0.731746; 0.746485; 0.675087; 0.568838; 0.667547; 0.629835; 0.685972	0.215847
Eno1;Eno2	44	GNPTVEVDLYTAK	1	0.396813	0.396813	1	0.553185	0.553185	1	0.675815	0.675815	0.206713
Eno3	3	DATNVGDEGGFAPNILENNEALELLK; GNPTVEVDLHTAK; HIADLAGNPDLVLPVPAFNVINGGSHAGNK; IGAEVYHHLK; KLSVVDQEK	4	0.426903	0.398905; 0.454901; 0.376088; 0.454952	1	0.489505	0.489505	3	0.576933	0.377686; 0.576933; 0.65874	0.173878
Eno3;Eno2	5	ACNCLLLK	1	0.393215	0.393215	NA	NA	NA	1	0.841627	0.841627	0.276565
Entpd5	2	QGAETVQELLEVAK	1	0.372797	0.372797	1	0.744992	0.744992	NA	NA	NA	0.289315
Epb41l1	2	DVLTSTYGATAETLSTSTTTHVTK; QASALIDRPAPFFER; VCIEHHTFFR	2	0.464468	0.436019; 0.492916	2	0.764059	0.832644; 0.695474	2	0.778237	0.723997; 0.832476	0.310842
Epb41l2	3	AEVGKDESVITEEMNGK; AKEVENEQTPVSEPEEEK; ATPLPAEGKK; DGGDKKEPTQADVEDQILGK; DKEETIQDTQEEK; DSEGVDIK; DSENYRVFER; DYFGLLFQDHPEQK; EAAVPDAVPDR; EAAVPDAVPDRQAGASVLPVETEAQEHVVAQK; EAAVPDAVPDRQAGASVLPVETEAQEHVVAQKLPGEK; EASTLIDRPAPQFER; EEQEECDEELEEEPGQGAK; EESLPEEESR; EETIQDTQEEK; EMSPGHGPGETR; EQHPDMSVTR; EVENEQTPVSEPEEEK; EVPIVQTETK; EVQTSELK; GLSPAQADSQFLENAK; GLSPAQADSQFLENAKR; GQVLFDR; GQVLFDRVCEHL…	35	0.402728	0.62941; 0.337994; 0.402728; 0.330557; 0.395537; 0.427036; 0.397318; 0.550703; 0.272118; 0.375535; 0.366648; 0.406454; 0.592103; 0.442888; 0.419654; 0.330978; 0.394702; 0.436464; 0.418801; 0.389663; 0.465546; 0.367985; 0.421668; 0.441232; 0.428339; 0.445738; 0.322365; 0.386145; 0.32173; 0.455079; 0.44131; 0.356855; 0.443557; 0.388633; 0.375924	28	0.685452	0.551931; 0.650156; 0.703461; 0.702851; 0.810448; 0.66596; 0.641687; 0.574837; 0.615043; 0.620246; 0.62718; 0.67237; 0.578406; 0.688086; 0.708522; 0.682819; 0.64874; 0.615953; 0.735878; 0.883335; 0.752578; 0.805051; 0.705732; 0.711021; 0.76625; 0.699877; 0.66821; 0.705279	29	0.806468	0.873649; 0.788086; 0.825766; 0.809468; 0.805346; 0.775148; 0.770055; 0.845841; 0.392068; 0.806468; 0.341944; 0.837232; 0.793586; 0.885353; 0.780349; 0.93428; 0.871359; 1.06749; 0.7815; 0.872073; 0.842059; 0.755449; 0.937198; 0.855663; 0.791117; 0.755572; 0.733864; 0.858944; 0.626969	0.272848
Epb41l2;Epb41l3	48	NWLDPAK; VCEHLNLLEK	2	0.408858	0.425974; 0.391742	2	0.66422	0.652127; 0.676313	2	0.7891	0.802243; 0.775956	0.265684
Epb41l2;Epb41l3;Epb41	2	TVKGGISETR	1	0.428718	0.428718	1	0.740321	0.740321	1	0.503311	0.503311	0.217234
Epb41l3;Epb41	29	EQHPDMSVTK; VCVEHHTFFR	2	0.393996	0.378453; 0.409538	1	0.669655	0.669655	2	0.777935	0.738916; 0.816953	0.256931
Epdr1	2	ALVSYDGLNQR; EGVMFQIEQATK; LFEYILLYK; QVLYQQSSGHNNR; SYETWIGVYTAK	3	0.173902	0.244987; 0.153439; 0.173902	4	0.385938	0.37242; 0.343665; 0.403834; 0.399456	4	0.501725	0.515613; 0.521579; 0.484322; 0.487837	0.116292
Ephx1	2	ASPSGLESNIRLDTR; DLELLYPFK; DLELLYPFKEK; EDESIRPFK; EDESIRPFKVETSDEEIK; EDESIRPFKVETSDEEIKDLHQR; ENLGQGVMVHRHEGMK; FGRFLGYTEK; FHYGFNSSYLK; FHYGFNSSYLKK; FLGYTEK; GGHFAAFEEPK; GLHLNMSFISR; GLNSVATAR; IEGLDIHFIHVKPPQLPSGR; IIPLLTDPK; KFVSLAELQ; KGLNSVATAR; LISYSYMER; LITAVVMK; LLAQDIR; LLAQDIRK; NIYSLTPLLGQR; QVEILNQYPHFK; THGLSDEHVFEVICPSIPGYGFSEASSK; THGLSDEHVFEVICPSIPGYGFSEASSKK; VETSDEEIK; VET…	28	0.463937	0.465432; 0.424268; 0.45102; 0.415174; 0.487668; 0.552032; 0.46472; 0.459322; 0.495421; 0.436108; 0.537465; 0.498601; 0.387221; 0.420971; 0.480222; 0.505904; 0.502339; 0.49976; 0.526425; 0.466624; 0.459874; 0.416212; 0.36545; 0.447248; 0.463154; 0.376493; 0.181127; 0.524624	23	0.808778	0.075769; 0.788132; 0.782409; 0.77612; 0.836862; 0.912042; 0.822261; 0.772185; 0.824508; 0.731478; 0.808778; 0.865999; 0.856395; 0.927772; 0.861755; 0.33236; 0.815391; 0.755159; 0.724885; 0.818761; 0.702221; 0.709747; 0.850624	20	0.888989	0.621419; 0.971321; 0.510959; 0.769574; 0.496928; 0.914885; 0.933201; 0.879626; 0.992152; 0.898351; 0.482041; 0.423585; 0.9371; 0.973111; 1.00635; 0.969207; 0.549624; 0.830724; 0.849076; 0.95862	0.310809
Epn1;Epn3	2	NIVHNYSEAEIK	1	0.41828	0.41828	NA	NA	NA	1	0.745105	0.745105	0.246052
Eprs	4	AIQGATSHHLGQNFSK; AIQGWLK; AKVTEAVECLLSLK; ASKDQVDSAVQELLQLK; ATVAPDKKQDVGK; AYVDDTPAEQMK; DQVDSAVQELLQLK; EAPCILIYIPDGHTK; EKNHIEDFAPEVAWVTR; EKNLLHVTDTGVGMTR; ERPAPAVSSTCATAEDSSVLYSR; FAGGDYTTTIEAFISASGR; FAGHNFRNPSVL; FAGLHFFNPVPMMK; FYTLFGR; GDVSISVEEGKENLLR; GSQFGQSCCLR; HEELMLGDPCLK; KEENLAEWYSQVITK; KGDIIQLQR; KGSQFGQSCCLR; LNLNNTVLSK; LNQWCNVVR; LTWFVNEGLVDGWDDPRFPTVR; MCEIVFEDPK; NHIEDFA…	45	0.557757	0.538724; 0.614391; 0.585921; 0.510931; 0.559083; 0.590147; 0.531945; 0.537487; 0.518838; 0.560362; 0.568966; 0.524217; 0.581362; 0.551046; 0.623508; 0.635622; 0.602433; 0.607134; 0.539764; 0.486215; 0.504435; 0.586521; 0.542313; 0.508334; 0.510404; 0.496163; 0.551066; 0.610955; 0.442745; 0.434024; 0.560208; 0.582272; 0.61781; 0.588782; 0.478164; 0.503697; 0.557757; 0.620853; 0.533081; 0.638598; …	29	0.775711	0.76337; 0.782712; 0.905706; 0.539969; 0.904938; 0.821599; 0.824823; 0.597841; 0.696827; 0.749966; 0.607935; 0.781496; 0.747962; 0.84255; 0.775711; 0.745324; 0.71603; 0.880741; 0.731562; 0.758512; 0.822719; 0.861131; 0.772074; 0.76321; 0.845117; 0.694133; 0.863879; 0.966813; 0.941106	28	0.874164	0.883984; 0.996697; 0.919686; 0.907337; 0.926796; 1.01784; 0.496294; 0.873669; 0.830252; 0.712502; 0.874276; 0.902665; 0.843154; 0.872122; 0.820235; 0.874051; 0.8544; 0.967114; 0.80287; 0.902038; 0.866102; 0.969417; 0.873502; 0.971068; 0.489152; 0.936812; 0.979776; 0.865651	0.385913
Eps15	54	AEITSQESQISSYEEELLK; LQQETAQLEESVESGK; TSEVQDLQDEVQR	2	0.536941	0.485032; 0.58885	NA	NA	NA	1	0.852001	0.852001	0.370539
Eps15l1	3	AQLETILR; EKYSLEQDIR; ELDDISQEIAQLQR; ELDEEHSQELK; GTPLDTEVPLER; IWDLADPEGK; LPLDVLGR; LQQEETQLEQSIQAGR; LSQLQESHLEAHR; QVDPAYTGR; SKLSQLQESHLEAHR; SKLSQNNFALGYK; TSEVQELQNDLDR; VGASEAALFLKK; VWDLSDIDK	11	0.434226	0.498586; 0.529987; 0.406458; 0.383952; 0.531353; 0.445704; 0.379298; 0.47224; 0.434226; 0.432756; 0.419243	10	0.706713	0.73873; 0.710671; 0.84689; 0.582881; 0.721532; 0.737374; 0.668517; 0.679671; 0.599571; 0.702756	7	0.84024	0.84024; 0.651319; 0.812003; 0.844439; 0.859604; 0.873698; 0.582478	0.288212
Eps8	15	ANLISEDIESAISDSK; ANLISEDIESAISDSKGGK; DSVSSVSDVSQYR; VAAWVETLR; VEHVVSVLEK; VFNQITVQK	3	0.797316	0.77688; 0.806134; 0.797316	3	0.960323	0.960323; 0.478376; 1.00059	4	1.02641	1.07679; 0.967432; 0.99928; 1.05355	0.678031
Erc1;Erc2	7	AAILQTEVDALR; AAISQPGISEDLEK; KIENLQEQLR; LLEMLQSK; QEALLAAISEK	3	0.576128	0.576128; 0.544045; 0.636997	2	0.878148	0.893325; 0.862971	2	0.92132	0.996113; 0.846527	0.459214
Ergic1	5	EYVAYSHTGR; FEGQFSINKVPGNFHVSTHSATAQPQNPDMTHTIHK; HEVGHIDNSMK; HEVGHIDNSMKIPLNNGAGCR; IIPAIWFR; IPLNNGAGCR; IPLSPVHK; IVPTVYEDK; LSFGDTLQVQNVHGAFNALGGADR; LTSNPLASHDYILK; YDLSPITVK; YSYQYTVANK	10	0.473184	0.482913; 0.353291; 0.496298; 0.465143; 0.481226; 0.4452; 0.4835; 0.443204; 0.462504; 0.496414	8	0.688156	0.683687; 0.680593; 0.713001; 0.68076; 0.766679; 0.692625; 0.672844; 0.73703	10	0.830792	0.921095; 0.847369; 0.808847; 0.83908; 0.718357; 0.829792; 0.855631; 0.798061; 0.830612; 0.830972	0.302577
Erh	12	ADTQTYQPYNK; ADTQTYQPYNKDWIK; MYEEHLKR; SHTILLVQPTK; SHTILLVQPTKRPEGR; TYADYESVNECMEGVCK	6	0.723114	0.722961; 0.709108; 0.757752; 0.723268; 0.71628; 0.73032	3	0.88739	0.88739; 0.927065; 0.531702	5	1.02983	0.940862; 1.05971; 0.947579; 1.09548; 1.02983	0.59862
Erlec1	6	ASPVNDIFCQSLPGSPFKPLTLR; AYHLQDDGTQTVR; AYHMVCLDPDMEK	1	0.701207	0.701207	2	0.96944	0.95736; 0.98152	NA	NA	NA	0.673228
Erlin2;Erlin1	9	ISEIEDAAFLAR; SVQTTLQTDEVK; SVQVSTHPDGK; SVQVSTLR	2	0.421003	0.423272; 0.418733	3	0.686601	0.6841; 0.686601; 0.724885	3	0.834954	0.834954; 0.819042; 0.913648	0.299574
Ero1l	4	ALLLEILHEIK; AVLQWTK; CFCQVSGYLDDCTCDVETIDKFNNYR; DCAVKPCHSDEVPDGIK; HDDSSDSFCEIDDIQSPDAEYVDLLLNPER; IEECEQAER; IWSVIYEENCFKPQTIQRPLASGR; LGAVDESLSEETQK; LLESDYFR; QEIVSLFNAFGR	10	0.418406	0.416593; 0.441178; 0.437909; 0.506148; 0.338025; 0.417867; 0.3925; 0.418946; 0.435816; 0.388734	5	0.694686	0.694686; 0.421282; 0.696885; 0.746521; 0.662256	4	0.832874	0.830178; 0.855174; 0.819121; 0.835571	0.272508
Erp29	10	DGDLENPVLYNGAVK; ESYPVFYLFR; FDTQYPYGEKQDEFKR; GALPLDTVTFYK; GALSISAPLGDFR; QGQDGLLSVK; SLNILTAFR	6	0.54234	0.497856; 0.528079; 0.499925; 0.559956; 0.5566; 0.57877	4	0.764154	0.679755; 0.755084; 0.773224; 0.855224	6	0.907918	0.894923; 0.400432; 0.920912; 0.929973; 0.8799; 0.961894	0.353665
Erp44	7	ALADYIR; DDTESLEIFQNEVAR; EEYPDKNQVVFAR; EEYPDRIMNTFSVMPSPK; EEYPDRIMNTFSVVPSPK; FSQMLHPIFEEASDVIK; GTINFLHADCDK; LAPSEYR; NIIGYFEQK; SNPVHEIQSLDEVTNLDR; SNQDQILNNLSK; TPADCPVIAIDSFR; VASILHDDCAFLSAFGDLSKPER; VDCDQHSDIAQR; YNGDNVIYKPPGR	12	0.467427	0.530825; 0.477362; 0.42458; 0.426247; 0.507922; 0.462611; 0.484568; 0.437285; 0.472243; 0.458168; 0.476113; 0.443418	11	0.752563	0.845033; 0.633618; 0.672499; 0.332469; 0.719127; 0.758823; 0.752563; 0.72916; 1.03338; 0.758244; 0.801679	10	0.908464	0.953336; 0.480069; 0.501882; 0.913302; 0.949523; 0.868007; 0.921212; 1.04783; 0.901674; 0.903625	0.318515
Esd	15	AFSGYLGPDESK; AFSGYLGPDESKWK; ALKQISSNR; AYDATCLVK; AYSGSQIDILIDQGK; AYSGSQIDILIDQGKDDEFLSNGQLLPDNFIAACTEK; CFGGLQK; DDEFLSNGQLLPDNFIAACTEK; FAVYLPPQAESGK; KAFSGYLGPDESK; KIPVVFR; LQEGYDHSYYFIATFIADHIR; LQEGYDHSYYFIATFIADHIRHHAK; LQEGYDHSYYFIATFIADHIRHHAKYLNA; LQEIFLERR; MSIFGHSMGGHGALICALK; MSIFGHSMGGHGALICALKNPGK; MYSYVTEELPQLINANFPVDPQR; MYTGLCNFVER; SGYQQAASEHGLVVIAPDTSPR; SGYTPDEK; SVSAFAPIC…	20	0.456817	0.416491; 0.718334; 0.485925; 0.575858; 0.479701; 0.488339; 0.409036; 0.412332; 0.44095; 0.442807; 0.472479; 0.447868; 0.48814; 0.465766; 0.368336; 0.421741; 0.4208; 0.41021; 0.466877; 0.50005	17	0.633242	0.625534; 0.633242; 0.660701; 0.643866; 0.542087; 0.650086; 0.45555; 0.629173; 0.645237; 0.774423; 0.685947; 0.578099; 0.487888; 0.57683; 0.678451; 0.572725; 0.659636	19	0.727813	0.705904; 0.804783; 0.752713; 0.756471; 0.597474; 0.760099; 0.649753; 0.628835; 0.713365; 0.727813; 0.754529; 0.697796; 0.757226; 0.789061; 0.613754; 0.80443; 0.696184; 0.701188; 0.732953	0.249118
Esyt1	25	AEDLPLRK; ALTLGALTLPLAR; AQDLPLKK; ATYSTNSPVWEEAFR; DLPDPYVSVLLLPDK; DLPDPYVSVLLLPDKNR; ELPAWVSFPDVEK; FEWDLPLDGTLR; FEWDLPLDGTLRR; FFLQDPR; GITSRPEPPSAAILVVYLDR; GITWGEDTLMEYLENPK; HRLVLTQEQLHQLHSR; IHVLEAQDLIAK; ITAETLYMSHR; KPHAESLELQVR; KPIGLCCIAPVLAAK; LTPRPTAAELEEVLQVNSLIQTQK; LTPSLEAGLQR; LTVWYHSDEQK; SDPYALVR; SDPYGIIR; SNSSFMSR; TLNPEFNER; TVSQSSAPVWEESASFLIR; VGTQTFCSR; VLQAGVLDNWYPLQGG…	19	0.349306	0.364837; 0.372411; 0.323135; 0.211618; 0.25304; 0.338716; 0.420438; 0.369674; 0.254782; 0.397804; 0.380272; 0.335345; 0.26946; 0.349306; 0.372946; 0.354835; 0.29757; 0.407165; 0.292976	19	0.577191	0.581663; 0.577191; 0.396276; 0.461391; 0.487065; 0.571212; 0.552302; 0.562158; 0.555393; 0.716427; 0.599684; 0.699529; 0.631101; 0.480314; 0.687923; 0.594434; 0.589702; 0.65299; 0.570804	17	0.696341	0.654348; 0.696341; 0.712164; 0.549399; 0.619949; 0.677748; 0.605893; 0.704559; 0.730867; 0.735943; 0.699287; 0.643265; 0.917623; 0.573101; 0.705817; 0.711995; 0.598216	0.202858
Esyt2	27	ACDLPAWVHFPDTER; ALALLEDEEQAVR; DEQHQCSLGSLRIPLSQLLTSDNMTINQR; EPTPSIASDISLPIATQELR; EPTPVLGSGASVGR; FQLSNSGPNSTLK; GANAHLSTFSFTK; GWTQWYDLTEDGTRPQVIT; IHFIEAQDLQGKDTYLK; INSNPNPLVQMSVGHK; IPLSQLLTSDNMTINQR; NKLIVVVHSCR; NLIAFSEDGSDPYVR; NSGGFLSK; NSGIENGAFQGLK; QERPPDYQHSAQVK; QESGKSALAQR; SSAGGEGPEAGPGR; SSSSLLASPSHIAAK; TSEPVWEENFTFFIHNPR; VGNQIFQSK; VGPDFQGLR; VGPFVIPK; VLVVLASEELAK	18	0.520585	0.491684; 0.588359; 0.464109; 0.446186; 0.518884; 0.546876; 0.508043; 0.636522; 0.586674; 0.490306; 0.526291; 0.570114; 0.501172; 0.480641; 0.522285; 0.393881; 0.540926; 0.534038	10	0.68987	0.639613; 0.738486; 0.633141; 0.655009; 0.691068; 0.688673; 0.766551; 0.668166; 0.858952; 0.735977	15	0.808874	0.808874; 0.669662; 0.858336; 0.457836; 0.78227; 0.694426; 0.98357; 0.8382; 0.782568; 0.842386; 0.871468; 0.728348; 0.858731; 0.631172; 0.848907	0.31305
Etf1	24	ADDPSAADRNVEIWK; DKSHFTDK; EVLHKFTVDLPK; FGATLEIVTDK; FGATLEIVTDKSQEGSQFVK; FGATNIILK; GFGGIGGILR; ILYLTPEQEK; LSVLGAITSVQQR; SQEGSQFVK; TELSQSDMFDQR; YVLHCQGTEEEK	11	0.649995	0.64105; 0.683684; 0.694629; 0.647925; 0.636483; 0.649995; 0.630683; 0.492751; 0.653103; 0.651143; 0.676292	4	0.879462	0.921829; 0.697608; 0.85722; 0.901703	4	0.95514	0.942514; 0.8695; 1.00435; 0.967765	0.50387
Etfa	12	AAVDAGFVPNDMQVGQTGK; APSSSSVGISEWLDQK; APSVANIGSHCDLSLK; CDKVVQDLCK; GLLPEELTPLILETQK; GTSFEAAATSGGSASSEK; GTSFEAAATSGGSASSEKAPSSSSVGISEWLDQK; LGGEVSCLVAGTK; LGGEVSCLVAGTKCDK; LLYDLADQLHAAVGASR; LNVAPVSDIIEIK; LNVAPVSDIIEIKSPDTFVR; QFSYTHICAGASAFGK; SDRPELTGAK; TIYAGNALCTVK; VLVAQHDAYK; VVPEMTEILK; VVQDLCK	14	0.338046	0.3658; 0.313602; 0.323405; 0.281805; 0.348509; 0.272621; 0.337068; 0.368986; 0.338406; 0.389857; 0.337687; 0.371934; 0.368072; 0.314312	16	0.604859	0.578895; 0.644396; 0.57631; 0.518025; 0.576686; 0.623696; 0.703327; 0.651378; 0.578129; 0.507463; 0.643069; 0.594059; 0.615659; 0.643745; 0.582752; 0.619377	16	0.736818	0.678757; 0.735175; 0.63318; 0.644894; 0.730926; 0.738461; 0.773996; 0.910478; 0.81237; 0.703993; 0.71328; 0.814829; 0.771442; 0.78865; 0.779032; 0.692178	0.224397
Etfb	18	EIDGGLETLR; EIIAVSCGPSQCQETIR; EKVDLLFLGK; EKVEELIK; GIHVEIPGAQAESLGPLQVAR; HSMNPFCEIAVEEAVR; HSNLMLEDLDK; LKLPAVVTADLR; LKLSEELSGGR; LPAVVTADLR; SGVVTDGVK; VDLLFLGK; VETTEDLVAK; VKPDKSGVVTDGVK; VSVISVEEPPQR	12	0.390974	0.41012; 0.347276; 0.269764; 0.342801; 0.384631; 0.344735; 0.419368; 0.420757; 0.427374; 0.397318; 0.360708; 0.419859	10	0.652808	0.686172; 0.620588; 1.00008; 0.570449; 0.641346; 0.657516; 0.6481; 0.696161; 0.665495; 0.61832	14	0.799011	0.822471; 0.692064; 1.05117; 0.985535; 0.668818; 0.757155; 0.637295; 0.811989; 0.753409; 0.805824; 0.831996; 0.807041; 0.792198; 0.732448	0.263555
Etfdh	15	AAQIGAHTLSGACLDPAAFK; ASCDAQTYGIGLK; ELFPDWK; ELFPVDVMR; ELWIIDEK; FCPAGVYEFVPLEQGDGFR; GAPLNTPVTEDR; GIATNDVGIQK; LKQLAAEQGK; LKQMEDEK; LKQMEDEKNSFR; LQINAQNCVHCK; SGSLAAESIFK	9	0.340587	0.316856; 0.444676; 0.290186; 0.353287; 0.367533; 0.340587; 0.289354; 0.296335; 0.396645	8	0.554391	0.579934; 0.556188; 0.504382; 0.771043; 0.640493; 0.464093; 0.552593; 0.510285	11	0.719876	0.693248; 0.636125; 0.733263; 0.709427; 0.666395; 0.719876; 0.767707; 0.728387; 0.674406; 0.720121; 0.725342	0.208434
Ethe1	13	EAVLIDPVLETAHR; LLYAVNTHCHADHITGTGVLR; SCTYTYLLGDR; SCVAGVMGAK	3	0.341169	0.322677; 0.389205; 0.341169	4	0.69779	0.550878; 0.657584; 0.737996; 0.895435	3	0.781909	0.751585; 0.781909; 0.923521	0.276263
Ewsr1	4	AAVEWFDGKDFQGSK; AGDWQCPNPGCGNQNFAWR; QDHPSSMGVYGQESGGFSGPGENR	3	0.463666	0.534472; 0.448957; 0.463666	3	0.692545	0.727556; 0.659318; 0.692545	2	0.834701	0.883771; 0.78563	0.308557
Exoc1	3	DAIKENPEFDLHFEK; LNHFFEGVEAR	1	0.529323	0.529323	1	0.728854	0.728854	NA	NA	NA	0.350795
Exoc2	2	GGLSTFFEAQDALSAIHQK; NDKGDIIVTTK	1	0.447791	0.447791	1	0.745087	0.745087	NA	NA	NA	0.319767
Exoc5	10	LHLIAQELPFDR; YFNEFLDGELK; YFNEMSAQGLRPR; YHDLECQLIQEFTSAQR	3	0.466479	0.378681; 0.507995; 0.466479	2	0.752018	0.81014; 0.693895	2	0.90534	0.751639; 1.05904	0.331852
Exoc8	4	DFEGAVDLLDK; EWLEVLEETKR; GAVQAGFLPGPAGVPR; NVYQNYR; NVYSSSR; NWAAQEGNR; NWASGQDLQAK; SSLESIPLALLPAAAAGASAGEDTAGAGPR; VQALAEETAQNLKR	6	0.434467	0.451177; 0.436601; 0.448233; 0.432334; 0.395938; 0.431799	4	0.806282	0.901671; 1.08397; 0.622159; 0.710892	4	0.961668	0.806076; 0.989216; 1.06343; 0.934119	0.356625
Exosc4	9	AGLELLSDQGYR; GVHTLLDLVVR; GVHTVKNPENFKVPLDVIFK	2	0.563841	0.53934; 0.588342	2	0.928598	0.925335; 0.931862	1	0.807793	0.807793	0.46094
Exosc6	2	ELGLALQEALEPAVR; VLCAVSGPR	2	0.431303	0.419364; 0.443241	NA	NA	NA	2	0.702833	0.712417; 0.693248	0.232875
Exosc7	2	ASVALSEAEK	1	0.555041	0.555041	1	0.676207	0.676207	1	0.78363	0.78363	0.311154
Fabp4	13	CDAFVGTWK; DGDKLVVECVMK; EVGVGFATR; EVGVGFATRK; LGVEFDEITADDR; LGVEFDEITADDRK; LVSSENFDDYMK; LVVECVMK; LVVENVDVLTQMR; LVVGNTEIGIEMK	7	0.391883	0.458397; 0.359963; 0.439553; 0.398789; 0.350548; 0.391883; 0.382712	5	0.724712	0.724712; 0.733789; 0.720386; 0.721479; 0.732419	6	0.789227	0.775343; 0.835099; 0.815258; 0.731082; 0.748985; 0.803112	0.27609
Fabp5	10	ASLKDLEGK; ELGVGLALR; FDETTADGR; FDETTADGRK; KTETVCTFQDGALVQHQQWDGK; LMESHGFEEYMK; LMEVSADKTK; MAAMAKPDCIITCDGNNITVK; MIVECVMNNATCTR; TETVCTFQDGALVQHQQWDGK; TETVCTFQDGALVQHQQWDGKESTITR; TETVCTFQDGALVQHQQWDGKESTITRK; TTVFSCNLGEK; TTVFSCNLGEKFDETTADGR; TTVFSCNLGEKFDETTADGRK	12	0.379986	0.39464; 0.379298; 0.405173; 0.381138; 0.345747; 0.33643; 0.380675; 0.392079; 0.3923; 0.365015; 0.378751; 0.368986	11	0.553069	0.535984; 0.537296; 0.575633; 0.553069; 0.54275; 0.584905; 0.526077; 0.57805; 0.721057; 0.53275; 0.576989	11	0.716226	0.74654; 0.778602; 0.711721; 0.709917; 0.987436; 0.672989; 0.763909; 0.72004; 0.716226; 0.70795; 0.70277	0.223665
Fah	14	AIDVEQGQTR; AIDYVQR; ASLQNLLSASQAR; HLFTGPALSK; HQHVFDETTLNNFMGLGQAAWK	3	0.370547	0.40085; 0.356822; 0.370547	3	0.650133	0.650133; 0.640273; 0.658498	3	0.732642	0.732642; 1.07105; 0.703862	0.265335
Fam114a1	5	AHDWVEEDQSVVSIDVAK; ESENEANPEEQGLEESGEEFAR; GMLSALTNVVQNTGK; IHSANSASPEGAPTDAENGISGNVTPDQDPAR; LAQQLTVER; SLLSSASATVGHGLTAVK; SVLTGGLDALEFIGK; SVLTGGLDALEFIGKK; TVSLSQMLR; VAELILHGQEEEKPAQDQAR; VQSFLTSLDGEK; WAGWGSWGK	12	0.625133	0.635595; 0.530472; 0.605071; 0.480212; 0.670489; 0.642589; 0.626531; 0.629794; 0.623735; 0.57474; 0.630928; 0.597844	4	0.961815	0.917456; 0.952462; 0.978558; 0.971167	3	0.99887	0.974733; 1.06112; 0.99887	0.500249
Fam114a2	12	HSIEDIHAFAIR; SLAELTACSIELFHK; SLAEMESSHQQVMEQLQR; SVISGGLDALEFIGKK; SVISVIHLITAAR; SVITNTSK; SVKAPVTK	2	0.658203	0.655446; 0.660959	4	0.761362	0.722953; 1.01984; 0.799771; 0.563643	4	0.952803	0.900827; 0.969761; 0.935845; 1.06548	0.452296
FAM120A	7	EAALEAAVLNK; EKTPLIDLCDGQAEQAAK; GVISTPVIR; GVQGFQDYIEK; HCPSAVVPVELQK; LEIAGTVVGHWAGSR; LEICNLTPDALK; LYEPDQLQELK; NIHDTSDLDAIAK; NIHDTSDLDAIAKDVFQHSQSR; NIHQSVSEQIKK; NLTEQNSYSNIPHEGK; QELDAFLAQALSPK; QNHPLPFPPPPALPFYPASVYPR; QNHVVDVSVAVSTPAGLITPIVFNAHIK; QSILEGLSFSR; QTAQQIVSHVQNK; SLTTSQYLMHEVAK; SPQTPELVEALAFR; SQGAIQGRPPYAASAEEVAK; SQGGVQPIPSQGGK; VEGSSTASSGSQLAEGK; VTAASGHCGAFSGSDSSR	18	0.539821	0.548899; 0.601594; 0.58863; 0.47758; 0.458672; 0.494679; 0.550663; 0.534581; 0.559898; 0.460672; 0.361675; 0.572723; 0.545062; 0.529677; 0.454047; 0.506026; 0.573251; 0.623395	10	0.883296	0.880183; 0.884593; 0.729143; 0.748865; 0.886149; 0.882; 0.835642; 1.0411; 0.893481; 0.911189	9	1.00044	0.965896; 1.02548; 1.03155; 1.01298; 0.964608; 0.593026; 1.00234; 0.809606; 1.00044	0.411047
Fam129a	23	DLTSQFLK; EGLQQLMK; EKEAQPLEAEAPGVDLGILPEGR; EVDELSQSFHATQDSAQLK; FRFPHVDLVVQR; FSALLNDCIR; HGYFCFHEAAEQQK; TKPPLEPGTVLYEAELSQFAEDIR; TKPPLEPGTVLYEAELSQFAEDIRK; VLTSEEEYSLLSDK; VLTSEEEYSLLSDKHFPDPTASSEK; VTLLPER	10	0.456866	0.470168; 0.478759; 0.44816; 0.507049; 0.465889; 0.374852; 0.347033; 0.465572; 0.320952; 0.403583	6	0.719428	0.809775; 0.818783; 0.623202; 0.799807; 0.624733; 0.639049	5	0.84422	0.882919; 0.84422; 0.878724; 0.783193; 0.794047	0.296382
Fam129b	12	AVINSAGYK; CPTQFPLILWHPYAR; EVTDMNLNVINEGGIDK; FDVSSTSVFK; FDYVAQQEQELDIKK; FQELIFEDFAR; FSLVPHNYGLVLYENK; FSLYMVMSK; FYEDQYGVSLFNSMR; HCNNGIPENSK; HEIEGTGPPQAQLLWR; IIFSGNLFQYQEDNK; IIFSGNLFQYQEDNKK; ILTEFLR; ILTEFLRFYEDQYGVSLFNSMR; KVPLDER; KYEAIQLTFK; MEPLRLDGLQQR; MEQAVHGESK; NRFSLVPHNYGLVLYENK; QRQWIQISDAVYR; QVMSVVQDEESGLPFEAGVEPPSPASPDSVTELR; QWIQISDAVYR; RQHIAEK; RQHIAEKTEK; TDMDQIITSK; V…	25	0.612973	0.613482; 0.541411; 0.614658; 0.64264; 0.615488; 0.583194; 0.642564; 0.596855; 0.571716; 0.621399; 0.623068; 0.630095; 0.304894; 0.598329; 0.630942; 0.612973; 0.501843; 0.432894; 0.627269; 0.672013; 0.610136; 0.538149; 0.585527; 0.600511; 0.63378	10	0.865251	0.877517; 0.849264; 0.865391; 0.883969; 0.865111; 0.796535; 0.27402; 0.887212; 0.914369; 0.841227	17	0.960367	0.961343; 0.920685; 0.963366; 1.00392; 0.981925; 0.739975; 0.949661; 0.976736; 0.98638; 0.999244; 0.763994; 0.676106; 0.987741; 0.369903; 0.874618; 0.960367; 0.944804	0.421564
Fam175b	9	ISLAIPNLGNTSQQEYK; ISLEVQLEQLRPFSHL; LQQDIIK; NTQQQMSYR; VQAVCADVEK	3	0.479424	0.373363; 0.649479; 0.479424	NA	NA	NA	2	0.867336	0.91646; 0.818212	0.344324
Fam20b	3	DYYFALAHTVR	NA	NA	NA	1	0.793879	0.793879	1	0.897673	0.897673	0.38991
Fam65a	3	AYSTGSPGSR; SLSLHNNLLTYLPR	NA	NA	NA	1	0.996733	0.996733	1	1.08773	1.08773	1.9232
Fam91a1	2	NTILFLR; VDLSSEQAEK; VDLSTSTDWK	1	0.640482	0.640482	1	0.597584	0.597584	1	0.760047	0.760047	0.303863
Fam98a	3	DSGFQPGGYHGGHSGGYQAGGYGGFQTSSYTGSGYQGGGYQQDNR; GKVSVAHLLAAR; HQGGWTDGGSGSGGGYQDGAYR; IEAINQAIANEYEVR	4	0.568359	0.5434; 0.567549; 0.610531; 0.56917	2	0.895246	0.990553; 0.79994	NA	NA	NA	0.453422
Fam98b	4	NSEICQEVQAVCDALGVPK; SDTSDIPLLLSQVESK; SDTSGHFER; TTVTLAHLLAAR	3	0.444885	0.430365; 0.444885; 0.515081	3	0.63868	0.55366; 0.840471; 0.63868	3	0.741722	0.66991; 0.949416; 0.741722	0.283643
Farp1	4	AADGTTVVPPEEEEEEEGGK; AALAEITEMVAQLHGTMIK; AHILSHK; DLIGIDNLVTPGR; GEIEQKPTPASR; LALWEGR; LAMAALQEK; LGAPENSGISTLER; NKYVPQQDALEDR; QASPLISPLLNDQACPR; QSPQSASLTFGEGTESPGGQSCQQAK; QVLDYVK; QVLEPSFR; SLIFPNFEPLHK; SLVSQPTAPNSEVPK; SNAHVRGDYQR	14	0.457251	0.377583; 0.451511; 0.530141; 0.462992; 0.368176; 0.47086; 0.479573; 0.466883; 0.394995; 0.470586; 0.525999; 0.382136; 0.38742; 0.359015	9	0.734338	0.758957; 0.814725; 0.74095; 0.663557; 0.802715; 0.637275; 0.469508; 0.734338; 0.644636	8	0.816436	0.769873; 0.934253; 0.347816; 1.05083; 0.914146; 0.812506; 0.820366; 0.612971	0.283109
Farsa	2	ALYQLAQK; CWELTTEGEEIAR; DQHDTFFLRDPAEALQLPMGYVQR; DRPFKPYNFSAR; LLTEVILK; LQLVQAGQAEK; RLEVADGGLDSAELATQLGVEHQAVVGAVK; SIPLEGLVQSELMHLPSGK; SLQALGEVIEAELR; SLQAQLQR; VVDSIEDEVQKR	9	0.436512	0.515269; 0.53693; 0.398388; 0.436512; 0.577631; 0.525346; 0.434101; 0.416682; 0.422586	6	0.648062	0.599939; 0.62328; 0.719056; 0.553558; 0.771182; 0.672844	5	0.736786	0.526556; 0.784252; 0.7223; 0.830414; 0.736786	0.272656
Farsb	11	ALVAIGTHDLDTLSGPFTYTAK; AQGASDVVLYK; ASAGSAFFPGR; DLLFQALGR; DRYDSFIELQEK; LFEISDVVVK; TAEFQVAR; TTLLPGLLK	8	0.481437	0.483884; 0.47899; 0.495367; 0.484427; 0.459661; 0.464677; 0.520843; 0.436766	5	0.664583	0.663042; 0.673942; 0.550472; 0.729941; 0.664583	5	0.806846	0.837376; 0.806846; 0.788162; 0.838605; 0.745934	0.291793
Fasn	8	ACVDTALENLSTLK; AGLYGLPK; AKYHGNVTLLR; AKYPDYEVTWADDGY; ALIAEATK; AQVEDAFR; AVAHILGIR; CILLSNLSNTSHAPK; DGAWGAFR; DHKDNLEFFLTNLGK; DTSFEQHVLLHTGGK; DTSISCYK; EACPELDYFVAFSSVSCGR; EAVLAAYWR; EEEPEAVLPGAQPTLISAISK; ELSFAAVSFYHK; EQTAHAFVNVLTR; FDASFFGVHPK; FPQLDDTSFANSR; GGNVGINSFGFGGSNVHVILQPNTR; GGNVWVALFK; GNAGQTNYGFANSTMER; GVDLVLNSLAEEK; HFQLEQDKPK; LKEDTQVADVTTSR; LLLPEDPLISGLLNSQALK; LQVVDRP…	40	0.678811	0.653764; 0.718856; 0.731551; 0.713401; 0.686913; 0.736412; 0.63925; 0.698186; 0.721859; 0.732899; 0.629465; 0.602069; 0.704849; 0.708938; 0.677835; 0.672657; 0.709792; 0.67128; 0.680286; 0.687802; 0.662322; 0.452076; 0.678063; 0.626056; 0.679559; 0.701582; 0.63261; 0.660418; 0.636799; 0.654517; 0.703949; 0.738007; 0.67063; 0.504067; 0.707243; 0.5086; 0.72381; 0.659284; 0.67605; 0.696749	27	0.89119	0.866416; 0.620272; 0.863895; 0.989248; 0.903634; 0.919863; 0.919054; 0.943649; 0.89119; 0.898798; 0.91534; 0.912859; 0.903349; 0.954805; 0.842881; 0.724538; 0.899093; 0.813374; 0.586885; 0.639539; 0.78396; 0.838763; 1.0045; 0.29684; 0.395183; 0.893182; 0.890078	18	0.913176	0.990177; 0.759423; 0.859381; 0.808265; 0.905989; 0.969161; 0.993321; 0.613001; 0.948684; 0.972026; 0.975532; 0.685739; 0.502367; 0.920363; 0.680954; 0.64201; 1.05146; 0.987144	0.495011
Fat1	53	IVQQLDFEKK; TLNLDNYVFFGGHLR	1	0.356006	0.356006	NA	NA	NA	1	1.12912	1.12912	0.367802
Fbl;Fbll1	9	DHAVVVGVYRPPPK; IVALNAHTFLR	2	0.482979	0.434671; 0.531287	1	0.550432	0.550432	2	0.740585	0.715144; 0.766027	0.249975
Fblim1	2	AFHPPCFTCVTCAR; AFHPTYEEK; DGRPLCEPCYQDTLEK; EVSTDVCGFCHKPVSPR; FAPVCSICENPIIPR	4	0.444507	0.50446; 0.43515; 0.453865; 0.422099	2	0.77455	0.844275; 0.704826	1	0.883901	0.883901	0.328183
Fbn1	8	ACEDIDECSLPNICVFGTCHNLPGLFR; AGYQSTLTR; ASCCCSLGK; CACTYGFTGPQCER; CDCKPGYR; CDSGFALDSEER; CECEIGYELDR; CECFPGLAVGLDGR; CECNKGFQLDIR; CICKPGFQLASDGR; CICNSGYEVDITGK; CICPPGYSLQNDK; CPAGHKFNEVSQK; CPPGFTQHHTACIDNNECTSDINLCGSK; CPTGYYLNEDTR; CPVGYVLR; CSCSPGWIGDGIK; CVNLIGK; DIDECLQNGR; DINECETPGICMNGR; DINELNLPK; DLDEDELLGK; EIPGVCENGVCINMVGSFR; EYEELCPR; GDNGDTACSNEIGVGVSK; GDNNAVDDRGLYK; GEGWGDP…	33	0.0582093	0.106097; 0.0471199; 0.0487723; 0.0402279; 0.0801138; 0.0679684; 0.0486936; 0.0412741; 0.0582093; 0.391335; 0.0509137; 0.0547454; 0.0286868; 0.0470682; 0.125025; 0.0444777; 0.102584; 0.0833643; 0.0758232; 0.0791905; 0.13744; 0.065693; 0.0731223; 0.0718129; 0.10739; 0.0380925; 0.0585746; 0.0484202; 0.0646915; 0.0576164; 0.0530482; 0.0516338; 0.0447004	46	0.0739085	0.112485; 0.0688362; 0.0582748; 0.0942296; 0.0813581; 0.0660186; 0.045637; 0.0759121; 0.0655845; 0.0567646; 0.069649; 0.0552546; 0.0638142; 0.0728034; 0.068615; 0.81448; 0.835504; 0.057032; 0.682985; 0.0777714; 0.460338; 0.0470028; 0.0560053; 0.849091; 0.0717837; 0.139796; 0.056642; 0.091784; 0.0578835; 0.0838255; 0.411515; 0.193252; 0.787927; 0.0722067; 0.204976; 0.0702932; 0.0518743; 0.815025; …	37	0.0958495	0.0294807; 0.172037; 0.0929504; 0.0852912; 0.0709653; 0.0869481; 0.0734327; 0.0949221; 0.114621; 0.18706; 0.40797; 0.587234; 0.0965045; 0.944364; 0.0957874; 0.160981; 0.114371; 0.0944792; 0.10284; 0.100166; 1.06559; 0.088148; 1.10326; 0.0648482; 0.0881952; 0.0792675; 0.0896019; 0.077036; 0.0967444; 0.261334; 0.919679; 0.163694; 0.0773485; 0.679092; 0.0890027; 0.0958495; 0.0747087	0.0491317
Fbn1;Fbn2	66	GFIPNIR; TLPGGNQCIVPICR; VCVDTHMR	1	0.0521255	0.0521255	1	0.0690801	0.0690801	2	0.0842808	0.0779515; 0.0906102	0.0158372
Fbn2	3	NCMDIDECERNPLLCR	1	0.0649259	0.0649259	NA	NA	NA	1	0.0858352	0.0858352	0.0170169
Fchsd2	2	NDYQEEFQK; SPSAQLMEQVAQLK	NA	NA	NA	1	0.564831	0.564831	1	0.84884	0.84884	0.249359
Fdps	2	ALYEALDLQSAFFK; CSWLVVQCLLR; ELGHPEIGDAIAR; GLTVVQAFQELVEPK; LDAYNQEK; LKEVLEYNALGGK; LKEVLLQVEDER; QNFIQHFSQIVK	7	0.642487	0.642487; 0.649234; 0.576307; 0.550844; 0.668182; 0.64021; 0.690412	2	0.840573	0.862385; 0.818761	5	0.862805	0.831009; 0.862805; 0.953956; 0.818027; 0.963763	0.472496
Fer	10	QEDGGVYSSSGLK; QQGDFLVR; QQGDFVRK; QSVQQLR; WVLNHEDVSLGELLGK	4	0.460931	0.467468; 0.461224; 0.40311; 0.460637	2	0.773372	0.721198; 0.825547	2	0.776332	0.717056; 0.835607	0.305342
Fermt2	5	DQNESLDEEMFYK; EELIGIAYNR; EELILER; EESSGTPAHQLNLR; ENEALLLR; GCEVTPDVNISGQKFNIK; ILEAHQNVAQMSLIEAK; KLDDQSEDEALELEGPLIMPGSGSIYSSPGLYSK; LQLPNMK; LQLQEQLQAETELCAEAEELR; MQHLNPDPQLIPDQITTDVNPECLVSPR; QYAHWMAACR; SLMEQDVK; TFNIRHPEELSLLK	11	0.453125	0.460887; 0.439302; 0.469592; 0.523855; 0.469704; 0.330996; 0.453125; 0.351525; 0.509275; 0.43029; 0.349013	8	0.609464	0.616513; 0.602414; 0.761065; 0.694981; 0.5833; 0.51085; 0.467185; 0.72433	6	0.744532	0.74665; 0.742413; 0.811526; 0.778236; 0.584878; 0.719364	0.251019
Fgf2	14	AILFLPMSAK; AILGSVER; AILIFNNHGKPR; KYSSWYVALK; LESNNYNTYR; NGGFFLR	4	0.601797	0.386002; 0.514327; 0.693562; 0.689267	3	0.763181	0.763181; 0.71989; 0.992293	3	0.970642	0.970642; 0.844301; 1.08969	0.439412
Fh	6	AADEVAEGK; AIEMLGGELGSKKPVHPNDHVNK; AIEPQKEEADENYNSVNTR; ETAIELGYLTAEQFDEWVKPK; ETALLIDPK; IYELAAGGTAVGTGLNTR; KPVHPNDHVNK; LHDALSAK; LMNESLMLVTALNPHIGYDK; LNDHFPLVVWQTGSGTQTNMNVNEVISNR; LNDLIKR; MPIPVIQAFGILKR; MPLATSTDHGHNLQTVQLLIK; SGLGSQVGLMPGSVGPVGPR; SGLIFYR; SQSSNDTFPTAMHIAAAVEVHKVLLPGLQK; SQSSVLEAIR; VEFDTFGELK; VEFDTFGELKVPTDK; VEFDTFGELKVPTDKYYGAQTVR; VLLPGLQK; VLLPKLIDFSAQIAEGMAYIERK; …	16	0.436255	0.49057; 0.380594; 0.355213; 0.484525; 0.389701; 0.500599; 0.407818; 0.437994; 0.434517; 0.442055; 0.454571; 0.416092; 0.425205; 0.456312; 0.369797; 0.521256	18	0.685969	0.723075; 0.505015; 0.755506; 0.693182; 0.562222; 0.660203; 0.560875; 0.607165; 0.873194; 0.854176; 0.688126; 0.324937; 0.697159; 0.58894; 0.752303; 0.683811; 0.604062; 0.72759	16	0.758532	0.825943; 0.642228; 0.671761; 0.736919; 0.822626; 0.787015; 0.766902; 0.876625; 0.750162; 1.03487; 0.571766; 0.838712; 0.701166; 0.775035; 0.741553; 0.274681	0.25818
Fhl1	24	AITSGGITYQDQPWHAECFVCVTCSK; AITSGGITYQDQPWHAECFVCVTCSKK; AIVAGDQNVEYK; AIVAGDQNVEYKGTVWHK; CFDKFCANTCVDCR; CLHPLASETFVSK; CLHPLASETFVSKDGK; CSVNLANKR; DCFTCSNCK; DGRHCCLK; FCANTCVDCR; FCANTCVDCRKPISADAK; FDCHYCR; FDCHYCRDPLQGKK; FTAVEDQYYCVDCYK; FTAVEDQYYCVDCYKNFVAKK; FVFHNEQVYCPDCAK; GEDFYCVTCHETK; GSSVVAYEGQSWHDYCFHCK; GSSVVAYEGQSWHDYCFHCKK; GTVWHKDCFTCSNCK; KPISADAK; NRYWHDNCFR; QVIGTGSFFPK; S…	25	0.432595	0.430961; 0.381177; 0.457698; 0.574087; 0.426405; 0.405604; 0.45296; 0.403537; 0.439034; 0.458625; 0.398449; 0.405901; 0.464513; 0.433251; 0.4412; 0.403857; 0.432595; 0.433171; 0.400903; 0.441119; 0.37887; 0.44463; 0.410923; 0.361907; 0.471294	22	0.569233	0.503525; 0.565082; 0.597014; 0.56987; 0.582474; 0.573474; 0.588235; 0.591598; 0.568595; 0.566565; 0.588617; 0.556166; 0.542907; 0.443892; 0.531621; 0.577453; 0.675418; 0.554148; 0.664494; 0.531087; 0.568023; 0.631556	22	0.67907	0.621859; 0.625816; 0.676687; 0.68259; 0.655132; 0.682802; 0.681453; 0.709938; 0.694019; 0.668917; 0.697192; 0.675767; 0.628434; 0.702638; 0.675646; 0.650312; 0.714266; 0.663825; 0.603774; 0.743326; 0.847562; 0.733515	0.220945
Fhl1;Fhl4	27	NPITGFGK; NPKTDKLVNER	1	0.413871	0.413871	1	0.551815	0.551815	2	0.721182	0.628721; 0.813644	0.218052
Fhl2	2	CAGCTNPISGLGGTK; CGSSLVDKPFAAK; CQQPIGTK; CSLSLVGR; DDILCPDCGK; DDILCPDCGKDI; DEFPYCLTCFCDLYAK; ECFVCTACK; ECFVCTACKK; EEQLLCTDCYSNEYSSK; ENQNFCVPCYEK; EQPWHKECFVCTACK; EQPWHKECFVCTACKK; FDCHHCNESLYGK; FDCHHCNESLYGKK; GFLTERDDILCPDCGKDI; GFLWDEGFHQLVVQR; GFMDGKQACER; GSSWHETCFTCQR; HWHEGCFHCSR; KPITTGGVTYR; KQLSGQR; QWHNDCFNCKK; QWHPTCFQCIK; QYALQCVQCK; QYALQCVQCKKPITTGGVTYR; QYDADLEQILIQWITTQCR;…	23	0.298605	0.29002; 0.292976; 0.289884; 0.323918; 0.278395; 0.275635; 0.286733; 0.313621; 0.305478; 0.299803; 0.286245; 0.286789; 0.27814; 0.298605; 0.305507; 0.319191; 0.312941; 0.0675469; 0.310264; 0.325127; 0.333267; 0.259111; 0.324785	24	0.573924	0.541844; 0.552656; 0.565615; 0.6144; 0.560698; 0.545334; 0.565187; 0.606917; 0.591598; 0.516163; 0.538111; 0.62718; 0.587558; 0.601404; 0.610697; 0.405818; 0.609141; 0.5388; 1.0648; 0.592266; 0.606199; 0.40089; 0.479996; 0.582233	20	0.786493	0.767791; 0.82574; 0.736288; 0.753053; 0.762304; 0.800018; 0.784686; 0.744347; 0.786108; 0.765993; 0.785769; 0.824221; 0.836488; 0.825256; 1.05125; 0.830848; 0.818436; 0.786877; 0.962567; 0.781406	0.22199
Fhl3	29	CSSCKRPITGGSGGGEGAGLGGGK; DDDPYCVACFGELFAPK; ECLVCTGCK; ELFYEDR; KLEYGGQTWHEHCFLCSGCEQPLGSR; KYLMIEEYLTK; RPITGGSGGGEGAGLGGGK; SEAFDCAK; SFVPDKGAHYCVPCYENK; TLTQGGVTYR; TPLAGQQFTSR; TPLAGQQFTSRDDDPYCVACFGELFAPK; YIQTDSGPYCVPCYDNTFANTCAECQQLIGHDSR	10	0.363171	0.360143; 0.301359; 0.385153; 0.342965; 0.356553; 0.365623; 0.557757; 0.363005; 0.370677; 0.363337	5	0.50204	0.387513; 0.52065; 0.50204; 0.532665; 0.433885	6	0.584652	0.495272; 0.584773; 0.628577; 0.658636; 0.584531; 0.451165	0.172155
Fhod1	13	AETLAGATVDDTDGSSGTR; HELSPALR; VDFEQLTENLGQLECR	3	0.477408	0.477408; 0.485798; 0.464562	1	0.806558	0.806558	NA	NA	NA	0.342788
Fkbp10	6	AVAGDFMR; DGEVPPEEFSSFIK; DTVQLETLELPQGCVR; EVQMGDFVR; GGTYDTYIGSGWLIK; GLQGMCVGER; GLQGMCVGERR; GMDQGLLGMCPGEK; IIIPPFLAYGEK; LFSSHDYEAPQEITLGANK; LFSSHDYEAPQEITLGANKVIEGLDR; LFSSSGLK; LFSSSGLKK; LMPGQDPDKTISDMFQNQDR; MVQNSDFVR; NQDGKITAEELK; QLIVPPHLAHGENGAR; STLVAIVVGVGR; STLVHSLFLTDLYK	15	0.595125	0.55038; 0.579001; 0.647279; 0.659075; 0.64759; 0.651908; 0.590449; 0.620666; 0.526605; 0.595125; 0.592153; 0.660787; 0.571624; 0.585921; 0.646268	13	0.804734	0.888311; 0.719305; 0.920432; 0.856934; 0.868074; 0.86146; 0.731226; 0.804734; 0.765706; 0.751092; 0.663422; 0.88359; 0.555933	11	0.928612	0.928612; 0.958078; 0.951305; 0.964096; 0.845715; 0.88427; 0.878743; 0.870871; 1.01544; 0.933879; 0.68012	0.42977
Fkbp11	19	AVIPSHLAYGK; AVIPSHLAYGKR; DPLVIELGQK; IIDTSLTR; IIDTSLTRDPLVIELGQK; QVIPGLEQSLLDMCVGEK; QVIQDCEDENIQR	6	0.6012	0.618029; 0.54023; 0.583351; 0.671377; 0.596628; 0.605772	7	0.778826	0.778826; 0.783449; 0.77181; 0.870417; 0.789575; 0.72853; 0.688329	4	0.900624	0.922823; 0.881097; 0.92015; 0.847142	0.410344
Fkbp1a	3	GVQVETISPGDGR; GWEEGVAQMSVGQR; QEVIRGWEEGVAQMSVGQR; RGQTCVVHYTGMLEDGK; RGQTCVVHYTGMLEDGKK	4	0.528333	0.513216; 0.556206; 0.52176; 0.534905	5	0.761987	0.770819; 0.761987; 0.745734; 0.74377; 0.810471	4	0.852442	0.602541; 0.86941; 0.835474; 0.922881	0.347197
Fkbp2	5	KLVIPSELGYGER; LEDGTEFDSSLPQNQPFVFSLGTGQVIK; LVIPSELGYGER	3	0.513855	0.513855; 0.469746; 0.533604	3	0.718468	0.723964; 0.718468; 0.309928	1	0.819554	0.819554	0.271847
Fkbp3	3	AWTVEQLR; FKGTETISK; FLQDHGSDSFLAEHK; FLQDHGSDSFLAEHKLLGNIK; GWDEALLTMSK; KGDVVHCWYTGTLPDGTVFDTNIQTSSK; LEIEPEWAYGK; LEIEPEWAYGKK; SEETLDEGPPKYTK; TANKDHLVNAYNHLFESK; TANKDHLVNAYNHLFESKR; VIRGWDEALLTMSK	11	0.489806	0.518513; 0.513619; 0.495031; 0.502957; 0.414749; 0.485552; 0.568426; 0.404868; 0.461346; 0.463954; 0.489806	9	0.760006	0.811911; 0.805777; 0.768993; 0.751291; 0.718878; 0.672089; 0.644612; 0.760006; 0.791953	10	0.850852	0.913954; 0.913387; 0.921292; 0.916791; 0.767255; 0.82621; 0.82133; 0.727654; 0.867164; 0.834541	0.331818
Fkbp4	12	AKESWEMSSAEK; AWDVLLDHIQSAALSK; AWEEYYKK; FQIPPHAELR; GEDLTEEEDGGIIRR; LEQSNIVK; LYANMFER; RGEAHLAVNDFDLAR; TQLAVCQQR; VKAEVAAGDHPTDAEMK; VLQLYPSNK	8	0.651142	0.661247; 0.599359; 0.688919; 0.690948; 0.655991; 0.646293; 0.577417; 0.643328	5	0.932278	0.632916; 0.905588; 0.948905; 1.00135; 0.932278	3	1.04016	1.06504; 1.04016; 1.0205	0.535137
Fkbp7	2	AEIELYLQK; AEIIADKQSGK; AVLEDIFK; AVLEDIFKK; KGDLLNAHYDGYLAK; KNDHNGDGFISPK; TQDEGHPKWFVLGVGHVIK; TQDPAKAPNSPDVLEIEFK; TQDQISNIK; WFVLGVGHVIK	7	0.670163	0.642819; 0.657616; 0.670163; 0.721247; 0.676773; 0.654791; 0.714278	6	0.907091	0.902062; 0.849482; 0.990314; 0.981001; 0.555317; 0.912119	6	0.989513	1.01293; 1.02034; 0.9708; 0.986696; 0.577971; 0.99233	0.534722
Flii	17	ACSAIHAVNLR; ADLTALFLPR; CFHAWSTFR; FKNWDDVLTVDYTR; LAEDILNTMFDASYSK; LEHLSVSHNHLTTLHGELSSLPSLR; LEHLVLSDIGLSSIHFPDAEIGCK; MEATGVLPFVR; NAEAVLQGQGLSGK; NKNQEESIDAR; NKPEDYQGGR; NKPEDYQGGRTGEAIVDAALSALR; NYLGAECR; QLPAMMALQTLHLR; SLEGTEAQVFK	12	0.669956	0.671366; 0.646556; 0.683224; 0.714204; 0.619164; 0.623082; 0.658318; 0.680307; 0.710296; 0.694666; 0.668545; 0.393012	7	0.840154	0.937719; 0.840154; 0.888304; 0.907077; 0.744389; 0.755596; 0.563058	3	0.967957	1.06924; 0.967957; 0.615584	0.481713
Flna	15	AEFTVETR; AEGPGLNR; AEGPGLNRTGVELGKPTHFTVNAK; AEISCTDNQDGTCSVSYLPVLPGDYSILVK; AEISFEDR; AEISFEDRK; AEVGVPAEFGIWTR; AFGPGLQGGNAGSPAR; AGNNMLLVGVHGPR; AGVAPLQVK; AHEPTYFTVDCTEAGQGDVSIGIK; AHVAPCFDASK; AHVAPCFDASKVK; AHVDEFK; ALGALVDSCAPGLCPDWDSWDASKPVNNAR; ALTQTGGPHVK; ALTQVLSQANTGGVQSTLLLNNEGSLLAYSGYGDTDAR; ALTSDIFEEQR; ANLPQSFQVDTSK; ANLPQSFQVDTSKAGVAPLQVK; APLRVQVQDNEGCSVEATVK; APSVANIGSHCDLSLKI…	161	0.363293	0.422086; 0.372155; 0.338668; 0.326304; 0.934807; 0.366696; 0.347293; 0.381563; 0.382541; 0.362996; 0.37946; 0.386108; 0.293131; 0.379795; 0.367049; 0.372954; 0.376384; 0.30924; 0.360969; 0.420753; 0.290498; 0.367225; 0.37286; 0.327713; 0.368332; 0.309135; 0.317341; 0.416539; 0.38399; 0.354497; 0.316599; 0.403106; 0.230876; 0.367505; 0.316099; 0.289727; 0.353303; 0.394306; 0.36893; 0.398876; 0.38…	171	0.493175	0.565828; 0.439518; 0.415159; 0.52777; 0.538523; 0.507303; 0.484164; 0.529497; 0.515977; 0.471959; 0.512799; 0.519877; 0.374486; 0.521865; 0.721849; 0.499739; 0.453463; 0.411366; 0.898207; 0.505253; 0.474892; 0.419294; 0.501897; 0.524553; 0.462441; 0.425955; 0.375513; 0.430873; 0.544473; 0.522832; 0.480602; 0.412246; 0.533348; 0.383193; 0.366184; 0.52767; 0.549778; 0.508238; 0.532359; 0.537223; 0…	168	0.613257	0.664381; 0.706336; 0.510798; 0.563674; 0.634839; 0.67043; 0.627056; 0.584307; 0.64732; 0.633546; 0.581382; 0.642338; 0.643727; 0.904214; 0.510786; 0.637017; 0.980387; 0.822316; 0.620302; 0.59735; 0.647374; 0.220616; 0.471152; 0.64882; 0.526887; 1.01459; 0.611368; 0.564628; 0.6095; 0.506864; 0.636153; 0.632474; 0.597014; 0.561568; 0.453323; 0.610578; 0.524594; 0.522198; 0.61924; 0.592033; 0.66546…	0.177911
Flna;Flnc	206	GAGSGELKVTVK; GAGSGELKVTVKGPK; GQHVPGSPFQFTVGPLGEGGAHKVR; IECDDKGDGSCDVR; NDNDTFTVK	5	0.382903	0.382903; 0.361206; 0.33672; 0.387394; 0.386209	3	0.53282	0.504129; 0.53282; 0.541885	5	0.617135	0.604259; 0.613905; 0.617135; 0.677748; 0.632559	0.185955
Flna;Flnc;Flnb	5	DLAEDAPWK; DLAEDAPWKK; IQQNTFTR; KIQQNTFTR; LIALLEVLSQK; LLGWIQNK; QRLLGWIQNK; WCNEHLK; WCTDVFDKFISADQSVALGELVKR	8	0.401285	0.372832; 0.36108; 0.411664; 0.402361; 0.39542; 0.420418; 0.406701; 0.40021	7	0.536305	0.512151; 0.512777; 0.581654; 0.551689; 0.531161; 0.536305; 0.568281	8	0.669745	0.589319; 0.617254; 0.687346; 0.69268; 0.674479; 0.665012; 0.653902; 0.821304	0.204378
Flnb	9	AAGSGELGVTVK; AAGSGELGVTVKGPK; ACIPQSFTVDSSK; ACIPQSFTVDSSKAGLAPLEVR; ACKVDSPTVTTTLK; ADIEMPFDPSK; ADIEMPFDPSKVVASGPGLEHGK; AEISCIDNKDGTCTVTYLPTLPGDYSILVK; AEITFDDHK; AEVSIQNNK; AFGPGIEGK; AGLAPLEVR; AGSNMLLIGVHGPTTPCEEVSMK; AGVENGKPTHFTVHTK; AGVGAAFRR; AHGPGLEGGLVGKPAEFTIDTK; AKVYGQGLSEGR; ALGALVDSCAPGLCPDWESWDPR; ALGALVDSCAPGLCPDWESWDPRKPVDNAR; ANEPTHFTVDCTEAGEGDVSVGIK; APAVATVGSICDLNLK; APLNVQ…	125	0.380682	0.413579; 0.384649; 0.397612; 0.289278; 0.309015; 0.462357; 0.38748; 0.38082; 0.382499; 0.351458; 0.378762; 0.309211; 0.468108; 0.279362; 0.285265; 0.364191; 0.393517; 0.304086; 0.386239; 0.391524; 0.38627; 0.378314; 0.387634; 0.389145; 0.414108; 0.411502; 0.330571; 0.353583; 0.428963; 0.376158; 0.345211; 0.384081; 0.406666; 0.385844; 0.391783; 0.338821; 0.367313; 0.342438; 0.461329; 0.433745; 0.…	127	0.49511	0.54491; 0.513551; 0.477081; 0.444297; 1.01369; 0.568428; 0.562767; 0.517214; 0.49511; 0.455183; 0.489115; 0.431958; 0.417281; 0.560511; 0.371672; 0.3578; 0.49158; 0.394373; 0.496328; 0.494348; 0.559409; 0.341117; 0.453601; 0.52375; 0.504086; 0.493548; 0.427441; 0.482166; 0.465204; 0.521249; 0.491433; 0.541721; 0.459709; 0.555097; 0.194352; 0.732804; 0.505367; 0.675397; 0.576249; 0.46232; 0.50220…	121	0.59575	0.643782; 0.603373; 0.597858; 0.443998; 0.497561; 0.653902; 0.651452; 0.605192; 0.598276; 0.564941; 0.580107; 0.885929; 0.528938; 0.644488; 0.500977; 0.462573; 0.522783; 0.504679; 0.609384; 0.555937; 0.569508; 0.550039; 0.626998; 0.566902; 0.720632; 0.633265; 0.534462; 0.565555; 0.583103; 0.632107; 0.558365; 0.59575; 0.87918; 0.683604; 0.535795; 0.591354; 0.490326; 0.609908; 0.597423; 0.609475; 0…	0.177281
Flnc	158	AEIAFEDR; AEIAFEDRK; AFGPGLEGGLVNK; AFGPGLEGGLVNKANR; AFGPGLEPTGCIVDRPAEFTIDAR; AGTNMMMVGVHGPK; AKLDVHFAGAAK; ALGALVDNCAPGLCPDWEAWDPNQPVQNAR; APLQVAVLGPTGVAEPVEVR; APSGNEEPCLLK; APSGNEEPCLLKR; ASGPGLNASGIPASLPVEFTIDAR; ATIQPVFDPSK; ATIQPVFDPSKVR; AWGPGLETGQVGK; CLVTVSIGGHGLGACLGPR; CSGPGLGTGVR; CTYRPVMEGPHTVHVAFAGAPITR; DAGEGGLSLAVEGPSK; DAGQGLLTVQILDPEGKPK; DFEIIDNHDYSYTVK; DGSCGVSYVVQEPGDYEVSIK…	94	0.392748	0.418013; 0.378407; 0.38941; 0.302771; 0.337792; 0.366303; 0.327971; 0.326713; 0.472496; 0.346708; 0.405554; 0.400116; 0.335941; 0.393513; 0.358736; 0.399096; 0.394845; 0.356462; 0.348318; 0.51038; 0.358604; 0.30444; 0.428594; 0.408316; 0.325687; 0.29682; 0.444472; 0.427082; 0.320315; 0.366796; 0.380272; 0.215243; 0.342343; 0.37057; 0.359147; 0.440619; 0.420078; 0.412383; 0.398992; 0.434479; 0.41…	88	0.620775	0.568896; 0.624344; 0.679692; 0.501118; 0.578047; 0.952018; 0.496548; 0.586938; 0.601938; 0.585579; 0.6163; 0.655885; 0.576509; 0.612595; 0.566613; 0.6293; 0.603002; 0.575277; 0.598523; 0.572322; 0.63678; 0.562446; 0.488814; 0.691228; 0.674499; 0.597043; 0.586258; 0.539773; 0.504198; 0.589468; 0.567475; 0.687964; 0.653176; 0.643504; 0.693261; 0.648882; 0.418533; 0.634393; 0.632513; 0.640322; 0.48…	89	0.741778	0.812125; 0.798613; 0.720183; 0.752535; 0.649833; 0.633603; 1.02474; 0.567164; 0.674649; 0.722806; 0.670529; 0.707177; 0.718274; 0.752266; 0.741778; 0.690256; 0.744532; 0.711869; 0.644786; 0.540701; 0.571053; 0.388884; 0.777852; 0.661511; 0.662377; 0.794876; 0.780586; 0.697572; 0.731688; 0.623086; 0.620096; 0.705059; 0.690509; 0.81271; 0.729551; 0.769391; 0.690623; 0.807793; 0.782066; 0.747437; 0…	0.234003
Flnc;Flnb	116	EAGAGGLSIAVEGPSK; GAGTGGLGLTVEGPCEAK; LIALLEVLSQKR	3	0.375269	0.375269; 0.374617; 0.430527	2	0.542182	0.528381; 0.555982	3	0.637989	0.634474; 0.637989; 0.724901	0.202278
Flot1	3	AQADLAYQLQVAK; AQADLLAFLR; AQLIMQAEAEAESVR; AQLKPPATSDA; AQQVAVQEQEIAR; AQQVAVQEQEIARR; AQQVEAAER; DIHDDQDYLHSLGK; HGVPISVTGIAQVK; ITLVSSGSGTMGAAK; LTGVSISQVNHNKPLR; TEAEIAHIALETLEGHQR; TEAEIALK; VFVLPCIQQIQR; VQVQVVER; VSAQCLSEIEMAK; VTGEVLDILSR; VTGEVLDILSRLPESVER	11	0.422733	0.456312; 0.422733; 0.411844; 0.38787; 0.424421; 0.445707; 0.379733; 0.413146; 0.428643; 0.429793; 0.332768	11	0.732771	0.852757; 0.759253; 0.81234; 0.720633; 0.690406; 0.738844; 0.651026; 0.758408; 0.671396; 0.732771; 0.62106	13	0.808445	1.04588; 0.840911; 0.704146; 0.897979; 0.867835; 0.808445; 0.756348; 0.802556; 0.792512; 0.661332; 0.814049; 0.877174; 0.795275	0.293752
Flot2	18	DADIGVAEAER; ELLAVACEQFLGK; IQQIAEGEK; LKAEAYQK; LLAELPASVHALTGVDLSK; MALVLEALPQIAAK; NVQDIKNVVLQTLEGHLR; NVVLQTLEGHLR; QIAVEAQEILR; RPAEAEAHRIQQIAEGEK; SILGTLTVEQIYQDR; SILGTLTVEQIYQDRDQFAK; TAEAQLAYELQGAR; TQTAVVQR; VKQVLLAQAEAEK; VKTPEMIIQKPK; VKTPWELK; VKTQNTSYEIK; VKTTGIVETHFTFK	12	0.394326	0.433074; 0.387934; 0.392341; 0.468054; 0.373759; 0.314904; 0.421229; 0.348462; 0.40583; 0.39631; 0.438685; 0.390942	13	0.676844	0.661401; 0.783515; 0.665584; 0.700205; 0.773639; 0.676844; 0.652103; 0.741578; 0.671005; 0.664249; 0.813306; 0.607523; 0.996588	13	0.833126	0.841931; 0.833126; 0.787842; 0.597718; 0.812913; 0.893561; 0.735713; 0.83282; 0.828568; 0.872182; 0.8374; 1.05119; 0.892775	0.292736
Fmo1	19	SSDLGGLWR; TQLREPVLNDELPGR; WVVQVLK	3	0.409235	0.409235; 0.328647; 0.414623	NA	NA	NA	2	1.02062	1.02788; 1.01336	0.322337
Fmo2	3	ILVVGIGNSAADIASELSK; TEDIGGLWR	1	0.476144	0.476144	2	0.815353	0.812992; 0.817714	1	0.978478	0.978478	0.399447
Fmr1	2	DELSDWSLAPTEEER; DELTESPK; DINESDEVEVYSR; DVHEDSITVAFENNWQPER; DVHLSALTNILDAELIR; DVIAINQDPLGK; ENTHFSQPNSTK; GRTADGSLQSASSEGSR; IKLEVPEDLR; LIQEIVDK	7	0.651883	0.553332; 0.657264; 0.670359; 0.627852; 0.690489; 0.545578; 0.651883	5	0.880704	0.880704; 0.760153; 0.38159; 0.960188; 1.01144	2	0.881496	0.711932; 1.05106	0.455618
Fmr1;Fxr1;Fxr2	10	GSNGAFYK; LQIDEQLR	2	0.723378	0.716938; 0.729817	2	0.98555	0.978054; 0.993045	2	1.05228	1.02183; 1.08273	0.707143
Fn3krp	26	ATGHSGGGCISQGQSYDTDKGR	1	0.366764	0.366764	1	0.769922	0.769922	1	1.01554	1.01554	0.343979
Fnta	4	ALELCEILAK; DVYDYFR; EVQYTLEMIK; FRDVYDYFR	4	0.587433	0.547347; 0.540018; 0.627519; 0.638284	NA	NA	NA	3	0.87111	0.87111; 0.920076; 0.821824	0.419644
Fstl1	37	ICAVGITK; LSFQEFLK; SFDNGDSHLDSSEFLK; SFDPVLEALSR; TGYVQELQKHQGTAEK; TYLNHCELHR	2	0.864528	0.850964; 0.878092	3	1.04303	0.823335; 1.08991; 1.04303	4	1.01609	0.902616; 1.04551; 0.986661; 1.08827	1.00749
Fth1	6	IFLQDIK; YFLHQSHEER	2	0.724925	0.720092; 0.729759	1	0.991938	0.991938	2	1.05072	1.03841; 1.06303	0.694633
Ftl1	2	LLEFQNDR; LLEFQNDRGGR	1	0.650826	0.650826	1	1.00797	1.00797	1	1.0853	1.0853	0.641107
Ftl1;Ftl2	2	NLNQALLDLHALGSAR; NLPATDAIQR	1	0.721433	0.721433	2	1.01581	0.969309; 1.06232	1	1.03405	1.03405	0.762965
Fubp1	2	EMVLELIR; FAVGIVIGR; FAVLHGEAPR; FAVSIGYWHDPYIEHLVR; IAQITGPPDR; IGGDAGTSLNSNDYGYGGQK; IGGNEGIDVPIPR; IQIAPDSGGLPER; ITGDPYKVQQAK; LLDQIVEK; LLDQLLAESEAWGPQELTPR	8	0.694009	0.741796; 0.727973; 0.721805; 0.688328; 0.58276; 0.682499; 0.699691; 0.667586	6	0.893218	0.920019; 0.955346; 0.646958; 0.825767; 0.954092; 0.866416	5	0.910689	1.00174; 0.910689; 0.772903; 1.04597; 0.779239	0.544662
Fubp3	11	AGGGSIEVSVPR; ALDDGVGNQLGALVHQR; AVITEEFKVPDK; FVVGIVIGR; IINELILTAQER; SINQQSGAHVELQR	5	0.76199	0.702682; 0.76199; 0.79065; 0.749411; 0.794813	3	0.920159	0.920159; 1.06955; 0.671352	1	0.983365	0.983365	0.683659
Fuca1	6	DLVGELGAAVR; DVGPHRDLVGELGAAVR; DVGSLDEK; FFHPDQWAELFQAAGAK	2	0.441525	0.44491; 0.438139	1	0.731243	0.731243	1	0.9124	0.9124	0.319208
Fundc2	4	AANSQGNFDGKFEALDLAELTK; FEALDLAELTK	1	0.740953	0.740953	1	0.99828	0.99828	2	0.99875	0.942275; 1.05523	0.731676
Fus	2	AAIDWFDGKEFSGNPIK; APKPDGPGGGPGGSHMGGNYGDDR; CPNPTCENMNFSWR; EFSGNPIK; LKGEATVSFDDPPSAK; NECNQCKAPKPDGPGGGPGGSHMGGNYGDDR; TGQPMINLYTDR; TGQYSGIYGCAK	6	0.558662	0.62032; 0.482758; 0.572759; 0.57396; 0.544564; 0.456285	7	0.770903	0.802144; 0.667396; 0.778423; 0.770903; 0.159906; 0.865474; 0.559111	4	0.896025	0.992673; 0.891915; 0.8723; 0.900134	0.328465
Fut11	8	ALLFYGTDFR; EEPWDGAVFRPPAALGAVGIAR; EEQAAAEK; IQCAHGACVASR; LAEFIDFLDKNDDEYMK	4	0.623057	0.61165; 0.483692; 0.694068; 0.634463	1	0.81699	0.81699	1	1.03366	1.03366	0.471369
Fv4	5	SLTSLSEVVLQNRR	1	0.721658	0.721658	NA	NA	NA	1	0.874296	0.874296	0.592803
Fxyd1	3	TGEPDEEEGTFR	1	0.365961	0.365961	NA	NA	NA	1	0.419449	0.419449	0.11665
Fzd2	5	SLAIPCPAHYTPR	1	0.584424	0.584424	1	0.726268	0.726268	NA	NA	NA	0.380381
G3bp1;G3bp2	16	VMEKPSPLLVGR; VMEPLFR	1	0.760416	0.760416	1	0.645405	0.645405	1	0.893213	0.893213	0.444464
G3bp2	2	NSSYVHGGVDASGKPQEAVYGQNDIHHK; TEELKPQVEEK	2	0.636372	0.670152; 0.602591	1	1.01894	1.01894	NA	NA	NA	0.564108
G6pdx	2	AEQVALSR; DGLLPEDTFIVGYAR; DVAGDIFHQQCK; DVAGDIFHQQCKR; EKPQPIPYVYGSR; GPTEADELMKR; HLNSHMNALHQGMQANR; IFGPIWNR; IFTPLLHKIDR; IFTTGDVNK; LEEFFAR; LILDVFCGSQMHFVR; NIQETCMSQTGWNR; NSYVAGQYDDAASYKHLNSHMNALHQGMQANR; NVKLPDAYER; NVLAESAR; SRLTVDDIRK; VGFQYEGTYK; VGFYVNTFQSIAGLEENFHK; VQPNEAVYTK	16	0.48758	0.510644; 0.419755; 0.490516; 0.556738; 0.462897; 0.504681; 0.484645; 0.432083; 0.472791; 0.527164; 0.504901; 0.492231; 0.473814; 0.444848; 0.516418; 0.316791	16	0.740376	0.696964; 0.712873; 0.961747; 0.635465; 0.814558; 0.57885; 0.628867; 0.576793; 0.765045; 0.772782; 0.807173; 0.826247; 0.693261; 0.793205; 0.939585; 0.715706	14	0.879906	0.873992; 0.88582; 0.853248; 0.665893; 0.809427; 0.472715; 0.917533; 0.888366; 0.887446; 0.938091; 0.815218; 0.806482; 0.948612; 0.894118	0.324287
G6pdx;G6pd2	20	DLQSSNQLSNHISSLFR; EMVQNLMVLR; GGYFDEFGIIR; IIVEKPFGR; WDGVPFILR; WDHAEGNPR; WDHLTLSQR	5	0.486679	0.504754; 0.53866; 0.486679; 0.46606; 0.464045	3	0.759342	0.810186; 0.677586; 0.759342	7	0.793243	0.899615; 0.86024; 0.793243; 0.858421; 0.777964; 0.582235; 0.709683	0.302953
Gaa	7	DFTFNQDSFADFPDMVR; EGAELQLR; EGYIIPLQGPSLTTTESR; EVTVLGVATAPTQVLSNGIPVSNFTYSPDNK; FSETAQQAMR; GDTVARPLFLEFPEDPSTWSVDR; GQWLTLEAPLDTINVHLR; NHNDLNSVPQEPYR; RDFTFNQDSFADFPDMVR; RYEVPLETPR; RYFDGSGGNNHAVEHYR; STFSGHGR; THFPLDVQWNDLDYMDAR; TSPTFFPK	12	0.474893	0.498727; 0.551911; 0.457712; 0.42798; 0.546238; 0.387754; 0.521462; 0.43971; 0.492071; 0.457715; 0.565972; 0.430371	3	0.830674	0.830674; 0.769359; 0.914625	5	1.03741	1.07373; 1.03741; 0.539057; 1.06463; 1.00573	0.36273
Gak	14	ALLSTLHTVLWDGESR; DQSDFVGQTVELGELR; LLDWIEGK; LSIAEVVR; LSIGNITAK; VENLLLSNQGTIK	4	0.700338	0.658715; 0.641744; 0.768882; 0.741962	1	0.97672	0.97672	2	1.0001	0.959266; 1.04093	0.625996
Galk2	13	HVYSEAAR; LIEFSPLR; LIEGSKR; LIEGVLDFK; QVCEDAPDNAVQLLGELMNQSHR	2	0.412151	0.506636; 0.317667	3	0.657607	0.657607; 1.03659; 0.610343	3	0.775617	0.775617; 0.794994; 0.761204	0.29939
Galm	5	TVFGELPSGGGTVEK	1	0.445295	0.445295	NA	NA	NA	1	0.692611	0.692611	0.233579
Gamt	10	AAPAAYDASDTHLQILGKPVMER; TGGVLTYCNLTSWGELMK; TGHITVEKIIK; VQQAPIEEHWIIECNDGVFQR; YYAFPQMITPLVTKH; YYAGWADKYHGK	4	0.573446	0.603709; 0.543337; 0.594781; 0.552112	1	0.913013	0.913013	1	0.904962	0.904962	0.442728
Ganab	6	AEKDEPGAWEETFK; AFFSGSQR; AHAHLDTGR; DAVHYGGWEHR; DDNSVELTVAEGPYK; DEPGAWEETFK; DGSDYEGWCWPGSASYPDFTNPR; DIHNIYGLYVHMATADGLIQR; EPWLLASQYQDAIR; FGAVWTGDNTAEWDHLK; FSFSGSTLVSSSADPK; GHLETPIWIER; GLMAFEHQR; GLMEVLPEAK; HHGPQTLYLPVTLSSIPVFQR; IILTAQPFR; IILTAQPFRLDLLEDR; KLVAIVDPHIK; KPGVSVASDWSIHLR; LDLLEDR; LSFQHDPETSVLILR; NHGLYVK; SGGIERPFVLSR; SLLLSVNAR; TCDESSFCKR; THSDSKPYGPTSVGLDFSLPGMEHVYGI…	27	0.458813	0.409803; 0.490264; 0.470513; 0.447291; 0.455575; 0.387683; 0.458813; 0.335786; 0.519946; 0.47752; 0.443632; 0.502908; 0.411283; 0.463985; 0.437899; 0.432125; 0.435335; 0.461047; 0.442717; 0.490851; 0.492829; 0.487232; 0.478558; 0.541158; 0.459824; 0.454283; 0.386255	23	0.731747	0.77939; 0.763992; 0.673297; 0.622603; 0.780592; 0.73163; 0.787478; 0.692884; 0.65285; 0.731747; 0.739965; 0.641857; 0.771308; 0.733772; 0.750414; 0.735482; 0.799771; 0.962885; 0.557181; 0.526989; 0.679923; 0.628255; 0.523493	23	0.863803	0.736537; 0.92947; 0.897919; 0.886503; 0.363101; 0.959677; 0.828279; 0.844243; 0.836476; 0.885984; 0.909496; 0.79495; 0.89113; 0.848321; 0.864652; 0.87117; 0.888779; 0.920069; 0.741422; 0.863803; 0.828179; 0.57915; 0.847256	0.301793
Gapdh;Gapdhs;Gm3839	33	LTGMAFRVPTPNVSVVDLTCR; VPTPNVSVVDLTCR	2	0.36105	0.369698; 0.352403	2	0.561898	0.615392; 0.508405	2	0.629601	0.644216; 0.614985	0.192266
Gapdh;Gm11214;Gm12117;Gm3839	2	QASEGPLK	1	0.384445	0.384445	1	0.558297	0.558297	1	0.647616	0.647616	0.199325
Gapdh;Gm7293	13	LEKPAKYDDIK; LEKPAKYDDIKK; LELAEKK	2	0.266738	0.360565; 0.172911	3	0.581157	0.515491; 0.931857; 0.581157	3	0.61648	0.61648; 0.0550933; 0.676348	0.163583
Gapdh;Gm7293;Gapdhs;Gm3839	3	LTGMAFR	1	0.441004	0.441004	1	0.640127	0.640127	1	0.0115479	0.0115479	0.089251
Gapdh;Gm7293;Gm15294	2	IVSNASCTTNCLAPLAK; YDNSLKIVSNASCTTNCLAPLAK	2	0.376792	0.381666; 0.371918	2	0.549042	0.543033; 0.555052	2	0.649487	0.645597; 0.653377	0.196417
Gapdh;Gm7293;Gm3839	2	LISWYDNEYGYSNR; RVIISAPSADAPMFVMGVNHEK; RVIISAPSADAPMFVMGVNHEKYDNSLK; VGVNGFGR; VIHDNFGIVEGLMTTVHAITATQK; VIHDNFGIVEGLMTTVHAITATQKTVDGPSGK; VIISAPSADAPMFVMGVNHEK; VIISAPSADAPMFVMGVNHEKYDNSLK; VIPELNGK; VIPELNGKLTGMAFR; VKVGVNGFGR	11	0.417372	0.417372; 0.355022; 0.704151; 0.426323; 0.433113; 0.424623; 0.342559; 0.32674; 0.390274; 0.402853; 0.423259	11	0.55767	0.594232; 0.503633; 0.461999; 0.637423; 0.594002; 0.516178; 0.489031; 0.469028; 0.55767; 0.568111; 0.610642	11	0.686066	0.710852; 0.617046; 0.568599; 0.736747; 0.697863; 0.73711; 0.583302; 0.575882; 0.667197; 0.686066; 0.737872	0.207035
Gar1	2	EQVGKVDEIFGQLR; VVLLGEFMHPCEDDIVCK	2	0.577057	0.576056; 0.578059	1	0.8976	0.8976	NA	NA	NA	0.458234
Gars	2	AEVSELPNVVR; AQVTGQSAR; CSVLPLSQNQEFMPFVK; DLANGNITWADVEAR; DMVSVKR; ELSEALTR; FADFMVK; GEFTIETEGK; IMYTILEHTFHVR; LKEDKAPQVDVDR; LLEFNQGKLPFAAAQIGNSFR; LPFAAAQIGNSFR; NGVSHKVDDSSGSIGR; NGVSHKVDDSSGSIGRR; QHFIQEEQILEIDCTMLTPEPVLK; SCYDLSCHAR; TLHVEEVVPSVIEPSFGLGR; TSYGWIEIVGCADR; TVNVVQFEPNKGAVGK; VREFTMAEIEHFVDPTEKDHPK; VREGESSVENETK; YPLFEGQETGKK	21	0.496962	0.494301; 0.432779; 0.485303; 0.525549; 0.517351; 0.517281; 0.542187; 0.489697; 0.540124; 0.464178; 0.480152; 0.496962; 0.531748; 0.523605; 0.40312; 0.52703; 0.449748; 0.52981; 0.46686; 0.399446; 0.516488	14	0.728992	0.635515; 0.648787; 0.953642; 0.753706; 0.754797; 0.753219; 0.678704; 0.679482; 0.736751; 0.76405; 0.740838; 0.71558; 0.721233; 0.639906	16	0.847794	0.798962; 0.858635; 0.811471; 0.863253; 0.8608; 0.867042; 0.849301; 0.945181; 0.729709; 0.846287; 0.854279; 0.835135; 0.841427; 0.803538; 0.86953; 0.833603	0.326651
Gart	22	AFAHITGGGLLENIPR; AFTNPEDACSFITSANFPALVVK; AFTSQASATMHLPATIGDYTDFYSSR; CFGPTAQAAQLESSKK; DQAEQVLHDVRR; HEIPTAQWR; ISNAAVSVNDHSALAQFCK; ITEGDAVIGVASSGLHSNGFSLVR; LAQSPQVK; LAQTHTNIPK; QVLVAPGNAGTACAGK; SSLQYSSPAPGGCGDQTLGDLLLTPTR; VAVLISGTGSNLQALIDSTRDPK; VAVLLLAGGQGTR; VFSWLQQEGELSEEEMAR; VLVIGSGGR	11	0.644369	0.693646; 0.581134; 0.614064; 0.644369; 0.660913; 0.635343; 0.602069; 0.650093; 0.597456; 0.674055; 0.738719	7	0.843692	0.517686; 0.884796; 0.829398; 0.718967; 0.843692; 0.926525; 0.965516	5	0.87973	0.87973; 0.714726; 1.02044; 0.514975; 0.953342	0.462463
Gas1	16	AALLNFDEFAVSK; AALLNQHYQVNFK; AALNALQPPEFR	NA	NA	NA	3	0.750244	0.750244; 0.580469; 0.770693	1	0.863232	0.863232	0.306464
Gas2	3	DNTANFLSWCR; EIEQLIELANYQVLSQQQK; SGPGLSDMHQYSQWLASR; SGPTQPTAR; STGNLLDDAVKR	3	0.328449	0.317997; 0.414362; 0.328449	3	0.726388	0.633868; 0.726388; 0.812035	4	0.832958	0.839389; 0.847585; 0.826527; 0.399043	0.249999
Gas6	5	ECVQPATK; GCQLLVYPGAFNLTTGPAHWELLQR; HSDITSHSCPPVEHATP; LCDKDVNECVQK; SWNWLNGEDSAIQETVK	1	0.336808	0.336808	3	0.823346	0.823346; 0.46674; 0.949304	1	0.995213	0.995213	0.33048
Gba	5	FWEQSVR; LLMLDDQR; NFVDSPIIVDIPK	3	0.556325	0.556325; 0.572613; 0.439116	1	0.735911	0.735911	1	0.45643	0.45643	0.280651
Gbas	3	IMIPLKTSPLQ; KETSSLYK; KEVHLGACGALK; KEVPIHR; QYPCTLVGTWNTWYGEQDQAVHLWR	2	0.343838	0.350058; 0.337617	3	0.482052	0.467741; 0.91015; 0.482052	2	0.899828	0.756611; 1.04304	0.261407
Gbe1	5	IVLDSDAAEYGGHQR; LEAALADVPELAR; LEAALGEAK; LLEIDPYLKPFAADFQR	3	0.364409	0.33122; 0.364962; 0.364409	3	0.57172	0.632513; 0.545283; 0.57172	4	0.679441	0.690761; 0.757943; 0.646002; 0.668121	0.207808
Gbf1	4	FLQLESLQELMK; VSHSELR	1	0.664598	0.664598	1	0.935608	0.935608	1	0.840216	0.840216	0.537004
Gclc	3	GLLSQGSPLSWEETQR; SLFINHHPPGQTSR	1	0.580149	0.580149	1	0.688349	0.688349	1	0.687416	0.687416	0.294479
Gclm	2	ASTLHLQTGNLLNWGR; EFPDVLECTMSHAVEK; LFIVGSNSSSSTR; QFDIQLLTHNDPK; TLNEWSSQISPDLVR; TLNHEIYEAK; TLNLAGNFLESLSGLHK	4	0.647642	0.675788; 0.701866; 0.596384; 0.619497	5	0.812125	0.889471; 0.812125; 0.912759; 0.790515; 0.636929	4	0.938274	0.921562; 0.969689; 0.67981; 0.954987	0.451806
Gcn1l1	7	AADTQVSETLKR; ALQAAIQQLAEAQPEATAK; ASLLDPVPEVR; AVMSNLSAHGVK; AVSLLHTHTIPSR; AYSDQAIVNLLK; DAPNDASYDAVR; DAVLFFSESLVPTAR; EEFSIMQTPAGELFDK; EILSELGR; EILSEVER; EQIIEMELK; EQIIGLSR; EQIKLDEGWVPLETMIK; HLDQIIPR; HLDRVDSILLTHIGDDNLPGINSMLQR; IIIEDLLEATR; LANGLLDELK; LIAALSTPSQQVQESVASCLPPLVPAVK; LTEVLTDSHVK; LTSADALRPSVVSITGPLIR; LYRPPPVLDALGR; NLLHSLQSSGVGSK; QAGAEALSQAVAR; QLDDEEVSEFALDGLK; QLDDKD…	24	0.549921	0.525999; 0.503599; 0.479817; 0.61899; 0.548696; 0.505733; 0.551147; 0.518722; 0.518235; 0.562803; 0.52433; 0.56738; 0.553352; 0.591303; 0.439229; 0.551227; 0.506684; 0.449084; 0.569077; 0.572138; 0.501471; 0.593711; 0.58768; 0.654207	12	0.797602	0.816462; 0.811424; 0.787362; 0.805145; 0.806395; 0.805964; 0.647601; 0.744675; 0.666093; 0.790058; 0.779175; 0.813362	14	0.889135	0.874198; 0.446642; 0.917488; 0.89397; 0.98258; 0.886776; 0.960653; 0.870342; 0.835571; 0.886867; 0.962226; 0.891404; 0.946048; 0.876587	0.377373
Gcsh	30	MTLSDPSEMDELMSEEAYEK; MTLVASEDYGDTLAAIQGLLKK; SCYEDGWLIK	2	0.441675	0.401875; 0.481476	2	0.627318	0.574566; 0.680069	1	0.753925	0.753925	0.258336
Gda	3	FLYLGDDR; FVSEMLQK; IVFLEESSQQEK; THDLYIQSHISENR	3	0.34366	0.368001; 0.34366; 0.33904	3	0.764195	0.764195; 0.684141; 0.834085	2	0.808052	0.747217; 0.868886	0.28496
Gdi1	4	EVEPALELLEPIDQK; FLVFVANFDENDPK; FQILEGPPESMGR; IICILSHPIKNTNDANSCQIIIPQNQVNR; IICNLKDDER; KQNDVFGEADQ; MAGSAFDFENMKR; MLLYTEVTR; NPYYGGESSSITPLEELYKR; TDDYLDQPCLETINR; TFEGVDPQNTSMR; YIAIASTTVETAEPEK	9	0.355259	0.333151; 0.308073; 0.310354; 0.355259; 0.526156; 0.438839; 0.398366; 0.34561; 0.366226	6	0.570832	0.525588; 0.543738; 0.498565; 0.682695; 0.597926; 0.615445	8	0.761811	0.654923; 0.491376; 0.736499; 0.80368; 0.787122; 0.803453; 0.641298; 0.806706	0.218639
Gdi1;Gdi2	12	DWNVDLIPK; FLMANGQLVK; GRDWNVDLIPK; IKLYSESLAR; IKNAIGVAR; LYSESLAR; SPYLYPLYGLGELPQGFAR; YGKSPYLYPLYGLGELPQGFAR	5	0.409333	0.386145; 0.423152; 0.409333; 0.443381; 0.318369	6	0.635462	0.639515; 0.671244; 0.636681; 0.634243; 0.538374; 0.56624	7	0.741235	0.741235; 0.801728; 0.823657; 0.447131; 0.827915; 0.500604; 0.680954	0.221383
Gdi2	8	AYDATTHFETTCDDIK; AYDATTHFETTCDDIKDIYK; AYDATTHFETTCDDIKDIYKR; CKQLICDPSYVK; DLGTDSQIFISR; DLGVDETCLFESEGLVLHKQPR; EIRPALELLEPIEQK; EISDAQWEDVVQK; EPEKEIRPALELLEPIEQK; FDLGQDVIDFTGHSLALYR; FKLPGQPPASMGR; FLVYVANFDEKDPR; FVSISDLFVPK; KFDLGQDVIDFTGHSLALYR; KSDIYVCMISFAHNVAAQGK; KVLHMDQNPYYGGESASITPLEDLYKR; LSAIYGGTYMLNKPIEEIIVQNGK; MLLFTEVTR; MNEEYDVIVLGTGLTECILSGIMSVNGK; MTGSEFDFEEMK; MTGSEFDFEEMK…	25	0.398551	0.397833; 0.398551; 0.402432; 0.486998; 0.452025; 0.340948; 0.423771; 0.357236; 0.395927; 0.426375; 0.490098; 0.386699; 0.383648; 0.475787; 0.509227; 0.403085; 0.412117; 0.381976; 0.389864; 0.384388; 0.400249; 0.333946; 0.354297; 0.504214; 0.319931	23	0.62782	0.711609; 0.583186; 0.661288; 0.678599; 0.700417; 0.551672; 0.513207; 0.465221; 0.649779; 0.545022; 0.615204; 0.687578; 0.89412; 0.593424; 0.62782; 0.623955; 0.655563; 0.753781; 0.63289; 0.532619; 0.585443; 0.542822; 0.693539	27	0.757576	0.762046; 0.759753; 0.784299; 0.815927; 0.853336; 0.551455; 0.998598; 0.669885; 0.789531; 0.643591; 0.906343; 0.757576; 0.642365; 0.822251; 0.749438; 0.886821; 0.745547; 0.792318; 0.753035; 0.746466; 0.745049; 0.745952; 0.753142; 0.792243; 0.677627; 0.667722; 0.800407	0.249327
Gfm1	2	GIIDLIEER; GIIDPTKVVR	1	0.862401	0.862401	1	0.64401	0.64401	2	0.899733	1.03835; 0.761118	0.534438
Gfpt1	2	AVEYYFASDASAVIEHTNR; AVQTLQMELQQIMK; CGIFAYLNYHVPR; CQNALQQVVAR; EIFEQPESVVNTMR; EIFETLIR; EILETLIK; GYDFESETDTETIAK; GYDSAGVGLDGGNDKDWEANACK; LSTDHIPILYR; SVHFPGQAVGTR; SVHKSWDIFFR; VIFLEDDDVAAVVDGR; WATHGEPNPVNSHPQR	12	0.606023	0.63041; 0.637432; 0.543379; 0.676313; 0.603756; 0.615547; 0.650289; 0.608289; 0.565689; 0.587935; 0.479294; 0.529168	7	0.868897	0.878464; 0.935884; 0.868897; 1.02008; 0.826132; 0.811526; 0.732268	3	0.878971	0.864951; 0.975238; 0.878971	0.461005
Gfpt2	14	AIQTLQMELQQIMK; EIFEQPESVFNTMR; GNFSAFMQK; VIFLEDDDIAAVADGK	4	0.680097	0.666567; 0.596481; 0.787803; 0.693627	2	0.877973	0.94459; 0.811357	1	0.661179	0.661179	0.536703
Gfpt2;Gfpt1	4	ETDCGVHINAGPEIGVASTK; GALTVGITNTVGSSISR; GSPLLIGVR	3	0.631622	0.594584; 0.657076; 0.631622	2	0.931755	0.921116; 0.942394	NA	NA	NA	0.528072
Gigyf2	4	MVCDVVSR; QQQQQQQQQQQHQQSNR	NA	NA	NA	1	1.07631	1.07631	1	0.77269	0.77269	9.99013
Gimap8	2	LLSQIEK; LLSQPISQHGQLANFLQAHEHLSWLHEINSQELEK; LLSQVADILFQTAK; LLSSEDIEGMR	1	0.409946	0.409946	2	0.785776	0.632916; 0.938636	1	0.960971	0.960971	0.35866
Gipc1	4	LVFHTQLAHGSPTGR	1	0.670999	0.670999	1	0.933594	0.933594	1	0.863928	0.863928	0.550474
Git2	4	AAQENKHDSYIPCSER; AAQEQELESLR; GTFICDECCSVHR	2	0.57028	0.552813; 0.587748	1	0.55592	0.55592	1	0.800061	0.800061	0.313145
Git2;Git1	3	LLSLGAQANFFHPEK; NIQELLR; TGNLGNVVHIER; TGNQHFGYLYGR	2	0.547739	0.50162; 0.593859	3	0.908573	0.793418; 0.964734; 0.908573	1	0.972567	0.972567	0.466722
Glb1;Glb1l	10	GQVWINGFNLGR	1	0.28654	0.28654	1	0.531023	0.531023	1	0.641407	0.641407	0.177368
Glipr2	18	AQHGVPPLKLCK; ASASDGSSFVVAR; DVADRWYSEIK; DVAEDLACYPSWEDHPLR; EAQQYSEALASTR; GQCGENLAWASYDQTGK; GQCGENLAWASYDQTGKDVADR; SYNFQQPGFTSGTGHFTAMVWK; YFPAGNIVNQGFFEENVPPPKK	8	0.452973	0.381288; 0.472982; 0.570668; 0.544502; 0.424897; 0.452643; 0.453304; 0.3411	6	0.749809	0.7582; 0.786109; 0.638409; 0.778288; 0.741417; 0.567862	6	0.834536	0.848513; 0.842875; 0.85681; 0.808237; 0.826197; 0.715415	0.300796
Glo1	9	DFLLQQTMLR; FEELGVK; GFGHIGIAVPDVYSACK; GFGHIGIAVPDVYSACKR; KATLELTHNWGTEDDETQSYHNGNSDPR; KATLQAEQLSNELATER; RFEELGVK; SLDFYTR; TAWTFSR; VLGLTLLQK	9	0.418446	0.428542; 0.40595; 0.418446; 0.421517; 0.338839; 0.4412; 0.399017; 0.480066; 0.334589	7	0.671049	0.780112; 0.698367; 0.669677; 0.671049; 0.533007; 0.706315; 0.655678	7	0.800882	0.782254; 0.833407; 0.85405; 0.794758; 1.0231; 0.800882; 0.726342	0.277385
Glod4	10	ALLGYADNQCK; ELPDLEDLMK; ELPDLEDLMKR; ESHSILTPLVSLDTPGK; HEEFEEGCK; IAFSCPQK; IAFSTSSLLK; LELQGIQGAVDHAAAFGR; LGNDFMGITLASSQAVSNAR; SDEWFATR; SDFDEFER; SLNYWSNLLGMK; SLPADILYEDQQCLVFR; SPSQSDPVLK; SPSQSDPVLKVTLAVSDLQK; VAEGIFETEAPGGYK; VAEGIFETEAPGGYKFYLQDR; VTLAVSDLQK; VTLDSLR	13	0.419398	0.423149; 0.358674; 0.390255; 0.408154; 0.416174; 0.419398; 0.426434; 0.433726; 0.435035; 0.420559; 0.350489; 0.365257; 0.447483	11	0.681052	0.732888; 0.636409; 0.580801; 0.643842; 0.681052; 0.72865; 0.736455; 0.928097; 0.72155; 0.643866; 0.633743	16	0.82474	0.814722; 0.738328; 0.831269; 0.622181; 0.907481; 0.818212; 0.748822; 0.878933; 0.870622; 0.895957; 1.00564; 0.798817; 0.842689; 0.760946; 0.379466; 1.02874	0.27878
Glrx	19	KTQEILSQLPFK; LKQIGALQL; TQEILSQLPFK; VVVFIKPTCPYCR	3	0.389768	0.368611; 0.389768; 0.423711	4	0.564693	0.441218; 0.637275; 0.49211; 0.794202	2	0.732117	0.720387; 0.743846	0.229019
Glrx3	4	ASVMLFMK; DNGELLPILK; DNGELLPILKGEN; ELEASEELDTICPK; ELKDNGELLPILK; ELKELIQK; ELKELIQKELTIGSK; HNIQFSSFDIFSDEEVR; HNKPEVEVR; LTHAAPCMLFMK; TFSNWPTYPQLYVR; TFSPHFHNFVEQCLQR	7	0.584614	0.627976; 0.584614; 0.550582; 0.623139; 0.60647; 0.584044; 0.562708	7	0.802049	0.297747; 0.600616; 0.802049; 0.954088; 0.851038; 0.513102; 0.907188	6	0.767819	0.793467; 0.742171; 0.72311; 1.03209; 0.704298; 0.835656	0.346635
Glrx5	12	DYAAYNVLDDPELR; DYADSIHAIFVETSAK; GTPEQPQCGFSNAVVQILR; GTPGEGLGR	1	0.512766	0.512766	1	0.708335	0.708335	4	0.712838	0.397633; 0.90405; 0.883475; 0.542201	0.225944
Gls	4	CVQSNIVLLTQAFR; DSPGETDAFGNSEGK; DSPLFDFIESCLR; ESGDRNFAIGYYLK; ESGEEFR; FSPDLWGVSVCTVDGQR; GGTPPQQQQQQQQQPGASPPAAPGPK; GIHFCHDLVSLCNFHNYDNLR; ILQEYQVQYTPQGDSDDGKGNQTVHK; ILQHVQR; MAGNEYVGFSNATFQSER; TALHVAAAEGHVEVVK; VADYIPQLAK; VAEAHVPNFIFDEFR; VLSPEAVR; YAIAVNDLGTEYVHR	12	0.509982	0.588867; 0.510907; 0.615207; 0.175523; 0.365893; 0.541768; 0.315945; 0.509058; 0.331582; 0.533299; 0.489913; 0.527745	11	0.781814	0.840883; 0.347941; 0.775574; 0.719145; 0.814145; 0.844369; 0.854855; 0.78147; 0.767221; 0.781814; 0.827577	10	0.905052	0.511683; 1.03696; 0.924595; 0.947281; 0.91007; 0.925264; 0.83138; 0.900034; 0.887383; 0.835317	0.332639
Glt8d1	16	LGGTIAAINSVHQNTR	1	0.852266	0.852266	1	0.971103	0.971103	NA	NA	NA	0.949633
Glud1	5	AKIIGFGSALLEEVDPNPANFVGAGIIHTK; AKVYEGSILEADCDILIPAASEK; ALASLMTYK; AQHSQHRTPCK; CAVVDVPFGGAK; CVGVGESDGSIWNPDGIDPK; DDGSWEVIEGYR; DIVHSGLAYTMER; DSNYHLLMSVQESLER; DSPFGSIHPR; ELEDFKLQHGSILGFPK; EMSWIADTYASTIGHYDINAHACVTGKPISQGGIHGR; EMTEALGPGTIR; FTMELAK; FTMELAKK; FTNIGPDTMR; GASIVEDK; GASIVEDKLVEDLK; GASIVEDKLVEDLKTR; GFIGPGIDVPAPDMSTGER; HGGTIPVVPTAEFQDR; IIAEGANGPTTPEADK; IIAEGANGPTTPEADKIFL…	26	0.419577	0.378314; 0.450054; 0.431602; 0.407091; 0.351075; 0.428447; 0.458458; 0.293196; 0.365172; 0.374902; 0.49345; 0.417035; 0.458643; 0.351197; 0.368499; 0.358143; 0.349915; 0.546053; 0.449439; 0.416655; 0.453698; 0.480695; 0.451685; 0.386755; 0.444614; 0.422119	28	0.662457	0.65763; 0.580161; 0.66843; 0.619509; 0.575372; 0.663847; 0.698444; 0.643649; 0.636161; 0.672586; 0.661671; 0.702966; 0.667661; 0.688835; 0.499657; 0.589761; 0.56598; 0.564366; 0.507964; 0.671743; 0.763543; 0.183048; 0.989599; 0.663243; 0.811775; 0.700725; 0.668144; 0.646147	26	0.762474	0.709448; 0.789425; 0.709661; 0.651505; 0.787138; 0.783894; 0.776922; 0.72963; 0.624425; 0.769956; 0.792975; 0.766162; 0.573994; 0.773425; 0.893143; 0.64962; 0.666119; 0.644488; 0.690072; 0.581919; 0.812057; 0.759631; 0.769076; 0.702463; 0.789637; 0.765318	0.24583
Glyr1	34	FQQAVDAVEEFLRR; FQQLQLQQQEK	NA	NA	NA	1	0.92951	0.92951	1	1.05805	1.05805	0.759303
Gm10020;Rpl15	2	GATYGKPVHHGVNQLK; NTLQLHR; RNPDTQWITKPVHK; YIQELWR	4	0.586514	0.584907; 0.588121; 0.531791; 0.62781	3	0.782369	0.782369; 0.774478; 0.813676	3	0.883021	0.877251; 0.883021; 0.925654	0.413044
Gm10036;Rpl11	4	AQDQGEKENPMR	1	0.535834	0.535834	1	0.735399	0.735399	NA	NA	NA	0.35765
Gm10110;Pabpc4	5	ALDTMNFDVMK; EFSPFGSITSAK; ELFSQFGK; FSPAGPVLSIR; IVGSKPLYVALAQR; KFEQLKQER; LFPLIQTMHSNLAGK; NFGEEVDDGNLK; NFGEEVDDGNLKELFSQFGK; NLDDTIDDEK; SKVDEAVAVLQAHHAK; SKVDEAVAVLQAHHAKK	11	0.589407	0.550056; 0.580449; 0.621198; 0.555832; 0.589407; 0.658178; 0.597294; 0.577506; 0.584321; 0.628405; 0.64837	8	0.766312	0.738763; 0.874238; 0.714983; 0.785604; 0.756077; 0.77947; 0.765175; 0.767448	5	0.89642	0.833664; 0.907824; 0.827839; 0.89642; 1.01039	0.419296
Gm10110;Pabpc4;Pabpc1	12	SLGYAYVNFQQPADAER; SLHDAIMIVR	1	0.601053	0.601053	1	0.78233	0.78233	2	0.810357	0.684427; 0.936287	0.360363
Gm10110;Pabpc4;Pabpc1;Pabpc1l	2	AVTEMNGR	1	0.603332	0.603332	NA	NA	NA	1	0.950411	0.950411	0.468495
Gm10110;Pabpc4;Pabpc1;Pabpc6	2	AKEFTNVYIK; VVCDENGSK	2	0.619114	0.628929; 0.609299	2	0.785438	0.780046; 0.790831	2	0.922544	0.94291; 0.902179	0.437087
Gm10260;Rps18	10	ADIDLTKR; AGELTEDEVER; DGKYSQVLANGLDNK; DGKYSQVLANGLDNKLR; IAFAITAIK; IPDWFLNR; KADIDLTK; KADIDLTKR; QYKIPDWFLNR; SLVIPEK; SLVIPEKFQHILR; SLVLETNLDVFK; SLVLQLIQSYQR; SLVMEAPK; VITIMQNPR; VLNTNIDGR; VLNTNIDGRR; YAHVVLR; YAHVVLRK; YSQVLANGLDNK; YSQVLANGLDNKLR	15	0.601149	0.601387; 0.594929; 0.614064; 0.617371; 0.586709; 0.607905; 0.596839; 0.564574; 0.577203; 0.605896; 0.594238; 0.589508; 0.68704; 0.601149; 0.608978	15	0.761094	0.757485; 0.755536; 0.754917; 0.776174; 0.761094; 0.813194; 0.847443; 0.79323; 0.730517; 0.771489; 0.531653; 0.779081; 0.751752; 0.776963; 0.75215	17	0.890936	0.965092; 0.890936; 1.0134; 0.815433; 0.911157; 0.880156; 0.343237; 0.769757; 1.05181; 0.631937; 0.662784; 0.883845; 0.89384; 0.916693; 0.975346; 0.909637; 0.886721	0.385259
Gm16381;Ubl5	21	LIAAQTGTR; MIFAGIKK	1	0.944339	0.944339	NA	NA	NA	1	0.729276	0.729276	1.41995
Gm17669;Rpl29;Gm5218;Gm10709;Gm3550	4	YESLKGVDPK	1	0.562593	0.562593	1	0.736981	0.736981	NA	NA	NA	0.373415
Gm20390;Nme1	3	DRPFFTGLVK; EHYTDLKDRPFFTGLVK; FLQASEDLLK; YMHSGPVVAMVWEGLNVVK	4	0.574944	0.590416; 0.559471; 0.55393; 0.598619	4	0.699694	0.668298; 0.6634; 0.752563; 0.731091	3	0.813685	0.812085; 0.813685; 0.825905	0.345193
Gm20390;Nme2	4	ASEEHLKQHYIDLK; DRPFFPGLVK; EIHLWFKPEELIDYK; EIHQDWANR; FLRASEEHLK; NIIHGSDSVESAEK; NIIHGSDSVESAEKEIHLWFKPEELIDYK; QHYIDLK; YMNSGPVVAMVWEGLNVVK	7	0.524986	0.539001; 0.478876; 0.506222; 0.566912; 0.524986; 0.546053; 0.509419	7	0.70757	0.734902; 0.66378; 0.683274; 0.70757; 0.580491; 0.824855; 0.771127	7	0.809109	0.831182; 0.530997; 0.777195; 0.986763; 0.809109; 0.850868; 0.567712	0.307278
Gm20390;Nme2;Nme1	9	GDFCIQVGR; GLVGEIIK; GLVGEIIKR; TFIAIKPDGVQR; VMLGETNPADSKPGTIR	4	0.542992	0.560999; 0.562287; 0.524986; 0.482075	5	0.720545	0.75946; 0.720545; 0.760801; 0.711481; 0.65018	4	0.829521	0.834808; 0.861306; 0.824234; 0.766465	0.330417
Gm20425;Srprb	5	LIQQQLEK; SAAPSTLDSSSTAPAQLGK; SAAPSTLDSSSTAPAQLGKK	3	0.720068	0.77371; 0.720068; 0.556423	1	1.00842	1.00842	2	0.983979	0.998249; 0.969709	0.608818
Gm27029;Aarsd1	3	ELSLDDPEVEQVR; ELSLQKGDIVYIHK; ELSLSVR	1	0.631961	0.631961	NA	NA	NA	2	1.00391	1.04789; 0.959937	0.541421
Gm3839	4	IVSNASCTTNCLSPLAK	1	0.392005	0.392005	NA	NA	NA	1	0.65555	0.65555	0.20114
Gm9242;Gm6793;Hnrnpa3	2	AVSREDSVKPGAHLTVK; AVSSAIAK; EDSVKPGAHLTVK; EDSVKPGAHLTVKK; EDTEEYNLR; EDTGCNLQHISDR; GFAFVTFDDHDTVDK; GFAFVTFDDHDTVDKIVVQK; IETIEVMEDR; IFVGGIKEDTEEYNLR; KIFVGGIKEDTEEYNLR; KLFIGGLSFETTDDSLR; KRGFAFVTFDDHDTVDK; LFIGGLSFETTDDSLR; LFIGGLSFETTDDSLREHFEK; RGFAFVTFDDHDTVDK; RGFAFVTFDDHDTVDKIVVQK; SSGSPYGGGYGSGGGSGGYGSR; WGTLTDCVVMR; WGTLTDCVVMRDPQTK; WGTLTDCVVMRDPQTKR; WGTSGLVGR; YGKIETIEVMEDR; YHTIN…	20	0.499746	0.46062; 0.465049; 0.457424; 0.492272; 0.480983; 0.48226; 0.5116; 0.498095; 0.485388; 0.527834; 0.533212; 0.514422; 0.4496; 0.459114; 0.520015; 0.525774; 0.511122; 0.503081; 0.510548; 0.501396	17	0.696043	0.760418; 0.656185; 0.640151; 0.728752; 0.690988; 0.73726; 0.670462; 0.681927; 0.698871; 0.708652; 0.684223; 0.71404; 0.697588; 0.654407; 0.712032; 0.696043; 0.686091	21	0.797112	0.718233; 0.765182; 0.777227; 0.800349; 0.754635; 0.784019; 0.8021; 0.787337; 0.778539; 0.858421; 0.738518; 0.861915; 0.819842; 0.815366; 0.836283; 0.763005; 0.821226; 0.614655; 0.797112; 0.80922; 0.803935	0.297919
Gm9242;Hnrnpa3	25	GFGFVTYSCVEEVDAAMCARPHKVDGR	1	0.444009	0.444009	1	0.66009	0.66009	1	0.665138	0.665138	0.240792
Gm9755;Tufm	18	AEAGDNLGALVR; DKPHVNVGTIGHVDHGK; DLDKPFLLPVESVYSIPGR; EHLLLAK; ELLTEFGYKGEETPVIVGSALCALEQR; GEETPVIVGSALCALEQR; GITINAAHVEYSTAAR; GITMATAK; GTVVTGTLER; HYAHTDCPGHADYVK; ILAEGGGAK; KGDECELLGHNK; KGDECELLGHNKNIR; KYEEIDNAPEER; LLDAVDTYIPVPTR; LLDDAMEADKSDEWFATR; TIGTGLVTDVPAMTEEDK; TIGTGLVTDVPAMTEEDKNIK; TVVTGIEMFHK; VEAQVYILSK; YEEIDNAPEER	15	0.410957	0.480525; 0.393178; 0.32679; 0.422983; 0.371579; 0.245442; 0.444485; 0.40364; 0.45593; 0.410957; 0.602907; 0.402196; 0.459684; 0.431909; 0.382731	15	0.623228	0.654337; 0.608072; 0.479377; 0.559645; 0.681656; 0.613135; 0.896232; 0.627283; 0.643818; 0.88019; 0.601882; 0.592527; 0.623228; 0.665406; 0.59354	14	0.727662	0.791568; 0.715352; 0.642174; 0.665264; 0.743902; 0.528614; 0.873433; 0.780001; 0.726521; 0.791192; 0.725302; 0.728802; 0.790122; 0.691333	0.247944
Gm9774;Adrm1	21	DRTSGTVEDDLIIFPDDCEFK; LFFWMQEPK; SQSAAVTPSSSTSSAR; TSGTVEDDLIIFPDDCEFK; TTSGALFPSLVPGSR	5	0.635156	0.612643; 0.64911; 0.654481; 0.598281; 0.635156	2	0.365559	0.38024; 0.350877	1	0.921394	0.921394	0.333338
Gmds	5	IYLGQLECFSLGNLDAK; LHYGDLTDSTCLVK; VAFDELVR	3	0.390827	0.390827; 0.434712; 0.386608	1	0.711131	0.711131	2	0.870619	0.873992; 0.867245	0.290869
Gmfb	3	ETHNAAIIMK; FIVYSYK; FIWNSEKK; LVVLDEELEGVSPDELK; NKLVQTAELTK; NKLYTDFDEIR; NKNFNIHGTNK; NTEDLTEEWLR; SESLVVCDVAEDLVEK	6	0.404691	0.461253; 0.433508; 0.350898; 0.412501; 0.396882; 0.370035	2	0.642428	0.695709; 0.589146	7	0.821317	0.809413; 0.979181; 0.590181; 0.846379; 1.00111; 0.821317; 0.783521	0.275267
Gmfb;Gmfg	9	LVQTAELTK	1	0.409381	0.409381	1	0.697549	0.697549	1	0.842957	0.842957	0.289727
Gmppb	3	HHGQEGSILVTK; IGQNCSIGPNVSLGPGVVVEDGVCIRR; ISMSHEEEPLGTAGPLALAR; ISMVEELEK; LYSGPGIVGNVLVDPSAR; SHSWLESCIVGWR; VEEPSKYGVVVCEADTGR; YGVVVCEADTGR; YGYEIPVDMLCK	7	0.480916	0.560691; 0.413957; 0.461358; 0.480916; 0.537401; 0.397481; 0.553711	4	0.676547	0.569354; 0.661446; 0.693301; 0.691648	5	0.677145	0.657706; 0.957257; 0.398469; 0.677145; 0.90086	0.271482
Gmpr2	9	IVEVPFKGDVEHTIR; IVEWNGK	1	0.392507	0.392507	1	0.886357	0.886357	1	0.894846	0.894846	0.362468
Gna11	11	IATVGYLPTQQDVLR; TLWSDPGVQECYDR; YYLTDVDR; YYMLNIEAAK	3	0.370475	0.370475; 0.406683; 0.362765	3	0.631202	0.631202; 0.628995; 0.644684	4	0.759998	0.74933; 0.717986; 0.770667; 0.851246	0.246662
Gna13	4	ALWEDSGIQNAYDR; DQQQRPLYHHFTTAINTENIR; GIHEYDFEIK; LGVPDYIPSQQDILLAR; VFLQYLPAIR	5	0.419536	0.419536; 0.405516; 0.5277; 0.413978; 0.56967	5	0.767178	0.767178; 0.763616; 0.871543; 0.675589; 0.774506	4	0.785434	0.729394; 0.869952; 0.841474; 0.509002	0.308373
Gnai2	5	AMGNLQIDFADPQR; AMGNLQIDFADPQRADDAR; EYQLNDSAAYYLNDLER; IAQSDYIPTQQDVLR; IIHEDGYSEEECR; IIHEDGYSEEECRQYR; IIHGAGYSEEDKR; LWADHGVQACFGR; QLFALSCAAEEQGMLPEDLSGVIR; QLFALSCAAEEQGMLPEDLSGVIRR; RLWADHGVQACFGR	9	0.439625	0.396481; 0.439625; 0.424533; 0.418551; 0.4452; 0.454256; 0.459468; 0.344507; 0.494646	9	0.694646	0.623722; 0.628383; 0.715958; 0.694646; 0.659795; 0.754282; 0.657516; 0.695297; 0.78291	9	0.861779	0.861779; 0.786585; 0.789061; 0.864621; 0.731512; 0.872429; 0.736307; 0.865384; 0.917181	0.288701
Gnai2;Gnai1	11	EIYTHFTCATDTK	1	0.38544	0.38544	NA	NA	NA	1	0.767439	0.767439	0.243242
Gnai2;Gnai1;Gnat1;Gnat3;Gnat2;Gnao1;Gnas;Gnal;Gnai3	2	LLLLGAGESGK	1	0.470891	0.470891	1	0.762308	0.762308	1	0.853523	0.853523	0.334093
Gnao1	5	AMDTLGVEYGDKER; AMDVYQK; IGAGDYQPTEQDILR; IIHEDGFSGEDVK; LWGDSGIQECFNR	1	0.254688	0.254688	3	0.504639	0.738453; 0.504639; 0.487291	5	0.644352	0.555116; 0.904596; 0.479032; 0.644352; 0.654348	0.185197
Gnaq	5	IIHGSGYSDEDKR; IIHKLFVNAQR; SLWNDPGIQECYDR; VADPSYLPTQQDVLR; VSAFENPYVDAIK; YYLNDLDR	4	0.340761	0.371836; 0.363791; 0.317732; 0.314918	4	0.573477	1.00909; 0.595784; 0.517863; 0.551171	5	0.656305	0.709874; 0.656305; 0.63103; 0.643129; 0.712965	0.219409
Gnaq;Gna14;Gna11	6	LLLLGTGESGK; LLLLVQSK	1	0.392378	0.392378	NA	NA	NA	2	0.896992	0.871855; 0.922128	0.31733
Gnaq;Gna14;Gnaz;Gna12;Gna11;Gna13	2	MVDVGGQR	NA	NA	NA	1	0.659181	0.659181	1	0.778953	0.778953	0.261158
Gnas;Gnal	11	HYCYPHFTCAVDTENIR; HYCYPHFTCAVDTENIRR; VNFHMFDVGGQR	3	0.488562	0.488562; 0.439072; 0.514728	1	0.738633	0.738633	1	0.904539	0.904539	0.336691
Gnb1	3	ACADATLSQITNNIDPVGR; ADQELMTYSHDNIICGITSVSFSK; ADQIETQQLMR; ELAGHTGYLSCCR; KACADATLSQITNNIDPVGR; LFVSGACDASAK; LLLAGYDDFNCNVWDALKADR; QEAEQLKNQIR; QEAEQLR; QEAEQLRNQIR; QEAGELQR; QTFTGHESDINAICFFPNGNAFATGSDDATCR; SELDQLR; SELDQLRQEAEQLK; SELDQLRQEAEQLKNQIR; SSWVMTCAYAPSGNYVACGGLDNICSIYNLK; SSYCSVIENMNK	12	0.38587	0.333147; 0.378538; 0.413428; 0.373269; 0.411342; 0.397594; 0.401226; 0.365933; 0.404698; 0.378809; 0.392931; 0.375258	15	0.638188	0.597328; 0.664583; 0.654962; 0.61181; 0.640298; 0.628281; 0.632463; 0.644203; 0.527523; 0.61448; 0.638188; 0.658681; 0.647696; 0.611403; 0.72836	13	0.742208	0.691196; 0.712038; 0.749203; 0.759128; 0.684756; 0.743401; 0.49047; 0.714538; 0.759388; 0.678445; 0.760842; 0.751621; 0.742208	0.233248
Gnb1;Gnb2	17	AGVLAGHDNR; IYAMHWGTDSR; IYANFFPYGDASK; LIIWDSYTTNK; LIIWDSYTTNKVHAIPLR; VSCLGVTDDGMAVATGSWDSFLK	5	0.404897	0.411581; 0.42137; 0.358374; 0.361157; 0.404897	5	0.624707	0.645261; 0.664984; 0.597641; 0.606448; 0.624707	6	0.755156	0.762492; 0.76413; 0.899439; 0.701651; 0.696094; 0.74782	0.244374
Gnb1;Gnb3;Gnb2	6	LLVSASQDGK; VHAIPLR	2	0.396156	0.39243; 0.399882	2	0.630064	0.639147; 0.620981	2	0.736572	0.737872; 0.735271	0.240114
Gnb2	2	ACGDSTLTQITAGLDPVGR; ADQELLMYSHDNIICGITSVAFSR; ELPGHTGYLSCCR; KACGDSTLTQITAGLDPVGR; LLLAGYDDFNCNIWDAMK; LLLAGYDDFNCNIWDAMKGDR; LLLAGYDDFNCNVWDALK; QTFIGHESDINAVAFFPNGYAFTTGSDDATCR; SELEQLR; SELEQLRQEAEQLR; SELEQLRQEAEQLRNQIR; TFVSGACDASIK; TFVSGACDASIKLWDVR	11	0.372506	0.364373; 0.378712; 0.372506; 0.343177; 0.359052; 0.394794; 0.335204; 0.388473; 0.371053; 0.385942; 0.398123	12	0.609097	0.588441; 0.61606; 0.606005; 0.549281; 0.592904; 0.592092; 0.612189; 0.587835; 0.625172; 0.638385; 0.62302; 0.649307	13	0.714538	0.671343; 0.712228; 0.714538; 0.671195; 0.698464; 0.750144; 0.712881; 0.672646; 0.75101; 0.741478; 0.745547; 0.732933; 0.758675	0.224152
Gnb2l1	13	AEPPQCTSLAWSADGQTLFAGYTDNLVR; DETNYGIPQR; DGQAMLWDLNEGK; DKTIIMWK; DVLSVAFSSDNR; FSPNSSNPIIVSCGWDK; GHNGWVTQIATTPQFPDMILSASR; HLYTLDGGDIINALCFSPNR; IIVDELK; IWDLEGK; LKTNHIGHTGYLNTVTVSPDGSLCASGGK; LTRDETNYGIPQR; LWDLTTGTTTR; LWDLTTGTTTRR; LWNTLGVCK; TEQMTLR; TNHIGHTGYLNTVTVSPDGSLCASGGK; TNHLVTVEGGWPQFGVGAEICAR; VWNLANCK; VWQVTIGTR; YTVQDESHSEWVSCVR; YWLCAATGPSIK	20	0.654451	0.517351; 0.638807; 0.638415; 0.74334; 0.669148; 0.605709; 0.592053; 0.609451; 0.671247; 0.659284; 0.669673; 0.682892; 0.654099; 0.654803; 0.693778; 0.644141; 0.652234; 0.676344; 0.666188; 0.648271	15	0.830785	0.27166; 0.806267; 0.872991; 0.763079; 0.794512; 0.841294; 0.830785; 0.992215; 0.921867; 0.828279; 0.878705; 0.836676; 0.819737; 0.863463; 0.82631	14	0.917783	0.916671; 0.94235; 0.565095; 0.905876; 0.887636; 0.933678; 0.918895; 0.963533; 0.974404; 0.904572; 0.644596; 0.951075; 0.94151; 0.878828	0.468972
Gnpnat1	3	EVDWSQNTAIFSPAISPTHPGEGLVLRPLCTADLNK; VEDVVVSDECR; VLGQLTETGVVSPEQFMK	1	0.496822	0.496822	NA	NA	NA	2	0.684556	0.661204; 0.707907	0.224415
Gns	3	AFQNVIAPR; FLDDAFR; IQEPYTFPAILK; LMMLQSCSGPTCR; QLYEFDIK; QLYEFDIKVPLLVR; RLDSTGELDNTYIFYTSDNGYHTGQFSLPIDKR; SDVLVEYQGEGR; SDVPVYDGSWVEWYMR; SIDPELLGK; SVCGYQTFFAGK; WQTLLSVDDLVEK; YLNEYGAPDAGGLEHIPLGWSYWYALEK	10	0.529441	0.509612; 0.528146; 0.431889; 0.548063; 0.530737; 0.505318; 0.541936; 0.584148; 0.54896; 0.363203	10	0.884521	0.923477; 0.897719; 0.70245; 0.623826; 0.869906; 0.907624; 0.886249; 0.703784; 0.882793; 0.888106	7	0.983858	0.989961; 0.998358; 0.358025; 0.981484; 1.06285; 0.893796; 0.983858	0.389749
Golga2	13	AELQTALAHTQQAAR; AQVQDNESLSHLNR; LLELQELVLR; LLELQNAR; SLSHLAAPVQSK; TLSTVSTQQK	5	0.806359	0.806359; 0.795065; 0.807596; 0.731896; 0.815239	2	0.944396	1.07435; 0.814446	1	1.0823	1.0823	0.784109
Golga3	6	DQQLAALQQEHLDVIK; EATDAELNQLR; EHPDAWTR; ELEGTQQTLQTIK; ELQEVITMTSQELEESR; LQAQVEHSHSSQQK; LQASQAEITSLQHAR; SNQVEHLQQETATLRK	7	0.720951	0.688823; 0.721013; 0.738808; 0.625173; 0.720951; 0.762436; 0.619352	1	1.11646	1.11646	1	0.684803	0.684803	0.607161
Golga4	8	ELTDEEAER; SLLEIQQEEAR; SSFRGDTNFYGK	NA	NA	NA	1	0.583222	0.583222	3	0.820953	1.05683; 0.810307; 0.820953	0.309392
Golga5	3	AQVDDLTEAVAAK; EGSSFEGLESSTASSMELEELR; LEQQVHSASSGPNSGSAINMSGVDSGEGTR; NEVQSLNQEMASLLQR; QELETELER; QELIDFK; TEALEALR	6	0.659714	0.635648; 0.678488; 0.611967; 0.698523; 0.644419; 0.675008	1	0.685825	0.685825	1	0.83138	0.83138	0.493691
Golgb1	7	AQTELQHHQK; AQTEWSAGTWR; AQTLDQWLEQHKGDFAQL; DALSEETR; DHATEELGDLKK; DVIEEVTQAVVGK; EAQEEIAFLK; EEAIQLAVEELHQQHSK; ELDVLAELR; ELTSQLEDAR; ELVAESLGIR; EQVEESGAGSSLK; FLLFSSLVNK; GALLLSSGELEELK; IISLLSGK; IISNLFLGR; ILELEEENDR; ILLDDTQSEAAR; LGHDESGQEGLQQELELLR; LTILQEER; NLQTQLTALQEEGTLGVYHAQLK; NQVLSQQLQLLEAEHNTLK; QKDVETLQQTIQEK; QLYHDSKNELTK; SLADVESQVSVQNQEK; SLAVSHVCQCHQGELER; SLKDQTTDLNNSLEK…	24	0.652064	0.718199; 0.525437; 0.736273; 0.67142; 0.602528; 0.710966; 0.646318; 0.64997; 0.654326; 0.621885; 0.646468; 0.642564; 0.634837; 0.677866; 0.686058; 0.643875; 0.588562; 0.53201; 0.72283; 0.698877; 0.488402; 0.70876; 0.654159; 0.665093	6	0.922102	0.517723; 0.694034; 1.05057; 0.959706; 0.884499; 1.07536	7	1.02808	1.07455; 0.821927; 0.739143; 1.06012; 1.13837; 1.00881; 1.02808	0.52149
Golim4	30	AHQDIHTQLQDVK; DAGGIAGLK; EKMDLTAK; LREHQEALHQQR; QQQQQQFLAR; YLQLQQEK; YSALNVQHQMLK	5	0.803837	0.757028; 0.897141; 0.827291; 0.741849; 0.803837	4	0.959022	0.866612; 1.02979; 0.995238; 0.922806	1	0.773605	0.773605	0.800398
Gorasp2	5	ADASSLTVDVTSPASKVPTTVEDR; ANVEKPVK; EASVTPSNLWGGQGLLGVSIR; EVIITPNSAWGGEGSLGCGIGYGYLHR; EVIITPNSAWGGEGSLGCGIGYGYLHRIPTRPFEEGK; LYVYNTDTDNCR; MLIYSSK; VSDCTPAVEKPVSDADASEPS	8	0.494901	0.492329; 0.455998; 0.472991; 0.50224; 0.5216; 0.512671; 0.497472; 0.423983	1	0.805414	0.805414	2	0.907149	0.908698; 0.905601	0.344941
Got2	12	ASAELALGENNEVLK; DAGMQLQGYR; DDNGKPYVLPSVR; DVFLPKPSWGNHTPIFR; EFSVYMTK; EGSSHNWQHITDQIGMFCFTGLKPEQVER; EYLPIGGLAEFCK; FVTVQTISGTGALR; IAATILTSPDLR; IAATILTSPDLRK; ILIRPLYSNPPLNGAR; ISVAGVTSGNVGYLAHAIHQVTK; ISVDEALR; KAEAQIAAK; KAEEELGELEAK; KQWLQEVK; NLDKEYLPIGGLAEFCK; QWLQEVK; TCGFDFSGALEDISK; TQLVSNLKK; VGAFTVVCK; VGASFLQR; VGATAAVYSAAILEYLTAEVLELAGNASK	19	0.43389	0.408533; 0.443229; 0.392765; 0.353287; 0.5116; 0.387967; 0.397997; 0.453119; 0.431; 0.404751; 0.43389; 0.425578; 0.443282; 0.434236; 0.391228; 0.446499; 0.439672; 0.441316; 0.509419	20	0.642144	0.655078; 0.699162; 0.477322; 0.405778; 0.687558; 0.603589; 0.598636; 0.685661; 0.618849; 0.614588; 0.527444; 0.65925; 0.666337; 0.95273; 0.603812; 0.614856; 0.662504; 0.634368; 0.649921; 0.80796	20	0.741187	0.526836; 0.807821; 0.607055; 0.614055; 0.731317; 0.707392; 0.653745; 0.770353; 0.746815; 0.73556; 0.609848; 0.765673; 0.988767; 0.785105; 0.560804; 0.703317; 0.751172; 0.767439; 0.761238; 0.757593	0.245159
Gpc6	23	LEFENLVEETSHFVR; LEFESLEALK	1	0.627088	0.627088	1	0.887929	0.887929	2	0.889832	0.981442; 0.798221	0.472119
Gpd1l	2	GIDEGPDGLKLISDIIR	1	0.382201	0.382201	1	0.707234	0.707234	1	0.895346	0.895346	0.298617
Gps1	40	AESTPEIAEQR; AETAAKHGEAQVK; ALIQYFSPYVSADMHK; CAAGLAELAAR; DNLLLDMYLAPHVR; DSQTQAILTK; DSRLVLEVAQHLGESTVR; EGSQGELTPANSQSR; ELQNAPDAIPESGVEPPPLDTAWVEATR; GHDDLGDHYLDCGDLSNALK; GHDIMVLVPEVNLLLGESK; LQFIADR; MALSFVQR; SPPREGSQGELTPANSQSR	9	0.483807	0.478993; 0.43777; 0.477954; 0.433694; 0.516418; 0.512671; 0.483807; 0.485896; 0.491697	9	0.732167	0.716391; 0.732888; 0.762424; 0.732167; 0.606724; 0.741578; 0.403042; 0.724608; 0.779055	7	0.798744	0.798744; 0.862397; 0.84248; 0.710385; 0.918717; 0.654007; 0.756119	0.295875
Gpx4	11	ICVNGDDAHPLWK; ILAFPCNQFGR	1	0.722176	0.722176	1	0.951326	0.951326	2	0.978852	0.947506; 1.0102	0.660714
Gpx7	2	ALQQLQR; DLGPHHFNVLAFPCNQFGQQEPDTNR; IAVTGTGAHPAFK; YLVDPDGKVVGAWDPTVPVAEIKPR	4	0.470152	0.547777; 0.433425; 0.506879; 0.424596	3	0.793829	0.819478; 0.684203; 0.793829	2	0.89829	0.926318; 0.870262	0.345991
Gpx8	4	ASLVVNVASDCR; QNYGVTFPIFHK; QNYLFEQYR; YLVNPEGQVVK	2	0.589368	0.315636; 0.8631	2	0.899209	0.812103; 0.986315	NA	NA	NA	0.485784
Grb10	4	AFVLTLCHHQK; NQCPTDTVNPVAR; QQGLVDGLFLLR	1	0.897501	0.897501	2	1.03024	1.00542; 1.05505	1	0.88643	0.88643	1.19712
Grb2	3	ATADDELSFK; ESESAPGDFSLSVK; FNSLNELVDYHR; NQQIFLR; QRHDGAFLIR; VLNEECDQNWYK	6	0.74733	0.741094; 0.664182; 0.801615; 0.753567; 0.755076; 0.687177	1	1.00754	1.00754	1	0.687764	0.687764	0.655333
Grem1;Grem2	6	FCYGQCNSFYIPR	1	0.536501	0.536501	NA	NA	NA	1	0.49993	0.49993	0.179954
Gsdmdc1	2	ALETTVLSK; DILEPSAPEPEPECFGSFK; SRGDDLFVVTEVLQTK; SRGFGFVTFSSMAEVDAAMAARPHSIDGR; VSDVVDGNIQGR	3	0.39264	0.4573; 0.343134; 0.39264	2	0.62801	0.477651; 0.778369	1	1.00406	1.00406	0.278596
Gsk3a	5	DSGLPSQGLNFR; LSPLEACAHSFFDELRR; TPPEAIALCSSLLEYTPSSR; TPPLALVFR; VIGNGSFGVVYQAR	3	0.559161	0.559161; 0.460614; 0.59182	2	0.743485	0.81419; 0.67278	2	0.931556	1.03048; 0.832636	0.377797
Gsn	5	AALKTASDFISK; AGKEPGLQIWR; AQVHVSEEGGEPEAMLQVLGPKPALPEGTEDTAK; DGGQTAPASIR; DPDQTDGPGLGYLSSHIANVER; EPAHLMSLFGGKPMIIYK; EPGLQIWR; EVQGFESSTFSGYFK; GGVASGFKHVVPNEVVVQR; HVVPNEVVVQR; HVVSEIRR; IEGSNKVPVDPATYGQFYGGDSYIILYNYR; KGGVASGFK; KGGVASGFKHVVPNEVVVQR; LFACSNR; LFADKTCEVLQTFK; LKATQVSK; LKATVTPSPVKGK; LYKVSNGAGSMSVSLVADENPFAQGALR; MDAHPPR; NWRDPDQTDGPGLGYLSSHIANVER; QTQVSVLPEGGETPLFK; RYIETDPA…	33	0.362326	0.366664; 0.361911; 0.194503; 0.375823; 0.330701; 0.323172; 0.375379; 0.399745; 0.34555; 0.355196; 0.307278; 0.379425; 0.358489; 0.40565; 0.396485; 0.338935; 0.323419; 0.336641; 0.395978; 0.379768; 0.376493; 0.336051; 0.394827; 0.420522; 0.404344; 0.369017; 0.348165; 0.381456; 0.356114; 0.404734; 0.362326; 0.351592; 0.342659	31	0.650344	0.691388; 0.666204; 0.499879; 0.640591; 0.599995; 0.607688; 0.717235; 0.673813; 0.650344; 0.569178; 0.660316; 0.722813; 0.708224; 0.74779; 0.584115; 0.581654; 0.686131; 0.714003; 0.674199; 0.607165; 0.708931; 0.711903; 0.696651; 0.638877; 0.621244; 0.641322; 0.562606; 0.73477; 0.633818; 0.643745; 0.618928	35	0.788559	0.813103; 0.772542; 0.81188; 0.810184; 0.801069; 0.781249; 0.750685; 0.735598; 0.84037; 0.776762; 0.832021; 0.508924; 0.383434; 0.815687; 0.762167; 0.757681; 1.0698; 0.712143; 0.762595; 0.84151; 0.828568; 0.807125; 0.473711; 0.928785; 0.826628; 0.822523; 0.81574; 0.760946; 0.762937; 0.75332; 0.733767; 0.862523; 0.788559; 0.798599; 0.758222	0.246826
Gspt1	40	ENLSAAFSR; ENLSKVNQK; HLIVLINK; MDDPTVNWSNER; SAVAPPGAPK; SVDGPIRLPIVDK	5	0.592867	0.662185; 0.64123; 0.592867; 0.545723; 0.456849	4	0.850811	0.959173; 0.800337; 0.901286; 0.65653	2	0.992787	1.01603; 0.96954	0.446183
Gspt1;Gspt2	6	EHAMLAK; FTLVAWDPR; FVKQDQVCIAR; HFTILDAPGHK; TAGTICLETFKDFPQMGR	4	0.623438	0.618714; 0.624962; 0.621914; 0.641088	2	0.766093	0.623254; 0.908933	2	0.900327	0.762167; 1.03849	0.447541
Gsr	5	ADFDNTVAIHPTSSEELVTLR; ALLTPVAIAAGR; ALLVEVQLLESK; LNTIYQNNLTK; NFDSLISSNCTEELENAGVEVLK	4	0.354238	0.355612; 0.37455; 0.304938; 0.352864	1	0.751905	0.751905	3	0.660026	0.64775; 0.686974; 0.660026	0.214245
Gss	5	ALAEGVLLR; ATSWGSILQDEK; EGIAQTVFLGLNR; HVLNVLNK; HVLPASAPDVTSSLPEGK; QLEELAKQAIDR	5	0.449318	0.480393; 0.472957; 0.449318; 0.377931; 0.295095	1	0.689944	0.689944	2	0.811966	0.758292; 0.865641	0.274463
Gsta4	6	EESYDLILSR; EKEESYDLILSR	2	0.558266	0.569615; 0.546917	1	0.818227	0.818227	1	0.904385	0.904385	0.410813
Gstk1	2	DEDITEYQSILAAAVK; DEDLTNKLSSYEPK; DEDQLEAFLK; YGAFGLPTTVAHVDGK	1	0.356462	0.356462	2	0.849738	0.780046; 0.919431	3	0.948039	0.908404; 1.01454; 0.948039	0.396254
Gstm1	4	ADIVENQVMDTR; ADKDQASDGLSSALLILYLDSAR; ADKDYHFK; CLDAFPNLR; CLDAFPNLRDFLAR; IRADIVENQVMDTR; KHHLDGETEEER; MAHWSNK; MLLEYTDSSYDEKR; MQLIMLCYNPDFEK; PMILGYWNVR; YIATPIFSK; YTMGDAPDFDR; YTMGDAPDFDRSQWLNEK	10	0.30076	0.298802; 0.273646; 0.311868; 0.273873; 0.32086; 0.309149; 0.307877; 0.293521; 0.302718; 0.260366	11	0.665184	0.689218; 0.665184; 0.665273; 0.65278; 0.653943; 0.691268; 0.665384; 0.658361; 0.644083; 0.647672; 0.681344	12	0.86514	0.878619; 0.872172; 1.03772; 0.759319; 0.897682; 0.86427; 0.86601; 0.859136; 0.836596; 0.858678; 0.847506; 0.966265	0.265336
Gstm1;Gstm2;Gstm7;Gm6665;Gstm4	14	FKLGLDFPNLPYLIDGSHK; LGLDFPNLPYLIDGSHK; LGLDFPNLPYLIDGSHKITQSNAILR	3	0.256362	0.256362; 0.263542; 0.231443	3	0.574634	0.606005; 0.574634; 0.538876	3	0.480499	0.730181; 0.460529; 0.480499	0.163472
Gstm1;Gstm2;Gstm7;Gm6665;Gstm4;Gstm5	3	ITQSNAILR; ITQSSLTICFPEYTGANKYDEAASYIQSK	1	0.333204	0.333204	1	0.685108	0.685108	2	0.840375	0.870552; 0.810198	0.274183
Gstm1;Gstm2;Gstm7;Gstm6	2	LYSEFLGK	1	0.299141	0.299141	1	0.666845	0.666845	1	0.838248	0.838248	0.253258
Gstm2;Gm6665	8	MAFWNPK	1	0.296404	0.296404	1	0.597442	0.597442	1	0.758571	0.758571	0.2179
Gstm2;Gstm7;Gstm6	2	KHNLCGETEEER; KHNLLASK	1	0.295834	0.295834	2	0.813391	0.62556; 1.00122	1	0.766179	0.766179	0.307189
Gstm5	2	IAAFLQSDRFFK; SMVLGYWDIR; SMVNTKPEK; SMVPVQVQLDAPVVK	1	0.347706	0.347706	3	0.718058	0.718058; 0.885682; 0.584955	1	0.84482	0.84482	0.301125
Gsto1	4	EALENEFK; EALENEFKK; ECLAHTPK; FCPFAQR; GSAPPGPVPEGQIR; GSASSALELTEEELATAEAVR; KLEEGMDNYK; LEALELK; LEEGMDNYK; LFPDDPYKK; LWMAAMQQDPVASSHK; LWMAAMQQDPVASSHKIDAK; MTLESFSK; NPLGLVPVLENSQGHLVTESVITCEYLDEAYPEKK; QKMTLESFSK; SLGKGSAPPGPVPEGQIR; VPPLIASFVR	14	0.415734	0.411387; 0.419802; 0.410992; 0.418932; 0.392215; 0.424073; 0.415884; 0.422112; 0.415584; 0.357331; 0.422699; 0.333538; 0.486395; 0.376877	11	0.578096	0.578096; 0.612027; 0.590637; 0.66061; 0.471706; 0.596157; 0.632086; 0.233869; 0.567011; 0.464015; 0.550242	14	0.707927	0.688643; 0.702573; 0.71328; 0.726302; 0.757838; 0.721081; 0.739767; 0.613784; 0.689681; 0.735329; 0.543305; 0.817709; 0.468007; 0.672253	0.209303
Gsto1;Gsto2	17	GIRHEVININLK; HEVININLK; HEVLKENGVTHPIDYHTTDYVDEIK	1	0.418141	0.418141	2	0.602362	0.61397; 0.590754	3	0.625816	0.756629; 0.625816; 0.538376	0.19925
Gstp1	3	EAAQMDMVNDGVEDLR; EAAQMDMVNDGVEDLRGK; GKYVTLIYTNYENGKNDYVK; PPYTIVYFPVR; YVTLIYTNYENGK; YVTLIYTNYENGKNDYVK; YVTVQNTVR	6	0.435874	0.425281; 0.410895; 0.446468; 0.376193; 0.529766; 0.452589	5	0.673447	0.673447; 0.681573; 0.555773; 0.683791; 0.660203	6	0.781991	0.778459; 0.805824; 0.746191; 0.574237; 0.785522; 0.820196	0.259646
Gstp1;Gstp2	7	AFLSSPEHVNRPINGNGK; AFLSSPEHVNRPINGNGKQ; ALPGHLKPFETLLSQNQGGK; FEDGDLTLYQSNAILR; IKAFLSSPEHVNRPINGNGK; IKAFLSSPEHVNRPINGNGKQ; IKAPGFAHLAGLDK	6	0.383243	0.338187; 0.383401; 0.383682; 0.440162; 0.359541; 0.383085	7	0.60722	0.60722; 0.618293; 0.605729; 0.682467; 0.553439; 0.602862; 0.702298	6	0.7571	0.779795; 0.734405; 0.55384; 0.817974; 0.697751; 0.964853	0.24104
Gstp1;Gstp2;BC021614	7	MLLADQGQSWK; MLLDIFDENLHPLSK	1	0.447859	0.447859	1	0.669677	0.669677	2	0.74368	0.792527; 0.694833	0.254751
Gstt1	2	ARVDEYLAWQHTGLRR; KGEHLSDAFAR; KNNIPFQMHTVELR; LAAWYQR; NNIPFQMHTVELR	5	0.385553	0.385553; 0.31034; 0.484571; 0.436305; 0.26669	1	0.604591	0.604591	2	0.863873	0.839649; 0.888096	0.256629
Gstt3	5	ARVDEYLAWQHTALR; ARVDEYLAWQHTGLR; GQQYTDSFAQVNPLR; GQRGPTGPR; VEAEVGESLFQEAHEVVLK; VEAILEK; VEALRDAATAVEQEK	2	0.339286	0.365635; 0.312937	4	0.81171	0.840115; 0.783305; 0.611213; 0.985649	5	0.8024	0.844612; 0.786447; 0.348071; 0.8024; 0.964469	0.288044
Gtf2b	7	EIGDKDRDFAAAAAK	NA	NA	NA	1	0.712508	0.712508	1	0.715665	0.715665	0.259914
Gulo	4	EALLELK; LDYWLAYETIMKK	2	0.444896	0.447566; 0.442226	NA	NA	NA	1	0.734752	0.734752	0.265971
Gulp1	2	EVQHNCQLHR; FLGSTEVEQPK; HYIPYNAK; IQDLETENMELK; ISFCADDKTDKR	5	0.523469	0.598394; 0.517072; 0.548655; 0.478504; 0.523469	1	0.686111	0.686111	3	1.02845	1.02845; 1.06075; 0.661587	0.373112
Gvin1	5	ELGFIIDEDQR; ILTLTSNLLEEPLSR; NEILSTAQQESR; TLAHSPNLSDGDLVR	4	0.402839	0.442735; 0.368503; 0.437175; 0.355612	1	0.628944	0.628944	1	1.0632	1.0632	0.290479
Gyg1	4	GALVLGSSLK; GALVLGSSLKQHR; KLDTYLQ; LHCWSLTQYSK; TDQAFVTLTTNDAYAK; WEQGQADYMGADSFDNIKR	5	0.273668	0.289273; 0.25176; 0.327568; 0.273668; 0.265726	2	0.653166	0.680153; 0.626178	3	0.842538	0.860463; 0.812302; 0.842538	0.231031
Gypc	6	GTEFAESADAALQSDPALQDAGDTSK; GTEFAESADAALQSDPALQDAGDTSKK	2	0.339555	0.354685; 0.324425	NA	NA	NA	1	0.666596	0.666596	0.1953
Gys1	2	AAAHCAHVFTTVSQITAIEAQHLLK; AFPDHFTYEPHEVDATQGYR; AFPLFTHR; AKVTGDEWGDNYYLVGPYTEQGVR; DGPLGEDSER; DGPLGEDSERYDEEEEAAK; FSAMHEFQNLHAQSK; IGLFNSSADR; LSDLLDWK; LYESLLVGSLPDMNK; QLWDTANTVK; QLWGLLIEETEK; VTGEADVEFATHEDAVAAMAK; VTGEADVEFATHEDAVAAMSK; YLCAGAVDFYNNLENFNVDK	9	0.418337	0.418337; 0.268075; 0.351521; 0.458705; 0.356806; 0.431269; 0.41516; 0.475839; 0.419829	7	0.583871	0.583871; 0.594319; 0.613404; 0.524097; 0.43351; 0.544764; 0.937603	7	0.657007	0.653245; 0.71227; 0.657007; 0.567084; 0.706487; 0.805107; 0.614835	0.221312
H1f0	15	LVTTGVLK; LVTTGVLKQTK; LVTVEELLETAK; LVTYGSDR; SHYKVGENADSQIK; TENSTSAPAAKPK; TENSTSAPAAKPKR; TENYLGGEYFAR; VGENADSQIK; YSDMIVAAIQAEK	5	0.225892	0.247073; 0.221947; 0.188825; 0.225892; 0.239052	8	0.50766	0.522927; 0.530895; 0.789855; 0.49584; 0.431718; 0.493794; 0.501908; 0.513413	10	0.642116	0.636348; 0.65781; 0.884233; 0.778459; 0.647884; 0.58942; 0.566675; 0.804402; 0.601286; 0.599583	0.181533
H2afj	10	HLQLAIRNDEELNKLLGR; NDEELNKLLGR; NDEGIAYR; NDFAYIEVDGR	2	0.258921	0.259747; 0.258094	3	0.330131	0.330131; 0.299764; 0.737276	4	0.385202	0.382705; 0.3877; 0.839637; 0.299021	0.124993
H2afj;H2afx	4	VGAGAPVYLAAVLEYLTAEILELAGNAAR	1	0.231431	0.231431	1	0.316138	0.316138	NA	NA	NA	0.104749
H2afv;H2afz;Hist1h2al;Hist2h2ac;Hist2h2aa1;H2afj;H2afx	4	AGLQFPVGR; AGLSDLELR; HLQLAIR	2	0.255384	0.243193; 0.267576	2	0.350965	0.330594; 0.371336	3	0.417439	0.391894; 0.932878; 0.417439	0.133748
H2afy	2	AASADSTTEGTPTDGFTVLSTK; EFVEAVLELR; FVIHCNSPVWGADK; FVIHCNSPVWGADKCEELLEK; GVTIASGGVLPNIHPELLAK; GVTIASGGVLPR; NGPLEVAGAAISAGHGLPAK; SIAFPSIGSGR	6	0.319888	0.332042; 0.336205; 0.307733; 0.258166; 0.254104; 0.410186	6	0.465655	0.51766; 0.502121; 0.455779; 0.414611; 0.386681; 0.475531	7	0.593762	0.593762; 0.646541; 0.577751; 0.689428; 0.539811; 0.530931; 0.630205	0.159178
H2afy2	8	EFLETVK; FVIHCHIPQWGSDK; LSLTQSDISHIGSMR; SQGPLEVAEAAVSQSSGLAAK; VEGIVHPTTAEIDLK	4	0.225117	0.23871; 0.211524; 0.288575; 0.201871	4	0.414728	0.424943; 0.404513; 0.480491; 0.368699	5	0.560904	0.594928; 0.560904; 0.58436; 0.500592; 0.476156	0.132857
H2afy2;H2afy	5	AGVIFPVGR; AGVIGLTQTAAR; HILLAVANDEELNQLLK	2	0.337356	0.442307; 0.232405	2	0.565828	0.683254; 0.448403	3	0.580609	0.580609; 0.788681; 0.556975	0.188316
H6pd	4	ALDGLWNR; CLPQQIIFYIGHGELGHPAILVSR; CVPLSDPDSNFQGLQAHLLQHVR; DIETQVQQDGLWEAGR; DLVPSRCDELK; EITTLVSR; EIVDAAEDYAK; ELQKPDGFQSLTPTFAGVLVHIDNLR; EQDAYSTLLSHIFHCR; GQFLQLSQYR; HWVPEQSR; SSAILGQYQAYSGQVR; TVEDYQTLNK; TVEDYQTLNKDIETQVQQDGLWEAGR; VLESLSCPK; VPYYNIHPMPVHLHQR; VQADDLVKMLFSPEEVDLPQEQPLPDQQGSPEPGEESLSDR	15	0.430368	0.423122; 0.391657; 0.416842; 0.456483; 0.384282; 0.487366; 0.371472; 0.466265; 0.471758; 0.443687; 0.432344; 0.408053; 0.470625; 0.430368; 0.340778	8	0.755054	0.827835; 0.703537; 0.7889; 0.758066; 0.848141; 0.752043; 0.72967; 0.714602	6	0.879445	0.846139; 0.924787; 0.928285; 0.841263; 0.876837; 0.882052	0.314269
Hacd3	17	RPLFLAPDFDR; VELSDVQNPAISITDNVLHFK; VELSEEELK; WLDESDAEMELR	3	0.430683	0.448857; 0.415523; 0.430683	1	0.800697	0.800697	2	0.95874	0.978787; 0.938693	0.341645
Hadh	4	FAAEHTIFASNTSSLQITNIANATTR; FILDGWHEMEPENPLFQPSPSMNNLVAQK; LDKFAAEHTIFASNTSSLQITNIANATTR; LLVPYLIEAVR; TFESLVDFCK; TGEGFYK; TLGKHPVSCKDTPGFIVNR	4	0.384006	0.349657; 0.394666; 0.373347; 0.399504	4	0.636123	0.471334; 0.663131; 0.69332; 0.609114	3	0.765148	0.765148; 0.766818; 0.638405	0.229555
Hadha	7	AGLEQGSDAGYLAESQK; AGLEQGSDAGYLAESQKFGELALTK; ALMGLYNGQVLCKK; ALMLQGVDLLADAVAVTMGPK; ALTSFER; CLAPMMSEVMR; DGPGFYTTR; DTTASAVAVGLR; DTTVTGLGR; EVESVTPEHCIFASNTSALPINQIAAVSK; EVESVTPEHCIFASNTSALPINQIAAVSKRPEK; EVEVAASTAAGALAQR; FGELALTK; FGGGSVELLK; FVDLYGAQK; FVEDTKNEVHER; GFYIYQEGSK; GLYPAPLK; GQQQVFK; ILQEGVDPK; ILQEHEQIK; KYESAYGTQFTPCQLLLDHANNSSK; LTTYAMTVPFVR; MGLVDQLVEPLGPGIK; MGLVDQLVEPLGP…	26	0.390987	0.406324; 0.420794; 0.390222; 0.394226; 0.447929; 0.290065; 0.21875; 0.423382; 0.458807; 0.439572; 0.433585; 0.375031; 0.429422; 0.38138; 0.350987; 0.405148; 0.311005; 0.309602; 0.415088; 0.354135; 0.353266; 0.360969; 0.359967; 0.391753; 0.125767; 0.39666	22	0.658738	0.636061; 0.61869; 0.563748; 0.664539; 0.734587; 0.611729; 0.668715; 1.00105; 0.658863; 0.700629; 0.658612; 0.644612; 0.592527; 0.617657; 0.952453; 0.636483; 0.736208; 0.680467; 0.642148; 0.747587; 0.635689; 0.682031	26	0.754749	0.747984; 0.704124; 0.765521; 0.7972; 0.591024; 0.798323; 0.520387; 1.07944; 0.761514; 0.772673; 0.928508; 0.553585; 0.794314; 0.775682; 0.733069; 0.809261; 0.738878; 0.619654; 0.712354; 0.718254; 0.773099; 0.799772; 0.761703; 0.618204; 0.738385; 0.739295	0.249163
Hadhb	37	ALAMGYKPK; AMDSDWFAQNYMGR; DFIYVSQDPK; DFIYVSQDPKDQLLLGPTYATPK; DNGIRPSSLEQMAK; DQLLLGPTYATPK; DVVDYIIFGTVIQEVK; FNIWGGSLSLGHPFGATGCR; IPFLLSGTSYK; IPFLLSGTSYKDLMPHDLAR; LAAAFAVSR; LVMAAANR; MEQDEYALR; MEQVNELK; MEQVNELKEK; MMLDLNK; NIVVVEGVR; NIVVVEGVRIPFLLSGTSYK	10	0.361982	0.387653; 0.315139; 0.231957; 0.302922; 0.533734; 0.348403; 0.342987; 0.550784; 0.375562; 0.401978	11	0.599288	0.468823; 0.389839; 0.513383; 1.16153; 0.599288; 0.506842; 0.502275; 0.666138; 0.636012; 0.75189; 0.629402	14	0.715065	0.66534; 0.738803; 0.604523; 0.626249; 0.704472; 0.705189; 0.641955; 0.79366; 0.764521; 0.907704; 0.968227; 0.724942; 0.753996; 0.683416	0.232288
Hagh	18	LTTVLTTHHHWDHAGGNEK; VYCGHEYTVNNLK	2	0.412514	0.391935; 0.433094	2	0.698114	0.688713; 0.707514	1	0.752517	0.752517	0.274239
Hars	2	AALEELVR; ASAEQIEEEVTK; HGAEVIDTPVFELK; IFSIVEQR; IGDYVQQHGGVSLVEQLLQDPK; IGEAEAAVIEAMGK; LKAQLGQDEGK; LVSELWDAGIK; LVSEYGYQSWPSFSTLEK; RTNQPLSTC; RTPITVVR; TICSSVDKLDK; TTETQVLVASAQK; TTETQVLVASAQKK; VFDVIIR; VSWEEVK; YDGLVGMFDPK	12	0.516031	0.533081; 0.515363; 0.500549; 0.561404; 0.496151; 0.56967; 0.541348; 0.458514; 0.515973; 0.51609; 0.466954; 0.536586	9	0.707888	0.763195; 0.801273; 0.764556; 0.707888; 0.702851; 0.681677; 0.627948; 0.697491; 0.739803	10	0.816167	0.876615; 0.767774; 0.873894; 0.801226; 0.855718; 0.411819; 0.831108; 0.479014; 0.725122; 0.841966	0.307107
Hars;Hars2	17	DQGGELLSLR; GLAPEVADR; YDLTVPFAR	3	0.482835	0.584856; 0.482835; 0.423092	2	0.747013	0.780952; 0.713074	3	0.787994	0.671515; 0.787994; 0.884675	0.312511
Hcfc1	4	ENQWFDVGVIK; IATGHGQQGVTQVVLK; VAGINACGR	3	0.684861	0.647142; 0.684861; 0.689537	1	1.05028	1.05028	1	1.04594	1.04594	0.613174
Hdac1;Gm10093	2	AQTQGTK; MTIGHLIECLQGK; NSSNFKK; SIRPQVVTTFELPGCYDMWTVIAPVRKEEEETPK	2	0.68772	0.527544; 0.847895	1	0.908305	0.908305	1	0.476021	0.476021	0.46433
Hdac4	4	HQDASCLPALK; SSQSHPDGLSGR	1	0.724768	0.724768	1	0.53978	0.53978	NA	NA	NA	0.356039
Hdac6	2	EQLILEGLLGR	1	0.465512	0.465512	NA	NA	NA	1	0.912925	0.912925	0.343008
Hdgf	3	ASGYQSSQKK; CGDLVFAK; EIAALEGERPLPVEVEK; ESGDHEEEDKEIAALEGERPLPVEVEK; GFSEGLWEIENNPTVK; IDEMPEAAVK; KGFSEGLWEIENNPTVK; STANKYQVFFFGTHETAFLGPK; YQVFFFGTHETAFLGPK	8	0.381033	0.453151; 0.462796; 0.384502; 0.0544871; 0.372577; 0.371694; 0.377564; 0.438199	8	0.591795	0.682031; 0.554217; 0.486305; 0.579974; 0.572158; 0.655816; 0.603616; 0.641736	9	0.718809	0.573053; 0.801413; 0.729571; 0.251791; 0.631824; 0.721732; 0.718809; 0.779255; 0.67117	0.204444
Hdhd2	9	FVTNTTK; INPPPYLTCESFPHAVDHILQHLL; LLLDGAPLIAIHK; TFFLEALR	4	0.404541	0.420961; 0.209955; 0.388121; 0.443947	1	0.614883	0.614883	4	0.706771	0.637989; 0.538703; 0.798264; 0.775553	0.210228
Hdlbp	4	AACLESAQEPAGAWSNK; AACNGPYDGKWSK; AFHPFIAGPYNR; AKPEYHK; ANSFTVSSVSAPSWLHR; ARHEVLLISAEQDKR; ASVITQVFHVPLEER; ASVITQVFHVPLEERK; DAPWTSNSSEK; DLANIAEVEVSIPAK; DLANIAEVEVSIPAKLHNSLIGTK; DLAPTGIR; DLAQYDAAHHEEFK; DLIIEQR; DQDLITIIGKEDAVR; DYNVQIKFPDR; ELLELASR; ELQAEQEDR; EQLAQAVAR; EQLASVNHNIEEVEADMK; EQLDMAGAR; GAVITQIR; GEPEKLGQALTEVYAK; GNSLQEILER; HEVLLISAEQDKR; ICLEIMQR; IDLPAENSNSETIIITGK; ID…	42	0.769906	0.398666; 0.554486; 0.277269; 0.825638; 0.81796; 0.80676; 0.768164; 0.334845; 0.794935; 0.789034; 0.729401; 0.8053; 0.783292; 0.801248; 0.761683; 0.732992; 0.918127; 0.761774; 0.882815; 0.724647; 0.684811; 0.741395; 0.503599; 0.825887; 0.809585; 0.771929; 0.782557; 0.613855; 0.728032; 0.786967; 0.7498; 0.790392; 0.809806; 0.771648; 0.287688; 0.763342; 0.761848; 0.580924; 0.793568; 0.804962; 0.756…	21	1.00948	0.767548; 0.979878; 0.945763; 0.592817; 1.02155; 1.02319; 0.176683; 1.04619; 1.02959; 1.02342; 1.05773; 0.883663; 0.65229; 1.08363; 0.997264; 1.00948; 0.866318; 1.00983; 1.10563; 1.06601; 0.916959	24	1.03575	0.882909; 0.977814; 1.06289; 1.03523; 1.0673; 1.09385; 1.11564; 0.744087; 0.889003; 1.00061; 0.338209; 1.0405; 1.08894; 0.87593; 1.03626; 1.04946; 0.973786; 1.02526; 1.07977; 1.0772; 0.970612; 0.948419; 1.04663; 1.03909	0.632424
Hectd1	3	AGNGQSPCGVEDVLQLLR; DLYDDHFK; EAASQRPLSSSASNR; EDLPGFVFESNR; EDLPQELK; HARGYGRSALR; LQELVLR; QLIDCIR; SGLNQGAISSLQSSDILNLTK	7	0.657159	0.761524; 0.632583; 0.657159; 0.654529; 0.26489; 0.694824; 0.711799	1	0.616806	0.616806	1	1.07252	1.07252	0.468672
Hexb	6	GIAAQPLYTGYCNYENKI; TVTDLENAYKR	1	0.322268	0.322268	2	0.749503	0.672499; 0.826508	1	0.805655	0.805655	0.291083
Hgs	2	ACGQIFCGK; ALQNAVSTFVNR; ALQPLEEGEGEEK; APDWVDAEECHR; DETALQEEEELQLALALSQSEAEEK; NCGQTVHDEVANKQTMEELK; QIQLAQK; TTYTAHPK; VCEPCYEQLNK; VCEPCYEQLNKK; VQFGVVTR; VQFIPFHSDLGYR	9	0.463908	0.463908; 0.468837; 0.435134; 0.435194; 0.4975; 0.596579; 0.404634; 0.445403; 0.500948	10	0.746297	0.742413; 0.79035; 0.726784; 0.709469; 0.837146; 0.783291; 0.72162; 0.750182; 0.730094; 0.912587	7	0.884849	0.889415; 0.90066; 0.871329; 0.828179; 0.884849; 0.922041; 0.487552	0.333558
Hgsnat	12	YPHCTGGAAGYIDR	1	0.567287	0.567287	NA	NA	NA	1	0.942205	0.942205	0.430095
Hibch	10	DVTDEDLNSYFK; ITQACMEGHDFHEGVR; LGYFLALTGYR; SLGSSDLKF; VLEEELLALKSPSAEDVAGVLESYHAK; VLEEGGFFEEK; VLEEGLLK	5	0.381023	0.370527; 0.407232; 0.403644; 0.381023; 0.237601	3	0.704428	0.704428; 0.533341; 0.757037	3	0.706206	0.822523; 0.706206; 0.664153	0.237675
Higd1a	7	STNTDLSLSSYDEGQGSK	1	0.767317	0.767317	1	1.05215	1.05215	1	1.05709	1.05709	0.826232
Hint2	7	DVAPQAPVHFLVIPR; DVAQIFNNILR; ISQAEEDDQQLLGHLLLVAK	2	0.419691	0.379926; 0.459457	3	0.791613	0.628995; 0.972799; 0.791613	3	0.897784	0.84227; 1.05008; 0.897784	0.361641
Hip1	3	EEELSALR; EIQEALSQLEEPTLISCAGSTDHLLSK; EIQEHKIK; EQGSLATVAAQR; GVNTDSGSVCR; LIQIPQLPENPPNFLR; SVSVTTAGQCR; SVTAFFNWLR; TCLDNLASK; VSSVSSCLEQLEK; YSELVQNHADLLRK	7	0.595894	0.595894; 0.59162; 0.687676; 0.592386; 0.697355; 0.630191; 0.570318	4	0.827268	0.808766; 0.587275; 0.845769; 1.02759	1	0.783692	0.783692	0.460844
Hist1h1b	11	ALAAGGYDVEKNNSR; ATGPPVSELITK; SETAPAETAAPAPVEK	3	0.197606	0.298644; 0.197606; 0.188055	2	0.302057	0.332154; 0.271959	2	0.321468	0.364152; 0.278785	0.0825568
Hist1h1c	3	KPAAAAVTK; SEAAPAAPAAAPPAEKAPAK; SEAAPAAPAAAPPAEKAPAKK	2	0.180952	0.2919; 0.0700036	2	0.203339	0.177972; 0.228705	1	0.299958	0.299958	0.0639338
Hist1h1c;Hist1h1d	3	ASGPPVSELITK; KASGPPVSELITK; KATGAATPK	3	0.357921	0.343776; 0.357921; 0.387142	2	0.532159	0.611674; 0.452645	2	0.657751	0.584518; 0.730984	0.195493
Hist1h1d	3	SETAPAAPAAPAPVEK; SETAPAAPAAPAPVEKTPVK	2	0.287018	0.389637; 0.184399	2	0.282872	0.276505; 0.289238	1	0.276121	0.276121	0.0839748
Hist1h1e	2	SETAPAAPAAPAPAEK; SETAPAAPAAPAPAEKTPVK; TSGPPVSELITK	2	0.224527	0.219232; 0.229821	3	0.273625	0.273625; 0.162595; 0.39594	3	0.405907	0.405907; 0.0559821; 0.505855	0.0749813
Hist1h1e;Hist1h1a;Hist1h1c;Hist1h1d	3	SGVSLAALK; SGVSLAALKK	2	0.402591	0.400534; 0.404649	2	0.607221	0.625972; 0.58847	2	0.681934	0.656305; 0.707564	0.222242
Hist1h1e;Hist1h1b;Hist1h1d	2	SLVSKGTLVQTK	NA	NA	NA	1	0.448222	0.448222	1	0.526855	0.526855	0.134734
Hist1h2al;Hist2h2ac;Hist2h2aa1	4	HLQLAIRNDEELNKLLGK; NDEELNKLLGK; VGAGAPVYMAAVLEYLTAEILELAGNAAR	3	0.183607	0.183607; 0.182399; 0.271625	3	0.270964	0.266495; 0.270964; 0.322892	2	0.347441	0.34214; 0.352741	0.0832183
Hist1h2al;Hist2h2ac;Hist2h2aa1;H2afj	3	KGNYAER; VTIAQGGVLPNIQAVLLPK	2	0.197708	0.189338; 0.206078	2	0.293124	0.314385; 0.271862	2	0.356985	0.385595; 0.328375	0.0820718
Hist1h2al;Hist2h2ac;Hist2h2aa1;H2afj;H2afx	2	HLQLAIRNDEELNK; NDEELNK	2	0.236341	0.240289; 0.232393	2	0.300031	0.299182; 0.300879	2	0.364475	0.360779; 0.368171	0.0868214
Hist1h2bc;Hist1h2bh;Hist1h2bf;Hist1h2bk	2	PEPAKSAPAPK; PEPSKSAPAPK	1	0.162248	0.162248	1	0.185116	0.185116	1	0.249027	0.249027	0.0526836
Hist1h2bc;Hist1h2bh;Hist1h2bf;Hist1h2bk;Hist1h2bp;Hist2h2bb;Hist1h2bb;Hist1h2bm	2	ESYSVYVYK; KESYSVYVYK; KETAATTETPESTEASPSV; KETGKEAMAPGADTQK; KETLEQLSEFNDSLKK; SRKESYSVYVYK; SRLAELR	3	0.248064	0.248064; 0.246608; 0.248222	NA	NA	NA	4	0.796311	0.929007; 0.811594; 0.781028; 0.706249	0.223345
Hist1h2bc;Hist1h2bh;Hist1h2bf;Hist1h2bk;Hist1h2bp;Hist2h2bb;Hist1h2bb;Hist1h2bm;Hist1h2ba	7	EIQTAVR	1	0.24457	0.24457	1	0.337327	0.337327	1	0.406661	0.406661	0.0988926
Hist1h2bc;Hist1h2bh;Hist1h2bf;Hist1h2bk;Hist1h2bp;Hist2h2bb;Hist1h2bb;Hist1h2bm;Hist3h2ba;Hist3h2bb;Hist2h2be	7	AMGIMNSFVNDIFER	1	0.243776	0.243776	1	0.324992	0.324992	1	0.390611	0.390611	0.0946407
Hist1h4a	8	DAVTYTEHAK; DAVTYTEHAKR; DAVTYTEHAKRK; DNIQGITKPAIR; DNIQGITKPAIRR; DNIQTLLK; GVLKVFLENVIR; ISGLIYEETR; ISGLIYEETRGVLK; KTVTAMDVVYALK; KTVTAMDVVYALKR; TLYHSVHEK; TVTAMDVVYALK; TVTAMDVVYALKR; VFLENVIR; VFLENVIRDAVTYTEHAK; VFLIDLNSTHGTFLGHIR	11	0.209661	0.222117; 0.206947; 0.180133; 0.185396; 0.232799; 0.208203; 0.239104; 0.180899; 0.213738; 0.209661; 0.216712	13	0.253828	0.261883; 0.230679; 0.225757; 0.220853; 0.636879; 0.243364; 0.261563; 0.250043; 0.235234; 0.253828; 0.273889; 0.293831; 1.03467	14	0.30773	0.306772; 0.305691; 0.347622; 0.269107; 0.260226; 0.222788; 0.30346; 0.315735; 0.249775; 0.802028; 0.318539; 0.308688; 0.311853; 0.314232	0.0832303
Hk1	17	AAQLLDVR; AAQLQGLSHFLR; AAQMHSGYQR; AILQQLGLNSTCDDSILVK; AILSYLAAK; DYNPTASVK; ESLLFEGR; FKASGVEGADVVK; FLLSESGSGK; FLLSLPEHR; FTTSDVAAIETDKEGVQNAK; GAALITAVGVR; GDFIALDLGGSSFR; GDFIPGLRVDGMDILCVR; GKFTTSDVAAIETDKEGVQNAK; GKGASGSFVVVQK; HIDLVEGDEGR; HIEVQILGDQYGNILHLYER; HIEVQVAQETR; IDEAVLITWTKR; IDELEPR; IDELSLYSVPEGQSK; ITPELLTR; KLPVGFTFSFPCR; LAEQHRQIEETLSHFR; LGVEPSHDDCVSVQHVCTIVSFR; MCINTE…	24	0.434653	0.464671; 0.411955; 0.455032; 0.4263; 0.473077; 0.434607; 0.410402; 0.434699; 0.436331; 0.41229; 0.390886; 0.509299; 0.420253; 0.441135; 0.433809; 0.426214; 0.563966; 0.642308; 0.453889; 0.428979; 0.429523; 0.447752; 0.435194; 0.396099	22	0.67094	1.09642; 0.84138; 0.76895; 0.60498; 0.64629; 0.680174; 0.520672; 0.686458; 0.668473; 0.614775; 0.668561; 0.565212; 0.498038; 0.725854; 0.738045; 0.618822; 0.520438; 0.596099; 0.708949; 0.720775; 0.681635; 0.673318	21	0.811171	0.886512; 0.841357; 0.870582; 0.785089; 0.743995; 0.893814; 0.753961; 0.761066; 0.760618; 0.811171; 0.825256; 0.740746; 0.882155; 0.852598; 0.631824; 0.761875; 0.846504; 0.795216; 0.83403; 0.50696; 0.9816	0.282473
Hk1;Hk2	39	GAAMVTAVAYR; NILIDFTK	2	0.480581	0.501843; 0.459319	NA	NA	NA	1	0.771492	0.771492	0.300584
Hk1;Hkdc1	2	FLSQIESDR; FLSQIESDRLALLQVR; LALLQVR	3	0.416791	0.396241; 0.416791; 0.455608	3	0.741369	0.782435; 0.741369; 0.717968	2	0.825483	0.845452; 0.805515	0.306366
Hk1;Hkdc1;Hk2	3	MLPTFVR	1	0.515222	0.515222	1	0.724798	0.724798	1	0.809565	0.809565	0.32321
Hm13	3	EEIINYEFDTK; EESTEASASKR; SFEAPIKLVFPQDLLEK; SSSDMPETITSR	2	0.700467	0.741221; 0.659713	1	0.916385	0.916385	2	1.02167	1.09277; 0.950577	0.621881
Hmga2	5	AETIGEKRPR; GEGAGQPSTSAQGQPAAPVPQKR; KQQQEPTCEPSPK; KQQQLSALK	2	0.107099	0.102463; 0.111735	3	0.116721	0.101945; 0.116721; 0.432932	3	0.207822	0.207822; 0.13173; 0.558537	0.0597487
Hmgb1	4	EKGKFEDMAK; FKDPNAPK; GEHPGLSIGDVAK; GKFEDMAK; GKPDAAKKGVVK; GKPDVVVK; IKGEHPGLSIGDVAK; IKGEHPGLSIGDVAKK; KHPDASVNFSEFSK; KHPDASVNFSEFSKK; KLGEMWNNTAADDKQPYEK; LGEMWNNTAADDKQPYEK; LGEMWNNTAADDKQPYEKK; LGENLKAK; LGEQIAVVHEK; LGEQNFHK; RPPSAFFLFCSEYRPK	12	0.521975	0.553771; 0.502685; 0.584993; 0.822377; 0.535747; 0.519092; 0.520958; 0.525076; 0.50035; 0.491583; 0.522992; 0.463032	12	0.819596	0.776379; 0.852052; 0.891438; 0.909085; 0.831616; 0.815391; 0.821041; 0.807579; 0.837586; 0.818151; 0.401059; 0.301355	12	0.882372	0.613513; 0.481461; 0.948942; 1.02588; 0.933275; 0.781642; 0.754103; 0.815312; 1.01714; 0.922019; 0.842724; 0.94622	0.356793
Hmgb1;Hmgb2	17	MSSYAFFVQTCR; YEKDIAAYR	1	0.628294	0.628294	2	0.887389	0.916351; 0.858428	2	1.01514	0.981869; 1.0484	0.545719
Hmgb2	2	IKIEHPGLSIGDTAK; SKFEDLAK; SKFEEVER	2	0.530144	0.297378; 0.76291	1	0.896645	0.896645	2	1.09	1.11639; 1.06362	0.475752
Hmgcl	3	EVSVFGAVSELFTRK; FAGVMQAAQAASISVR	2	0.444489	0.499815; 0.389164	NA	NA	NA	1	0.404314	0.404314	0.160902
Hmox1	5	AMDDGVKELLTVGQEHWK; AMDEERFDEAIQLR; AMDFNGILTIR; YLGDLSGGQVLKK	1	0.888029	0.888029	1	0.998074	0.998074	4	0.918417	0.891006; 0.945827; 0.847936; 1.02042	1.0535
Hmox2	4	MADLSELLK; MADTAPQLK	1	0.646556	0.646556	1	0.929634	0.929634	1	1.05554	1.05554	0.58283
Hnrnpa0	3	AVPKEDIHAGGGGAR; AVSREDSARPGAHAK; FHPIQGHR; GDVAEGDLIEHFSQFGAVEK; GFGFVYFQSHDAADK; GFGFVYFQSHDAADKAAVVK; GHFEAFGTLTDCVVVVNPQTK; KLFVGGLK; LFIGGLNVQTSESGLR; LFVGGLKGDVAEGDLIEHFSQFGAVEK; SGGGGGGGGSWGGR	11	0.748952	0.799836; 0.339088; 0.775109; 0.746038; 0.748952; 0.681255; 0.581432; 0.577292; 0.784199; 0.769362; 0.804255	8	1.02917	1.03215; 1.01856; 1.02619; 1.01628; 0.770623; 1.04565; 1.04438; 1.06645	9	1.03899	1.01596; 1.17029; 1.09077; 1.00274; 1.03899; 0.891598; 1.08068; 0.999388; 1.10101	0.657836
Hnrnpa1	11	DYFEQYGK; EDSQRPGAHLTVK; EDSQRPGAHLTVKK; EDTEEHHLRDYFEQYGK; GFAFVTFDDHDSVDK; GFAFVTFDDHDSVDKIVIQK; GFGFVTYATVEEVDAAMNARPHKVDGR; IEVIEIMTDR; IEVIEIMTDRGSGK; KLFIGGLSFETTDESLR; LFIGGLSFETTDESLR; NQGGYGGSSSSSSYGSGR; NQGGYGGSSSSSSYGSGRRF; RGFAFVTFDDHDSVDK; RGFAFVTFDDHDSVDKIVIQK; SESPKEPEQLR; SESPKEPEQLRK; SESSQKGFHNKQ; SHFEQWGTLTDCVVMR; SHFEQWGTLTDCVVMRDPNTKR; SSGPYGGGGQYFAKPR	16	0.61494	0.634021; 0.57111; 0.597115; 0.628101; 0.520683; 0.590734; 0.635036; 0.662459; 0.677742; 0.663504; 0.466012; 0.603835; 0.613213; 0.652271; 0.606129; 0.616667	17	0.788401	0.788401; 0.78927; 0.768696; 0.733055; 0.75238; 0.840077; 0.767178; 0.798682; 0.880198; 0.742717; 0.810072; 0.844846; 0.809969; 1.03731; 0.736981; 0.751061; 0.784562	17	0.907409	0.884316; 1.00308; 0.863076; 0.84788; 0.987736; 0.778044; 0.872261; 0.963452; 0.937492; 0.902484; 0.929986; 0.923342; 0.595775; 0.913855; 0.907409; 0.820927; 1.0159	0.427527
Hnrnpa1;Gm5269	21	YHTVNGHNCEVR; YHTVNGHNCEVRK; YHVAAAQAK	2	0.645179	0.649; 0.641359	2	0.812142	0.80759; 0.816694	3	0.907137	0.900176; 0.907137; 1.01172	0.475454
Hnrnpa2b1	3	DYFEEYGK; DYFEEYGKIDTIEIITDR; DYFEKYGK; EESGKPGAHVTVK; EESGKPGAHVTVKK; EKEQFRK; GFGFVTFDDHDPVDK; GFGFVTFDDHDPVDKIVLQK; GFGFVTFSSMAEVDAAMAARPHSIDGR; GFGFVTYATVEEVDAAMNARPHK; GGGGNFGPGPGSNFR; GGGGNFGPGPGSNFRGGSDGYGSGR; GGNFGFGDSR; GGNFGFGDSRGGGGNFGPGPGSNFR; GGSDGYGSGR; IDTIEIITDR; IDTLGLLCESNR; KLFIGGLSFETTEESLR; KLFVGGIKEDTEEHHLR; KRGFGFVTFDDHDPVDK; LFIGGLSFETTEESLR; LFIGMVSK; LFVGGIKEDTEEHHLR; LT…	26	0.53036	0.503056; 0.542627; 0.480724; 0.477223; 0.476396; 0.480028; 0.472109; 0.531396; 0.559219; 0.598603; 0.546177; 0.529257; 0.554149; 0.552252; 0.450163; 0.534472; 0.638101; 0.53551; 0.486911; 0.483911; 0.524081; 0.520292; 0.622713; 0.562631; 0.533539; 0.529323	29	0.738682	0.721919; 0.771322; 0.716391; 0.70729; 0.694666; 0.736142; 0.686172; 0.713384; 0.705581; 0.720085; 0.764166; 0.857384; 0.805145; 0.744405; 0.816231; 0.697022; 0.748834; 0.749207; 0.991024; 0.717503; 0.644107; 0.82831; 0.67923; 0.738682; 0.74804; 0.811764; 0.610996; 0.768116; 0.777058	28	0.83927	0.849346; 0.803751; 0.745915; 0.820549; 0.755907; 0.818673; 0.8155; 0.901542; 0.651134; 0.879834; 0.950761; 0.779223; 0.915425; 0.849997; 0.807348; 0.829193; 0.87592; 0.857467; 0.8536; 0.828154; 0.824247; 0.915856; 0.810733; 0.858699; 0.88643; 0.870002; 0.885811; 0.357185	0.339479
Hnrnpa2b1;Hnrnpa1	36	EDTEEHHLR	1	0.606733	0.606733	1	0.761826	0.761826	1	0.847176	0.847176	0.392069
Hnrnpc	8	ASNVTNKTDPR; GDDQLELK; GFAFVQYVNER; KSEESQEIQKK; LKGDDLQAIKK; MIAGQVLDINLAAEPK; MYSYPAR; QADLSFSSPVEMK; QKVDSLLESLEK; SDVEAIFSK; SEEEQSSASVKK; SEEEQSSASVKKDETNVK; SEEFEVTK; VDSLLESLEK; VFIGNLNTLVVK; VFIGNLNTLVVKK; VPPPPPIAR	14	0.667605	0.681356; 0.678312; 0.644836; 0.681204; 0.558109; 0.669301; 0.628446; 0.679014; 0.680051; 0.656334; 0.665909; 0.661017; 0.678859; 0.534169	12	0.84592	0.769289; 0.520525; 0.947817; 0.945178; 0.892045; 0.581735; 0.443709; 0.723459; 0.917741; 0.915085; 0.990158; 0.799795	9	0.987644	1.09455; 1.1021; 0.561678; 0.870711; 0.740182; 1.04203; 0.987644; 1.06414; 0.958324	0.468942
Hnrnpc;Ralyl	17	IVGCSVHK; IVGCSVHKGFAFVQYVNER	NA	NA	NA	1	0.985259	0.985259	1	0.994837	0.994837	1.0442
Hnrnpd	2	EEEQLVAVEALIHAAGK; ESESVDKVMDQK; EYFGGFGEVESIELPMDNK; FGEVVDCTLK; FGEVVDCTLKLDPITGR; GFCFITFK; HTEAAAAQR; IFVGGLSPDTPEEK; MFIGGLSWDTTKK; YHNVGLSK	8	0.382744	0.349026; 0.361976; 0.393616; 0.371871; 0.428483; 0.478852; 0.328395; 0.409347	6	0.561787	0.589995; 0.518239; 0.601489; 0.461751; 0.542508; 0.581067	9	0.706055	0.911407; 0.602466; 0.995197; 0.655628; 0.692247; 0.772264; 0.556337; 0.741478; 0.706055	0.22103
Hnrnpdl	10	DLTEYLSR; EVYRQQQQQQK; EYFGAFGEIENIELPMDTK; FGEVVDCTIKTDPVTGR; MEDMNEYSNIEEFAEGSK; MFIGGLSWDTSKK; VFVGGLSPDTSEEQIK; YHQIGSGK	8	0.609385	0.622257; 0.647838; 0.593; 0.54471; 0.596514; 0.749417; 0.574378; 0.637076	5	0.838365	0.838365; 0.947728; 0.822347; 0.602218; 0.858952	3	0.952292	0.956997; 0.456564; 0.952292	0.440922
Hnrnpd;Rbm31y;Hnrnpdl	8	GFGFVLFK	1	0.466999	0.466999	1	0.589673	0.589673	1	0.746228	0.746228	0.247253
Hnrnph2	7	ATENDIYNFFSPLNPMR; GLPWSCSAEEVMR; IQNGTSGVR; SNSVEMDWVLK; YGDGGSSFQSTTGHCVHMR	4	0.519595	0.466746; 0.510955; 0.528235; 0.528591	4	0.761751	0.760874; 0.764556; 0.762628; 0.756408	4	0.866691	0.564948; 0.850556; 0.910908; 0.882826	0.332612
Hnrnph2;Hnrnpf;Hnrnph1	5	VHIEIGPDGR	1	0.616726	0.616726	1	0.78192	0.78192	1	0.934633	0.934633	0.437713
Hnrnpk	2	ALRTDYNASVSVPDSSGPER; DLAGSIIGK; ENTQTTIK; GGDLMAYDR; GSDFDCELR; GSYGDLGGPIITTQVTIPK; HESGASIK; HESGASIKIDEPLEGSEDR; IDEPLEGSEDR; IILDLISESPIK; IILDLISESPIKGR; IIPTLEEGLQLPSPTATSQLPLESDAVECLNYQHYK; IITITGTQDQIQNAQYLLQNSVK; ILSISADIETIGEILKK; LFQECCPHSTDR; LFQECCPHSTDRVVLIGGKPDR; LLIHQSLAGGIIGVK; NAGAVIGKGGK; NAGCAVSLR; NLPLPPPPPPR; NTDEMVELR; QIRHESGASIK; RPAEDMEEEQAFKR; SRNTDEMVELR; TDYNASVSVPDS…	25	0.672196	0.757775; 0.710078; 0.683794; 0.597828; 0.702381; 0.343168; 0.699366; 0.742686; 0.641397; 0.653812; 0.682338; 0.549082; 0.695725; 0.693458; 0.642844; 0.672196; 0.688299; 0.718619; 0.467867; 0.660349; 0.668754; 0.637037; 0.738035; 0.297985; 0.662936	17	0.923199	1.06017; 0.920393; 0.900096; 0.917684; 0.953371; 0.934796; 0.429453; 0.529735; 0.917781; 0.97088; 0.410788; 0.923199; 0.49097; 0.983109; 0.929308; 0.959785; 0.935879	14	0.952001	0.561799; 1.01008; 0.989987; 1.01751; 1.01712; 0.482103; 0.533777; 1.01588; 0.767724; 0.914016; 1.0004; 1.04259; 0.582012; 0.895759	0.46912
Hnrnpl	26	AITHLNNNFMFGQK; ASLNGADIYSGCCTLK; ASLPGVKK; FSTPEQAAK; IEYAKPTR; LNVFKNDQDTWDYTNPNLSGQGDPGSNPNKR; LNVHKVTVLTLQDK; MAAAGGGGGGGR; MNVCVSK; NDQDTWDYTNPNLSGQGDPGSNPNKR; NDQWNWDNIR; NGVQAMVEFDSVQSAQR; NNRFSTPEQAAK; NPNGPYPYTLK; QPAIMPGQSYGLEDGSCSYK; QPAIMPGQSYGLEDGSCSYKDFSESR; SDALETLGFLNHYQMK; SSSGLLEWDSK; TENAGDQHGGGGGGGSGAAGGGGGENYDDPHKTPASPVVHIR; VFNVFCLYGNVEK; YGPQYGHPPPPPPPPDYGPHADSPVLMVYGLDQSK;…	17	0.521874	0.530318; 0.524127; 0.57672; 0.424404; 0.530737; 0.392725; 0.536501; 0.521874; 0.484932; 0.439496; 0.447141; 0.530516; 0.531704; 0.412076; 0.528012; 0.256423; 0.520015	15	0.650321	0.686193; 0.706615; 0.616593; 0.572598; 0.891818; 0.51832; 0.644997; 0.650321; 0.293864; 0.576787; 0.703632; 0.708615; 0.550339; 0.689218; 0.710818	16	0.763218	0.766398; 0.798483; 0.922909; 0.877989; 0.584383; 1.08498; 0.756312; 0.61164; 0.760341; 0.729571; 0.741872; 0.770997; 0.6755; 0.766095; 0.345065; 0.798918	0.266424
Hnrnpll	22	CLAALASLR; FTSAGQASK; GLCESVVEADLVEALEK; LCNDHEVLPFIK; LKTEEGEIVYSAEESENR; NDNDSWDYTKPYLGR; NIIQPPSCVLHYYNVPLCVTEETFTK; QALVEFENIDSAK; SMPLSTEGGGSHHK; TDAVEALTALNHYQIR; TEEGEIVYSAEESENR; TIPGTALVEMGDEYAVER; TLSGLLEWK	11	0.578788	0.665384; 0.599086; 0.555911; 0.560324; 0.578788; 0.56465; 0.562956; 0.600607; 0.635023; 0.556973; 0.639769	3	0.917877	0.920666; 0.917877; 0.803521	4	0.930007	0.864466; 0.995547; 0.785213; 1.00627	0.455697
Hnrnpm	13	AAGVEAAAEVAATEPK; ACQIFVR; AFITNIPFDVK; AFITNIPFDVKWQSLK; DKFNECGHVLYADIK; EKVGEVTYVELLMDAEGK; FEPYSNPTKR; FESPEVAER; FETNNRYDIK; FGSGMNMGR; GCAVVEFK; GEERPTQNEK; GGNRFEPYSNPTKR; GIGMGNLGPAGMGMEGIGFGINK; GNFGGSFAGSFGGAGGHAPGVAR; IGGMEGPFGGGMENMGR; INEILSNALK; INEILSNALKR; ISGAGMER; KACQIFVR; KADCTITMADSDLLALMTGK; LGSTVFVANLDYK; LKEVFSMAGVVVR; MEEESGAPCVPSGNGAPGPK; MGAGLGHGMDR; MGAGMGFGLER; MGANNL…	31	0.509323	0.473393; 0.549306; 0.472866; 0.541116; 0.491922; 0.414266; 0.484778; 0.551248; 0.515527; 0.677565; 0.388319; 0.451685; 0.500025; 0.495675; 0.520683; 0.426069; 0.539807; 0.509323; 0.51842; 0.650313; 0.546732; 0.549367; 0.548899; 0.56633; 0.48809; 0.453202; 0.482908; 0.522924; 0.493486; 0.517514; 0.49595	22	0.730576	0.688025; 0.746804; 0.684244; 0.719447; 0.664427; 0.674649; 0.781735; 0.650486; 0.730601; 0.740789; 0.748632; 0.719447; 0.77489; 0.730551; 0.856055; 0.629936; 0.731344; 0.791965; 0.732234; 0.675653; 0.716048; 0.732302	27	0.831725	0.786601; 0.802171; 0.896574; 0.831725; 0.749167; 0.817391; 0.799974; 0.701629; 0.887229; 0.770088; 0.861453; 0.843503; 0.706983; 0.820196; 0.876799; 0.872379; 0.893387; 0.920407; 0.892047; 0.854695; 0.893509; 0.805543; 0.820653; 0.925221; 0.789395; 0.839909; 0.770568	0.329649
Hnrnpm;Plvap	36	MGLSMDR	1	0.495663	0.495663	NA	NA	NA	1	0.819357	0.819357	0.316792
Hnrnpul1	31	AEPYCSVLPGFTFIQHLPLSER; NYILDQTNVYGSAQR; YNILGTNAIMDK	2	0.471588	0.444321; 0.498855	1	0.844697	0.844697	NA	NA	NA	0.358729
Hnrnpul2	3	ANFSLPEK; DEEEDQTLVNLDTYTSDLHFQISK; DLLVQQASQCLSK; EGCTEVSLLR; EVEGDDVPESIMLEMK; FPVGAALLTGDGR; FPVLNPATEEVICHVEEGDKADVDK; LQEALDAEMLEDEAGVGGAGPGGACK; LQEALEDER; NFILDQCNVYNSGQR; NYYGYQGYR; SGDETPGSEAPGDK; SGDGESTPVEHVR; SRDLLVQQASQCLSK; VTQNLPMK; YGGQPLFSEKFPTLWSGAR; YNVLGAETVLTQMR	12	0.581159	0.550602; 0.545372; 0.533517; 0.597861; 0.511933; 0.583229; 0.579089; 0.652379; 0.678973; 0.636601; 0.549692; 0.58635	9	0.848562	0.822197; 0.883021; 0.706165; 0.692645; 0.942305; 0.937521; 0.911595; 0.755942; 0.848562	8	0.926812	0.857306; 0.942205; 1.01617; 0.917384; 0.624193; 0.888689; 0.936241; 1.00204	0.433815
Homer3	17	EETQQQVQDLETR; LFELSELR	2	0.761836	0.712131; 0.811541	2	0.985239	0.926827; 1.04365	1	1.12545	1.12545	0.768132
Hp1bp3	13	ALPLIVGAQLIHADK; ALPPLALFTSK; EASYSLIR; EATADDLIK; LEDVLPLAFTR; MDAILTEAIK; MDASASAASVR; QTPMASSPRPK; QTPSDFLK; TGASVVAIRK; TIPAWATLSASQLAR	6	0.572481	0.620147; 0.527164; 0.551851; 0.590416; 0.615014; 0.554546	7	0.846936	0.909364; 0.577727; 0.98336; 0.809832; 0.619139; 0.88316; 0.846936	5	0.936838	1.02081; 0.370601; 0.950542; 0.867368; 0.936838	0.395707
Hpcal1	11	LSLEEFIK; LSLEEFIR	1	0.484791	0.484791	2	0.853452	0.838395; 0.86851	2	0.995842	0.933718; 1.05797	0.444108
Hprt1	2	DLNHVCVISETGK; LKSYCNDQSTGDIK; LKTEAEIALK; NVLIVEDIIDTGK; PTRSPSVVISDDEPGYDLDLFCIPNHYAEDLEK; SIPMTVDFIR; SVGYRPDFVGFEIPDK; SYCNDQSTGDIK; TMQTLLSLVK; VFIPHGLIMDR; VIGGDDLSTLTGK	8	0.508701	0.547777; 0.522285; 0.514445; 0.431602; 0.492156; 0.410231; 0.516371; 0.502957	7	0.717861	0.735349; 0.668276; 0.75741; 0.729619; 0.530275; 0.717861; 0.65577	5	0.850712	0.870931; 0.850712; 0.859264; 0.696745; 0.807194	0.306591
Hrsp12	2	APAAIGPYSQAVQVDR; TTVLLADMNDFGTVNEIYK	2	0.342634	0.295244; 0.390024	NA	NA	NA	1	0.690141	0.690141	0.202837
Hs1bp3	2	APGATGLATR; DAQLAGSPELLEFLGTR; DHDTLAQDSPSLF; LTIFDEEVDPDAGLFSSDKK; QVQNAHTGLDLSVPQHQEVR	3	0.400666	0.400666; 0.398634; 0.452795	3	0.776555	0.776555; 0.72556; 0.797624	2	0.529577	0.915637; 0.143516	0.251419
Hsd17b11	6	ALTDELAALGR; KLGAQAHPFVVDCSQR; LGAQAHPFVVDCSQR; LVLWDINKNGIEETAAK; SVAGEIVLITGAGHGIGR; SVAHLPWR	5	0.373182	0.373182; 0.364321; 0.365228; 0.46114; 0.37601	4	0.771147	0.763601; 0.727967; 0.778692; 0.781324	4	0.941719	0.917046; 0.776472; 0.966391; 1.01327	0.317579
Hsd17b4	8	AVANYDSVEAGEK; AYALAFAER; DATSLNQAALYR; GALVIVNDLGGDFK; GSSAADKVVAEIR; HVLQQFADNDVSR; IDVVVNNAGILR; ILMTSSASGIYGNFGQANYSAAK; ISDEDWDIIHR; NNIHCNTIAPNAGSR; VVLVTGAGGGLGR; VVLWGSDYSK	11	0.572028	0.523628; 0.542397; 0.659482; 0.600224; 0.664621; 0.693026; 0.535747; 0.572028; 0.541474; 0.550299; 0.577863	5	0.8668	0.847075; 0.924722; 0.8668; 0.915612; 0.613593	5	1.02559	0.79774; 1.07832; 1.02559; 0.956958; 1.04605	0.453675
Hsd17b7	12	YASATSGFGTNYVTGQK; YATDLLNVALNR	1	0.609329	0.609329	2	0.852047	0.781722; 0.922373	NA	NA	NA	0.474163
Hsd17b8	2	LAAEGAAVAACDLDGAAAQDTVR; SALALVTGAGSGIGR; VGNIGQTNYASSK	3	0.301949	0.289414; 0.301949; 0.32966	NA	NA	NA	3	0.761892	0.791748; 0.761892; 0.696498	0.212106
Hsp90aa1	2	ALLFVPR; APFDLFENR; APFPLYALR; AQALRDNSTMGYMAAK; CLELFTELAEDK; CLELFTELAEDKENYKK; DNSTMGYMAAK; DQVANSAFVER; ELHINLIPSKQDR; ELISNSSDALDKIR; ELITILEK; ELIVGEIFVR; ENQKHIYFITGETK; FYEQFSK; HGLEVIYMIEPIDEYCVQQLK; HGLLPSETIAVVEHIK; HIYFITGETK; HLEINPDHSIIETLR; HSQFIGYPITLFVEK; IMKDILEK; IMKDLDQCR; KHGLEVIYMIEPIDEYCVQQLK; KHLEINPDHSIIETLR; KLSELLR; LGIHEDSQNR; LGIHEDSQNRK; LGIHEDSQNRKK; LGLGIDEDDPTVDDT…	28	0.579609	0.582115; 0.540314; 0.62277; 0.542836; 0.550764; 0.601339; 0.598022; 0.568016; 0.580607; 0.531001; 0.594699; 0.493106; 0.59744; 0.543608; 0.572247; 0.505416; 0.584993; 0.57861; 0.603756; 0.598861; 0.59381; 0.620176; 0.464823; 0.56633; 0.5193; 0.577274; 0.585509; 0.619627	20	0.759193	0.759563; 0.853663; 0.584691; 0.745418; 0.787812; 0.799819; 0.797294; 0.766179; 0.826132; 0.80511; 0.711885; 0.750337; 0.792668; 0.729211; 0.760021; 0.758823; 0.459989; 0.724521; 0.69336; 0.72162	18	0.895904	0.904621; 0.716828; 0.922027; 0.923018; 0.684427; 0.614475; 0.973732; 0.798875; 0.916799; 0.787765; 0.917593; 0.828304; 0.893169; 0.926247; 0.992301; 0.898639; 0.447596; 0.790016	0.368932
Hsp90ab1	34	ADHGEPIGR; ADHGEPIGRGTK; AKFENLCK; ALLFIPR; APFDLFENK; AQALRDNSTMGYMMAK; CLELFSELAEDKENYKK; DNSTMGYMMAK; EEEDKEDEEKPK; ELKIDIIPNPQER; EQVANSAFVER; FYEAFSK; GFEVVYMTEPIDEYCVQQLK; HLEINPDHPIVETLR; HSQFIGYPITLYLEK; IDIIPNPQER; KHLEINPDHPIVETLR; KRGFEVVYMTEPIDEYCVQQLK; LGIHEDSTNR; LGIHEDSTNRR; LGIHEDSTNRRR; LGLGIDEDEVTAEEPSAAVPDEIPPLEGDEDASR; LVSSPCCIVTSTYGWTANMER; NPDDITQEEYGEFYK; NPDSLELIR; RLSELLR…	30	0.63999	0.685653; 0.673533; 0.647104; 0.610834; 0.691577; 0.633014; 0.66976; 0.59705; 0.654027; 0.671787; 0.61627; 0.598248; 0.631146; 0.610364; 0.607659; 0.63192; 0.703712; 0.673331; 0.494906; 0.645892; 0.605756; 0.650911; 0.663073; 0.652561; 0.602006; 0.634088; 0.482201; 0.687997; 0.621757; 0.670217	26	0.852896	0.97102; 1.01101; 0.847976; 0.620798; 0.920187; 0.899269; 0.804911; 0.920321; 0.872434; 0.825945; 0.75103; 0.844781; 1.04721; 0.902714; 0.903159; 0.890273; 0.586341; 0.816705; 0.766551; 0.857817; 0.79901; 0.909382; 0.822613; 0.790591; 0.844059; 0.895744	20	0.953099	0.980612; 0.940728; 1.02225; 0.968641; 0.969068; 0.924958; 0.979157; 0.987414; 0.926036; 0.955188; 0.513845; 0.532029; 0.6942; 0.962989; 0.943029; 0.934526; 0.95101; 0.40415; 1.03379; 1.00451	0.477325
Hsp90ab1;Hsp90aa1	37	ADLINNLGTIAK; ADLLQDITR; EDQTEYLEER; EDQTEYLEERR; EGLELPEDEEEK; EGLELPEDEEEKK; EGLELPEDEEEKKK; EKYIDQEELNK; EMLQQSK; GVVDSEDLPLNISR; HFSVEGQLEFR; HNDDEQYAWESSAGGSFTVR; TKPIWTR; VILHLKEDQTEYLEER; VILHLKEDQTEYLEERR; YESLTDPSK; YESLTDPSKLDSGK; YIDQEELNK; YIDQEELNKTKPIWTR	17	0.612508	0.633283; 0.610304; 0.568538; 0.572467; 0.57962; 0.604086; 0.648716; 0.612508; 0.672088; 0.6272; 0.617854; 0.631757; 0.590567; 0.632353; 0.601752; 0.633149; 0.554268	15	0.824708	0.837166; 0.716355; 0.871678; 0.363289; 0.791978; 0.600419; 0.839942; 0.8546; 0.814546; 0.840586; 0.850099; 0.824708; 0.830887; 0.802382; 0.723895	14	0.930645	0.947688; 0.839353; 0.964731; 0.490871; 0.850756; 0.442421; 0.995559; 0.882789; 0.512192; 0.937303; 0.923988; 0.963479; 0.945901; 0.979913	0.400866
Hsp90b1	19	ALKDKIEK; ALKEPPRDR; AQAYQTGK; AQAYQTGKDISTNYYASQK; AQAYQTGKDISTNYYASQKK; AQCEDDLAEK; DISTNYYASQK; DISTNYYASQKK; EAESSPFVER; EAETFPFNPFDLTK; EAEVEQLR; EATEKEFEPLLNWMK; EEASDYLELDTIK; EEASDYLELDTIKNLVR; EEEAIQLDGLNASQIR; EELVKNLGTIAK; EESDDEAAVEEEEEEK; EESDDEAAVEEEEEEKKPK; EFEPLLNWMK; EFGTNIK; EGSRTDDEVVQR; EGVKFDESEKTK; ETLQQHK; ETLQQHKLLK; EVEEDEYK; FAFQAEVNR; FQSSHHSTDITSLDQYVER; GLFDEYGSK; GLF…	55	0.523196	0.509732; 0.604446; 0.623068; 0.597586; 0.558655; 0.571808; 0.514799; 0.480622; 0.515128; 0.515293; 0.55518; 0.474735; 0.451035; 0.506148; 0.546012; 0.523196; 0.54704; 0.572905; 0.526941; 0.558226; 0.554843; 0.525549; 0.553093; 0.496191; 0.457662; 0.441203; 0.552192; 0.517444; 0.624103; 0.578006; 0.494257; 0.467847; 0.425644; 0.305994; 0.520107; 0.584735; 0.512718; 0.538319; 0.557189; 0.519161; 0…	57	0.746207	0.766907; 0.838336; 0.819087; 0.818989; 0.759001; 0.777342; 0.714185; 0.509227; 0.745687; 0.581287; 0.77582; 0.874347; 0.675333; 0.659113; 0.71558; 0.741819; 0.78713; 0.761534; 0.726938; 0.783449; 0.738633; 0.790287; 0.764209; 0.762745; 0.721901; 0.72213; 0.475256; 0.620876; 0.746207; 0.672435; 0.84072; 0.790033; 0.817023; 0.614292; 0.918456; 0.770231; 0.767917; 0.677437; 0.574643; 0.758036; 0.71…	62	0.863233	0.71347; 0.919767; 0.67794; 0.652482; 0.887428; 0.486756; 0.604653; 0.985938; 0.746485; 0.993714; 0.842852; 0.414394; 0.946721; 1.0276; 0.424586; 0.456807; 0.843468; 0.891024; 0.895613; 0.953794; 0.889093; 0.801842; 0.865065; 0.91848; 0.911485; 0.884011; 0.816461; 0.885856; 0.394146; 0.780207; 0.311691; 0.924738; 0.791793; 0.814722; 0.918458; 1.01937; 0.751172; 0.741441; 0.625034; 0.890439; 0.940…	0.31889
Hsp90b1;Hsp90ab1	67	ELISNASDALDK; ELISNASDALDKIR	2	0.565956	0.570797; 0.561115	2	0.801395	0.796105; 0.806686	2	0.689286	0.908943; 0.469629	0.336557
Hspa12a	2	ATAVDITTSK; AVVNGYSASDTVGAGFAQAK; AVVPGVKPQDWISAAR; IIIPQDVGLTILK	3	0.325436	0.325436; 0.360319; 0.235293	1	0.485051	0.485051	2	0.838762	1.04457; 0.632954	0.218863
Hspa2	24	DAGTITGLNVLR; LDKGQIQEIVLVGGSTR; TFFPEEISSMVLTK; TFFSFPAVVAPFK; TFGESHPFTK; VCNPIISK; VQSAVITVPAYFNDSQR; YKSEDEANRDR	6	0.411596	0.429719; 0.52381; 0.33527; 0.348101; 0.422983; 0.40021	4	0.608239	0.571866; 0.644612; 0.683419; 0.485798	5	0.717511	0.863044; 0.829318; 0.717511; 0.614895; 0.709363	0.238991
Hspa2;Hspa1b;Hspa1a	8	GTLEPVEK; GTLKGHNGWVTQIATTPQFPDMILSASR; GTLLAFAEAR	1	0.402486	0.402486	2	0.777127	1.04678; 0.507474	1	0.651399	0.651399	0.290546
Hspa4	3	AFSDPFVEAEK; AGGIETIANEYSDR; AGGLLGINNR; CTPACVSFGPK; DKLSGEYEK; EDIYAVEIVGGATR; EDIYAVEIVGGATRIPAVK; EDQYSKPPHKK; EFSITDVVPYPISLR; ELSTTLNADEAVTR; FLEMCDDLLAR; FVSEDDRNTFTLK; GKFLEMCDDLLAR; HAEQNGPVDGQGDNPGSQAAEHGADTAVPSDGDK; KFDEVLVNHFCEEFGKK; KFDLGQDVIDFTGHALALYR; LEDTENWLYEDGEDQPK; LEDTKLIK; LFEELGK; LKKEDIYAVEIVGGATR; LMNETTAVALAYGIYKQDLPALEEKPR; LMNFMYFQR; MQVDQEEPHTEEQQQQPQTPAENK; NAVEEYVY…	33	0.562536	0.540483; 0.572887; 0.523128; 0.558947; 0.612087; 0.508068; 0.577596; 0.611831; 0.561076; 0.629616; 0.422443; 0.54961; 0.502636; 0.571551; 0.579089; 0.50035; 0.439569; 0.589929; 0.574866; 0.585131; 0.584769; 0.454803; 0.600814; 0.562536; 0.54139; 0.58152; 0.527678; 0.568854; 0.588765; 0.547388; 0.486492; 0.624892; 0.50978	25	0.803722	0.779457; 0.811685; 0.742941; 0.300501; 0.750028; 0.832363; 0.560788; 0.83696; 0.821084; 0.967216; 0.697315; 0.717485; 0.803722; 0.804464; 0.813676; 0.798512; 0.670962; 0.94271; 1.08439; 0.927961; 0.810345; 0.784862; 0.758452; 0.800301; 0.840586	18	0.922549	0.95773; 0.710767; 0.856638; 0.921598; 0.861422; 0.849728; 0.333091; 1.02037; 0.9235; 0.948558; 0.917742; 0.933517; 1.06099; 0.91164; 0.929104; 0.637601; 0.935667; 0.950577	0.387363
Hspa4;Hspa4l;Hsph1	40	GCALQCAILSPAFK	1	0.593529	0.593529	NA	NA	NA	1	0.890998	0.890998	0.428866
Hspa8	58	CNEIISWLDK; CNEIISWLDKNQTAEK; CNEIISWLDKNQTAEKEEFEHQQK; DAGTIAGLNVLR; DAKLDKSQIHDIVLVGGSTR; EEFEHQQK; EIAEAYLGK; ELEKVCNPIITK; FDDAVVQSDMK; GPAVGIDLGTTYSCVGVFQHGK; GTLDPVEK; HWPFMVVNDAGRPK; ILDKCNEIISWLDK; ILDKCNEIISWLDKNQTAEK; LDKSQIHDIVLVGGSTR; MKEIAEAYLGK; MVNHFIAEFK; MVNHFIAEFKR; MVNPTVFFDITADDEPLGR; MVQEAEK; NQTAEKEEFEHQQK; NQVAMNPTNTVFDAK; NQVAMNPTNTVFDAKR; NQVEDLLATLEK; NSLESYAFNMK; NTTIPT…	35	0.587442	0.587442; 0.590969; 0.555911; 0.609406; 0.563204; 0.578841; 0.606454; 0.536092; 0.57962; 0.555061; 0.570096; 0.549692; 0.589002; 0.574631; 0.618146; 0.598909; 0.59483; 0.609726; 0.594008; 0.590416; 0.563471; 0.576773; 0.596546; 0.521256; 0.621513; 0.596595; 0.15106; 0.566386; 0.556226; 0.588613; 0.617649; 0.583957; 0.574685; 0.590667; 0.616917	34	0.814461	0.861713; 0.787478; 0.858222; 0.815213; 0.833146; 1.00166; 0.816947; 0.780473; 0.795316; 0.793667; 0.645955; 0.427689; 0.851828; 0.813709; 0.835475; 0.844172; 0.330144; 0.840432; 0.56139; 0.780152; 0.820202; 0.883057; 0.826913; 0.86917; 0.865564; 0.792831; 0.770875; 0.809076; 0.850208; 0.794673; 0.805438; 0.794264; 0.853964; 0.360384	29	0.898546	0.944028; 0.972817; 0.945014; 0.821512; 0.923694; 0.935806; 0.991851; 0.634811; 0.600675; 0.512184; 0.548684; 0.913133; 0.542393; 0.898546; 0.954585; 0.44695; 1.05629; 0.934965; 0.83908; 0.49054; 0.895432; 0.686019; 0.514588; 0.97744; 0.514624; 0.918078; 0.792318; 0.951234; 0.962827	0.36877
Hspa8;Hspa1b;Hspa1a	39	QTQTFTTYSDNQPGVLIQVYEGER	1	0.569021	0.569021	1	0.758853	0.758853	1	0.941104	0.941104	0.401204
Hspa8;Hspa2;Hspa1b;Hspa1a	12	ITITNDKGR; TTPSYVAFTDTER; VEIIANDQGNRTTPSYVAFTDTER	3	0.561634	0.607612; 0.561634; 0.489949	3	0.803615	0.855294; 0.800457; 0.803615	3	0.518458	0.518458; 0.469509; 0.948413	0.324143
Hspa8;Hspa2;Hspa5	3	IINEPTAAAIAYGLDK	1	0.557757	0.557757	1	0.778638	0.778638	1	0.897987	0.897987	0.391138
Hspb1	45	AQIGGPEAGK; AQIGGPEAGKSEQSGAK; AVTQSAEITIPVTFEAR; DWYPAHSR; EGVVEITGK; EGVVEITGKHEER; KYTLPPGVDPTLVSSSLSPEGTLTVEAPLPK; LFDQAFGVPR; QDEHGYISR; QLSSGVSEIR; SPSWEPFRDWYPAHSR; TKEGVVEITGK; TKEGVVEITGKHEER; TKENLEK; VSLDVNHFAPEELTVK; YTLPPGVDPTLVSSSLSPEGTLTVEAPLPK	15	0.56753	0.59627; 0.597115; 0.541579; 0.610865; 0.590164; 0.560266; 0.392012; 0.578326; 0.587408; 0.508237; 0.518861; 0.586674; 0.56753; 0.549529; 0.364607	13	0.761943	0.761943; 0.804558; 0.223909; 0.703689; 0.774835; 0.416241; 0.776963; 0.784091; 0.813161; 0.665672; 0.957201; 0.624966; 0.724364	9	0.874374	0.886867; 0.874374; 0.329162; 0.692862; 0.91397; 0.903298; 1.05102; 0.575113; 0.783848	0.323699
Hspe1	47	AGQAFRK; FLPLFDR; GGIMLPEK; GGIMLPEKSQGK; GKSGEIEPVSVK; SAAETVTK; SAAEVAQDVFDAVGK; SGEIEPVSVK; VLLPEYGGTK; VLQATVVAVGSGGK; VLQATVVAVGSGGKGK; VVLDDKDYFLFR	10	0.521013	0.519877; 0.510572; 0.522148; 0.507826; 0.552913; 0.506733; 0.51248; 0.538852; 0.5504; 0.554804	10	0.70113	0.738584; 0.664717; 0.684882; 0.523714; 0.717378; 0.679923; 0.662795; 0.724312; 0.743148; 0.723337	9	0.840051	0.85903; 1.005; 0.772215; 0.85722; 0.8368; 0.83065; 0.773605; 0.857489; 0.840051	0.324833
Hspg2	12	AQAHAENNAFITWNDIQACVDHVNLVVHEEHER; AQAHPQLKPEER; FLVHDAFWALPK; GHTPTHPGTLNQR; LNWGHIPAHPR; QLISTHFAPGDFQGFALVNPQR	3	0.357099	0.357099; 0.366459; 0.355894	3	0.322241	0.618399; 0.322241; 0.315105	4	0.652786	0.787658; 0.822368; 0.433891; 0.517913	0.166215
Hsph1	6	AEDVSAIEIVGGATR; AGGIETIANEFSDR; CTPSVISFGSK; DLLNMYIETEGK; DVSTTLNADEAVAR; DVSVAELLR; ELNNVCEPVVTQPKPK; FVVQNVSAQK; IEVPLHSLMAQTQLK; LLTETEDWLYEEGEDQAK; NQQITHANNTVSSFK; NQQITHANNTVSSFKR; QAYIDKLEELMK; QAYIQLAK; SQFEELCAELLQK; SQFSLTNGMYPHK; SVLDAAQIVGLNCLR; VLEELGQR; VLGTAFDPFLGGK	15	0.684543	0.685337; 0.703088; 0.6727; 0.679343; 0.646155; 0.598184; 0.631146; 0.773289; 0.684543; 0.800108; 0.682892; 0.666756; 0.712156; 0.754571; 0.688813	9	0.950222	0.978231; 0.888895; 0.950222; 0.942221; 1.02024; 0.861974; 0.743403; 0.988362; 0.996304	7	0.934079	1.03854; 0.686276; 1.00451; 0.934079; 0.886567; 0.889709; 1.0715	0.59367
Htatip2	19	LDVYASAFQGHDVGFCCLGTTR; LSVFRPGVLLCDR; QESRPGEWLAR; QESSVFLDSK	3	0.554347	0.554347; 0.561941; 0.524805	1	0.890378	0.890378	NA	NA	NA	0.420742
Htatsf1	4	ALEQALEK; SGNNLSGNDEFDEQLR	1	0.777332	0.777332	1	0.550838	0.550838	1	0.741853	0.741853	0.334901
Htra1	2	IAPAVVHIELYR; IAPELYHK; LPVLLLGR; LPVLTCTLQLR; LPVPASAPIPFFHR; SAPAGSPHPAAGAR; SSELRPGEFVVAIGSPFSLQNTVTTGIVSTTQR	1	0.144751	0.144751	5	0.434007	0.257662; 0.962072; 0.434007; 0.902082; 0.178937	4	0.349114	0.346424; 0.83704; 0.351804; 0.261326	0.139344
Htra2	7	LAQNAEDVYEAVR; LAQNILSYLDMK; SQYNFIADVVEK; TAPAVVYIEILDRHPFSGR	3	0.397289	0.406641; 0.397289; 0.31644	3	0.630114	0.630114; 0.820536; 0.60523	3	0.737434	0.739635; 0.473592; 0.737434	0.228589
Htt	4	GIVGVENVAELK; GIVKDIIHDPGR; IQEHLQNSGLAQR	1	0.600607	0.600607	3	0.751491	0.669982; 0.794524; 0.751491	NA	NA	NA	0.364536
Huwe1	3	FLQHMQQEQIVQVK; GLQSFVQCQPFER; HVLLGLR; HVLNLLDEIENIK; IVNQPSSLFGSK; LFGHSSTSALSAILR; SHHAASTTTAPTPAAR; VLLTEENKK	4	0.713268	0.665048; 0.712627; 0.791628; 0.71391	4	0.883809	0.877282; 0.890336; 1.05958; 0.823038	1	0.79676	0.79676	0.615672
Hykk	8	AVEEIWFETAK; AVEEQGDDQDSEK	1	0.332724	0.332724	1	0.895234	0.895234	NA	NA	NA	0.337158
Hyou1	2	AANSLEAFIFETQDK; AEPPLNASAGDQEEK; AHFNLDESGVLSLDR; AVGKEELGK; AVGKVIPELNGK; DAVITVPAFFNQAER; DAVITVPAFFNQAERR; DAVIYPILVEFTR; EAGMQPQLQIR; EKAANSLEAFIFETQDK; ENGTITAANASTLNDGAAALVLMTAEAAQR; EVEEEPGLR; EVQYLLNK; FLGDSAAGMAIKNPK; KYPDYESK; LCQGLFFR; LEELTLR; LEELTNR; LGNTISSLFGGGTSSDAK; LGNTQGIISAFSTIMSVHR; LPATEKPVLLSK; LSATSTWLEDEGFGATTVMLK; LYQPEYQEVSTEEQR; MGPYPQR; MGQEFVESK; NINADEAAAMGAVYQAAA…	29	0.580149	0.575462; 0.727543; 0.567867; 0.574667; 0.50683; 0.572595; 0.592469; 0.583108; 0.120315; 0.598087; 0.632933; 0.600926; 0.633229; 0.587442; 0.537636; 0.533081; 0.551006; 0.582045; 0.593298; 0.580149; 0.471003; 0.59207; 0.560304; 0.569948; 0.534342; 0.597877; 0.615562; 0.609024; 0.535704	23	0.771029	0.776134; 0.582071; 0.723442; 0.745023; 0.740789; 0.615043; 0.717933; 0.853646; 0.801775; 0.91441; 0.853122; 0.631025; 0.718557; 0.737473; 0.774863; 0.781005; 0.880317; 0.771029; 0.805894; 0.708466; 0.812452; 0.784627; 0.757783	25	0.894932	0.897699; 0.951782; 0.48895; 0.746136; 0.489239; 0.935495; 0.75083; 0.900535; 1.02114; 0.944631; 0.856692; 0.896864; 0.708936; 0.894932; 0.848896; 0.93649; 0.718274; 0.937283; 0.880872; 0.856378; 0.838879; 0.921051; 0.949404; 0.928952; 0.831466	0.372206
Iah1	37	AASGSALLWPR; DMVQYLR; DVEEAKPELSLLGDGDY; DVEEFLSPLLGK; KCDVLNR; LNSVVGEYANACLQVAR; QHVPLDEYSANLR; VILITPPPLCEAAWEK; VILKNSQGEEVAQR	4	0.281471	0.261807; 0.303917; 0.301134; 0.210827	7	0.599175	0.605368; 0.659908; 0.549705; 0.599175; 0.645309; 0.492289; 0.265629	7	0.739635	0.739635; 0.721305; 0.741291; 0.786892; 0.760618; 0.66123; 0.57879	0.196077
Iars	9	DEEGTGVVHQAPYFGADDHR; EIVVIHQDPEALEDIR; FGWDCHGLPVEYEIDK; FLYNEHTVR; HNCFQECLK; ILEFWSK; LFLNETQTQEITEDIPMK; LFLQGPK; LLAAGTFTHSYPFCWR; LLIDPASLR; LSNEELER; LSVFHGETEIQNQTDLLSLSGR; LYLINSPVVR; NNDLCYWVPEFVR; SGSIVVEGHELHEEDIR; SVPSWFVR; TVVTSVFGVK; VQQVPENISFPAEEEK; VSEVFDCWFESGSMPYAQVHYPFESK; VSEVKPSYR; YAHQSGFHVDRR; YIIEELNVR; YLNNVIESHTDFIFATIK	18	0.60149	0.585062; 0.582411; 0.570336; 0.622656; 0.601784; 0.537935; 0.621083; 0.51248; 0.637497; 0.610713; 0.576684; 0.601196; 0.598313; 0.604587; 0.618219; 0.637366; 0.618014; 0.538064	8	0.800693	0.846289; 0.823187; 0.696651; 0.804276; 0.856151; 0.76813; 0.797111; 0.572257	13	0.894872	0.603108; 0.965828; 0.894872; 0.903175; 0.729768; 0.980049; 0.955073; 0.941997; 0.859051; 0.912871; 0.588478; 0.870422; 0.888734	0.405192
Iars2	23	ADLYLEGK; HTSETADALCPR; NVLKEENIVHSYPCDWR; NVLLAQGK; SFAQAAIEK; TALAEAELEYNPEHVSR; VHFVPGWDCHGLPIETK; VIVVPTAR; VIYDFIEK; VSPLLPATHVTMAK	6	0.375842	0.383732; 0.389823; 0.367953; 0.350894; 0.337941; 0.428268	4	0.613979	0.615418; 0.839064; 0.511223; 0.612541	7	0.795761	0.68492; 1.08025; 0.80498; 0.732953; 0.698041; 0.795761; 1.02118	0.265135
Icam1	10	CVLELADQILETQR; LDTPDLLEVGTQQK; TFDLPATIPK; TQLSAVLLR	4	0.469253	0.49951; 0.425235; 0.438996; 0.499587	3	0.786562	0.741643; 0.786562; 0.891797	4	0.866215	0.975576; 0.487376; 0.774386; 0.958044	0.325696
Idh1	3	AKLDNNTELSFFAK; ALEDVCIETIEAGFMTK; ATDFVVPGPGK; ATDFVVPGPGKVEITYTPK; CATITPDEKR; DAAEAIKK; DATNDQVTK; DATNDQVTKDAAEAIKK; DIFQEIYDKK; DIFSDINLK; DIFVTSK; FKDIFQEIYDKK; GWPLYLSTK; HAYGDQYR; IIWELIK; IIWELIKEK; KIQGGSVVEMQGDEMTR; KIQNDAGVR; LDNNTELSFFAK; LIDDMVAQAMK; LILPYVELDLHSYDLGIENR; LILTLTHGSVVSTR; LVTGWVKPIIIGR; SDYLNTFEFMDK; SDYPMTDGQLR; SEGGFIWACK; SIEDFAHSSFQMALSK; SIEEACLTLQHLNR; TVEAEAAH…	22	0.315315	0.294159; 0.326962; 0.261268; 0.279233; 0.323511; 0.289086; 0.300675; 0.31004; 0.317187; 0.340578; 0.318671; 0.291835; 0.317001; 0.268021; 0.280772; 0.31363; 0.331528; 0.347105; 0.332728; 0.307997; 0.368324; 0.332822	26	0.651951	0.493151; 0.602918; 0.542255; 0.571315; 0.661581; 0.573106; 0.679104; 1.02449; 0.60177; 0.622759; 0.687639; 0.660384; 0.705732; 1.00767; 0.615392; 0.63976; 0.625534; 0.755249; 0.644949; 0.658954; 0.642875; 0.667352; 0.800901; 0.686499; 0.627974; 0.817144	27	0.765318	0.772346; 0.761066; 0.681524; 0.67981; 0.795054; 0.701321; 0.639648; 0.758205; 0.921204; 0.74864; 0.847392; 0.825931; 0.804133; 0.824874; 0.811157; 0.762441; 0.744606; 0.741122; 0.788223; 0.765318; 0.762903; 0.828216; 0.789637; 0.763722; 0.811471; 0.752535; 0.808556	0.246055
Idh1;Idh2	32	NILGGTVFR	1	0.338103	0.338103	1	0.642488	0.642488	1	0.800623	0.800623	0.246453
Idh3a	21	CSDFTEEICR; CSDFTEEICRR; ENTEGEYSGIEHVIVDGVVQSIK; IAEFAFEYAR; IEAACFATIKDGK; LITEEASKR; MSDGLFLQK; NVTAIQGPGGK; SNVTAVHK; SNVTAVHKANIMR; TPYTDVNIVTIR	9	0.465641	0.43005; 0.46707; 0.465641; 0.484438; 0.449854; 0.442841; 0.472716; 0.50271; 0.465535	10	0.690495	0.740918; 0.713548; 0.612162; 0.663892; 0.699375; 0.723999; 0.632513; 0.712873; 0.681615; 0.663467	9	0.746228	0.808126; 0.71504; 0.753391; 0.770783; 0.746228; 0.735598; 0.697394; 0.792497; 0.669017	0.274721
Idh3b	11	AAAVPVEFK; AAAVPVEFKEHHLSEVQNMASEEK; EHHLSEVQNMASEEK; EQTEGEYSSLEHESAK; FAFDYATK; GELASYDMQLR; GELESSDQVR; GVIECLK; HLNLEYHSSMIADAVKK; HNNLDLVIIR; HPFAQAVGR; KLDLFANVVHVK; KLDLNCDGQLDFQEFLNLIGGLAIACHDSFIQTSQK; KLDNTTAAVQELGR; LEQVLSSMK; LGDGLFLQCCEEVAELYPK	12	0.514225	0.470947; 0.375734; 0.533821; 0.46944; 0.505269; 0.568296; 0.516464; 0.51229; 0.51616; 0.519346; 0.567941; 0.449506	3	0.743004	0.743004; 0.761006; 0.735333	10	0.885701	0.893448; 0.885683; 0.859477; 0.806146; 0.899338; 0.99701; 0.925455; 0.885719; 0.811376; 0.759458	0.345331
Idh3g	16	DIDILIVR; ENTEGEYSSLEHESVAGVVESLK; HACVPVDFEEVHVSSNADEEDIR; HADHSSLTLGSGSSTTR; HKDIDILIVR; LGDGLFLQCCR; NIANPTATLLASCMMLDHLK; TSLDLYANVIHCK	7	0.527566	0.499307; 0.527566; 0.46882; 0.574051; 0.581432; 0.530561; 0.522171	5	0.850633	0.752058; 1.03204; 0.866571; 0.850633; 0.792693	6	0.887693	0.89309; 0.882295; 0.974625; 0.930829; 0.796643; 0.823515	0.402355
Ifi204;Ifi205b	4	DNQEQYTTIQIANMMEEKFPADSGLGK; LIEFCEEVPALR	2	0.553816	0.54502; 0.562612	1	0.645285	0.645285	1	0.916045	0.916045	0.356547
Ifi205b;Ifi205a	2	GILEINETSSVLEAAPK; NMFHATVATVSQYFHVK; NNFITISNYFESK; VFNIDLK	4	0.608776	0.603756; 0.618364; 0.544772; 0.613795	2	0.92757	0.863388; 0.991752	1	1.0496	1.0496	0.496486
Igf2bp3	16	ALQSGPPQSR; FTEEIPLK; ITGHFYACQVAQR; ITISPLQELTLYNPER; KIQEILTQVK; LLVPTQFVGAIIGK; LYIGNLSDHAGPADLESVFK; QALDKLNGFQLENFTLK; QALEDLEK; TGYAFVDCPDEGWALK; TVNELQSLSSAEVVVPR; VAYIPDETAAQQNPSPQLR	9	0.430751	0.470751; 0.451372; 0.392448; 0.473787; 0.380828; 0.47781; 0.430751; 0.416746; 0.355799	6	0.710455	0.696082; 0.715254; 0.541378; 0.705656; 0.82192; 0.777816	6	0.846128	0.834103; 0.858154; 0.892021; 0.783021; 0.831071; 0.860547	0.2961
Igf2r	12	LGKDGQENGHITTK; SWNLGLSSTK; YEVPLETPR	2	0.683376	0.89215; 0.474602	2	0.897956	0.935578; 0.860334	NA	NA	NA	0.57374
Ikbip	3	AVSEIMEMQK; DLEDSTLR; DLEEAEEYK; DLEEAEGR; INSADQEIK; KLEEEQHTLLAR; LLQTESSEFQGLQSK; LSSYEPK; QEEEDLLR; SEVKDTHSEVTLK; TLAEMIDDTAVFK; TLEGIQYDNSLLK; VHDFIAYSSAR; VSQDLIGTER	11	0.547777	0.588189; 0.541957; 0.559122; 0.551207; 0.530935; 0.542836; 0.611515; 0.537572; 0.523492; 0.558011; 0.547777	10	0.76481	0.716984; 0.808467; 0.938507; 0.762599; 0.7222; 0.729755; 0.767021; 0.814658; 0.746333; 0.815988	7	0.88592	0.781611; 0.88592; 0.849896; 0.941237; 0.883697; 0.922346; 0.907585	0.388421
Ikbkap	14	AEQGTVLIGSER; DIQAPGKPQCFCLR; QIDSVNHINLFFTELR; VFLENVETFVK	4	0.558164	0.627824; 0.491521; 0.227596; 0.624808	NA	NA	NA	1	0.839341	0.839341	0.334491
Ikbkg	4	EVLQQQHSVQVDQLR; EVLQSLPLTEIIR; MQNVINTVK; QQLQQAEEALVAK	2	0.604038	0.689122; 0.518953	2	0.974338	0.953785; 0.994891	2	0.953322	0.950992; 0.955651	0.541636
Ilf2	6	ILPTLEAVAALGNK; KLDPELHLDIK; NQDLAPNSAEQASILSLVTK; VKPAPDETSFSEALLKR; VLQSALAAIR	4	0.422213	0.423046; 0.38739; 0.42138; 0.46791	3	0.559312	0.559312; 0.474213; 0.65795	4	0.643612	0.639179; 0.648044; 0.540171; 0.734482	0.20579
Ilf3	5	ASYSSGYQSHQGQQQPYNQSQYSSYGTPQGK; ASYVAWGHSTVVDPWGQVLTK; ASYYEILDVPR; AVSDWIDEQEK; AYAALAALEK; EATDAIGHLDR; EDITQSAQHALR; HSSVYPTQEELEAVQNMVSHTER; LAAFGQLHK; NTEHSMNYQYR; QQREDITQSAQHALR; SGGNSYGSSGSSSYNTGSHGGYGTGSGGSSSYQGK; VLAGETLSVNDPPDVLDR; VLAIEQIDSPPEAK; VLQDMGLPTGAEGR	11	0.559937	0.621785; 0.557698; 0.559937; 0.551147; 0.564896; 0.579549; 0.664508; 0.551187; 0.746951; 0.553731; 0.540399	10	0.822922	0.582878; 0.852882; 0.831009; 0.763717; 0.843476; 0.983581; 0.885783; 0.770609; 0.564777; 0.814836	8	0.880353	0.786938; 1.02355; 0.859912; 0.900794; 0.929152; 0.946318; 0.699752; 0.487178	0.398224
Ilk	15	DFNEECPR; EVPFADLSNMEIGMK; FALDMAR; FDMIVPILEK; GDDTPLHLAASHGHR; GMAFLHTLEPLIPR; GRWQGNDIVVK; HSGIDFK; INVMNRGDDTPLHLAASHGHR; LNENHSGELWK; LWLDNTENDLNQGDDHGFSPLHWACR; MDDIFTQCR; MYAPAWVAPEALQK; NGTLNKHSGIDFK; SAVVEMLIMR; SVMIDEDMTAR; VALEGLRPTIPPGISPHVCK; VALGANLMYQYR; VALIGFPSVGK	16	0.583869	0.542543; 0.606361; 0.564801; 0.578433; 0.53155; 0.615902; 0.613108; 0.589306; 0.563357; 0.556639; 0.621742; 0.522832; 0.717698; 0.612913; 0.613691; 0.437902	15	0.826383	0.764252; 0.659613; 0.845741; 0.791638; 0.766579; 0.854978; 0.826383; 0.885186; 0.756617; 0.752487; 0.875491; 1.02619; 0.835386; 0.448907; 0.860504	13	0.927469	0.976431; 0.62486; 0.908007; 0.833114; 0.932081; 0.961714; 0.927469; 0.875144; 0.933872; 0.835111; 1.01928; 0.841322; 0.964778	0.412316
Ilvbl	19	AAMGLGAQGLILSR; EGQQLCQDGHAVVVNILIGR; LGSDVACSLAYTDYHK	3	0.472039	0.526941; 0.472039; 0.460637	2	0.788934	0.759903; 0.817965	1	0.860082	0.860082	0.351266
Immt	3	AVDEAADALLK; AVDENNESTACFLIR; EIAGATPHITAAEGR; ELDSITPDITPGWK; GIEQAVQSHAVAEEEAR; ISSVSEVMK; KAVDEAADALLK; KAVEAGLSVKPYIK; KPVQSGPLK; LHNMIVDLDNVVK; LHNMIVDLDNVVKK; LHNSLIGTK; LHNSLNEK; LHPFHVIR; LRGIEQAVQSHAVAEEEAR; LSEQELEFR; LSEQELEFRR; LSESELK; LSESHRLHQFFR; LSTDDLNSLIAHAHR; LSTDDLNSLIAHAHRR; QHIELALEK; RKAVDEAADALLK; RKAVTEETVK; RKDSAIQQQVANLQMK; RQAAAHTDHLR; RTFDSAVAK; SLEDALNR; SLEDALNRTSS…	21	0.399013	0.376796; 0.338935; 0.308829; 0.360499; 0.428529; 0.346542; 0.394988; 0.41328; 0.400864; 0.407583; 0.437678; 0.34771; 0.460372; 0.428205; 0.395967; 0.391979; 0.313908; 0.41853; 0.403416; 0.399013; 0.620666	25	0.610615	0.519595; 0.540166; 0.46847; 0.595182; 0.553406; 0.635639; 0.607247; 0.856203; 0.646791; 0.6525; 0.596986; 0.631859; 0.463039; 0.861662; 0.640981; 0.523166; 0.573607; 0.600137; 0.812249; 0.649826; 0.614856; 0.610615; 0.576793; 0.667837; 0.84576	33	0.729591	0.68384; 0.88769; 0.6763; 0.463127; 0.712544; 0.721345; 0.737129; 0.644243; 0.738689; 1.07567; 0.900935; 0.988009; 0.684779; 0.725863; 0.63565; 0.748694; 0.785877; 0.796863; 0.694855; 0.643319; 0.886376; 0.754848; 0.729591; 0.603416; 0.682873; 0.9235; 0.588269; 0.717407; 0.759302; 0.693384; 0.841755; 0.829792; 0.924181	0.243489
Impa1	41	EIEIIPLQR; EIEKYVYITTMK; EKYPCHSFIGEESVAAGEK; GAFCNGQK; IIAANSITLAK; LQVSQQEDITK; QAGEMIR	6	0.44056	0.408053; 0.388895; 0.46447; 0.461628; 0.419492; 0.487781	4	0.66554	0.647268; 0.607082; 0.683811; 0.697237	6	0.795561	0.790484; 0.51826; 0.764861; 0.806538; 0.811321; 0.800637	0.259712
Impdh2;Impdh1	12	EANEILQR	1	0.82906	0.82906	NA	NA	NA	1	1.04724	1.04724	0.896018
Inpp1	8	TLADVLVQEVIK; TLAEELTQTQQMLLHK; VFGEESNEFTNDLGEK	2	0.412284	0.433697; 0.390872	1	0.793517	0.793517	3	0.85003	0.839069; 0.940006; 0.85003	0.322081
Inpp5a	3	LFDYFNQDVFR	1	0.410839	0.410839	NA	NA	NA	1	0.831021	0.831021	0.2796
Inppl1;Uap1l1	3	EFEPLLR	1	0.358728	0.358728	NA	NA	NA	1	0.872172	0.872172	0.274926
Ipo4	6	AGFLVLAVLSDGAGDHIR; LFPVLLNNAR	2	0.808125	0.824697; 0.791554	NA	NA	NA	1	1.09591	1.09591	0.839581
Ipo5	2	AKLEEHFKNQELR; EHIMQMLQNPDWK; ENVNATENCISAVGK; FKPDCVNVEEVLPHWLSWLPLHEDK; FLFDSVSSQNMGLR; FMQDASDVMQLLLK; HIVENAVQK; ICDIAAELAR; ITFLLQAIR; ITFTGEADQAPGVEPGDIVLLLQEK; KQAEETYENIPGR; LEEHFKNQELR; LEEHRYQSAGR; NLIDEDGNNQWPEGLK; NLIDSMDQEAFHGFSFVNPK; QAEETYENIPGR; SKITFLLQAIR; SLVEIADTVPK; TIECISLIGLAVGK; TKENVNATENCISAVGK; VAAAESMPLLLECAR; VIAALLQTMEDQGNQR; VIQAPEAK; VQAHAAAALINFTEDCPK; VSDILHSIFSS…	20	0.681123	0.671959; 0.636364; 0.721037; 0.504312; 0.729562; 0.697538; 0.706331; 0.729927; 0.691539; 0.716626; 0.605538; 0.698059; 0.674776; 0.621183; 0.709049; 0.653824; 0.666911; 0.663549; 0.628805; 0.687471	11	0.895878	0.883554; 0.908677; 0.895878; 0.912989; 0.947959; 0.76988; 0.838705; 0.46653; 0.920466; 0.783147; 0.93543	9	0.944575	0.931293; 0.976509; 0.951163; 0.785599; 0.955788; 0.958676; 0.917653; 0.939917; 0.944575	0.527687
Ipo5;Ranbp6	25	EGFVEYTEQVVK; EGFYDLSAEDPYGCK	1	0.697575	0.697575	NA	NA	NA	1	1.01107	1.01107	0.613646
Ipo7	2	EATPGDIAPYTIPEEDR; ENIVEAIIHSPELIR; FSAPVVPSSFNFGGPAPGMN; GTMDPALR; KQLQDIATLADQRR; MDPNTIIEALR; NPVWYQALTHGLNEEQR; YGSPGNVSK	5	0.660303	0.570336; 0.783531; 0.737959; 0.658307; 0.660303	4	0.814457	0.367894; 0.819586; 0.852436; 0.809328	2	1.01039	0.938363; 1.08241	0.470988
Ipo9	8	AAAAAAGAASGLPGPVAQGLK; EALVDTLTGILSPVQEVR; IFTMAEVYGIR; LLQHGINADDKR; LLQIIDR	4	0.643733	0.617357; 0.433418; 0.670109; 0.675008	3	0.93062	0.87529; 0.97121; 0.93062	1	1.02403	1.02403	0.507004
Iqgap1	5	ALQSLALGLR; AQETQDESAVLWLDEIQGGIWQSNKDTQEAQR; AQEVAELRR; ATFYGEQVDYYK; DDYKTLINAEDPPMIVVR; DVYEELLTQAEIQGNVNK; EEIQSSISGVTAAYNR; EEVITLIR; EEVQAGVDAANSAAQQYQR; EEVTAIVK; EEYLLLR; EKAQETQDESAVLWLDEIQGGIWQSNKDTQEAQR; EKLEAYQHLFYLLQTNPTYLAK; EKLEDFFK; EQLWLANEGLITK; ERDVYEELLTQAEIQGNVNK; ERELLGK; EREQQDLEFAK; FALGISAINEAVDSGDVGR; FFQVACDVPELQDK; FQPGETLTEILETPATNEQEAEHQR; FVHLLDQSDQDFQEELDLMK; GGYHY…	68	0.436897	0.460262; 0.41804; 0.454089; 0.362229; 0.412763; 0.455189; 0.506246; 0.444926; 0.4288; 0.436848; 0.426487; 0.439836; 0.408543; 0.462585; 0.394534; 0.359939; 0.424059; 0.410165; 0.461726; 0.423874; 0.436946; 0.386702; 0.454625; 0.428558; 0.476017; 0.415242; 0.4445; 0.465109; 0.442304; 0.42979; 0.459322; 0.456061; 0.43101; 0.455714; 0.366218; 0.453163; 0.443604; 0.404549; 0.446572; 0.457259; 0.4519…	56	0.637272	0.699201; 0.648432; 0.493318; 0.673275; 0.652967; 0.85896; 0.666425; 0.657539; 0.704864; 0.618055; 0.610533; 0.602078; 0.659477; 0.534688; 0.548795; 0.618849; 0.521486; 0.606503; 0.666359; 0.646648; 0.66104; 0.617736; 0.662773; 0.570327; 0.633091; 0.668956; 1.0024; 0.525047; 0.625817; 0.617896; 0.640127; 0.674435; 0.643986; 0.59544; 0.628638; 0.689682; 0.686662; 0.634418; 0.651986; 0.459342; 1.04…	67	0.761118	0.813563; 1.04277; 0.765216; 0.802984; 0.791658; 0.770651; 0.759891; 0.767707; 0.775585; 0.777452; 0.733651; 0.657188; 0.734076; 0.673478; 0.751711; 0.748585; 0.743809; 0.707929; 0.749221; 0.714078; 0.754883; 0.730004; 0.657084; 0.78363; 0.81386; 0.977685; 0.793392; 0.901152; 0.80157; 0.738176; 0.768709; 0.625469; 0.761823; 0.798381; 0.703949; 0.766212; 0.784857; 0.708572; 0.752749; 0.773017; 0.7…	0.259178
Iqgap1;Iqgap3;Iqgap2	87	LIFQMPQNK; LIFQVLDAVK; LIFSTITSK	1	0.447529	0.447529	3	0.766636	0.634543; 0.798439; 0.766636	3	0.8952	0.742208; 0.95556; 0.8952	0.325562
Iqgap2	3	QLLAPVVK	1	0.431363	0.431363	1	0.621034	0.621034	1	0.767121	0.767121	0.253148
Irgm1	2	DLSTSVLSEVR; LLELVYGIK; MLFLVAQDTK; VIGHDEDASAPTGVVR	4	0.536944	0.530384; 0.572869; 0.543504; 0.471917	2	0.772129	0.74003; 0.804229	2	0.794407	0.802428; 0.786385	0.352933
Irgq	4	AGIISTVEVLK; AGIKVTVAGLAGKDPVQCSR; AGIPVFAWK; ALGLAPGVLATR; NLRPGDSQNAAK	2	0.7521	0.776331; 0.727869	2	0.60464	0.705524; 0.503756	3	0.710449	0.801671; 0.710449; 0.588461	0.305541
Isoc2a	2	ILPESSILFLCDLQEK	1	0.273636	0.273636	1	0.52521	0.52521	1	0.704385	0.704385	0.187318
Itga11	9	AHLDEGGDQFTNR; AVLLSSGQEHCQR; DDSDNSIECVNEER; DVVEAASHIEQR; FGSCIASVQDLNQDSYNDVVVGAPLEDSHR; GINPETFLNEIK; ITVPIATR; ITVQVEPVCGVGVVPK; LGLSLATNPK; NHAAYLGYTVTSVVSSR; SLTIHQALR; SSSNTVESTSLYNK; STPTEEDLSHAPQR; SVKDVVEAASHIEQR; TAFGIEFAR; TAFHLAAAK; VIPHRESYLK; VMIVITDGESHDSPDLEK; VSVPFWNGCNEDEHCVPDLVLDAR; VTLSNVSER; VYVAGAPR; VYVEELVQR; WLVVGAPMETNGHQK	19	0.750536	0.761859; 0.797464; 0.744409; 0.803227; 0.728872; 0.313616; 0.78508; 0.761513; 0.745294; 0.798594; 0.669334; 0.715634; 0.80356; 0.776656; 0.718722; 0.726895; 0.802446; 0.750536; 0.676543	10	0.892463	1.02757; 1.03067; 1.03336; 0.733772; 0.7368; 0.966884; 0.818042; 0.70348; 0.976404; 0.44165	7	1.04963	1.0928; 1.08937; 0.657861; 1.04963; 0.843131; 1.07479; 0.870871	0.615034
Itga5	23	AGTSLWGGLR; AHGSSILACAPLYSWR; AHHAAGQAVR; APMDSHGLRPVLHYQSK; APNENGPYFLALR; DLDGNGYPDLIVGSFGVDK; EYQPFSLQCEAVYEALK; ILEYAPCR; LQVATAVQWTK; QATLTQTLLIQNGAR; QLVCDLGNPMK; QLVDAHKENSVSITEHLQVITTLR; SLQWFGATVR; TPDFFGSALR; TPDFFGSALRGGR; VTAPLEAEYSGLVR	11	0.625608	0.509371; 0.622997; 0.601149; 0.611515; 0.625608; 0.670847; 0.722892; 0.645503; 0.68259; 0.635249; 0.614212	11	0.768597	0.826112; 0.718575; 0.662504; 0.696024; 0.280051; 0.870862; 0.953886; 0.757753; 0.78704; 0.819282; 0.768597	14	0.812418	0.817126; 0.828831; 1.07714; 0.797053; 0.573146; 0.769042; 0.600709; 0.79886; 0.928868; 0.755925; 0.86825; 0.828129; 0.8765; 0.80771	0.372895
Itgb1	22	CDDLEALK; CNCQSHGIPASPK; DNTNEIYSGK; DNTNEIYSGKFCECDNFNCDR; EKLPQPVQVDPVTHCK; EKLQAANAEDIKSGK; FCECDNFNCDR; FQGPTCETCQTCLGVCAEHK; FQGPTCETCQTCLGVCAEHKECVQCR; FQGPVLLVR; GCQPSDIENPR; GCSFLPDPYQK; GEFFNELVGQQR; GICECGACK; IGFGSFVEK; KGCQPSDIENPR; KRDNTNEIYSGK; KREELSNVLAAMR; KREGELTVAQGR; LGGIVLPNDGQCHLENNVYTMSHYYDYPSIAHLVQK; LLVFSTDAGFHFAGDGK; LPDGVTINYK; LRPEDITQIQPQQLLLK; NVLSLTDR; NVLSLTDRGEFFN…	25	0.669662	0.677752; 0.608273; 0.66399; 0.630669; 0.606516; 0.669662; 0.640714; 0.594682; 0.67769; 0.681681; 0.69923; 0.825772; 0.67301; 0.589962; 0.670326; 0.612658; 0.629643; 0.674161; 0.664902; 0.680399; 0.683764; 0.736015; 0.673991; 0.585715; 0.618641	22	0.818797	0.816639; 0.760345; 0.694686; 0.877919; 0.807254; 0.842065; 0.75363; 0.570433; 0.821192; 0.820955; 0.824097; 0.832664; 0.384341; 0.743164; 0.797099; 0.799481; 0.871575; 0.866498; 0.834712; 0.875483; 0.909437; 0.361362	24	0.882803	0.870302; 0.891554; 0.855479; 0.944463; 0.851857; 0.966669; 0.492465; 0.907345; 0.919007; 0.885546; 0.726002; 0.727297; 0.989693; 0.407165; 0.880061; 0.865548; 0.902096; 0.855054; 0.937361; 0.903625; 1.00272; 0.978263; 0.64954; 0.81866	0.429637
Itgb5	32	CECQEGENQSGYQNLCR; DALHLLVFTTDDVPHIALDGK; EYFGNPR; LFPNCVPSFGFR; LGFGSFVDKDISPFSYTAPR; NGCEGEIESPASSTHVLR; NKGVLCSGHGECHCGECK; YQTNPCIGYK	8	0.409431	0.446134; 0.38488; 0.396733; 0.430307; 0.344834; 0.392791; 0.448468; 0.422129	2	0.698566	0.771238; 0.625895	2	0.562876	0.876278; 0.249474	0.23733
Itih2	8	TILETSFHQHR; TILLNTK; VQFELHYQEVK	NA	NA	NA	3	0.501405	0.943718; 0.501405; 0.432505	1	0.825524	0.825524	0.254516
Itm2b	3	IENVDNLGFFIYR; VKVYGPGVAK	1	0.831986	0.831986	NA	NA	NA	1	0.605365	0.605365	0.740479
Itpa	2	AASLVGKK; DFGWDPCFQPDGYEQTYAEMPK; GQTSGQIVMPR; GQVCLPVISAENWKPATK; IDLPEYQGEPDEISIQK; IVFVTGNAK; KLEEVIQILGDNFPCTLEAQK; LKPEGLHQLLAGFEDK	7	0.496229	0.525234; 0.438562; 0.529434; 0.412835; 0.496229; 0.430887; 0.517281	4	0.719804	0.72485; 0.545378; 0.717127; 0.72248	5	0.829293	0.856194; 0.862919; 0.829293; 0.769624; 0.6824	0.296559
Itpr1	8	AIAIPVDLDSQVNNLFLK	1	0.603033	0.603033	NA	NA	NA	1	0.863814	0.863814	0.423586
Itpr3;Itpr2;Itpr1	2	FLQLLCENHNR	1	0.611303	0.611303	1	0.823452	0.823452	NA	NA	NA	0.456645
Ivd	6	ACDEGHIIPK; AFNADFR; AQEIDQTNDFKNLR; ASGAVGLSYGAHSNLCVNQIVR; FLQENLAPK; GITAFIVEK; GSNTCELVFEDCKVPAANVLSQESK; TDLTAVPASR	7	0.31314	0.346273; 0.352499; 0.345849; 0.282938; 0.29006; 0.311091; 0.31314	6	0.609988	0.669415; 0.70009; 0.609497; 0.585211; 0.599967; 0.610479	7	0.763722	0.66637; 0.764419; 0.813725; 0.696363; 0.817046; 0.71208; 0.763722	0.226057
Jagn1	8	AAGTDGSDFQHR	1	0.569281	0.569281	NA	NA	NA	1	1.01925	1.01925	0.466361
Jund	2	VLSHVNSGCQLLPQHQVPAY	1	0.350982	0.350982	1	0.473092	0.473092	NA	NA	NA	0.178167
Kank2	2	ALLACEADVNIQDEDGSTALMCACEHGHK; ALTTSGGPENTLVFR; AQSLEPYGTGLK; ASQAGQTALMLAVSHGRVDVVR; DLGIPDGEAALVAK; EITGLLLAVPSCDISLTDR; EITKLNEELK; EQMAGALR; EQMAGALRK; GPGSWWTSTESLCSDASGDSR; HSAYSYCGR; LIPVLQVK; LLDYVVNIADSNGNTALHYSVSHANFPVVR; LSVLQEEK; QLLDSGVCHVDK; QLTVQLK; RKEDPADPEVNQR; RLEDQAAAPSSGGLGSLTPSAAGSTSSLAGVGLLPPTPR; SELCLDLPEAPDDPAALETR; SSGLSTPVAPSAGHLAHVR; SVGTWVR; VAVLETQLKK; VAYTTVLQEWLR; …	23	0.648024	0.687529; 0.660672; 0.646168; 0.724389; 0.648024; 0.602702; 0.645214; 0.634222; 0.782878; 0.671798; 0.654027; 0.664396; 0.71628; 0.690239; 0.596449; 0.496731; 0.539086; 0.603269; 0.645717; 0.652198; 0.704054; 0.517793; 0.551328	10	0.982029	0.991153; 0.952764; 0.937802; 1.04373; 0.972904; 1.00388; 0.813362; 1.00577; 1.02577; 0.89012	7	1.01256	0.713994; 0.987445; 1.01256; 1.03116; 1.01337; 1.08055; 0.923808	0.54471
Kank2;Kank1	27	ASQAGQTALMLAVSHGR	1	0.700231	0.700231	1	1.00895	1.00895	NA	NA	NA	0.673588
Kcmf1	2	DLDESSGVR; HEGVSCDACLK; HTTDHPMQCILTR; HTVDIEEK	3	0.656275	0.667465; 0.656275; 0.586024	1	0.419031	0.419031	NA	NA	NA	0.371294
Kdelc1	3	ISAPDEQFTR; SNSSEASSGDFLDLK	1	0.633054	0.633054	1	1.04612	1.04612	NA	NA	NA	0.617407
Kdelc2	2	DIILPTYDVTHSTLEAMR; GAVVHYTILNNHIYR; GAVVHYTILNNHIYRR; IEILHGSEHVAHSPYILK; LQLVLLSK; NLGDLLEK; SLAWGPGLQAAAVLPVR	7	0.445848	0.405466; 0.474326; 0.478501; 0.413497; 0.446566; 0.445848; 0.422166	5	0.821674	0.805321; 0.643842; 0.821674; 0.829756; 0.832544	2	0.930266	0.925852; 0.934679	0.336183
Kdm1a	7	IAEAEIENLSGAR	NA	NA	NA	1	0.673512	0.673512	1	0.840134	0.840134	0.290067
Khdrbs1	2	DDEENYLDLFSHK; ILGPQGNTIK; ILGPQGNTIKR; KDDEENYLDLFSHK; SCSKDPSGAHPSVR	5	0.645088	0.641204; 0.670836; 0.728394; 0.645088; 0.624201	3	0.906613	0.946151; 0.906613; 0.889617	5	0.99885	0.99885; 0.996469; 1.0471; 0.631625; 1.02398	0.546662
Khdrbs1;Khdrbs2	5	EHPYGRY	1	0.648024	0.648024	1	0.924631	0.924631	NA	NA	NA	0.554486
Khsrp	2	AINQQTGAFVEISR; DAFADAVQR; DQGGFGDRNEYGSR; GSPQQIDHAK; HSVGVVIGR; IGGDAATTVNNNTPDFGFGGQKR; IGRLVTR; IINDLLQSLR; IQFKQDDGTGPEK; LASQGDSIGSQLGPIHPPPR; MILIQDGSQNTNVDKPLR; QLEDGDQPDSK; QLEDTVTLR; SVSLTGAPESVQK	11	0.650447	0.706581; 0.683704; 0.63734; 0.716095; 0.733412; 0.647465; 0.707645; 0.534125; 0.638061; 0.650447; 0.620248	7	0.984851	0.964019; 0.9881; 1.04727; 0.984851; 0.819065; 1.01869; 0.792367	5	1.05406	1.06188; 1.05406; 0.718542; 1.06256; 1.03169	0.573396
Khsrp;Fubp3;Fubp1	14	IQNDAGVR	1	0.700679	0.700679	NA	NA	NA	1	1.05784	1.05784	0.635652
Kirrel	35	FSYTSQHSDYGQR	1	0.916736	0.916736	NA	NA	NA	1	1.06144	1.06144	1.25044
Klc1;Klc2	11	TLHNLVIQYASQGR	1	0.583576	0.583576	1	0.890545	0.890545	1	1.00854	1.00854	0.495849
Kpna2	2	AIGNIVTGTDEQTQK; GIPAPEEER; STNENANLPAAR	2	0.78794	0.948917; 0.626963	1	0.868872	0.868872	NA	NA	NA	0.734727
Kpna3	3	AENPGLENHR; AENSLSDGGPADSVEAAK	NA	NA	NA	1	0.887141	0.887141	1	0.604389	0.604389	0.299234
Kpna4	2	AVGNIVTGTDEQTQVVLNCDALSHFPALLTHPK; AVGPEITK; AVGPEITKTDLVPAFQNLMK; MAEDQAETIANLIEECGGLEK; NEVVVELRK; NVPVITGSK; QRNEVVVELR; SGILPILVHCLER; SGILPILVK	5	0.581852	0.544066; 0.581852; 0.658038; 0.568519; 0.632771	3	0.80391	0.80391; 0.593713; 0.831889	5	0.942256	0.942256; 1.02117; 0.88751; 0.640034; 1.04997	0.410367
Kpnb1	2	AAVENLPTFLVELSR; DTTAWTVGR; EHIKNPDWR; ESCLEAYTGIVQGLKGDQENVHPDVMLVQPR; ESTLEAIGYICQDIDPEQLQDK; HFIMQVVCEATQCPDTR; KEEPSNNVK; KVQHQDALQISDVVMASLLR; LAATNALLNSLEFTK; LQQVLQMESHIQSTSDR; LVEARPMIHELLTEGR; LVECGSLFK; MELITILEK; MELPDYR; NSLTSKDPDIK; NSLTSKDPDIKAQYQQR; SDFDMVDYLNELR; SNEILTAIIQGMR; SNEILTAIIQGMRK; SNEQIREINR; SSAYESLMEIVK; TLATWATK; TTLVIMER; TVSPDRLELEAAQK; TVSQESLTPGKLEINFEQLLR; VAA…	24	0.542337	0.526963; 0.791549; 0.476881; 0.483687; 0.569263; 0.498193; 0.537786; 0.548899; 0.463712; 0.808304; 0.483287; 0.549326; 0.54417; 0.563395; 0.555654; 0.539022; 0.561711; 0.560613; 0.506611; 0.666433; 0.54706; 0.516932; 0.532404; 0.540505	19	0.7353	0.781933; 0.672175; 0.702947; 0.7353; 0.758036; 0.762643; 0.730178; 0.668693; 0.701972; 0.772269; 0.73099; 0.767463; 0.744088; 0.696239; 0.56872; 0.82435; 0.744008; 0.732737; 0.768215	25	0.859072	0.36614; 0.898934; 0.768292; 0.951476; 0.857639; 0.853622; 0.745012; 0.97863; 0.867072; 0.735617; 0.831861; 0.857736; 0.875862; 0.881894; 0.893649; 0.839211; 0.882136; 0.859072; 0.983049; 0.688643; 0.924124; 0.820196; 0.858774; 0.912222; 0.906021	0.35337
Kptn	31	GEAAVAEGPCPLLEDSFTR; GEADILAALTK; VLGFRYQDLR	2	0.515167	0.488588; 0.541747	NA	NA	NA	1	1.10841	1.10841	0.419734
Kras;Nras	3	SYGIPFIETSAK	1	0.393079	0.393079	1	0.603282	0.603282	1	0.63239	0.63239	0.207705
L7rn6	7	SGEGSQHPFGAMNIVR	1	0.417694	0.417694	1	0.725249	0.725249	NA	NA	NA	0.298205
Lage3	8	MQTAHTGLSHTADGADGQTSR	1	0.692997	0.692997	1	1.01146	1.01146	NA	NA	NA	0.665703
Lamp1	3	ADINKAYR; ALQATVGNSYK; CNTEEHIFVSK; EIYTMDSTTDIK; EIYTMDSTTDIKADINK	3	0.623082	0.656652; 0.586982; 0.623082	3	0.876266	0.949668; 0.876266; 0.874548	3	0.971154	0.971154; 1.00246; 0.859976	0.511021
Lamp2	5	AFQINTFNLK; NPENFKVPLDVIFK; VPLDVIFK; YLDFIFAVK	4	0.675727	0.663515; 0.56837; 0.719652; 0.687939	4	0.9235	0.990111; 0.881586; 0.373496; 0.965414	3	1.01383	1.01383; 0.987295; 1.0323	0.50056
Lamtor1	4	IAAYAYSALSQIR; LAVLSSSLTHWK; TASNIIDVSAADSQGMEQHEYMDR; TDEQALLSSILAK	3	0.558986	0.589542; 0.558986; 0.52939	3	0.855487	0.837879; 0.855487; 0.872198	2	0.908005	0.938913; 0.877097	0.433455
Lamtor2	4	FILMDCMEGR; FILNLPTFSVR; FIMESGAK; FIMVPSGNMGVFDPTEIHNR; NGNQAFNEDSLK; VANLLLCMYAK	3	0.576056	0.59295; 0.576056; 0.570447	1	0.686377	0.686377	4	0.833714	0.986358; 0.827802; 0.814601; 0.839626	0.374474
Lamtor3	6	ELAPLFEELIK; VANDSAPEHALRPGFLSTFALATDQGSK	2	0.451226	0.500824; 0.401628	2	0.820356	0.70813; 0.932582	2	0.651658	0.874559; 0.428756	0.289517
Lamtor4	2	TSALTQGLER; TSAPEVKGDVKGPQMAVK; TSAPITCELLNK	NA	NA	NA	2	0.724543	0.684717; 0.764368	3	0.987162	1.00337; 0.987162; 0.812981	0.369101
Lamtor5	3	GTLSDEHAGVISVLAQQAAR	1	0.57387	0.57387	1	0.801548	0.801548	1	0.96013	0.96013	0.42995
Lancl2	3	SGNYPSSLSNETDR; SGPFAPVLSATSR	1	0.500275	0.500275	1	0.633267	0.633267	1	0.631654	0.631654	0.237204
[truncated: 1,378 more rows]

## Sheet: Mouse (Rep 2)
Gene name	Peptides	Peptide sequences	#Peptides 2d	Peptide fractions labeled 2d	Median fraction labeled 2d	#Peptides 2d	Peptide fractions labeled 2d	Median fraction labeled 2d	#Peptides 2d	Peptide fractions labeled 2d	Median fraction labeled 2d	kdeg
[truncated: 3,401 more rows]

[truncated: 11 more sheets: Rat, Hamster, Guinea Pig, Blind Mole Rat, Chinchilla, Beaver, Naked Mole Rat, Rat , Hamster , Guinea Pig , Naked Mole Rat ]
