# Supplementary material for: Cross-species Comparison of Proteome Turnover Kinetics
Source: Mol Cell Proteomics. 2018 Jan 10;17(4):580–91. doi: 10.1074/mcp.RA117.000574 (PMC5880112; doi:10.1074/mcp.RA117.000574)
Supplement: Supplemental Data [file supp_RA117.000574_134905_0_supp_43357_p2b5lv.zip › Supplementary Tables S1,3-7/Table S6 - Conserved proteins.xlsx]

## Sheet: Description and Legend
Description
Proteins with 100% amino acid sequence conservation among indicated species

## Sheet: Fully conserved proteins
mouse & rat		mouse & hamster		mouse & guinea pig		rat & hamster		rat & guinea pig		guinea pig and hamster		mouse & rat & hamster & guinea pig
P63085	Mapk1	P63085	Mapk1	P61329	Fgf12	P63085	Mapk1	P61329	Fgf12	P61329	Fgf12	P61329	Fgf12
Q76MZ3	Ppp2r1a	Q76MZ3	Ppp2r1a	P62878	Rbx1	Q76MZ3	Ppp2r1a	P62878	Rbx1	P62878	Rbx1	P62878	Rbx1
O35445	Rnf5	P61329	Fgf12	Q7TQI3	Otub1	P61329	Fgf12	Q7TQI3	Otub1	Q62159	Rhoc	P62322	Lsm5
Q9Z266	Snapin	P62878	Rbx1	Q8C0D7	Ing4	P62878	Rbx1	P62911	Rpl32	P62322	Lsm5	Q8BWY3	Etf1
P62071	Rras2	Q8QZY9	Sf3b4	Q62159	Rhoc	Q8QZY9	Sf3b4	P62322	Lsm5	P68037	Ube2l3	P62281	Rps11
P70377	Fgf13	Q62159	Rhoc	P62911	Rpl32	P62746	Rhob	Q6NZB0	Dnajc8	Q8BWY3	Etf1	P60229	Eif3e
P61329	Fgf12	P62746	Rhob	P62322	Lsm5	P67778	Phb	Q9CQW0	Emc6	P62281	Rps11	O35089	Cnih2
P62878	Rbx1	P67778	Phb	Q6NZB0	Dnajc8	O88952	Lin7c	P63242	Eif5a	P97470	Ppp4c	P56390	Cks2
P61793	Lpar1	O88952	Lin7c	P68037	Ube2l3	P62322	Lsm5	Q8BWY3	Etf1	P60229	Eif3e	P83870	Phf5a
Q7TQI3	Otub1	P62322	Lsm5	Q9CQW0	Emc6	P63321	Rala	P62311	Lsm3	O35089	Cnih2	Q6ZWZ2	Ube2r2
Q9D7M8	Polr2d	P63321	Rala	P63242	Eif5a	Q8BWY3	Etf1	P61957	Sumo2	P56390	Cks2	Q9D115	Znf706
Q8QZY9	Sf3b4	P68037	Ube2l3	Q8BWY3	Etf1	Q9D9G3	Chic2	P62141	Ppp1cb	P83870	Phf5a	P68433	Hist1h3a
O54984	Asna1	Q61979	Nnat	P62311	Lsm3	P62281	Rps11	P63087	Ppp1cc	P59708	Sf3b6	P84228	Hist1h3b
Q9QUI0	Rhoa	Q8BK08	Tmem11	P61957	Sumo2	Q6ZWY8	Tmsb10	P62281	Rps11	Q6ZWZ2	Ube2r2	P84244	H3f3a
P62746	Rhob	Q8BWY3	Etf1	P62141	Ppp1cb	P62204	Calm1	Q60972	Rbbp4	Q9D115	Znf706	P61965	Wdr5
E9Q6C8	Xkr6	Q9D9G3	Chic2	P63087	Ppp1cc	P60904	Dnajc5	P60229	Eif3e	P68433	Hist1h3a	P62908	Rps3
P67778	Phb	P62281	Rps11	P62281	Rps11	Q9CXU0	Med10	O35089	Cnih2	P84228	Hist1h3b	Q80ZM7	Gtf2a2
P70378	Fgf11	Q6ZWY8	Tmsb10	Q60972	Rbbp4	Q9JMG1	Edf1	Q9D1K2	Atp6v1f	P84244	H3f3a	P68033	Actc1
O88952	Lin7c	P62204	Calm1	P61222	Abce1	P62627	Dynlrb1	P56390	Cks2	P61965	Wdr5	P62774	Mtpn
P62911	Rpl32	P60904	Dnajc5	P62334	Psmc6	P62843	Rps15	P83870	Phf5a	Q8BHS3	Rbm22	P63168	Dynll1
P62322	Lsm5	P97470	Ppp4c	P97470	Ppp4c	P60229	Eif3e	P62196	Psmc5	P62908	Rps3	P62737	Acta2
P63321	Rala	Q9CXU0	Med10	P60229	Eif3e	Q9D883	U2af1	P63271	Supt4h1a	Q80ZM7	Gtf2a2	P60710	Actb
Q9D0R8	Lsm12	Q03958	Pfdn6	O35089	Cnih2	Q8BGJ9	U2af1l4	P61087	Ube2k	P68033	Actc1	P62858	Rps28
Q6TEK5	Vkorc1l1	Q9JMG1	Edf1	Q9D1K2	Atp6v1f	O35089	Cnih2	P60894	Gpr85	P62774	Mtpn	P61215	Ca10
Q9D2X5	Mau2	P62627	Dynlrb1	P56390	Cks2	Q3THW5	H2afv	P62900	Rpl31	P63168	Dynll1	P60898	Polr2i
P62827	Ran	P62843	Rps15	P83870	Phf5a	Q923G2	Polr2h	Q6ZWZ2	Ube2r2	P62737	Acta2	P61327	Magoh
Q3TFQ1	Spryd7	Q9ESL8	Fgf16	P62196	Psmc5	Q8R207	Sptssa	Q9D115	Znf706	P60710	Actb	Q78XF5	Ostc
Q6NZB0	Dnajc8	P60229	Eif3e	P63271	Supt4h1a	Q99KI3	Emc3	P68433	Hist1h3a	Q8C784	StringDrop["NA"	P61971	Nutf2
P63154	Crnkl1	Q9D883	U2af1	P59708	Sf3b6	Q91VR8	Brk1	P84228	Hist1h3b	P62858	Rps28	P61372	Isl1
Q9CZY3	Ube2v1	Q8BGJ9	U2af1l4	P61087	Ube2k	P60605	Ube2g2	P84244	H3f3a	P61215	Ca10	P84075	Hpca
Q9JHX2	Sp5	Q6ZWS4	Cnih3	P60894	Gpr85	P56390	Cks2	O54904	B3galt1	P60898	Polr2i	Q91X97	Ncald
Q9D198	Syf2	O35089	Cnih2	P62900	Rpl31	P61620	Sec61a1	P61965	Wdr5	P61327	Magoh	P84078	Arf1
Q9CQW0	Emc6	Q3THW5	H2afv	P62264	Rps14	O70194	Eif3d	P62908	Rps3	Q78XF5	Ostc	P61205	Arf3
Q64327	Mea1	Q923G2	Polr2h	Q6ZWZ2	Ube2r2	P83870	Phf5a	Q80ZM7	Gtf2a2	Q9CR11	Yeats4	P60003	Elof1
Q9DBJ1	Pgam1	Q8R207	Sptssa	Q9D115	Znf706	P61514	Rpl37a	P68033	Actc1	Q9Z2U1	Psma5	P62492	Rab11a
P25444	Rps2	Q62447	Ccnc	P68433	Hist1h3a	P55258	Rab8a	P62774	Mtpn	Q8BQN5	Fam78b	P84104	Srsf3
P63242	Eif5a	Q99KI3	Emc3	P84228	Hist1h3b	Q6ZWY6	Ube2d2b	P63168	Dynll1	P61971	Nutf2	O70299	Mab21l1
Q8BWY3	Etf1	Q91VR8	Brk1	P84244	H3f3a	P62838	Ube2d2	P62737	Acta2	P61372	Isl1	Q8BPP1	Mab21l2
P62311	Lsm3	P60605	Ube2g2	O54904	B3galt1	P61079	Ube2d3	P60710	Actb	P84075	Hpca	P61264	Stx1b
P61216	Taf13	P56390	Cks2	Q91V41	Rab14	P61080	Ube2d1	Q9DB34	Chmp2a	Q91X97	Ncald	P61588	Rnd3
P70349	Hint1	P61620	Sec61a1	P61965	Wdr5	Q9DCF9	Ssr3	Q80YQ8	Rmnd5a	P84078	Arf1	Q8R3R8	Gabarapl1
Q8BGY2	Eif5a2	O70194	Eif3d	Q8BHS3	Rbm22	P54130	Fgf9	O35593	Psmd14	P61205	Arf3	P63216	Gng3
P61957	Sumo2	P83870	Phf5a	P62908	Rps3	Q91WE9	Fam19a5	P62858	Rps28	P60003	Elof1	P60521	Gabarapl2
Q68FG0	Zc4h2	P61514	Rpl37a	Q80ZM7	Gtf2a2	P67984	Rpl22	O55144	Tlx3	P62492	Rab11a	Q9CQH7	Btf3l4
Q9D9G3	Chic2	P55821	Stmn2	P68033	Actc1	Q6ZWZ2	Ube2r2	P63260	Actg1	P84104	Srsf3	Q3KNM2	2017-03-05
P62141	Ppp1cb	P55258	Rab8a	P62774	Mtpn	Q6PHN9	Rab35	P61215	Ca10	O70299	Mab21l1	Q6ZWY9	Hist1h2bc
P63087	Ppp1cc	Q6ZWY6	Ube2d2b	P63168	Dynll1	P62702	Rps4x	Q9DC28	Csnk1d	Q8BPP1	Mab21l2	Q80X95	Rraga
P63082	Atp6v0c	P62838	Ube2d2	P62737	Acta2	Q9D115	Znf706	P60898	Polr2i	P62876	Polr2l	Q91VR7	Map1lc3a
P62281	Rps11	P61079	Ube2d3	P60335	Pcbp1	P68433	Hist1h3a	P61327	Magoh	Q9DCR2	Ap3s1	Q6ZWN5	Rps9
Q60972	Rbbp4	P61080	Ube2d1	P60710	Actb	P84228	Hist1h3b	P61164	Actr1a	P61264	Stx1b	P60603	Romo1
Q6ZWY8	Tmsb10	P59708	Sf3b6	Q8C784	StringDrop["NA"	P84244	H3f3a	Q78XF5	Ostc	P61588	Rnd3	P62984	Uba52
P47754	Capza2	P43135	Nr2f2	Q9DB34	Chmp2a	P62696	Crybb2	P62488	Polr2g	Q8R3R8	Gabarapl1	P60766	Cdc42
O35343	Kpna4	Q9CQD1	Rab5a	Q80YQ8	Rmnd5a	Q9Z0S7	Cldn9	Q8K1D8	Enho	P63216	Gng3	P99024	Tubb5
P68404	Prkcb	Q9DCF9	Ssr3	O35593	Psmd14	P62915	Gtf2b	Q9CZM2	Rpl15	P60521	Gabarapl2	P61226	Rap2b
P62204	Calm1	P60762	Morf4l1	P61161	Actr2	P61965	Wdr5	P61971	Nutf2	Q9Z0H3	Smarcb1	Q8BU31	Rap2c
P60904	Dnajc5	P54130	Fgf9	P62858	Rps28	Q9WTM5	Ruvbl2	P61372	Isl1	Q9CQH7	Btf3l4	Q8R3T5	Stxbp6
Q62084	Ppp1r14b	Q91WE9	Fam19a5	O55144	Tlx3	P62908	Rps3	P68510	Ywhah	Q64525	Hist2h2bb	P60897	Shfm1
Q9WTZ1	Rnf7	P67984	Rpl22	P63260	Actg1	Q9CQD8	Atp6v0e1	P62761	Vsnl1	Q3KNM2	2017-03-05	P62806	Hist1h4a
P60879	Snap25	Q6ZWZ2	Ube2r2	P61215	Ca10	Q80ZM7	Gtf2a2	P84075	Hpca	Q6ZWY9	Hist1h2bc	P62956	Cacng7
P63323	Rps12	Q6PHN9	Rab35	Q9DC28	Csnk1d	Q8BNI4	Derl2	Q91X97	Ncald	Q80X95	Rraga	P62320	Snrpd3
P61148	Fgf1	P62702	Rps4x	P60898	Polr2i	P68033	Actc1	P62331	Arf6	Q91VR7	Map1lc3a	P62309	Snrpg
Q9CXU0	Med10	Q9D115	Znf706	P61327	Magoh	P68134	Acta1	P84078	Arf1	Q6ZWN5	Rps9	P62830	Rpl23
P62077	Timm8b	P68433	Hist1h3a	P61164	Actr1a	P62774	Mtpn	P61205	Arf3	P60603	Romo1	P61963	Dcaf7
D3Z4Z0	Tada2b	P84228	Hist1h3b	Q78XF5	Ostc	P63168	Dynll1	P60003	Elof1	P60764	Rac3	P62313	Lsm6
Q9Z1N5	Ddx39b	P84244	H3f3a	Q9CR11	Yeats4	P62737	Acta2	P62918	Rpl8	P62984	Uba52	Q923S9	Rab30
O35344	Kpna3	Q9JJG6	Tmem47	Q9Z2U1	Psma5	P63268	Actg2	P62492	Rab11a	P60766	Cdc42	Q9CXU9	Eif1b
Q99PT1	Arhgdia	P62696	Crybb2	P62488	Polr2g	P60761	Nrgn	P84104	Srsf3	P99024	Tubb5	Q921L3	Tmco1
P49722	Psma2	Q01853	Vcp	Q8K1D8	Enho	P60710	Actb	Q9JKY0	Rqcd1	P68372	Tubb4b	P63147	Ube2b
Q9JMG1	Edf1	Q62158	Trim27	Q9CZM2	Rpl15	P19123	Tnnc1	O70299	Mab21l1	Q99JI6	Rap1b	Q9CQF3	Nudt21
P63046	Sult4a1	P61290	Psme3	Q8BQN5	Fam78b	P62259	Ywhae	Q8BPP1	Mab21l2	P61226	Rap2b	P62889	Rpl30
Q91ZR1	Rab4b	P63213	Gng2	P61971	Nutf2	Q921W0	Chmp1a	P61264	Stx1b	Q8BU31	Rap2c	Q9Z1W5	Serp1
P62627	Dynlrb1	P54227	Stmn1	P61372	Isl1	P63330	Ppp2ca	P61588	Rnd3	Q8R3T5	Stxbp6	O08547	Sec22b
P62843	Rps15	Q9Z0S7	Cldn9	P68510	Ywhah	P84086	Cplx2	Q8R3R8	Gabarapl1	P60897	Shfm1	P83882	Rpl36a
Q8CHK4	Kat5	P62915	Gtf2b	P62761	Vsnl1	P62073	Timm10	P63216	Gng3	P62806	Hist1h4a	P62245	Rps15a
P60229	Eif3e	P61965	Wdr5	P84075	Hpca	P60060	Sec61g	Q9CPX9	Anapc11	P62956	Cacng7
Q9D883	U2af1	Q02248	Ctnnb1	Q91X97	Ncald	Q9Z1K5	Arih1	P60521	Gabarapl2	Q3UKJ7	Smu1
Q8BGJ9	U2af1l4	Q8BHS3	Rbm22	P62331	Arf6	P62858	Rps28	Q9CQH7	Btf3l4	P62320	Snrpd3
Q80WM3	Cplx4	Q9WTM5	Ruvbl2	P84078	Arf1	Q14AM7	StringDrop["NA"	Q3KNM2	2017-03-05	P62309	Snrpg
P60867	Rps20	P62908	Rps3	P61205	Arf3	Q9JMF3	Gng13	Q6ZWY9	Hist1h2bc	P62830	Rpl23
Q8R1B5	Cplx3	Q9CQD8	Atp6v0e1	Q9D5L7	Spsb1	P63040	Cplx1	Q6ZWX6	Eif2s1	P61963	Dcaf7
O35089	Cnih2	Q80ZM7	Gtf2a2	P60003	Elof1	P61215	Ca10	Q80X95	Rraga	P62313	Lsm6
P63030	Mpc1	Q8BNI4	Derl2	P62918	Rpl8	P61014	Pln	Q91VR7	Map1lc3a	Q923S9	Rab30
Q99PM9	Uck2	P68033	Actc1	P62492	Rab11a	P60898	Polr2i	Q6ZWN5	Rps9	Q9CXU9	Eif1b
A2AAX3	Klhl15	P68134	Acta1	P84104	Srsf3	P61327	Magoh	P60603	Romo1	Q921L3	Tmco1
Q9D1X9	Tmem50b	P62774	Mtpn	Q9JKY0	Rqcd1	Q8R5C5	Actr1b	P62984	Uba52	P63147	Ube2b
Q3THW5	H2afv	P63168	Dynll1	O70299	Mab21l1	Q78XF5	Ostc	P60766	Cdc42	Q9CQF3	Nudt21
P0C0S6	H2afz	P62737	Acta2	Q8BPP1	Mab21l2	Q91X86	Tmem98	Q9CWF2	Tubb2b	P83877	Txnl4a
Q8VCY8	Plppr2	P63268	Actg2	P62876	Polr2l	Q04744	Emx2	P99024	Tubb5	Q9WV95	Phlda3
Q923G2	Polr2h	P60761	Nrgn	Q9DCR2	Ap3s1	P62082	Rps7	P61226	Rap2b	P61021	Rab5b
P63318	Prkcg	P60710	Actb	P61264	Stx1b	P61971	Nutf2	Q8BU31	Rap2c	P61600	Naa20
Q8R207	Sptssa	P19123	Tnnc1	P61588	Rnd3	P61372	Isl1	P61294	Rab6b	P62889	Rpl30
Q99KI3	Emc3	P62259	Ywhae	P61255	Rpl26	P62274	Rps29	Q8R3T5	Stxbp6	Q9Z1W5	Serp1
Q91VR8	Brk1	Q921W0	Chmp1a	Q8R3R8	Gabarapl1	P62242	Rps8	P61202	Cops2	Q65Z95	Ypel2
Q78S06	Sys1	O08967	Cyth3	P63216	Gng3	P84075	Hpca	Q9D0M5	Dynll2	O08547	Sec22b
Q9D1K2	Atp6v1f	P63330	Ppp2ca	Q9CPX9	Anapc11	Q91X97	Ncald	P60897	Shfm1	P83882	Rpl36a
Q99JY9	Actr3	P41778	Pbx1	P60521	Gabarapl2	P61750	Arf4	P62874	Gnb1	P62245	Rps15a
Q8VED9	Lgalsl	P84086	Cplx2	Q9Z0H3	Smarcb1	P84084	Arf5	P63280	Ube2i
P60605	Ube2g2	Q8C784	StringDrop["NA"	Q9CQH7	Btf3l4	P84078	Arf1	P62806	Hist1h4a
Q99PV0	Prpf8	P62073	Timm10	Q3UJ81	Cnep1r1	P61205	Arf3	Q6GSS7	Hist2h2aa1
P62962	Pfn1	P60060	Sec61g	Q64525	Hist2h2bb	Q8BSL7	Arf2	O55142	Rpl35a
Q9DBW3	Natd1	Q9Z1K5	Arih1	Q3KNM2	2017-03-05	P62700	Ypel5	P62956	Cacng7
Q8R527	Rhoq	P62858	Rps28	Q6ZWY9	Hist1h2bc	P62301	Rps13	P62320	Snrpd3
P56390	Cks2	Q14AM7	StringDrop["NA"	Q6ZWX6	Eif2s1	P60003	Elof1	P62309	Snrpg
Q9Z2W1	Stk25	Q9JMF3	Gng13	Q80X95	Rraga	P61022	Chp1	P62830	Rpl23
Q9EQS3	Mycbp	P63040	Cplx1	P97315	Csrp1	P62492	Rab11a	P61963	Dcaf7
P61620	Sec61a1	P61215	Ca10	Q91VR7	Map1lc3a	P84104	Srsf3	P62313	Lsm6
O70194	Eif3d	P61014	Pln	Q6ZWN5	Rps9	O70299	Mab21l1	Q923S9	Rab30
P83870	Phf5a	P61166	Tmem258	P60603	Romo1	Q8BPP1	Mab21l2	P62821	Rab1A
Q6ZWV7	Rpl35	P60898	Polr2i	P60764	Rac3	Q8VEH3	Arl8a	Q9CXU9	Eif1b
Q99J95	Cdk9	Q0VBF8	StringDrop["NA"	P62984	Uba52	Q9EPV8	Ubl5	Q921L3	Tmco1
P61514	Rpl37a	P97466	Nog	P60766	Cdc42	P61082	Ube2m	P63147	Ube2b
P61028	Rab8b	P61327	Magoh	Q9CWF2	Tubb2b	P62743	Ap2s1	Q9CQF3	Nudt21
P55258	Rab8a	Q9D8Y7	Tnfaip8l2	P99024	Tubb5	Q99LX8	Ost4	Q9D7M1	Gid8
P63300	Sepw1	Q8R5C5	Actr1b	P68372	Tubb4b	P61264	Stx1b	Q6ZWM4	Lsm8
P62196	Psmc5	Q78XF5	Ostc	Q99JI6	Rap1b	P61588	Rnd3	P62889	Rpl30
P63271	Supt4h1a	Q91X86	Tmem98	P61226	Rap2b	Q8R3R8	Gabarapl1	Q9Z1W5	Serp1
Q6ZWY6	Ube2d2b	Q61701	Elavl4	Q8BU31	Rap2c	P63216	Gng3	O08547	Sec22b
P62838	Ube2d2	Q8R574	Prpsap2	Q8VE70	Pdcd10	P60122	Ruvbl1	P63005	Pafah1b1
P61079	Ube2d3	Q8BTU1	Cfap20	P61294	Rab6b	Q3U898	Myeov2	P83882	Rpl36a
P61080	Ube2d1	Q9CR11	Yeats4	Q8R3T5	Stxbp6	Q8BP67	Rpl24	P62245	Rps15a
Q8C181	Mbnl2	Q9Z2U1	Psma5	Q9CQ48	Nudcd2	P60521	Gabarapl2
P62814	Atp6v1b2	Q04744	Emx2	P61202	Cops2	Q9CQW2	Arl8b
Q3U9F6	Rnf166	P62082	Rps7	Q9D0M5	Dynll2	P29595	Nedd8
Q2VPQ9	Meaf6	Q9JJ57	Kcnip1	P60897	Shfm1	P46684	Zic1
P61087	Ube2k	Q9CQ22	Lamtor1	P62874	Gnb1	P63325	Rps10
Q6PI62	Gpr173	Q8BQN5	Fam78b	P63280	Ube2i	Q5U4E0	Lhfpl4
P60894	Gpr85	P61971	Nutf2	P62806	Hist1h4a	Q62425	Ndufa4
P62900	Rpl31	P61372	Isl1	Q6GSS7	Hist2h2aa1	P63002	Aes
P52801	Efna2	Q9CQC8	Spg21	O55142	Rpl35a	Q9Z2X1	Hnrnpf
O08599	Stxbp1	Q9CU62	Smc1a	P62956	Cacng7	P97875	Jdp2
P62751	Rpl23a	P62274	Rps29	Q3UKJ7	Smu1	Q3TP92	Ctdnep1
Q9DCF9	Ssr3	P62242	Rps8	P62320	Snrpd3	P62849	Rps24
Q9CQR6	Ppp6c	Q9D035	Nkain1	P62309	Snrpg	Q9CQM2	Kdelr2
P54130	Fgf9	Q8BGZ1	Hpcal4	P62830	Rpl23	Q7M759	Abhd17b
Q9D7S7	Rpl22l1	P84075	Hpca	P61963	Dcaf7	Q9DAM7	Tmem263
Q8K273	Mmgt1	Q91X97	Ncald	P62313	Lsm6	Q9CQH7	Btf3l4
Q91WE9	Fam19a5	P61750	Arf4	Q923S9	Rab30	O70274	Ptp4a2
P67984	Rpl22	P84084	Arf5	P62821	Rab1A	Q9D8Z2	Triap1
Q9CXW4	Rpl11	P84078	Arf1	Q9CXU9	Eif1b	Q6PHZ8	Kcnip4
Q9DCH6	Zfand6	P61205	Arf3	Q921L3	Tmco1	Q8C552	Fam78a
Q6ZWZ2	Ube2r2	Q8BSL7	Arf2	Q6ZWX0	Wdr83os	Q8CGP0	Hist3h2bb
Q6PHN9	Rab35	P62700	Ypel5	P63147	Ube2b	Q3KNM2	2017-03-05
P62702	Rps4x	P62301	Rps13	Q9CQF3	Nudt21	Q6ZWY9	Hist1h2bc
Q9D115	Znf706	P60003	Elof1	Q9D7M1	Gid8	Q9D2U9	Hist3h2ba
Q9D658	Ptp4a3	P63276	Rps17	P83877	Txnl4a	Q5PR73	Diras2
Q63739	Ptp4a1	P61022	Chp1	Q9WV95	Phlda3	Q9WUQ7	Dexi
Q8CFI2	Cdc34	P62492	Rab11a	Q6ZWM4	Lsm8	P63254	Crip1
P68433	Hist1h3a	G5E8G3	Opcml	P61021	Rab5b	Q3UHX2	Pdap1
P84228	Hist1h3b	Q8CD94	Lin52	P61600	Naa20	Q8BMJ3	Eif1ax
P84244	H3f3a	Q8BP31	Rnf122	P62889	Rpl30	Q60872	Eif1a
Q8BFQ2	TMEM229B	P84104	Srsf3	Q9Z1W5	Serp1	Q6ZWU9	Rps27
O35127	Grcc10	D3Z4I3	Rbm24	Q65Z95	Ypel2	Q6ZWY3	Rps27l
P63011	Rab3a	O70299	Mab21l1	O08547	Sec22b	P62965	Crabp1
P60824	Cirbp	Q8BPP1	Mab21l2	P63005	Pafah1b1	Q80X95	Rraga
P62696	Crybb2	Q8VEH3	Arl8a	P83882	Rpl36a	Q65Z93	Ypel4
Q8VEE0	Rpe	Q9EPV8	Ubl5	P62245	Rps15a	Q91VR7	Map1lc3a
Q9ERE8	Mesdc1	P62876	Polr2l			P14131	Rps16
P45591	Cfl2	Q9DCR2	Ap3s1			Q6ZWN5	Rps9
Q9CQD0	Rpl39l	P61082	Ube2m			P60603	Romo1
O54904	B3galt1	P62743	Ap2s1			P63001	Rac1
Q8BJF9	Chmp2b	Q99LX8	Ost4			P62984	Uba52
Q8K3C0	Rnasek	P61264	Stx1b			Q9R0Q7	Ptges3
Q99MU1	Tpra1	P61588	Rnd3			P84096	Rhog
Q2MHE5	Dok6	Q8R3R8	Gabarapl1			P60766	Cdc42
Q8R023	Pcgf1	P63216	Gng3			P68368	Tuba4a
Q5XKN4	Jagn1	P60122	Ruvbl1			Q9ERD7	Tubb3
Q9DB70	Fundc1	Q8R2W9	Pank3			Q7TMM9	Tubb2a
Q9Z0S7	Cldn9	Q8BFQ4	Wdr82			P99024	Tubb5
P62915	Gtf2b	Q3U898	Myeov2			Q9D6F9	Tubb4a
P62515	Pou3f4	Q61142	Spin1			P62835	Rap1a
Q3UEB3	Puf60	Q8BP67	Rpl24			P61226	Rap2b
P31648	Slc6a1	P60521	Gabarapl2			Q8BU31	Rap2c
P61965	Wdr5	Q9CQW2	Arl8b			Q3TQI7	StringDrop["NA"
P11798	Camk2a	Q3UTD9	Smim15			P48744	Ndp
Q9WTM5	Ruvbl2	O35900	Lsm2			Q8R3T5	Stxbp6
P63073	Eif4e	O08543	Efna5			P61804	Dad1
Q8C1B7	2017-09-11	P29595	Nedd8			P63044	Vamp2
Q8BI36	Jkamp	Q8JZS0	Lin7a			Q78WH7	Camk2n2
Q6PER3	Mapre3	P46684	Zic1			P60897	Shfm1
Q4VC33	Maea	O88992	C1ql1			P62880	Gnb2
P62908	Rps3	P63325	Rps10			P63328	Ppp3ca
Q9CQD8	Atp6v0e1	Q5U4E0	Lhfpl4			P63054	Pcp4
Q80ZM7	Gtf2a2	Q62425	Ndufa4			Q8BPB0	Mob1b
Q8BNI4	Derl2	Q9CY34	Ube2f			Q6PDM2	Srsf1
Q673U1	Hs3st2	Q63955	Pou4f3			Q9CQ49	Ncbp2
P68033	Actc1	P63002	Aes			Q99MR0	Actl6b
P68134	Acta1	Q9Z2X1	Hnrnpf			P62080	Tspan5
P62774	Mtpn	P70333	Hnrnph2			P62806	Hist1h4a
P63168	Dynll1	Q9Z0H3	Smarcb1			Q8BFU2	Hist3h2a
P62737	Acta2	P97875	Jdp2			Q8R1M2	H2afj
P63268	Actg2	Q3TP92	Ctdnep1			P62956	Cacng7
P62816	Hrk	P62849	Rps24			P61025	Cks1b
P09450	Junb	Q3THS6	Mat2a			P62320	Snrpd3
P62340	Tbpl1	Q9CQM2	Kdelr2			P62309	Snrpg
P58774	Tpm2	Q7M759	Abhd17b			Q04892	Sox14
P58771	Tpm1	Q8BGZ2	Fam168a			P62830	Rpl23
D3Z4R4	Nkx6-2	Q9DAM7	Tmem263			P61963	Dcaf7
P60761	Nrgn	Q9CQH7	Btf3l4			P62317	Snrpd2
P60710	Actb	Q9JJN6	Ctnnbip1			P62313	Lsm6
Q80UW8	Polr2e	O70274	Ptp4a2			Q61039	Hand2
O55222	Ilk	Q9D8Z2	Triap1			Q923S9	Rab30
P19123	Tnnc1	Q6PHZ8	Kcnip4			Q62231	Six1
P62715	Ppp2cb	Q8C552	Fam78a			P70372	Elavl1
O35317	Pbx3	Q64525	Hist2h2bb			Q91ZA8	Nrarp
P62259	Ywhae	Q8CGP0	Hist3h2bb			Q9Z2M6	Ubl3
Q921W0	Chmp1a	Q3KNM2	2017-03-05			Q9WTX6	Cul1
P63330	Ppp2ca	Q6ZWY9	Hist1h2bc			P67871	Csnk2b
Q925E8	Sptssb	Q9D2U9	Hist3h2ba			P09025	Hoxc8
P84086	Cplx2	Q5PR73	Diras2			P09023	Hoxb6
Q9ERR1	Ndel1	Q9WUQ7	Dexi			Q9CXU9	Eif1b
P83940	Tceb1	P63254	Crip1			Q921L3	Tmco1
Q8BXZ0	Ctxn3	Q3UHX2	Pdap1			P63147	Ube2b
Q91Z31	Ptbp2	Q8BMJ3	Eif1ax			P70662	Ldb1
P63101	Ywhaz	Q60872	Eif1a			Q9CQF3	Nudt21
Q9DB34	Chmp2a	Q6PGH1	Bud31			P28229	Gjc1
Q64705	Usf2	Q6ZWU9	Rps27			Q62093	Srsf2
Q9CZG9	Pdzd11	P18654	Rps6ka3			Q9CPY4	Cdk2ap2
P47945	Mt4	Q6ZWY3	Rps27l			O35207	Cdk2ap1
P62073	Timm10	P62965	Crabp1			Q9CQG3	Zmynd19
Q99LQ4	Svbp	Q80X95	Rraga			Q8K221	Arfip2
Q80YQ8	Rmnd5a	Q08024	Cbfb			Q923D4	Sf3b5
P60060	Sec61g	Q65Z93	Ypel4			Q9D0T1	Snu13
O35593	Psmd14	Q91VR7	Map1lc3a			P62254	Ube2g1
Q9Z1K5	Arih1	P14131	Rps16			Q61411	Hras
P62075	Timm13	Q6ZWN5	Rps9			Q80ZQ5	Jazf1
P62509	Esrrg	P60603	Romo1			Q9D823	Rpl37
Q91ZD4	Vangl2	Q61012	Gngt1			P63139	Nfyb
P62858	Rps28	P60764	Rac3			Q9JJ94	Ssna1
P62869	Tceb2	P63001	Rac1			P63013	Prrx1
P70689	Gjb6	O88685	Psmc3			P63163	Snrpn
D3Z3N4	Hnrnph3	P62984	Uba52			P62889	Rpl30
P61924	Copz1	A0A0A6YW67	Gm8797			Q9Z1W5	Serp1
O55144	Tlx3	P49615	Cdk5			P61982	Ywhag
Q9CQA1	Trappc5	Q9R0Q7	Ptges3			P63006	Lhx1
Q9QX11	Cyth1	P84096	Rhog			Q9D173	Tomm7
Q6NXN1	Szrd1	P60766	Cdc42			O08547	Sec22b
P63260	Actg1	P86050	Tmem170b			Q80XA0	Tmem121
P54775	Psmc4	P68368	Tuba4a			P83882	Rpl36a
Q14AM7	StringDrop["NA"	Q9ERD7	Tubb3			P61237	Ypel3
Q6NTA4	Rragb	Q7TMM9	Tubb2a			P62245	Rps15a
Q9JMF3	Gng13	P99024	Tubb5			P62951	Blcap
Q08376	Zbtb14	P68372	Tubb4b			Q8BXL7	Arfrp1
P63040	Cplx1	Q9D6F9	Tubb4a
P63157	Barhl1	Q99JI6	Rap1b
P61215	Ca10	P62835	Rap1a
P68254	Ywhaq	P61226	Rap2b
P61014	Pln	Q8BU31	Rap2c
Q9QZB9	Dctn5	Q9CXY6	Ilf2
Q8K0S0	Phyhip	Q3TQI7	StringDrop["NA"
Q9DC28	Csnk1d	P48744	Ndp
P60898	Polr2i	Q9ET30	Tm9sf3
P60007	Anapc15	Q91W53	Golga7
P17553	Wnt3	Q9CR41	Hypk
Q9CQT7	Desi1	P41105	Rpl28
Q9CQD6	Sln	Q8R3T5	Stxbp6
P60334	Cdo1	P61804	Dad1
P61327	Magoh	P63044	Vamp2
Q8R5C5	Actr1b	P09633	Hoxc9
P61164	Actr1a	P47757	Capzb
Q91W27	Pth2	Q78WH7	Camk2n2
P61979	Hnrnpk	P60897	Shfm1
Q9D554	Sf3a3	P62880	Gnb2
Q78XF5	Ostc	P63328	Ppp3ca
P63084	S100a5	P63054	Pcp4
Q91X86	Tmem98	Q8BPB0	Mob1b
Q8BG05	Hnrnpa3	P14206	Rpsa
O35425	Bok	Q6PDM2	Srsf1
Q91XA8	Klhdc8a	Q9CQ49	Ncbp2
Q9CRB0	Snx24	Q99MR0	Actl6b
Q9DD02	L7rn6	P62080	Tspan5
O08791	Ebf3	P62806	Hist1h4a
Q9CQS2	Nop10	Q8BFU2	Hist3h2a
Q921M3	Sf3b3	Q8R1M2	H2afj
P31313	Hoxc11	P62956	Cacng7
Q9QZ28	Six6	P61025	Cks1b
Q04744	Emx2	P84089	Erh
Q99KX1	Mlf2	Q3UKJ7	Smu1
B1AXP6	Tomm5	P62320	Snrpd3
P62082	Rps7	P62309	Snrpg
Q9WVK4	Ehd1	Q04892	Sox14
Q9D2C6	Polr3h	P62830	Rpl23
P62488	Polr2g	P61961	Ufm1
Q9JKL5	Tesc	P61963	Dcaf7
Q8K1D8	Enho	P62317	Snrpd2
P63075	Fgf17	B2RVL6	Zcchc24
Q9CZM2	Rpl15	Q99K70	Rragc
Q6PIC6	Atp1a3	P62313	Lsm6
P61971	Nutf2	Q61039	Hand2
P61372	Isl1	Q923S9	Rab30
P68510	Ywhah	Q62231	Six1
Q8BLG2	Lpar4	Q80SW1	Ahcyl1
P62897	Cycs	P70372	Elavl1
Q9DAT2	Mrgbp	Q91ZA8	Nrarp
P61211	Arl1	P70217	Hoxd13
P62274	Rps29	Q9R0U0	Srsf10
Q9JLR1	Sec61a2	Q8BGI1	Rnf24
P62242	Rps8	P52483	Ube2e3
P62267	Rps23	Q9Z2M6	Ubl3
P10126	Eef1a1	Q9WTX6	Cul1
P62631	Eef1a2	P67871	Csnk2b
P61358	Rpl27	P09025	Hoxc8
P63158	Hmgb1	P09632	Hoxb8
Q61686	Cbx5	P09023	Hoxb6
P62761	Vsnl1	Q9CXU9	Eif1b
P84075	Hpca	Q921L3	Tmco1
P62748	Hpcal1	P63147	Ube2b
Q91X97	Ncald	P70662	Ldb1
Q9CR56	Nkiras2	Q9CQF3	Nudt21
Q8BNY6	Ncs1	P28229	Gjc1
P62331	Arf6	Q62093	Srsf2
O88602	Cacng2	Q9CPY4	Cdk2ap2
P60202	Plp1	O35207	Cdk2ap1
P61750	Arf4	P83877	Txnl4a
P84084	Arf5	Q8BTZ5	Ankrd46
Q6PAK3	Prmt8	Q9WV95	Phlda3
Q60634	Flot2	Q9CQG3	Zmynd19
Q63810	Ppp3r1	Q8K221	Arfip2
P61213	Arl4a	Q923D4	Sf3b5
Q99PE9	Arl4d	Q9D0T1	Snu13
P84078	Arf1	P62254	Ube2g1
P61205	Arf3	Q61411	Hras
Q921M7	Fam49b	Q80ZQ5	Jazf1
P68181	Prkacb	Q9WVA3	Bub3
Q8BSL7	Arf2	Q9D823	Rpl37
Q8R5B6	Spsb4	P21279	Gnaq
P62192	Psmc1	P63139	Nfyb
Q6PIE5	Atp1a2	Q9JJ94	Ssna1
P62700	Ypel5	P84102	Serf2
P62301	Rps13	Q61301	Ctnna2
P60003	Elof1	P61021	Rab5b
P86048	Rpl10l	P63013	Prrx1
Q6ZWV3	Rpl10	P61600	Naa20
Q3UL36	Arglu1	Q61827	Mafk
P62918	Rpl8	P63163	Snrpn
Q9WVG7	Osr1	P62889	Rpl30
P61022	Chp1	Q6TAW2	Serp2
Q8VHQ4	Rab40c	Q9Z1W5	Serp1
P62492	Rab11a	Q9CXV0	Isl2
P61809	Cdk5r1	P61982	Ywhag
P63277	Amelx	Q9D5T0	Atad1
Q6NXI8	Cxxc4	P63006	Lhx1
P84104	Srsf3	Q9D173	Tomm7
Q9JKY0	Rqcd1	Q65Z95	Ypel2
Q61313	Tfap2b	P14576	Srp54
P23359	Bmp7	O08547	Sec22b
O70299	Mab21l1	Q80XA0	Tmem121
Q8BPP1	Mab21l2	P61969	Lmo4
Q8VEH3	Arl8a	P83882	Rpl36a
Q8BHT7	Rgp1	Q9D8V7	Sec11c
Q9EPV8	Ubl5	P61237	Ypel3
P84091	Ap2m1	P62245	Rps15a
P63028	Tpt1	Q5SSG5	Rasl10b
P61082	Ube2m	Q8BJK1	Kctd7
P62743	Ap2s1	P62951	Blcap
Q99LX8	Ost4	O89101	Fgf18
P62717	Rpl18a	Q8BXL7	Arfrp1
P0C027	Nudt10
Q9D6V8	Paip2
P61264	Stx1b
P50153	Gng4
P61588	Rnd3
Q8R3R8	Gabarapl1
Q9DCD6	Gabarap
P63216	Gng3
P60122	Ruvbl1
P62812	Gabra1
P62754	Rps6
P62315	Snrpd1
Q3U898	Myeov2
Q8BP67	Rpl24
Q9CPX9	Anapc11
P60521	Gabarapl2
Q9CQW2	Arl8b
P29595	Nedd8
P46684	Zic1
Q9CQZ7	Polr3k
Q9DB38	Znf580
P63325	Rps10
Q8C031	Lrrc4c
Q5U4E0	Lhfpl4
P63038	Hspd1
Q9JHS3	Lamtor2
Q62425	Ndufa4
Q8VHZ7	Imp4
P60041	Sst
O09113	Otp
Q8BZL8	Lmo3
Q8BTQ0	PcgF3
P70318	Tial1
O70139	Pkig
P63002	Aes
A2AJ77	Prdm12
P63032	Rasd2
Q9Z2X1	Hnrnpf
P97875	Jdp2
P61967	Ap1s1
Q3TP92	Ctdnep1
P61375	Lhx5
P62849	Rps24
Q61598	Gdi2
Q9CQM2	Kdelr2
Q9CQX6	Gm16286
Q9CR39	Wdr45b
A2AF53	Tmem185a
Q8VCH9	Lrrc3b
Q7M759	Abhd17b
Q9CQC6	Bzw1
Q80XQ8	Fam168b
Q9DAM7	Tmem263
Q9CQH7	Btf3l4
Q9JI91	Actn2
Q9D7S9	Chmp5
O70274	Ptp4a2
Q9D8Z2	Triap1
P10629	Hoxc6
Q4KML4	Abracl
Q6PHZ8	Kcnip4
Q3URD2	Rprml
P28230	Gjb1
Q60809	Cnot7
Q8K0W3	Rnf208
Q61626	Grik5
P61953	Gng11
Q8C552	Fam78a
Q8CGP0	Hist3h2bb
Q3KNM2	2017-03-05
P11499	Hsp90ab1
Q6ZWY9	Hist1h2bc
Q8VCV1	Abhd17c
Q9D2U9	Hist3h2ba
Q5PR73	Diras2
P07310	Ckm
Q9JJG7	Caln1
Q91ZM8	Cabp7
Q9WUQ7	Dexi
P56394	Cox17
Q6ZWX6	Eif2s1
Q9CZX8	Rps19
O35284	Batf
P63254	Crip1
Q8K3P5	Cnot6
Q62241	Snrpc
Q3UHX2	Pdap1
Q8BMJ3	Eif1ax
Q60872	Eif1a
Q8VDP2	StringDrop["NA"	3]
Q6ZWU9	Rps27
Q6ZWY3	Rps27l
Q8K2Q5	Chchd7
P62965	Crabp1
Q9D7G0	Prps1
Q80X95	Rraga
Q8K4Z2	Fndc5
P62852	Rps25
Q9CWW6	Pin4
Q8HW98	Iglon5
P83887	Tubg1
Q3TWW8	Srsf6
Q99M07	Coa5
Q65Z93	Ypel4
Q91VR7	Map1lc3a
P14131	Rps16
Q9WTX5	Skp1
Q6ZWN5	Rps9
P60603	Romo1
P63001	Rac1
Q05144	Rac2
P97464	Ext1
P62983	Rps27a
P62984	Uba52
P0CG49	Ubb
Q9R0P9	Uchl1
Q9R0Q7	Ptges3
Q8C407	Yipf4
Q6TDP3	Klhl17
Q7TSS2	Ube2q1
Q9WUH1	Tmem115
P84096	Rhog
P60766	Cdc42
P62947	Rpl41
Q9Z0H4	Celf2
P68369	Tuba1a
P05213	Tuba1b
P05214	Tuba3a
P68368	Tuba4a
Q9ERD7	Tubb3
Q7TMM9	Tubb2a
Q9CWF2	Tubb2b
P99024	Tubb5
Q9D6F9	Tubb4a
P62835	Rap1a
P61226	Rap2b
Q80ZJ1	Rap2a
Q8BU31	Rap2c
Q9ESG8	Zdhhc16
P62823	Rab3c
Q3TQI7	StringDrop["NA"	3]
P34928	Apoc1
P62342	Selt
Q9JJV5	Cacng3
P48744	Ndp
Q8QZW2	Fev
P63115	Slc7a10
E9Q9B3	Spryd3
P56212	Arpp19
P61294	Rab6b
P35279	Rab6a
P48024	Eif1
Q8R3T5	Stxbp6
P63250	Kcnj3
P63056	Olfm3
Q7TNC4	Luc7l2
Q8R1H0	Hopx
P17156	Hspa2
P60843	Eif4a1
P61804	Dad1
P63044	Vamp2
Q9CR55	StringDrop["NA"	3]
Q9CRA9	Fgfr1op2
Q8K2D6	Dctd
P61202	Cops2
P61219	Polr2f
P63166	Sumo1
Q9D0M5	Dynll2
P62996	Tra2b
Q99LI9	Clp1
Q9CQU3	Rer1
Q78WH7	Camk2n2
P60897	Shfm1
P62874	Gnb1
P62880	Gnb2
P63328	Ppp3ca
Q921E6	Eed
P63054	Pcp4
Q6QWF9	Camk2n1
Q8C0E2	Vps26b
P51863	Atp6v0d1
Q8BPB0	Mob1b
Q921Y0	Mob1a
Q80V91	Dtx3
O35326	Srsf5
Q6PDM2	Srsf1
Q9CQ49	Ncbp2
P10630	Eif4a2
Q99MR0	Actl6b
P63280	Ube2i
P62080	Tspan5
P58686	StringDrop["NA"	3]
Q8K003	Tma7
P62806	Hist1h4a
Q6GSS7	Hist2h2aa1
Q8BFU2	Hist3h2a
P22752	Hist1h2ab
Q8R1M2	H2afj
O55142	Rpl35a
Q8CCK0	H2afy2
Q9CQP2	Trappc2
Q80SZ7	Gng5
P32233	Drg1
P62956	Cacng7
P61025	Cks1b
P70397	Dlx6
P62320	Snrpd3
Q9DCV7	Krt7
P61807	Snn
P20615	Hoxb9
Q9QXE7	Tbl1x
P62309	Snrpg
P63017	Hspa8
Q5DTN8	Jakmip3
Q04892	Sox14
P62830	Rpl23
O54949	Nlk
P61963	Dcaf7
Q99KP6	Prpf19
P62317	Snrpd2
P62307	Snrpf
P62313	Lsm6
Q61039	Hand2
P62270	Rps18
Q923S9	Rab30
Q62231	Six1
P84099	Rpl19
Q9DBD2	2017-03-08
B2RWJ3	Tmem240
P70372	Elavl1
Q9CQD4	Chmp1b2
P63078	Gng8
Q91ZA8	Nrarp
Q61206	Pafah1b2
P60840	Ensa
Q9ERY9	ORF11
Q9D9N8	Pradc1
Q99LF4	Rtcb
O55013	Trappc3
P61092	Siah1a
B1ASA5	Zfp362
Q6ZWS8	Spop
Q61151	Ppp2r5e
P62960	Ybx1
Q9CSU0	Rprd1b
Q9CXP8	Gng10
P62892	Rpl39
Q9Z2M6	Ubl3
Q8BUN5	Smad3
Q6ZWQ9	Myl12a
P62821	Rab1A
Q9WTX6	Cul1
P63089	Ptn
O08580	Esrra
P67871	Csnk2b
P09025	Hoxc8
P09079	Hoxb5
P09023	Hoxb6
P32043	Hoxc5
P63024	Vamp3
Q9CXU9	Eif1b
Q9R020	Zranb2
Q921L3	Tmco1
P63147	Ube2b
Q9EQX4	Aif1l
P70662	Ldb1
Q9D174	Ss18l2
Q9CQF3	Nudt21
P28229	Gjc1
Q9D7M1	Gid8
Q62093	Srsf2
Q9CPY4	Cdk2ap2
O35207	Cdk2ap1
O08553	Dpysl2
Q91XE7	Atp6v0e2
P59999	Arpc4
Q9CQG3	Zmynd19
Q8K221	Arfip2
Q923D4	Sf3b5
P63248	Pkia
Q9D0T1	Snu13
P62254	Ube2g1
P68040	Rack1
Q9DAJ5	Dynlrb2
P32883	Kras
Q61411	Hras
Q80ZQ5	Jazf1
Q9JMB7	Piwil1
Q9D823	Rpl37
P62855	Rps26
B9EHT4	Clip3
P63042	Stmn4
P63139	Nfyb
Q80X45	Tmem167b
Q9JJ94	Ssna1
P62818	S100a3
Q6ZWM4	Lsm8
Q3UGS4	Fam195b
P63013	Prrx1
Q9D752	Mad2l2
Q9D864	Actr6
Q8K2H6	Anapc10
Q8VEJ9	Vps4a
Q91YV9	Tmem246
Q01405	Sec23a
P63141	Kcna2
P63163	Snrpn
Q5NCF2	Trappc1
P62889	Rpl30
Q9Z1W5	Serp1
O70333	Cript
P61982	Ywhag
Q9DCC8	Tomm20
P63006	Lhx1
P63037	Dnaja1
Q4KL25	Lhfpl5
Q9D173	Tomm7
Q9ESC7	Ypel1
Q8BRG6	Klhl24
P16254	Srp14
Q9ESN4	C1ql3
O08547	Sec22b
Q80XA0	Tmem121
P63005	Pafah1b1
Q6PEB6	Mob4
P83882	Rpl36a
P61237	Ypel3
P62245	Rps15a
Q8C5L3	Cnot2
Q60900	Elavl3
Q8VIK1	Snrnp25
Q9JIX0	Eny2
Q62302	Tex261
P63080	Gabrb3
P62951	Blcap
P62482	Kcnab2
Q810I0	Vps37d
Q99LC2	Cstf1
Q8BXL7	Arfrp1
