# Supplementary material for: Cross-species Comparison of Proteome Turnover Kinetics
Source: Mol Cell Proteomics. 2018 Jan 10;17(4):580–91. doi: 10.1074/mcp.RA117.000574 (PMC5880112; doi:10.1074/mcp.RA117.000574)
Supplement: Supplemental Data [file supp_RA117.000574_134905_0_supp_43357_p2b5lv.zip › Supplementary Tables S1,3-7/Table S7 - GO Analysis.xlsx]

## Sheet: Description and Legend
Description
GO enrichment analysis for proteins with low kdeg CV among rodents
Legends*
GO Term	GO Term
Description	GO Description
P-value	Enrichment p-value computed according to the mHG or HG model.
FDR q-value	Correction of the p-value for multiple testing using the Benjamini and Hochberg (1995) method.
Enrichment	Enrichment = (b/n) / (B/N) where N is the total number of genes, B is the total number of genes associated with a specific GO term, n is the number of genes in the top of input list, and b is the number of genes in the intersection
Genes	The list of associated genes that appear in the optimal top of the list.
*For additional information regarding these parmeters, refer to: Eran Eden, Roy Navon, Israel Steinfeld, Doron Lipson and Zohar Yakhini. "GOrilla: A Tool For Discovery And Visualization of Enriched GO Terms in Ranked Gene Lists", BMC Bioinformatics 2009, 10:48.

## Sheet: Proteins with low kdeg CV
GO:COMPONENT
GO Term	Description	P-value	FDR q-value	Enrichment	Genes
GO:0005737	cytoplasm	2.14e-11	2.38e-08	1.26	[Rock1 - rho-associated coiled-coil containing protein kinase 1, Ist1 - increased sodium tolerance 1 homolog (yeast), Adprhl2 - adp-ribosylhydrolase like 2, Cap1 - cap, adenylate cyclase-associated protein 1 (yeast), Abi1 - abl-interactor 1, Ergic2 - ergic and golgi 2, Capg - capping protein (actin filament), gelsolin-like, St13 - suppression of tumorigenicity 13, Vcp - valosin containing protein…
GO:0044445	cytosolic part	1.94e-10	1.08e-07	1.51	[Rplp0 - ribosomal protein, large, p0, Rps2 - ribosomal protein s2, Psmc6 - proteasome (prosome, macropain) 26s subunit, atpase, 6, Rps27l - ribosomal protein s27-like, Hspa8 - heat shock protein 8, Eno1 - enolase 1, alpha non-neuron, Stx12 - syntaxin 12, Eno2 - enolase 2, gamma neuronal, Rps26 - ribosomal protein s26, Pfkl - phosphofructokinase, liver, b-type, Pfkm - phosphofructokinase, muscle,…
GO:0044391	ribosomal subunit	4.04e-08	1.5e-05	1.6	[Rplp0 - ribosomal protein, large, p0, Rps2 - ribosomal protein s2, Rps27l - ribosomal protein s27-like, Rps26 - ribosomal protein s26, Rpl10 - ribosomal protein l10, Rpl14 - ribosomal protein l14, Rpl31 - ribosomal protein l31, Rps10 - ribosomal protein s10, Gnb2l1 - guanine nucleotide binding protein (g protein), beta polypeptide 2 like 1, Rpl8 - ribosomal protein l8, Rpl32 - ribosomal protein …
GO:0005840	ribosome	1.58e-07	4.39e-05	1.57	[Rplp0 - ribosomal protein, large, p0, Rps2 - ribosomal protein s2, Rps27l - ribosomal protein s27-like, Rps26 - ribosomal protein s26, Rpl14 - ribosomal protein l14, Rpl31 - ribosomal protein l31, Rps10 - ribosomal protein s10, Gnb2l1 - guanine nucleotide binding protein (g protein), beta polypeptide 2 like 1, Rpl8 - ribosomal protein l8, Rpl32 - ribosomal protein l32, Rpl28 - ribosomal protein …
GO:1990904	ribonucleoprotein complex	1.56e-06	0.000348	1.3	[Rplp0 - ribosomal protein, large, p0, Hspa8 - heat shock protein 8, 2610301G19Rik - riken cdna 2610301g19 gene, Drg1 - developmentally regulated gtp binding protein 1, Rock2 - rho-associated coiled-coil containing protein kinase 2, Rps26 - ribosomal protein s26, Rpl10 - ribosomal protein l10, Rpl14 - ribosomal protein l14, Eif4g1 - eukaryotic translation initiation factor 4, gamma 1, Caprin1 - c…
GO:0030529	intracellular ribonucleoprotein complex	2.11e-06	0.000392	1.3	[Rplp0 - ribosomal protein, large, p0, Hspa8 - heat shock protein 8, 2610301G19Rik - riken cdna 2610301g19 gene, Drg1 - developmentally regulated gtp binding protein 1, Rock2 - rho-associated coiled-coil containing protein kinase 2, Rps26 - ribosomal protein s26, Rpl10 - ribosomal protein l10, Rpl14 - ribosomal protein l14, Eif4g1 - eukaryotic translation initiation factor 4, gamma 1, Caprin1 - c…
GO:0022625	cytosolic large ribosomal subunit	3.82e-06	0.000607	1.93	[Rplp0 - ribosomal protein, large, p0, Rpl35 - ribosomal protein l35, Rpl17 - ribosomal protein l17, Rpl27a - ribosomal protein l27a, Rpl7a - ribosomal protein l7a, Rpl10 - ribosomal protein l10, Rpl14 - ribosomal protein l14, Rpl31 - ribosomal protein l31, Rps12 - ribosomal protein s12, Rpl4 - ribosomal protein l4, Rpl8 - ribosomal protein l8, Rpl32 - ribosomal protein l32, Rpl28 - ribosomal pro…
GO:0005839	proteasome core complex	1.07e-05	0.00149	2.48	[Psmb6 - proteasome (prosome, macropain) subunit, beta type 6, Psmb7 - proteasome (prosome, macropain) subunit, beta type 7, Psma1 - proteasome (prosome, macropain) subunit, alpha type 1, Psma4 - proteasome (prosome, macropain) subunit, alpha type 4, Psma5 - proteasome (prosome, macropain) subunit, alpha type 5, Psma6 - proteasome (prosome, macropain) subunit, alpha type 6, Psma7 - proteasome (pr…
GO:0005634	nucleus	2.09e-05	0.00259	1.21	[Srsf10 - serine/arginine-rich splicing factor 10, Calm3 - calmodulin 3, Ist1 - increased sodium tolerance 1 homolog (yeast), Adprhl2 - adp-ribosylhydrolase like 2, Abi1 - abl-interactor 1, Ergic2 - ergic and golgi 2, Capg - capping protein (actin filament), gelsolin-like, Vcp - valosin containing protein, Nucb1 - nucleobindin 1, Nudc - nuclear distribution gene c homolog (aspergillus), Ptbp1 - p…
GO:0005829	cytosol	2.94e-05	0.00327	1.27	[Exoc5 - exocyst complex component 5, Map2k1 - mitogen-activated protein kinase kinase 1, Ist1 - increased sodium tolerance 1 homolog (yeast), Arf1 - adp-ribosylation factor 1, Hspa8 - heat shock protein 8, Drg1 - developmentally regulated gtp binding protein 1, St13 - suppression of tumorigenicity 13, Vcp - valosin containing protein, Twf1 - twinfilin, actin-binding protein, homolog 1 (drosophil…
GO:0019773	proteasome core complex, alpha-subunit complex	6.11e-05	0.00619	4.91	[Psma1 - proteasome (prosome, macropain) subunit, alpha type 1, Psma4 - proteasome (prosome, macropain) subunit, alpha type 4, Psma5 - proteasome (prosome, macropain) subunit, alpha type 5, Psma6 - proteasome (prosome, macropain) subunit, alpha type 6, Psma7 - proteasome (prosome, macropain) subunit, alpha type 7, Psma3 - proteasome (prosome, macropain) subunit, alpha type 3, Psma2 - proteasome (…
GO:0022627	cytosolic small ribosomal subunit	6.45e-05	0.00598	1.7	[Rps3a1 - ribosomal protein s3a1, Rps4x - ribosomal protein s4, x-linked, Rps24 - ribosomal protein s24, Rps29 - ribosomal protein s29, Rps2 - ribosomal protein s2, Rps21 - ribosomal protein s21, Rps5 - ribosomal protein s5, Rps6 - ribosomal protein s6, Rps27l - ribosomal protein s27-like, Rps23 - ribosomal protein s23, Rps7 - ribosomal protein s7, Rps8 - ribosomal protein s8, Rps26 - ribosomal p…
GO:0000502	proteasome complex	0.000117	0.01	1.52	[Psmd1 - proteasome (prosome, macropain) 26s subunit, non-atpase, 1, Psmc6 - proteasome (prosome, macropain) 26s subunit, atpase, 6, Psmd11 - proteasome (prosome, macropain) 26s subunit, non-atpase, 11, Vcp - valosin containing protein, Psma1 - proteasome (prosome, macropain) subunit, alpha type 1, Psmd2 - proteasome (prosome, macropain) 26s subunit, non-atpase, 2, Psma4 - proteasome (prosome, ma…
GO:1905369	endopeptidase complex	0.000117	0.00929	1.52	[Psmd1 - proteasome (prosome, macropain) 26s subunit, non-atpase, 1, Psmc6 - proteasome (prosome, macropain) 26s subunit, atpase, 6, Psmd11 - proteasome (prosome, macropain) 26s subunit, non-atpase, 11, Vcp - valosin containing protein, Psmd2 - proteasome (prosome, macropain) 26s subunit, non-atpase, 2, Psma1 - proteasome (prosome, macropain) subunit, alpha type 1, Psmd14 - proteasome (prosome, m…
GO:0015934	large ribosomal subunit	0.000139	0.0103	1.78	[Rplp0 - ribosomal protein, large, p0, Rpl35 - ribosomal protein l35, Rpl17 - ribosomal protein l17, Rpl27a - ribosomal protein l27a, Rpl7a - ribosomal protein l7a, Rpl10 - ribosomal protein l10, Rpl14 - ribosomal protein l14, Rpl31 - ribosomal protein l31, Rps12 - ribosomal protein s12, Rpl4 - ribosomal protein l4, Rpl8 - ribosomal protein l8, Rpl32 - ribosomal protein l32, Rpl28 - ribosomal pro…
GO:1905368	peptidase complex	0.000174	0.0121	1.5	[Psmd1 - proteasome (prosome, macropain) 26s subunit, non-atpase, 1, Psmc6 - proteasome (prosome, macropain) 26s subunit, atpase, 6, Psmd11 - proteasome (prosome, macropain) 26s subunit, non-atpase, 11, Vcp - valosin containing protein, Psma1 - proteasome (prosome, macropain) subunit, alpha type 1, Psmd2 - proteasome (prosome, macropain) 26s subunit, non-atpase, 2, Psma4 - proteasome (prosome, ma…
GO:0015935	small ribosomal subunit	0.000187	0.0123	1.65	[Rps3a1 - ribosomal protein s3a1, Rps4x - ribosomal protein s4, x-linked, Rps24 - ribosomal protein s24, Rps29 - ribosomal protein s29, Rps2 - ribosomal protein s2, Rps5 - ribosomal protein s5, Rps21 - ribosomal protein s21, Rps6 - ribosomal protein s6, Rps27l - ribosomal protein s27-like, Rps7 - ribosomal protein s7, Rps23 - ribosomal protein s23, Rps8 - ribosomal protein s8, Rps26 - ribosomal p…
GO:0043679	axon terminus	0.000683	0.0422	7.27	[Sri - sorcin, Arpc2 - actin related protein 2/3 complex, subunit 2, Rab5a - rab5a, member ras oncogene family, Fkbp1a - fk506 binding protein 1a, Hnrnpr - heterogeneous nuclear ribonucleoprotein r, Hnrnpk - heterogeneous nuclear ribonucleoprotein k]
GO:PROCESS
GO Term	Description	P-value	FDR q-value	Enrichment	Genes
GO:0044265	cellular macromolecule catabolic process	1.71e-08	0.000127	1.7	[Cul4a - cullin 4a, Psmc6 - proteasome (prosome, macropain) 26s subunit, atpase, 6, Psmd11 - proteasome (prosome, macropain) 26s subunit, non-atpase, 11, Vcp - valosin containing protein, Erlin2 - er lipid raft associated 2, Ptbp1 - polypyrimidine tract binding protein 1, Ranbp1 - ran binding protein 1, Etf1 - eukaryotic translation termination factor 1, Pabpc1 - poly(a) binding protein, cytoplas…
GO:0009057	macromolecule catabolic process	4.57e-07	0.0017	1.59	[Cul4a - cullin 4a, Lypla2 - lysophospholipase 2, Psmc6 - proteasome (prosome, macropain) 26s subunit, atpase, 6, Hspa8 - heat shock protein 8, Psmd11 - proteasome (prosome, macropain) 26s subunit, non-atpase, 11, Erlin2 - er lipid raft associated 2, Vcp - valosin containing protein, Pfkm - phosphofructokinase, muscle, Ptbp1 - polypyrimidine tract binding protein 1, Ranbp1 - ran binding protein 1…
GO:0070647	protein modification by small protein conjugation or removal	6.03e-06	0.0149	2.28	[Cul4a - cullin 4a, Vcp - valosin containing protein, Herc4 - hect domain and rld 4, Skp1a - s-phase kinase-associated protein 1a, Gps1 - g protein pathway suppressor 1, Nedd8 - neural precursor cell expressed, developmentally down-regulated gene 8, Huwe1 - hect, uba and wwe domain containing 1, Ube2n - ubiquitin-conjugating enzyme e2n, Uchl1 - ubiquitin carboxy-terminal hydrolase l1, Usp5 - ubiq…
GO:0006511	ubiquitin-dependent protein catabolic process	9.66e-06	0.018	1.65	[Cul4a - cullin 4a, Psmc6 - proteasome (prosome, macropain) 26s subunit, atpase, 6, Psmd11 - proteasome (prosome, macropain) 26s subunit, non-atpase, 11, Erlin2 - er lipid raft associated 2, Vcp - valosin containing protein, Ranbp1 - ran binding protein 1, Uchl1 - ubiquitin carboxy-terminal hydrolase l1, Usp47 - ubiquitin specific peptidase 47, Psmd6 - proteasome (prosome, macropain) 26s subunit,…
GO:0043632	modification-dependent macromolecule catabolic process	1.09e-05	0.0162	1.64	[Cul4a - cullin 4a, Psmc6 - proteasome (prosome, macropain) 26s subunit, atpase, 6, Psmd11 - proteasome (prosome, macropain) 26s subunit, non-atpase, 11, Erlin2 - er lipid raft associated 2, Vcp - valosin containing protein, Ranbp1 - ran binding protein 1, Uchl1 - ubiquitin carboxy-terminal hydrolase l1, Usp47 - ubiquitin specific peptidase 47, Psmd6 - proteasome (prosome, macropain) 26s subunit,…
GO:0019941	modification-dependent protein catabolic process	1.09e-05	0.0135	1.64	[Cul4a - cullin 4a, Psmc6 - proteasome (prosome, macropain) 26s subunit, atpase, 6, Psmd11 - proteasome (prosome, macropain) 26s subunit, non-atpase, 11, Erlin2 - er lipid raft associated 2, Vcp - valosin containing protein, Ranbp1 - ran binding protein 1, Uchl1 - ubiquitin carboxy-terminal hydrolase l1, Psmd6 - proteasome (prosome, macropain) 26s subunit, non-atpase, 6, Usp47 - ubiquitin specifi…
GO:0044260	cellular macromolecule metabolic process	1.27e-05	0.0135	1.13	[Abi1 - abl-interactor 1, Vcp - valosin containing protein, Ptbp1 - polypyrimidine tract binding protein 1, Eif4g1 - eukaryotic translation initiation factor 4, gamma 1, Strap - serine/threonine kinase receptor associated protein, Magoh - mago-nashi homolog, proliferation-associated (drosophila), Gbe1 - glucan (1,4-alpha-), branching enzyme 1, Eif3h - eukaryotic translation initiation factor 3, s…
GO:0000338	protein deneddylation	1.57e-05	0.0146	5.92	[Cops4 - cop9 (constitutive photomorphogenic) homolog, subunit 4 (arabidopsis thaliana), Gps1 - g protein pathway suppressor 1, Cops2 - cop9 (constitutive photomorphogenic) homolog, subunit 2 (arabidopsis thaliana), Cops5 - cop9 (constitutive photomorphogenic) homolog, subunit 5 (arabidopsis thaliana), Cops3 - cop9 (constitutive photomorphogenic) homolog, subunit 3 (arabidopsis thaliana), Cops7a …
GO:0006518	peptide metabolic process	1.95e-05	0.0161	1.33	[Hspa8 - heat shock protein 8, Rps26 - ribosomal protein s26, Tars - threonyl-trna synthetase, Rpl10 - ribosomal protein l10, Etf1 - eukaryotic translation termination factor 1, Rpl14 - ribosomal protein l14, Eif3f - eukaryotic translation initiation factor 3, subunit f, Eif4g1 - eukaryotic translation initiation factor 4, gamma 1, Thop1 - thimet oligopeptidase 1, Eif3h - eukaryotic translation i…
GO:0016032	viral process	2.32e-05	0.0172	1.89	[Ddx6 - dead (asp-glu-ala-asp) box polypeptide 6, Eif3d - eukaryotic translation initiation factor 3, subunit d, Cul4a - cullin 4a, Vta1 - vps20-associated 1 homolog (s. cerevisiae), Dhx9 - deah (asp-glu-ala-his) box polypeptide 9, Ist1 - increased sodium tolerance 1 homolog (yeast), Rab5a - rab5a, member ras oncogene family, Rab1 - rab1, member ras oncogene family, Vcp - valosin containing prote…
GO:0044403	symbiosis, encompassing mutualism through parasitism	2.32e-05	0.0157	1.89	[Cul4a - cullin 4a, Eif3d - eukaryotic translation initiation factor 3, subunit d, Ddx6 - dead (asp-glu-ala-asp) box polypeptide 6, Vta1 - vps20-associated 1 homolog (s. cerevisiae), Dhx9 - deah (asp-glu-ala-his) box polypeptide 9, Ist1 - increased sodium tolerance 1 homolog (yeast), Rab5a - rab5a, member ras oncogene family, Vcp - valosin containing protein, Rab1 - rab1, member ras oncogene fami…
GO:0044267	cellular protein metabolic process	3.03e-05	0.0188	1.18	[Rock1 - rho-associated coiled-coil containing protein kinase 1, Stk24 - serine/threonine kinase 24, Abi1 - abl-interactor 1, Ptk2 - ptk2 protein tyrosine kinase 2, Vcp - valosin containing protein, Rps26 - ribosomal protein s26, Rock2 - rho-associated coiled-coil containing protein kinase 2, Camk2g - calcium/calmodulin-dependent protein kinase ii gamma, Eif3f - eukaryotic translation initiation …
GO:0051493	regulation of cytoskeleton organization	3.29e-05	0.0188	2.4	[Rock1 - rho-associated coiled-coil containing protein kinase 1, Crk - v-crk sarcoma virus ct10 oncogene homolog (avian), Gmfb - glia maturation factor, beta, Cyfip1 - cytoplasmic fmr1 interacting protein 1, Capg - capping protein (actin filament), gelsolin-like, Arhgdia - rho gdp dissociation inhibitor (gdi) alpha, Twf1 - twinfilin, actin-binding protein, homolog 1 (drosophila), Mtor - mechanist…
GO:0034762	regulation of transmembrane transport	6.03e-05	0.032	3.65	[Sri - sorcin, Clic1 - chloride intracellular channel 1, Park7 - parkinson disease (autosomal recessive, early onset) 7, Oxsr1 - oxidative-stress responsive 1, Mtor - mechanistic target of rapamycin (serine/threonine kinase), Clic4 - chloride intracellular channel 4 (mitochondrial), Cfl1 - cofilin 1, non-muscle, Pdcd5 - programmed cell death 5, Ywhah - tyrosine 3-monooxygenase/tryptophan 5-monoox…
GO:0051603	proteolysis involved in cellular protein catabolic process	6.58e-05	0.0326	1.53	[Cul4a - cullin 4a, Psmc6 - proteasome (prosome, macropain) 26s subunit, atpase, 6, Psmd11 - proteasome (prosome, macropain) 26s subunit, non-atpase, 11, Vcp - valosin containing protein, Erlin2 - er lipid raft associated 2, Ranbp1 - ran binding protein 1, Capn2 - calpain 2, Uchl1 - ubiquitin carboxy-terminal hydrolase l1, Usp47 - ubiquitin specific peptidase 47, Psmd6 - proteasome (prosome, macr…
GO:0019538	protein metabolic process	0.000134	0.0621	1.19	[Rock1 - rho-associated coiled-coil containing protein kinase 1, Stk24 - serine/threonine kinase 24, Abi1 - abl-interactor 1, Vcp - valosin containing protein, Rps26 - ribosomal protein s26, Camk2g - calcium/calmodulin-dependent protein kinase ii gamma, Eif3f - eukaryotic translation initiation factor 3, subunit f, Eif4g1 - eukaryotic translation initiation factor 4, gamma 1, Capn2 - calpain 2, U…
GO:0006508	proteolysis	0.00016	0.0701	1.4	[Cul4a - cullin 4a, Psmc6 - proteasome (prosome, macropain) 26s subunit, atpase, 6, Psmd11 - proteasome (prosome, macropain) 26s subunit, non-atpase, 11, Vcp - valosin containing protein, Erlin2 - er lipid raft associated 2, Ranbp1 - ran binding protein 1, Eif3f - eukaryotic translation initiation factor 3, subunit f, Capn2 - calpain 2, Pgk1 - phosphoglycerate kinase 1, Uchl1 - ubiquitin carboxy-…
GO:0006412	translation	0.000162	0.0668	1.34	[Eif2s3x - eukaryotic translation initiation factor 2, subunit 3, structural gene x-linked, Rps2 - ribosomal protein s2, Rps27l - ribosomal protein s27-like, Eif5 - eukaryotic translation initiation factor 5, Tars - threonyl-trna synthetase, Rps26 - ribosomal protein s26, Etf1 - eukaryotic translation termination factor 1, Rpl10 - ribosomal protein l10, Eif3f - eukaryotic translation initiation f…
GO:0043170	macromolecule metabolic process	0.00018	0.0706	1.15	[Srsf10 - serine/arginine-rich splicing factor 10, Rock1 - rho-associated coiled-coil containing protein kinase 1, Abi1 - abl-interactor 1, 2610301G19Rik - riken cdna 2610301g19 gene, Vcp - valosin containing protein, Camk2g - calcium/calmodulin-dependent protein kinase ii gamma, Ptbp1 - polypyrimidine tract binding protein 1, Eif3f - eukaryotic translation initiation factor 3, subunit f, Eif4g1 …
GO:0032446	protein modification by small protein conjugation	0.000237	0.0883	1.6	[Cbfb - core binding factor beta, Cul4a - cullin 4a, Cul3 - cullin 3, Vcp - valosin containing protein, Herc4 - hect domain and rld 4, Skp1a - s-phase kinase-associated protein 1a, Sae1 - sumo1 activating enzyme subunit 1, Cand1 - cullin associated and neddylation disassociated 1, Nedd8 - neural precursor cell expressed, developmentally down-regulated gene 8, Ube2n - ubiquitin-conjugating enzyme …
GO:0043043	peptide biosynthetic process	0.000266	0.0941	1.4	[Eif2s3x - eukaryotic translation initiation factor 2, subunit 3, structural gene x-linked, Rps2 - ribosomal protein s2, Rps27l - ribosomal protein s27-like, Eif5 - eukaryotic translation initiation factor 5, Rps26 - ribosomal protein s26, Tars - threonyl-trna synthetase, Rpl10 - ribosomal protein l10, Etf1 - eukaryotic translation termination factor 1, Rpl14 - ribosomal protein l14, Eif3f - euka…
GO:0032984	macromolecular complex disassembly	0.000348	0.117	5.75	[Smarce1 - swi/snf related, matrix associated, actin dependent regulator of chromatin, subfamily e, member 1, Cfl1 - cofilin 1, non-muscle, Vps4b - vacuolar protein sorting 4b (yeast), Klc1 - kinesin light chain 1, Napa - n-ethylmaleimide sensitive fusion protein attachment protein alpha, Gspt1 - g1 to s phase transition 1, Nsf - n-ethylmaleimide sensitive fusion protein, Wdr1 - wd repeat domain …
GO:0016567	protein ubiquitination	0.000366	0.118	1.64	[Cbfb - core binding factor beta, Cul4a - cullin 4a, Cul3 - cullin 3, Vcp - valosin containing protein, Herc4 - hect domain and rld 4, Skp1a - s-phase kinase-associated protein 1a, Cand1 - cullin associated and neddylation disassociated 1, Ube2n - ubiquitin-conjugating enzyme e2n, Huwe1 - hect, uba and wwe domain containing 1, Ube2z - ubiquitin-conjugating enzyme e2z (putative), Ube2v2 - ubiquiti…
GO:0043603	cellular amide metabolic process	0.000371	0.115	1.28	[Hspa8 - heat shock protein 8, Tars - threonyl-trna synthetase, Rps26 - ribosomal protein s26, Etf1 - eukaryotic translation termination factor 1, Rpl10 - ribosomal protein l10, Eif3f - eukaryotic translation initiation factor 3, subunit f, Rpl14 - ribosomal protein l14, Eif4g1 - eukaryotic translation initiation factor 4, gamma 1, Thop1 - thimet oligopeptidase 1, Eif3h - eukaryotic translation i…
GO:1900006	positive regulation of dendrite development	0.000444	0.132	2.89	[Actr3 - arp3 actin-related protein 3, Ilk - integrin linked kinase, Pafah1b1 - platelet-activating factor acetylhydrolase, isoform 1b, subunit 1, Arf1 - adp-ribosylation factor 1, Cyfip1 - cytoplasmic fmr1 interacting protein 1, Rab21 - rab21, member ras oncogene family, Mtor - mechanistic target of rapamycin (serine/threonine kinase), Actr2 - arp2 actin-related protein 2, Cfl1 - cofilin 1, non-…
GO:0043604	amide biosynthetic process	0.000479	0.137	1.38	[Eif2s3x - eukaryotic translation initiation factor 2, subunit 3, structural gene x-linked, Rps2 - ribosomal protein s2, Rps27l - ribosomal protein s27-like, Eif5 - eukaryotic translation initiation factor 5, Tars - threonyl-trna synthetase, Rps26 - ribosomal protein s26, Etf1 - eukaryotic translation termination factor 1, Rpl10 - ribosomal protein l10, Eif3f - eukaryotic translation initiation f…
GO:0045116	protein neddylation	0.000494	0.136	4.53	[Dcun1d1 - dcn1, defective in cullin neddylation 1, domain containing 1 (s. cerevisiae), Nedd8 - neural precursor cell expressed, developmentally down-regulated gene 8, Ube2m - ubiquitin-conjugating enzyme e2m, Rbx1 - ring-box 1, Uba3 - ubiquitin-like modifier activating enzyme 3, Nae1 - nedd8 activating enzyme e1 subunit 1]
GO:0007264	small GTPase mediated signal transduction	0.00053	0.141	3.04	[Arhgap1 - rho gtpase activating protein 1, Rap1a - ras-related protein-1a, Rock1 - rho-associated coiled-coil containing protein kinase 1, Gdi2 - guanosine diphosphate (gdp) dissociation inhibitor 2, Gdi1 - guanosine diphosphate (gdp) dissociation inhibitor 1, Cyfip1 - cytoplasmic fmr1 interacting protein 1, Arhgdia - rho gdp dissociation inhibitor (gdi) alpha, Dbnl - drebrin-like, Cdc42 - cell …
GO:0006396	RNA processing	0.000552	0.141	1.3	[Srsf10 - serine/arginine-rich splicing factor 10, Hspa8 - heat shock protein 8, 2610301G19Rik - riken cdna 2610301g19 gene, Ptbp1 - polypyrimidine tract binding protein 1, Rpl14 - ribosomal protein l14, Strap - serine/threonine kinase receptor associated protein, Magoh - mago-nashi homolog, proliferation-associated (drosophila), Thoc2 - tho complex 2, Prpf8 - pre-mrna processing factor 8, Hnrnph…
GO:0034765	regulation of ion transmembrane transport	0.000555	0.137	3.41	[Sri - sorcin, Clic1 - chloride intracellular channel 1, Oxsr1 - oxidative-stress responsive 1, Mtor - mechanistic target of rapamycin (serine/threonine kinase), Clic4 - chloride intracellular channel 4 (mitochondrial), Cfl1 - cofilin 1, non-muscle, Ywhah - tyrosine 3-monooxygenase/tryptophan 5-monooxygenase activation protein, eta polypeptide, Ywhaq - tyrosine 3-monooxygenase/tryptophan 5-monoox…
GO:0044087	regulation of cellular component biogenesis	0.000597	0.143	1.26	[Rock1 - rho-associated coiled-coil containing protein kinase 1, Psmc6 - proteasome (prosome, macropain) 26s subunit, atpase, 6, Arf1 - adp-ribosylation factor 1, Arf6 - adp-ribosylation factor 6, Capg - capping protein (actin filament), gelsolin-like, Arpc3 - actin related protein 2/3 complex, subunit 3, Pdlim5 - pdz and lim domain 5, Ptk2 - ptk2 protein tyrosine kinase 2, Vcp - valosin containi…
GO:1902582	single-organism intracellular transport	0.000636	0.148	1.79	[Ap3m1 - adaptor-related protein complex 3, mu 1 subunit, Map2k1 - mitogen-activated protein kinase kinase 1, Ywhaz - tyrosine 3-monooxygenase/tryptophan 5-monooxygenase activation protein, zeta polypeptide, Snap23 - synaptosomal-associated protein 23, Hspa8 - heat shock protein 8, Rab5a - rab5a, member ras oncogene family, Vcp - valosin containing protein, Rab21 - rab21, member ras oncogene fami…
GO:0043087	regulation of GTPase activity	0.000652	0.147	1.94	[Grlf1 - glucocorticoid receptor dna binding factor 1, Map2k1 - mitogen-activated protein kinase kinase 1, Crk - v-crk sarcoma virus ct10 oncogene homolog (avian), Eif5 - eukaryotic translation initiation factor 5, Mtor - mechanistic target of rapamycin (serine/threonine kinase), Coro1c - coronin, actin binding protein 1c, Snx18 - sorting nexin 18, Rab3gap1 - rab3 gtpase activating protein subuni…
GO:0070646	protein modification by small protein removal	0.000852	0.186	2.17	[Cops4 - cop9 (constitutive photomorphogenic) homolog, subunit 4 (arabidopsis thaliana), Usp7 - ubiquitin specific peptidase 7, Cops7a - cop9 (constitutive photomorphogenic) homolog, subunit 7a (arabidopsis thaliana), Cops6 - cop9 (constitutive photomorphogenic) homolog, subunit 6 (arabidopsis thaliana), Gps1 - g protein pathway suppressor 1, Cops2 - cop9 (constitutive photomorphogenic) homolog, …
GO:0044248	cellular catabolic process	0.000883	0.187	1.32	[Psmc6 - proteasome (prosome, macropain) 26s subunit, atpase, 6, Hspa8 - heat shock protein 8, Psmd11 - proteasome (prosome, macropain) 26s subunit, non-atpase, 11, Cbr3 - carbonyl reductase 3, Vcp - valosin containing protein, Erlin2 - er lipid raft associated 2, Pfkm - phosphofructokinase, muscle, Ptbp1 - polypyrimidine tract binding protein 1, Etf1 - eukaryotic translation termination factor 1…
GO:FUNCTION
GO Term	Description	P-value	FDR q-value	Enrichment	Genes
GO:0003735	structural constituent of ribosome	1.06e-08	1.9e-05	1.8	[Rplp0 - ribosomal protein, large, p0, Rps2 - ribosomal protein s2, Rps27l - ribosomal protein s27-like, Rps26 - ribosomal protein s26, Rpl10 - ribosomal protein l10, Rpl14 - ribosomal protein l14, Rpl31 - ribosomal protein l31, Rps10 - ribosomal protein s10, Rpl32 - ribosomal protein l32, Rpl8 - ribosomal protein l8, Rpl28 - ribosomal protein l28, Rps20 - ribosomal protein s20, Rpl30 - ribosomal…
GO:0004298	threonine-type endopeptidase activity	2.5e-05	0.0224	2.48	[Psmb6 - proteasome (prosome, macropain) subunit, beta type 6, Psmb7 - proteasome (prosome, macropain) subunit, beta type 7, Psma1 - proteasome (prosome, macropain) subunit, alpha type 1, Psma4 - proteasome (prosome, macropain) subunit, alpha type 4, Psma5 - proteasome (prosome, macropain) subunit, alpha type 5, Psma6 - proteasome (prosome, macropain) subunit, alpha type 6, Psma7 - proteasome (pr…
GO:0070003	threonine-type peptidase activity	2.5e-05	0.0149	2.48	[Psmb6 - proteasome (prosome, macropain) subunit, beta type 6, Psmb7 - proteasome (prosome, macropain) subunit, beta type 7, Psma1 - proteasome (prosome, macropain) subunit, alpha type 1, Psma4 - proteasome (prosome, macropain) subunit, alpha type 4, Psma5 - proteasome (prosome, macropain) subunit, alpha type 5, Psma6 - proteasome (prosome, macropain) subunit, alpha type 6, Psma7 - proteasome (pr…
GO:0003729	mRNA binding	7.21e-05	0.0324	1.51	[Rps2 - ribosomal protein s2, Srsf1 - serine/arginine-rich splicing factor 1, Rps26 - ribosomal protein s26, Ptbp1 - polypyrimidine tract binding protein 1, Etf1 - eukaryotic translation termination factor 1, Hsp90aa1 - heat shock protein 90, alpha (cytosolic), class a member 1, Eif4g1 - eukaryotic translation initiation factor 4, gamma 1, Pabpc1 - poly(a) binding protein, cytoplasmic 1, Aco1 - a…
GO:0003723	RNA binding	0.000238	0.0854	1.16	[Srsf10 - serine/arginine-rich splicing factor 10, 2610301G19Rik - riken cdna 2610301g19 gene, Vcp - valosin containing protein, Rps26 - ribosomal protein s26, Rock2 - rho-associated coiled-coil containing protein kinase 2, Fscn1 - fascin homolog 1, actin bundling protein (strongylocentrotus purpuratus), Ptbp1 - polypyrimidine tract binding protein 1, Eif3f - eukaryotic translation initiation fac…
GO:0031267	small GTPase binding	0.000243	0.0729	2.73	[Rap1a - ras-related protein-1a, Cse1l - chromosome segregation 1-like (s. cerevisiae), Arhgap1 - rho gtpase activating protein 1, Rock1 - rho-associated coiled-coil containing protein kinase 1, Tbc1d9b - tbc1 domain family, member 9b, Gdi2 - guanosine diphosphate (gdp) dissociation inhibitor 2, Map2k1 - mitogen-activated protein kinase kinase 1, Gdi1 - guanosine diphosphate (gdp) dissociation in…
GO:0005092	GDP-dissociation inhibitor activity	0.000353	0.0907	9.4	[Gdi2 - guanosine diphosphate (gdp) dissociation inhibitor 2, Gdi1 - guanosine diphosphate (gdp) dissociation inhibitor 1, Ranbp1 - ran binding protein 1, Arhgdia - rho gdp dissociation inhibitor (gdi) alpha]
GO:0017016	Ras GTPase binding	0.000512	0.115	2.67	[Rap1a - ras-related protein-1a, Cse1l - chromosome segregation 1-like (s. cerevisiae), Arhgap1 - rho gtpase activating protein 1, Rock1 - rho-associated coiled-coil containing protein kinase 1, Tbc1d9b - tbc1 domain family, member 9b, Map2k1 - mitogen-activated protein kinase kinase 1, Gdi1 - guanosine diphosphate (gdp) dissociation inhibitor 1, Rabggta - rab geranylgeranyl transferase, a subuni…
GO:0045296	cadherin binding	0.00094	0.188	1.26	[Lypla2 - lysophospholipase 2, Stk24 - serine/threonine kinase 24, Ist1 - increased sodium tolerance 1 homolog (yeast), Abi1 - abl-interactor 1, Hspa8 - heat shock protein 8, Capg - capping protein (actin filament), gelsolin-like, Fam129b - family with sequence similarity 129, member b, Pdlim5 - pdz and lim domain 5, Twf1 - twinfilin, actin-binding protein, homolog 1 (drosophila), Pkm - pyruvate …
