# Supplementary material for: Cross-species Comparison of Proteome Turnover Kinetics
Source: Mol Cell Proteomics. 2018 Jan 10;17(4):580–91. doi: 10.1074/mcp.RA117.000574 (PMC5880112; doi:10.1074/mcp.RA117.000574)
Supplement: Supplemental Data [file supp_RA117.000574_134905_0_supp_43360_p1c56p.zip]

Archive with 3 entries (2 files):
- Table S2 - Peptide-level data.xlsx
- __MACOSX/
- __MACOSX/._Table S2 - Peptide-level data.xlsx
