# Supplementary material for: Cross-species Comparison of Proteome Turnover Kinetics
Source: Mol Cell Proteomics. 2018 Jan 10;17(4):580–91. doi: 10.1074/mcp.RA117.000574 (PMC5880112; doi:10.1074/mcp.RA117.000574)
Supplement: Supplemental Data [file supp_RA117.000574_134905_0_supp_43360_p1c56p.zip › Table S2 - Peptide-level data.xlsx]

## Sheet: Description and Legend
Description
Peptide-level dynamic SILAC data for measurement of turnover rates in rodent fibroblasts
Legend
Timepoint	Experimental Timepoint
Sequence	The amino acid sequence of the identified peptide
Missed cleavages	Number of missed enzymatic cleavages
Mass	Monoisotopic mass of the peptide
Proteins	Identifiers of proteins this peptide is associated with
Leading razor protein	Identifiers of the best scoring protein this peptide is associated with
Gene names	Names of genes this peptide is associated with
Protein names	Names of proteins this peptide is associated with
Charges	All charge states that have been observed
PEP	Posterior Error Probability of the identification. This value essentially operates as a p-value, where smaller is more significant
Score	Highest Andromeda score for the associated MS/MS spectra
Ratio H/L	The ratio between two heavy and light label partners
Ratio H/L normalized	Normalized ratio between two medium and light label partners. The median of the total ratio population was shifted to 1
Ratio H/L variability [%]	Coefficient of variability over all redundant quantifiable peptides. It is calculated as the standard deviation of the naturally logarithmized ratios times 100.
Ratio H/L count	Number of redundant peptides (MS1 features) used for quantitation.
* Data contained in red colored tabs were searched by the mouse Uniprot database. Other color indiate data searched by species-specific database. See manuscript for additional details.
* For additional information regarding column parmeters, refer to: Cox, J. and M. Mann (2008). Nature biotechnology 26(12): 1367-1372.

## Sheet: Mouse (Rep 1)
Timepoint	Sequence	Missed cleavages	Mass	Proteins	Leading razor protein	Gene names	Protein names	Charges	PEP	Score	Ratio H/L	Ratio H/L normalized	Ratio H/L variability [%]	Ratio H/L count
2d	AAAAAAAAAAGAAGGR	0	1197.62	Q8CCS6	Q8CCS6	Pabpn1	Polyadenylate-binding protein 2	2	3.5562e-24	125.48	4.5052	5.2636	NaN	1
2d	AAAAAAAAAAGDSDSWDADTFSMEDPVRK	1	2867.27	Q3UGC7	Q3UGC7	Eif3j1	Eukaryotic translation initiation factor 3 subunit J-A	3	9.2526e-71	144.76	1.3215	1.5029	11.369	2
2d	AAAAAAAAATEQQGSNGPVKK	1	1910.98	P82349	P82349	Sgcb	Beta-sarcoglycan	3	0.0058884	25.508	NaN	NaN	NaN	0
2d	AAAAAAGAASGLPGPVAQGLK	0	1747.96	Q91YE6	Q91YE6	Ipo9	Importin-9	2	7.3738e-26	123.84	1.6134	1.9035	69.43	3
2d	AAAAAAGPEMVR	0	1113.56	P63085	P63085	Mapk1	Mitogen-activated protein kinase 1	2	2.6146e-07	82.749	1.4735	1.711	NaN	1
2d	AAAAAAPGGGGGEPR	0	1208.59	Q63844	Q63844	Mapk3	Mitogen-activated protein kinase 3	2	7.9595e-10	88.681	0.71229	0.81187	7.5809	2
2d	AAAAAASHLNLDALR	0	1463.78	Q8CH72	Q8CH72	Trim32	E3 ubiquitin-protein ligase TRIM32	2	8.8073e-09	96.229	NaN	NaN	NaN	0
2d	AAAAAGAGLK	0	799.455	E9PYB0	E9PYB0	Ahnak2		2	3.7285e-05	77.058	0.80238	0.90416	1.4077	2
2d	AAAAAMAEQEGAR	0	1245.58	Q9D1H7	Q9D1H7	Get4	Golgi to ER traffic protein 4 homolog	2	3.2573e-05	70.1	2.228	2.4961	NaN	1
2d	AAAAATAATKGNGGGSGR	1	1487.74	Q9D3B1	Q9D3B1	Hacd2	Very-long-chain (3R)-3-hydroxyacyl-CoA dehydratase 2	3	1.0699e-06	60.918	NaN	NaN	NaN	0
2d	AAAAATAVGPGAGSAGVAGPGGAGPCATVSVFPGAR	0	3007.49	Q9WVG6	Q9WVG6	Carm1	Histone-arginine methyltransferase CARM1	3	7.0772e-26	74.28	0.93311	1.2286	43.644	2
2d	AAAADGEPLHNEEER	0	1607.72	Q80WW9	Q80WW9	Ddrgk1	DDRGK domain-containing protein 1	3	0.02145	24.275	NaN	NaN	NaN	0
2d	AAAAELR	0	700.387	Q9D1M4	Q9D1M4	Eef1e1	Eukaryotic translation elongation factor 1 epsilon-1	1	0.0090126	61.006	1.4761	1.6267	NaN	1
2d	AAAAGALAPGPLPDLAAR	0	1601.89	Q3TW96	Q3TW96	Uap1l1	UDP-N-acetylhexosamine pyrophosphorylase-like protein 1	2	6.5597e-09	86.313	NaN	NaN	NaN	0
2d	AAAAQLSLTQLSSGNPVYEK	0	2047.06	P42567	P42567	Eps15	Epidermal growth factor receptor substrate 15	2	5.2274e-06	96.734	NaN	NaN	NaN	0
2d	AAAASAAEAGIATPGTEDSDDALLK	0	2315.11	O35226	O35226	Psmd4	26S proteasome non-ATPase regulatory subunit 4	2	5.2707e-73	157.91	1.9058	2.1375	NaN	1
2d	AAAATETSSVFADPVISK	0	1763.89	Q80X85	Q80X85	Mrps7	28S ribosomal protein S7, mitochondrial	2	1.1097e-13	89.629	NaN	NaN	NaN	0
2d	AAAAVVEFQR	0	1060.57	Q8BG32	Q8BG32	Psmd11	26S proteasome non-ATPase regulatory subunit 11	2	5.7483e-06	79.906	1.3509	1.5811	NaN	1
2d	AAADDGEEPK	0	1001.43	P28352	P28352	Apex1	DNA-(apurinic or apyrimidinic site) lyase;DNA-(apurinic or apyrimidinic site) lyase, mitochondrial	2	0.0082219	47.603	NaN	NaN	NaN	0
2d	AAADEPKPK	0	925.487	P55264	P55264	Adk	Adenosine kinase	2	0.00062615	60.59	0.40837	0.58964	NaN	1
2d	AAADTLQGPMQAAYR	0	1562.75	Q3UJB9	Q3UJB9	Edc4	Enhancer of mRNA-decapping protein 4	3	0.041636	11.262	0.89448	1.0491	NaN	1
2d	AAAEDVNVTFEDQQK	0	1663.77	Q3UWL8	Q3UWL8	Pfdn4	Prefoldin subunit 4	2	6.0968e-05	64.439	0.99642	1.0672	NaN	1
2d	AAAEEGCGVGVEDDR	0	1533.64	Q8VCI5	Q8VCI5	Pex19	Peroxisomal biogenesis factor 19	2	2.2414e-05	79.82	2.5533	2.8016	NaN	1
2d	AAAEELLAR	0	942.513	Q6P549	Q6P549	Inppl1	Phosphatidylinositol 3,4,5-trisphosphate 5-phosphatase 2	2	0.004699	51.854	2.2419	2.5045	NaN	1
2d	AAAEVGINSETIVKPASVSEEELLNSIR	0	2925.53	P18155	P18155	Mthfd2	Bifunctional methylenetetrahydrofolate dehydrogenase/cyclohydrolase, mitochondrial;NAD-dependent methylenetetrahydrofolate dehydrogenase;Methenyltetrahydrofolate cyclohydrolase	3	2.022e-08	54.441	NaN	NaN	NaN	0
2d	AAAFEDQENETVVVK	0	1648.79	P26039	P26039	Tln1	Talin-1	2	7.6809e-05	63.624	0.90184	1.0067	NaN	1
2d	AAAGGGAAAAAGR	0	970.494	P35282	P35282	Rab21	Ras-related protein Rab-21	2	1.9448e-12	109.71	1.7513	1.9856	NaN	1
2d	AAAGSAAVSGAGTPVAGPTGR	0	1724.88	Q9Z266	Q9Z266	Snapin	SNARE-associated protein Snapin	2	3.7786e-31	113.76	0.84517	0.97803	NaN	1
2d	AAAHCAHVFTTVSQITAIEAQHLLK	0	2716.41	Q9Z1E4	Q9Z1E4	Gys1	Glycogen [starch] synthase, muscle	3;4;5	4.6839e-10	59.814	0.71921	0.92005	16.562	5
2d	AAAHHYGAQCDK	0	1327.57	Q9DCJ5	Q9DCJ5	Ndufa8	NADH dehydrogenase [ubiquinone] 1 alpha subcomplex subunit 8	2;3	3.0274e-05	71.548	0.68786	0.77036	29.03	3
2d	AAAHHYGAQCDKTNK	1	1670.76	Q9DCJ5	Q9DCJ5	Ndufa8	NADH dehydrogenase [ubiquinone] 1 alpha subcomplex subunit 8	3;4	2.7779e-17	111.07	0.83738	0.86848	7.9875	6
2d	AAAITSDLLESLGR	0	1415.76	Q62009	Q62009	Postn	Periostin	2	0.00012557	69.01	NaN	NaN	NaN	0
2d	AAALEFLNR	0	1003.55	Q60864	Q60864	Stip1	Stress-induced-phosphoprotein 1	2	0.00011396	88.942	1.2876	1.5722	NaN	1
2d	AAALVLQTIWGYK	0	1432.81	P30999	P30999	Ctnnd1	Catenin delta-1	2	0.00039833	76.465	3.61	4.5034	NaN	1
2d	AAAMANNLQK	0	1030.52	Q8VH51	Q8VH51	Rbm39	RNA-binding protein 39	2	1.0372e-06	91.9	3.7579	3.923	6.0904	2
2d	AAAMDVDTPSGTNSGAGK	0	1648.74	P62878	P62878	Rbx1	E3 ubiquitin-protein ligase RBX1;E3 ubiquitin-protein ligase RBX1, N-terminally processed	2	3.2003e-09	97.911	1.4575	1.6871	NaN	1
2d	AAANEQLTR	0	972.499	Q9CRB9	Q9CRB9	Chchd3	MICOS complex subunit Mic19	2	0.0012684	94.302	NaN	NaN	NaN	0
2d	AAANFFSASCVPCADQSSFPK	0	2260.99	CON__Q0IIK2;CON__Q29443	CON__Q0IIK2			2;3	1.4691e-83	196.18	NaN	NaN	NaN	0
2d	AAANKLVR	1	841.513	Q61879	Q61879	Myh10	Myosin-10	2	0.0065269	104.11	0.42722	0.47718	5.7694	5
2d	AAAPAPEEEMDECEQALAAEPK	0	2356.02	Q9D8N0	Q9D8N0	Eef1g	Elongation factor 1-gamma	2;3	2.278e-22	99.927	0.89571	1.0065	6.1416	2
2d	AAAPSAASSPAEVQSLKK	1	1711.91	E9PVZ8	E9PVZ8	Golgb1		3	0.0023105	33.624	NaN	NaN	NaN	0
2d	AAAQAVEEMR	0	1074.51	P52432	P52432	Polr1c	DNA-directed RNA polymerases I and III subunit RPAC1	2	0.0014424	51.346	NaN	NaN	NaN	0
2d	AAAQCYIDLIIK	0	1377.73	Q9JIF7	Q9JIF7	Copb1	Coatomer subunit beta	2	0.0054735	40.352	1.4229	1.6363	NaN	1
2d	AAAQEADGAGSAVVAAGGGSSGQVTSNGSIGR	0	2759.31	Q8VBZ3	Q8VBZ3	Clptm1	Cleft lip and palate transmembrane protein 1 homolog	3	2.0624e-17	70.578	NaN	NaN	NaN	0
2d	AAAQEQYSAAVAR	0	1334.66	CON__Q3T052	CON__Q3T052			2	1.8973e-05	108.47	NaN	NaN	NaN	0
2d	AAAQLGVEELQK	0	1255.68	Q921M4	Q921M4	Golga2	Golgin subfamily A member 2	2	0.00023273	77.662	NaN	NaN	NaN	0
2d	AAAQLLQSQAQQSGAQQTK	0	1956	Q8C1B7	Q8C1B7	2017-09-11	Septin-11	2;3	6.2975e-38	145.6	0.4844	0.58623	8.7314	10
2d	AAAQLLQSQAQQSGAQQTKK	1	2084.1	Q8C1B7	Q8C1B7	2017-09-11	Septin-11	3	2.4344e-40	128.32	0.49654	0.68698	4.7322	4
2d	AAASGPASASAPAAEILLTPAR	0	1992.06	Q91VK4	Q91VK4	Itm2c	Integral membrane protein 2C;CT-BRI3	2	0.0096023	30.961	NaN	NaN	NaN	0
2d	AAASLGDTLSEQQLGDSDIPVIVYR	0	2617.32	Q4LDD4	Q4LDD4	Arap1	Arf-GAP with Rho-GAP domain, ANK repeat and PH domain-containing protein 1	3	0.00015207	33.425	0.67068	0.73268	3.3137	2
2d	AAASTDYYK	0	988.45	P35486	P35486	Pdha1	Pyruvate dehydrogenase E1 component subunit alpha, somatic form, mitochondrial	2	0.051857	48.794	0.79955	0.92763	NaN	1
2d	AAATAAAAPQQLSDEELFSQLRR	1	2443.25	Q9WU40	Q9WU40	Lemd3	Inner nuclear membrane protein Man1	3	3.7968e-05	48.315	NaN	NaN	NaN	0
2d	AAATFNPELITHILDGSPENTR	0	2366.19	Q9R0H0	Q9R0H0	Acox1	Peroxisomal acyl-coenzyme A oxidase 1	3	7.562e-09	61.703	0.63366	0.72543	NaN	1
2d	AAATFNPELITHILDGSPENTRR	1	2522.29	Q9R0H0	Q9R0H0	Acox1	Peroxisomal acyl-coenzyme A oxidase 1	4	0.00026765	33.676	2.8375	3.5573	NaN	1
2d	AAATPESQEPQAK	0	1326.64	P28667	P28667	Marcksl1	MARCKS-related protein	2	0.00068258	61.65	0.50771	0.66232	NaN	1
2d	AAATQPDGKDTPDEPWAFPAR	1	2240.05	Q78PY7	Q78PY7	Snd1	Staphylococcal nuclease domain-containing protein 1	3	1.0822e-08	69.361	NaN	NaN	NaN	0
2d	AAAVAAAGAGEPLSPEELLPK	0	1961.05	Q9CPQ3	Q9CPQ3	Tomm22	Mitochondrial import receptor subunit TOM22 homolog	2;3	1.8727e-49	147.18	0.9456	1.1088	12.41	3
2d	AAAVALPEEELKK	1	1367.77	Q80UJ7	Q80UJ7	Rab3gap1	Rab3 GTPase-activating protein catalytic subunit	3	0.021022	27.137	NaN	NaN	NaN	0
2d	AAAVGTANK	0	801.434	Q64727	Q64727	Vcl	Vinculin	2	0.00026969	98.997	0.51215	0.76255	19.268	3
2d	AAAVGTANKSTVEGIQASVK	1	1901.02	Q64727	Q64727	Vcl	Vinculin	3	1.5201e-16	91.926	0.52469	0.67373	8.7977	4
2d	AAAVLSGASAGSPAGAPGGPGGLSAVGSGPR	0	2503.28	Q9DBD5	Q9DBD5	Pelp1	Proline-, glutamic acid- and leucine-rich protein 1	3	2.3619e-07	44.05	1.0184	1.3174	NaN	1
2d	AAAVPVEFK	0	930.517	Q91VA7	Q91VA7	Idh3b	Isocitrate dehydrogenase [NAD] subunit, mitochondrial	2	0.00024548	83.206	0.89017	1.0877	NaN	1
2d	AAAVPVEFKEHHLSEVQNMASEEK	1	2679.3	Q91VA7	Q91VA7	Idh3b	Isocitrate dehydrogenase [NAD] subunit, mitochondrial	4	0.022166	16.792	0.60188	0.67453	NaN	1
2d	AAAVSDIQDLMR	0	1288.64	Q9CR00	Q9CR00	Psmd9	26S proteasome non-ATPase regulatory subunit 9	2	5.6809e-05	86.624	NaN	NaN	NaN	0
2d	AAAVSLENVLLDVK	0	1440.82	Q6ZPF4;A2APV2	Q6ZPF4	Fmnl3;Fmnl2	Formin-like protein 3;Formin-like protein 2	2	0.0098643	39.917	NaN	NaN	NaN	0
2d	AAAVVEEAAAGDVQR	0	1455.73	Q8VEJ4	Q8VEJ4	Nle1	Notchless protein homolog 1	2	1.0089e-18	122.51	5.0968	5.5147	NaN	1
2d	AAAYLDPNLNHTPSSSTK	0	1885.92	P34152	P34152	Ptk2	Focal adhesion kinase 1	2	0.00014151	53.528	0.97313	1.0885	NaN	1
2d	AACEGPEEHQGAEEEGEGSQGGLYEAIAGHWIR	0	3523.53	Q8CG70	Q8CG70	Leprel2	Prolyl 3-hydroxylase 3	4	1.7808e-08	47.104	1.8037	2.1116	NaN	1
2d	AACEQLHQQQQQQQEETTAATLLLQGEEEGEED	0	3768.67	P42669	P42669	Pura	Transcriptional activator protein Pur-alpha	3	0.0076597	22.579	NaN	NaN	NaN	0
2d	AACLCFR	0	896.4	Q9JI46;Q8R2U6;P0C028;P0C027	Q8R2U6	Nudt3;Nudt4;Nudt11;Nudt10	Diphosphoinositol polyphosphate phosphohydrolase 1;Diphosphoinositol polyphosphate phosphohydrolase 2;Diphosphoinositol polyphosphate phosphohydrolase 3-beta;Diphosphoinositol polyphosphate phosphohydrolase 3-alpha	2	0.0096994	85.306	2.3339	2.546	NaN	1
2d	AACLESAQEPAGAWSNK	0	1788.81	Q8VDJ3	Q8VDJ3	Hdlbp	Vigilin	2	2.7923e-16	128.54	0.66297	0.79153	NaN	1
2d	AADAEAEVASLNR	0	1315.64	P21107	P21107	Tpm3	Tropomyosin alpha-3 chain	2	0.00045253	76.143	0.40188	0.60508	NaN	1
2d	AADAEAEVASLNRR	1	1471.74	P21107	P21107	Tpm3	Tropomyosin alpha-3 chain	2;3	4.7173e-09	79.974	0.41012	0.56256	12.662	3
2d	AADAHVDAHYYEQNEQPTGTCAACITGGNR	0	3276.39	P55264	P55264	Adk	Adenosine kinase	3;4	1.2092e-57	125.74	0.45784	0.58411	12.062	3
2d	AADAVEDLR	0	958.472	Q9WVE8	Q9WVE8	Pacsin2	Protein kinase C and casein kinase substrate in neurons protein 2	2	0.0004503	79.906	1.1641	1.2894	NaN	1
2d	AADEEAFEDNSEEYIR	0	1886.78	Q9ERK4	Q9ERK4	Cse1l	Exportin-2	2	2.9752e-06	71.555	1.2795	1.4183	NaN	1
2d	AADEEAFEDNSEEYIRR	1	2042.88	Q9ERK4	Q9ERK4	Cse1l	Exportin-2	3	0.0098019	34.498	1.0977	1.2612	19.447	2
2d	AADEVAEGK	0	888.419	P97807	P97807	Fh	Fumarate hydratase, mitochondrial	2	0.00058947	77.732	0.96298	1.0614	NaN	1
2d	AADFQLHTHVNDGTEFGGSIYQK	0	2534.18	A0A140T8V3;Q60931	A0A140T8V3	Vdac3	Voltage-dependent anion-selective channel protein 3	3;4	1.6109e-11	72.532	0.59835	0.68333	8.8833	2
2d	AADGNYYNAR	0	1113.48	Q8BH86	Q8BH86		UPF0317 protein C14orf159 homolog, mitochondrial	2	0.0002655	85.064	NaN	NaN	NaN	0
2d	AADGTTVVPPEEEEEEEGGK	0	2071.91	F8VPU2	F8VPU2	Farp1	FERM, RhoGEF and pleckstrin domain-containing protein 1	2	0.00047333	40.475	0.60664	0.66189	NaN	1
2d	AADIAEALYSVPR	0	1374.71	O08792;Q07802;O08791	O08792	Ebf2;Ebf1;Ebf3	Transcription factor COE2;Transcription factor COE1;Transcription factor COE3	2	0.002339	50.284	NaN	NaN	NaN	0
2d	AADIDQEVK	0	987.487	Q6ZQ38	Q6ZQ38	Cand1	Cullin-associated NEDD8-dissociated protein 1	2	0.0012582	69.423	0.77239	0.88211	NaN	1
2d	AADIEQQAVFAVFDENK	0	1893.91	CON__Q28107	CON__Q28107			2	0.0061571	37.426	NaN	NaN	NaN	0
2d	AADIIDGLR	0	942.513	Q60520	Q60520	Sin3a	Paired amphipathic helix protein Sin3a	2	0.0038505	61.999	NaN	NaN	NaN	0
2d	AADISLDNLVEGK	0	1343.69	P70399	P70399	Tp53bp1	Tumor suppressor p53-binding protein 1	2	0.024514	34.532	NaN	NaN	NaN	0
2d	AADISQWAGPLCLQEVDEPPQHALR	0	2800.36	P70296	P70296	Pebp1	Phosphatidylethanolamine-binding protein 1;Hippocampal cholinergic neurostimulating peptide	3	3.2886e-70	172.42	NaN	NaN	NaN	0
2d	AADLLYAMCDR	0	1297.58	P17426	P17426	Ap2a1	AP-2 complex subunit alpha-1	2	7.6715e-05	72.643	1.1085	1.2219	NaN	1
2d	AADMGNPVGQSGLGMAYLYGR	0	2126.99	Q9Z2G6	Q9Z2G6	Sel1l	Protein sel-1 homolog 1	2	2.5734e-23	119.01	NaN	NaN	NaN	0
2d	AADPGPGSGAASDPAVPPPAR	0	1856.9	Q3UMT1	Q3UMT1	Ppp1r12c	Protein phosphatase 1 regulatory subunit 12C	2	0.018525	27.969	NaN	NaN	NaN	0
2d	AADQNGGGGRHNWGQGFR	1	1883.85	Q99J56	Q99J56	Derl1	Derlin-1	4	0.056743	15.942	NaN	NaN	NaN	0
2d	AADTQVSETLKR	1	1317.69	E9PVA8	E9PVA8	Gcn1l1		2	0.00036344	54.608	1.1097	1.3283	NaN	1
2d	AADVHEVR	0	895.451	P52480	P52480	Pkm	Pyruvate kinase PKM	2	0.0066186	61.962	0.97271	1.4647	NaN	1
2d	AADVHEVRK	1	1023.55	P52480	P52480	Pkm	Pyruvate kinase PKM	2	0.0042215	58.981	0.84851	1.0369	48.151	2
2d	AAEAAGGKYR	1	992.504	O35382	O35382	Exoc4	Exocyst complex component 4	2	0.0004467	65.246	NaN	NaN	NaN	0
2d	AAEAGVTEEQYGYLGTSAK	0	1943.91	P14873	P14873	Map1b	Microtubule-associated protein 1B;MAP1B heavy chain;MAP1 light chain LC1	2	2.0524e-30	120.53	1.6623	1.9173	NaN	1
2d	AAEAILKR	1	870.529	Q810B6	Q810B6	Ankfy1	Rabankyrin-5	2	0.010917	60.76	0.93126	1.0509	NaN	1
2d	AAECNIVVTQPR	0	1356.68	O70133	O70133	Dhx9	ATP-dependent RNA helicase A	2	0.016801	50.108	NaN	NaN	NaN	0
2d	AAEDLFVNIR	0	1146.6	P28660	P28660	Nckap1	Nck-associated protein 1	2	0.017752	36.395	0.87955	0.94873	NaN	1
2d	AAEDYGVIK	0	964.487	P37804	P37804	Tagln	Transgelin	2	0.0029873	57.177	1.5419	1.6915	23.608	3
2d	AAEDYGVIKTDMFQTVDLYEGK	1	2492.18	P37804	P37804	Tagln	Transgelin	2;3	1.4955e-43	127.92	1.7424	2.2675	74.028	8
2d	AAEDYGVIKTDMFQTVDLYEGKDMAAVQR	2	3263.55	P37804	P37804	Tagln	Transgelin	4	4.5299e-21	81.297	1.4531	1.9679	NaN	1
2d	AAEEAASTLASSIHPEQCIK	0	2112.02	Q80TV8	Q80TV8	Clasp1	CLIP-associating protein 1	3	1.4847e-08	68.567	NaN	NaN	NaN	0
2d	AAEEAEEAR	0	974.431	Q9QXS1	Q9QXS1	Plec	Plectin	2	0.0062609	58.981	NaN	NaN	NaN	0
2d	AAEGASDPAGLSEGSGR	0	1530.69	Q6P5D8	Q6P5D8	Smchd1	Structural maintenance of chromosomes flexible hinge domain-containing protein 1	2	1.4264e-05	55.261	NaN	NaN	NaN	0
2d	AAEGFKGK	1	806.429	P09103	P09103	P4hb	Protein disulfide-isomerase	2	0.02843	67.032	1.4702	1.9889	NaN	1
2d	AAEILYQLALK	0	1231.72	P27046	P27046	Man2a1	Alpha-mannosidase 2	2	0.00076556	69.825	2.5076	2.7274	NaN	1
2d	AAELFGLTAEEIYLVHDELDKPLGK	0	2770.44	Q8BW00	Q8BW00	Ptrh1	Probable peptidyl-tRNA hydrolase	4	0.060454	9.0214	1.2756	1.7409	NaN	1
2d	AAELIANSLATAGDGLIELR	0	1997.08	P67778	P67778	Phb	Prohibitin	2;3	2.1801e-66	173.44	0.69642	0.84181	6.6253	7
2d	AAELIANSLATAGDGLIELRK	1	2125.17	P67778	P67778	Phb	Prohibitin	3	0.0069976	21.006	0.7795	0.91291	NaN	1
2d	AAELLLPAAAAWR	0	1351.76	G3X8U3	G3X8U3	2210016F16Rik		2	0.00072553	57.598	0.63877	0.81493	NaN	1
2d	AAEMMASLLK	0	1063.54	Q61768	Q61768	Kif5b	Kinesin-1 heavy chain	2	0.00030039	66.621	1.4856	1.7402	NaN	1
2d	AAENGAQSAPLPLEGVDISPK	0	2063.05	P30416	P30416	Fkbp4	Peptidyl-prolyl cis-trans isomerase FKBP4;Peptidyl-prolyl cis-trans isomerase FKBP4, N-terminally processed	2	2.5174e-08	69.594	NaN	NaN	NaN	0
2d	AAENGLVNGENLIPNGTR	0	1837.93	Q91WC0	Q91WC0	Setd3	Histone-lysine N-methyltransferase setd3	2	0.0070807	34.179	NaN	NaN	NaN	0
2d	AAEQMSTLPIDAPSPLENLEQK	0	2381.18	P27546	P27546	Map4	Microtubule-associated protein 4	2;3	0.00022471	53.995	0.45211	0.5031	NaN	1
2d	AAESALQVVEK	0	1143.61	Q8CB77	Q8CB77	Tceb3	Transcription elongation factor B polypeptide 3	2	0.0035553	40.724	NaN	NaN	NaN	0
2d	AAESLADPTEYENLFPGLK	0	2064.01	O55029	O55029	Copb2	Coatomer subunit beta	2;3	6.7492e-15	120.87	1.1903	1.4187	9.7875	2
2d	AAETVELHKLK	1	1237.7	Q9D1J3	Q9D1J3	Sarnp	SAP domain-containing ribonucleoprotein	3	0.00077623	54.784	NaN	NaN	NaN	0
2d	AAEVESVK	0	831.434	P27546	P27546	Map4	Microtubule-associated protein 4	2	0.0066186	61.962	0.90798	1.2128	NaN	1
2d	AAEVESVKEQLPAK	1	1497.8	P27546	P27546	Map4	Microtubule-associated protein 4	2;3	2.7335e-22	150.06	0.8433	1.0192	9.5425	2
2d	AAEVGDDFLGDFVVGER	0	1794.84	Q9Z0H8	Q9Z0H8	Clip2	CAP-Gly domain-containing linker protein 2	2	0.00015041	51.013	2.1475	2.2666	NaN	1
2d	AAFALGGLGSGFASTK	0	1453.76	B2RQC6	B2RQC6	Cad	CAD protein;Glutamine-dependent carbamoyl-phosphate synthase;Aspartate carbamoyltransferase;Dihydroorotase	2	5.5096e-05	60.49	1.9935	2.4514	NaN	1
2d	AAFDDAIAELDTLSEESYK	0	2086.96	P62259	P62259	Ywhae	14-3-3 protein epsilon	2;3	4.2742e-82	258.6	0.64351	0.82933	8.7963	5
2d	AAFEWNEEGAGSSPSPGLQPVR	0	2285.07	P97298	P97298	Serpinf1	Pigment epithelium-derived factor	2	0.0023934	39.509	NaN	NaN	NaN	0
2d	AAFFVTLDESEQGYR	0	1731.81	P97742	P97742	Cpt1a	Carnitine O-palmitoyltransferase 1, liver isoform	2	0.001496	48.741	0.82453	0.90099	NaN	1
2d	AAFGLSEAGFNTACLTK	0	1756.85	Q8K2B3	Q8K2B3	Sdha	Succinate dehydrogenase [ubiquinone] flavoprotein subunit, mitochondrial	2	1.5163e-06	69.716	0.8433	1.0958	15.28	3
2d	AAFLSSLTDVR	0	1178.63	Q3UVL4	Q3UVL4	Vps51	Vacuolar protein sorting-associated protein 51 homolog	2	0.049747	35.511	NaN	NaN	NaN	0
2d	AAFQLGSPWR	0	1131.58	P47738	P47738	Aldh2	Aldehyde dehydrogenase, mitochondrial	2	0.00075087	59.35	1.1384	1.4938	NaN	1
2d	AAFQPEASPSHLTLNSGLVESEDL	0	2511.21	Q9ET54	Q9ET54	Palld	Palladin	2;3	2.1764e-96	190.82	0.37648	0.46611	3.6248	2
2d	AAFQSLLDAR	0	1090.58	Q63829	Q63829	Commd3	COMM domain-containing protein 3	2	0.00064762	60.828	1.8752	2.1714	NaN	1
2d	AAFQSQYK	0	941.461	Q810A7	Q810A7	Ddx42	ATP-dependent RNA helicase DDX42	2	0.042987	41.652	NaN	NaN	NaN	0
2d	AAFSKDESKEPIVEVR	2	1803.94	P13595	P13595	Ncam1	Neural cell adhesion molecule 1	4	0.0020764	32.815	1.8742	2.3332	NaN	1
2d	AAFTAFEEVQLPR	0	1477.76	Q9D8X2	Q9D8X2	Ccdc124	Coiled-coil domain-containing protein 124	2	0.012138	42.743	1.5309	1.744	NaN	1
2d	AAFTMFSR	0	929.443	P16675	P16675	Ctsa	Lysosomal protective protein;Lysosomal protective protein 32 kDa chain;Lysosomal protective protein 20 kDa chain	2	0.0029703	108.09	0.39661	0.48873	15.31	2
2d	AAFVLPEFTR	0	1149.62	Q64674	Q64674	Srm	Spermidine synthase	2	0.019546	43.083	NaN	NaN	NaN	0
2d	AAGAAAALAFLNQESR	0	1559.81	Q9CPP0	Q9CPP0	Npm3	Nucleoplasmin-3	2	8.2714e-20	140.39	NaN	NaN	NaN	0
2d	AAGAGKVTK	1	801.471	P10126	P10126	Eef1a1	Elongation factor 1-alpha 1	2	0.0004458	93.429	1.2765	1.5168	11.89	6
2d	AAGAGNEAAALFLATSGAHANHR	0	2177.07	Q810B6	Q810B6	Ankfy1	Rabankyrin-5	3;4	4.8676e-09	60.635	0.92694	1.1392	13	2
2d	AAGAPQVNSK	0	941.493	Q6R891	Q6R891	Ppp1r9b	Neurabin-2	2	4.8625e-05	74.92	1.0403	1.1193	NaN	1
2d	AAGAQVVAVSR	0	1027.58	Q91X52	Q91X52	Dcxr	L-xylulose reductase	2	0.00019757	68.847	0.88248	0.99563	NaN	1
2d	AAGARPLTSPESLSR	0	1511.81	Q9Z1R2	Q9Z1R2	Bag6	Large proline-rich protein BAG6	3	0.046702	19.075	NaN	NaN	NaN	0
2d	AAGEVMEPANLLAEEK	0	1670.82	P57746	P57746	Atp6v1d	V-type proton ATPase subunit D	2	2.1865e-06	72.958	NaN	NaN	NaN	0
2d	AAGFKDPLLASGTDGVGTK	1	1803.94	Q64737	Q64737	Gart	Trifunctional purine biosynthetic protein adenosine-3;Phosphoribosylamine--glycine ligase;Phosphoribosylformylglycinamidine cyclo-ligase;Phosphoribosylglycinamide formyltransferase	3	0.063258	16.228	NaN	NaN	NaN	0
2d	AAGGAGAQVGGSISSGSSASSVTVTR	0	2221.09	P48678	P48678	Lmna	Prelamin-A/C;Lamin-A/C	2;3	6.2709e-40	132.47	0.73746	0.82803	6.2464	6
2d	AAGLAFSDGDHR	0	1215.56	CON__ENSEMBL:ENSBTAP00000007350;CON__P01030	CON__ENSEMBL:ENSBTAP00000007350			2	0.00076247	65.347	NaN	NaN	NaN	0
2d	AAGLAFSDGDHRTEIR	1	1714.84	CON__ENSEMBL:ENSBTAP00000007350;CON__P01030	CON__ENSEMBL:ENSBTAP00000007350			3;4	6.7665e-06	54.234	NaN	NaN	NaN	0
2d	AAGLAFSDGDHRTEIRK	2	1842.93	CON__ENSEMBL:ENSBTAP00000007350;CON__P01030	CON__ENSEMBL:ENSBTAP00000007350			3;4	2.4777e-12	68.173	NaN	NaN	NaN	0
2d	AAGLQSEIGQVK	0	1199.65	Q99MI1	Q99MI1	Erc1	ELKS/Rab6-interacting/CAST family member 1	2	0.025584	36.693	NaN	NaN	NaN	0
2d	AAGMLSQLDLFSR	0	1407.72	Q61249	Q61249	Igbp1	Immunoglobulin-binding protein 1	2	6.0582e-11	94.297	1.7276	2.0832	8.8212	2
2d	AAGNQNFR	0	876.42	Q9CYG7	Q9CYG7	Tomm34	Mitochondrial import receptor subunit TOM34	2	2.5813e-05	88.734	NaN	NaN	NaN	0
2d	AAGPISER	0	799.419	Q8QZY9	Q8QZY9	Sf3b4	Splicing factor 3B subunit 4	2	0.0053543	43.808	2.2107	2.3259	NaN	1
2d	AAGPLESSGK	0	915.466	Q99PL5	Q99PL5	Rrbp1	Ribosome-binding protein 1	2	0.0073807	51.949	NaN	NaN	NaN	0
2d	AAGPLESSGKEEITQLK	1	1756.92	Q99PL5	Q99PL5	Rrbp1	Ribosome-binding protein 1	3	7.0257e-07	68.481	1.8734	2.2656	154.22	3
2d	AAGQKAPAQK	1	968.54	Q9CR57	Q9CR57	Rpl14	60S ribosomal protein L14	2	0.01386	48.561	1.3146	1.3762	NaN	1
2d	AAGSGELGVTVK	0	1087.59	Q80X90	Q80X90	Flnb	Filamin-B	2	0.0009869	60.518	0.70526	0.82476	NaN	1
2d	AAGSGELGVTVKGPK	1	1369.76	Q80X90	Q80X90	Flnb	Filamin-B	3	9.2951e-05	54.898	0.62509	0.73202	1.9276	2
2d	AAGSIASAQKPPAGK	0	1352.74	P27546	P27546	Map4	Microtubule-associated protein 4	3	7.5403e-13	96.464	0.71498	0.8581	4.8629	5
2d	AAGSLLTDECR	0	1191.56	Q922B1	Q922B1	Macrod1	O-acetyl-ADP-ribose deacetylase MACROD1	2	0.004003	84.213	NaN	NaN	NaN	0
2d	AAGTDGSDFQHR	0	1260.55	Q5XKN4	Q5XKN4	Jagn1	Protein jagunal homolog 1	3	0.00012659	70.488	1.3217	1.4767	NaN	1
2d	AAGTLYTYPENWR	0	1540.73	Q9D8N0	Q9D8N0	Eef1g	Elongation factor 1-gamma	2	7.4253e-19	140.75	1.3542	1.6568	6.1567	2
2d	AAGTSNYWEDLRK	1	1509.72	O88630	O88630	Gosr1	Golgi SNAP receptor complex member 1	2	2.4302e-06	91.855	2.487	2.8985	NaN	1
2d	AAGTTVVEVEEIVDIGSFAPEDIHIPK	0	2835.45	Q9D0K2	Q9D0K2	Oxct1	Succinyl-CoA:3-ketoacid coenzyme A transferase 1, mitochondrial	3	1.5645e-08	47.507	NaN	NaN	NaN	0
2d	AAGVEAAAEVAATEPK	0	1483.75	Q9D0E1	Q9D0E1	Hnrnpm	Heterogeneous nuclear ribonucleoprotein M	2	7.0695e-39	160.15	0.89895	1.1039	NaN	1
2d	AAGVSVEPFWPGLFAK	0	1674.88	P47955;E9Q3T0	P47955	Rplp1;Gm10073	60S acidic ribosomal protein P1	2	5.8307e-19	109.42	1.3756	1.946	3.9915	2
2d	AAGVVLEMIR	0	1057.6	Q9WTM5	Q9WTM5	Ruvbl2	RuvB-like 2	2	0.0025307	49.418	1.0109	1.1744	NaN	1
2d	AAHFFSTLQEWPQTHQASISYTGPR	0	2859.37	Q9ESW4	Q9ESW4	Agk	Acylglycerol kinase, mitochondrial	4	8.1392e-18	81.922	0.57535	0.76041	NaN	1
2d	AAHIFNESLVCHQIR	0	1793.9	P46735	P46735	Myo1b	Unconventional myosin-Ib	3;4	0.00019807	50.843	1.3475	1.6189	7.4161	2
2d	AAHLCAEAALR	0	1181.6	P50580	P50580	Pa2g4	Proliferation-associated protein 2G4	2	0.0077406	48.091	NaN	NaN	NaN	0
2d	AAHSEGHITAGLDMK	0	1536.74	P80314	P80314	Cct2	T-complex protein 1 subunit beta	3	6.3995e-06	66.215	NaN	NaN	NaN	0
2d	AAHVFFTDSCPDALFNELVK	0	2280.09	O08599	O08599	Stxbp1	Syntaxin-binding protein 1	3	2.9361e-06	54.103	0.7368	0.91984	NaN	1
2d	AAIAAAAAAAAAK	0	1040.6	Q9CR57	Q9CR57	Rpl14	60S ribosomal protein L14	2	4.3198e-08	88.136	1.531	1.8725	4.9769	4
2d	AAIANLCIGDLITAIDGEDTSSMTHLEAQNK	0	3271.57	O70400	O70400	Pdlim1	PDZ and LIM domain protein 1	3	4.9148e-81	164.62	NaN	NaN	NaN	0
2d	AAIAQLNGK	0	884.508	Q8C2Q3	Q8C2Q3	Rbm14	RNA-binding protein 14	2	0.00019611	97.068	1.1759	1.3127	14.395	2
2d	AAIDAGYR	0	835.419	P21300;P45377	P45377	Akr1b7;Akr1b8	Aldose reductase-related protein 1;Aldose reductase-related protein 2	2	0.022078	43.124	0.83544	0.97485	NaN	1
2d	AAIDAGYRHIDCAYAYCNENEVGEAIQEK	1	3329.47	P45377	P45377	Akr1b8	Aldose reductase-related protein 2	4	0.032819	16.014	NaN	NaN	NaN	0
2d	AAIDWFDGK	0	1021.49	Q8BQ46;P56959	P56959	Taf15;Fus	RNA-binding protein FUS	2	0.0024153	60.59	1.8901	2.2531	5.5699	2
2d	AAIDWFDGKEFHGNIIK	1	1959.98	Q8BQ46	Q8BQ46	Taf15		4	0.0072124	25.423	1.5859	1.8888	NaN	1
2d	AAIDWFDGKEFSGNPIK	1	1893.93	P56959	P56959	Fus	RNA-binding protein FUS	3	4.5984e-09	74.12	1.6338	2.1694	15.129	3
2d	AAIEVNAGRK	1	1027.58	Q80YS6	Q80YS6	Afap1	Actin filament-associated protein 1	2	2.2914e-06	92.47	6.4641	7.4156	NaN	1
2d	AAIISAEGDSK	0	1060.54	P67778	P67778	Phb	Prohibitin	2	0.00010949	71.614	0.70416	0.95932	NaN	1
2d	AAIKHALSAGYR	1	1256.7	Q9JII6	Q9JII6	Akr1a1	Alcohol dehydrogenase [NADP(+)]	3	0.000137	67.456	0.6753	0.78017	5.4068	2
2d	AAILQTEVDALR	0	1298.72	Q99MI1;Q6PH08	Q99MI1	Erc1;Erc2	ELKS/Rab6-interacting/CAST family member 1;ERC protein 2	2	1.1016e-05	78.934	1.3592	1.547	NaN	1
2d	AAIVYHTK	0	901.502	Q5F2E7	Q5F2E7	Nufip2	Nuclear fragile X mental retardation-interacting protein 2	2	0.020255	51.787	NaN	NaN	NaN	0
2d	AAKQPHVGDYR	1	1240.63	P97371	P97371	Psme1	Proteasome activator complex subunit 1	3	0.011957	60.598	0.62009	0.72843	9.87	3
2d	AALAEITEMVAQLHGTMIK	0	2026.06	F8VPU2	F8VPU2	Farp1	FERM, RhoGEF and pleckstrin domain-containing protein 1	3	0.00018915	38.824	0.82319	1.0051	NaN	1
2d	AALAGGTTMIIDHVVPEPESSLTEAYEK	0	2928.44	Q62188	Q62188	Dpysl3	Dihydropyrimidinase-related protein 3	3	1.8642e-05	37.934	NaN	NaN	NaN	0
2d	AALAGYPR	0	817.445	Q61205	Q61205	Pafah1b3	Platelet-activating factor acetylhydrolase IB subunit gamma	2	0.037338	37.094	0.5246	0.57338	NaN	1
2d	AALAHSEIATTQAASTK	0	1669.86	Q9QXS1	Q9QXS1	Plec	Plectin	2;3	6.2356e-44	208.68	1.0428	1.2837	2.5405	7
2d	AALAPLPPLPAQFK	0	1432.84	Q9CR26	Q9CR26	Vta1	Vacuolar protein sorting-associated protein VTA1 homolog	2	0.00017939	50.123	0.46439	0.58267	11.75	2
2d	AALAQAADCEVEQWNSDDPIPR	0	2455.11	Q91Z53	Q91Z53	Grhpr	Glyoxylate reductase/hydroxypyruvate reductase	2	1.2726e-58	154.82	0.48085	0.50747	NaN	1
2d	AALAQAADCEVEQWNSDDPIPRK	1	2583.2	Q91Z53	Q91Z53	Grhpr	Glyoxylate reductase/hydroxypyruvate reductase	3	1.2997e-11	74.364	NaN	NaN	NaN	0
2d	AALCHFCIDMLNAK	0	1662.77	Q9DB05	Q9DB05	Napa	Alpha-soluble NSF attachment protein	3	7.4668e-05	61.212	1.9417	2.1795	NaN	1
2d	AALDAGVFQSVWVSTDHDEIENVAK	0	2700.3	Q99KK2	Q99KK2	Cmas	N-acylneuraminate cytidylyltransferase	3	3.3652e-05	43.162	NaN	NaN	NaN	0
2d	AALEALGSCLNNK	0	1359.68	Q9CZN7	Q9CZN7	Shmt2	Serine hydroxymethyltransferase	2	1.1091e-05	76.228	1.8807	2.1847	28.887	2
2d	AALEAQNALHNIK	0	1391.75	Q9Z0H4	Q9Z0H4	Celf2	CUGBP Elav-like family member 2	2	0.0045614	46.158	NaN	NaN	NaN	0
2d	AALEAWPALQIAVENGFGGVHSQEK	0	2621.32	Q8C8T8	Q8C8T8	Tsr2	Pre-rRNA-processing protein TSR2 homolog	3	0.025911	18.699	NaN	NaN	NaN	0
2d	AALEDSNGSSELQEIMR	0	1848.85	Q08509	Q08509	Eps8	Epidermal growth factor receptor kinase substrate 8	2	4.8967e-36	165.7	NaN	NaN	NaN	0
2d	AALEELVR	0	899.508	Q61035	Q61035	Hars	Histidine--tRNA ligase, cytoplasmic	2	0.0013795	89.142	1.1417	1.3425	NaN	1
2d	AALEEVEGDVAELELK	0	1713.87	Q6ZQK5	Q6ZQK5	Acap2	Arf-GAP with coiled-coil, ANK repeat and PH domain-containing protein 2	2	0.00076359	43.382	0.8658	0.93394	NaN	1
2d	AALEEVYPDLTPEENRR	1	2000.98	Q9DBR1	Q9DBR1	Xrn2	5-3 exoribonuclease 2	3	5.4597e-06	59.862	NaN	NaN	NaN	0
2d	AALETDENLLLCAPTGAGK	0	1942.97	Q6P4T2	Q6P4T2	Snrnp200	U5 small nuclear ribonucleoprotein 200 kDa helicase	2	2.5685e-18	118.52	NaN	NaN	NaN	0
2d	AALGQGVAPVHTQK	0	1375.76	O08784	O08784	Tcof1	Treacle protein	3	5.916e-07	79.466	1.1633	1.3048	4.6647	2
2d	AALGSSSQNVTEYVVR	0	1679.85	Q3THK3	Q3THK3	Gtf2f1	General transcription factor IIF subunit 1	2	1.7058e-11	96.745	NaN	NaN	NaN	0
2d	AALHPPALAILSHTPDGATQTIAWVGK	0	2735.48	Q6NSR8	Q6NSR8	Npepl1	Probable aminopeptidase NPEPL1	3;4	9.9507e-09	50.426	0.3621	0.45178	NaN	1
2d	AALIYTCTVCR	0	1326.64	Q9D115	Q9D115	Znf706	Zinc finger protein 706	2	0.0011804	64.04	NaN	NaN	NaN	0
2d	AALKTASDFISK	1	1250.69	P13020;CON__Q3SX14	P13020	Gsn	Gelsolin	3	0.0008781	46.159	0.57894	0.63446	9.04	4
2d	AALLDQIR	0	898.524	Q91YD9	Q91YD9	Wasl	Neural Wiskott-Aldrich syndrome protein	2	0.004664	68.915	NaN	NaN	NaN	0
2d	AALLNDCVCDGLERPICESVK	0	2418.13	Q01721	Q01721	Gas1	Growth arrest-specific protein 1	3	0.0030385	30.094	NaN	NaN	NaN	0
2d	AALPDLTK	0	827.475	Q91YW3	Q91YW3	Dnajc3	DnaJ homolog subfamily C member 3	2	0.017424	54.157	NaN	NaN	NaN	0
2d	AALPSHVVTMLDNFPTNLHPMSQLSAAITALNSESNFAR	0	4165.07	Q9CZU6	Q9CZU6	Cs	Citrate synthase, mitochondrial	4	2.6357e-92	141.23	0.4035	0.53218	NaN	1
2d	AALQALKR	1	869.545	Q9D8B3;Q9D7F7	Q9D8B3	Chmp4b;Chmp4c	Charged multivesicular body protein 4b;Charged multivesicular body protein 4c	2	0.0032626	71.949	NaN	NaN	NaN	0
2d	AALQEEEQASK	0	1202.58	P28740	P28740	Kif2a	Kinesin-like protein KIF2A	2	1.477e-07	100.02	1.0582	1.1593	NaN	1
2d	AALQELLSK	0	971.565	P62852	P62852	Rps25	40S ribosomal protein S25	2	7.4659e-05	107.66	1.5399	1.9719	13.105	6
2d	AALSAGKVPPETIDSVIVGNVMQSSSDAAYLAR	1	3316.7	Q8BWT1	Q8BWT1	Acaa2	3-ketoacyl-CoA thiolase, mitochondrial	3	2.125e-36	94.73	0.29498	0.42564	NaN	1
2d	AALSEMVEYITHNR	0	1632.79	Q60996	Q60996	Ppp2r5c	Serine/threonine-protein phosphatase 2A 56 kDa regulatory subunit gamma isoform	3	8.281e-05	60.401	1.9635	2.1534	NaN	1
2d	AALSGANVLTLIEK	0	1398.81	Q91ZX7	Q91ZX7	Lrp1	Prolow-density lipoprotein receptor-related protein 1;Low-density lipoprotein receptor-related protein 1 85 kDa subunit;Low-density lipoprotein receptor-related protein 1 515 kDa subunit;Low-density lipoprotein receptor-related protein 1 intracellular domain	2	6.9123e-08	110.86	4.3956	5.9062	NaN	1
2d	AALSSFQK	0	850.455	P61202	P61202	Cops2	COP9 signalosome complex subunit 2	2	0.0013077	89.55	0.98172	1.1405	9.5373	3
2d	AALSVDEVEKK	1	1187.64	Q6NZJ6	Q6NZJ6	Eif4g1	Eukaryotic translation initiation factor 4 gamma 1	3	0.00081597	54.471	NaN	NaN	NaN	0
2d	AALTDVQR	0	872.472	Q9Z0Y1	Q9Z0Y1	Dctn3	Dynactin subunit 3	2	0.00244	54.157	1.0461	1.2175	NaN	1
2d	AALTIDEK	0	859.465	CON__P34955	CON__P34955			2	0.00099519	77.923	NaN	NaN	NaN	0
2d	AALTRNPQFQK	1	1272.69	P06745	P06745	Gpi	Glucose-6-phosphate isomerase	2	1.5826e-16	163.64	0.64874	0.79194	15.862	4
2d	AALVDLEPGTMDSVR	0	1572.78	Q922F4	Q922F4	Tubb6	Tubulin beta-6 chain	2	9.1656e-06	72.652	1.061	1.3007	4.5216	3
2d	AALVVSETAEPGSR	0	1385.72	Q5NCQ5	Q5NCQ5	Dph1	Diphthamide biosynthesis protein 1	2	2.4018e-07	83	NaN	NaN	NaN	0
2d	AALWALQGGTSVVIANGTHPK	0	2090.13	Q9Z110	Q9Z110	Aldh18a1	Delta-1-pyrroline-5-carboxylate synthase;Glutamate 5-kinase;Gamma-glutamyl phosphate reductase	3	3.5859e-09	66.325	2.0095	2.6231	NaN	1
2d	AAMEALQSQALHATSQQPLRK	1	2278.19	Q8CHH9	Q8CHH9	2017-09-08	Septin-8	3	0.00085663	37.112	NaN	NaN	NaN	0
2d	AAMEPIVISAK	0	1128.62	P26039	P26039	Tln1	Talin-1	2	0.00015907	70.056	0.95686	1.1184	1.9803	2
2d	AAMFPETLDEGMQIPSTQFDAAHPTNVQR	0	3201.49	Q02248	Q02248	Ctnnb1	Catenin beta-1	3	0.029813	15.938	NaN	NaN	NaN	0
2d	AAMGLGAQGLILSR	0	1356.75	Q8BU33	Q8BU33	Ilvbl	Acetolactate synthase-like protein	2	0.013869	30.872	1.1139	1.3133	NaN	1
2d	AAMLGQEDPPQHGLPR	0	1715.84	P19096	P19096	Fasn	Fatty acid synthase;[Acyl-carrier-protein] S-acetyltransferase;[Acyl-carrier-protein] S-malonyltransferase;3-oxoacyl-[acyl-carrier-protein] synthase;3-oxoacyl-[acyl-carrier-protein] reductase;3-hydroxyacyl-[acyl-carrier-protein] dehydratase;Enoyl-[acyl-carrier-protein] reductase;Oleoyl-[acyl-carrier-protein] hydrolase	3	0.012363	26.781	NaN	NaN	NaN	0
2d	AANAAENDFSVSQAEVSSR	0	1951.89	Q6P542	Q6P542	Abcf1	ATP-binding cassette sub-family F member 1	2	1.678e-33	134.24	1.9157	2.2297	NaN	1
2d	AANAASGAGGSSAAAGSRPGDGGSLGSGAR	0	2444.14	Q4VAA2	Q4VAA2	Cdv3	Protein CDV3	3	2.5504e-42	107.75	1.4191	1.6308	10.36	6
2d	AANATMATSGSAR	0	1207.56	Q91VC3	Q91VC3	Eif4a3	Eukaryotic initiation factor 4A-III;Eukaryotic initiation factor 4A-III, N-terminally processed	2	1.898e-11	92.611	3.173	3.5292	9.8678	2
2d	AANATTNPSQLLPLELVDK	0	1994.07	P62322	P62322	Lsm5	U6 snRNA-associated Sm-like protein LSm5	2	6.2856e-22	130.61	0.47808	0.56453	NaN	1
2d	AANEAGYFNEEMAPIEVK	0	1981.91	Q8BWT1	Q8BWT1	Acaa2	3-ketoacyl-CoA thiolase, mitochondrial	2	1.1186e-07	93.494	0.44132	0.49354	NaN	1
2d	AANFENHSGR	0	1101.5	Q64727	Q64727	Vcl	Vinculin	2	1.1846e-06	124.92	0.53147	0.64901	5.0038	2
2d	AANGVVLATEKK	1	1199.69	P49722	P49722	Psma2	Proteasome subunit alpha type-2	2;3	0.0001859	69.786	1.0854	1.2879	4.1254	4
2d	AANILVGENLICK	0	1413.77	Q04736	Q04736	Yes1	Tyrosine-protein kinase Yes	2	0.0095105	35.541	0.6101	0.67366	NaN	1
2d	AANILVGENLVCK	0	1399.75	P05480	P05480	Src	Neuronal proto-oncogene tyrosine-protein kinase Src	2	0.0012693	52.79	NaN	NaN	NaN	0
2d	AANMIPAHDSPLAALAFDASGTK	0	2268.12	Q80W47	Q80W47	Wipi2	WD repeat domain phosphoinositide-interacting protein 2	3	0.0031784	26.477	NaN	NaN	NaN	0
2d	AANNGALPPDLSYIVR	0	1669.88	Q9D0M3	Q9D0M3	Cyc1	Cytochrome c1, heme protein, mitochondrial	2	0.0025939	36.847	0.44337	0.50704	17.613	2
2d	AANPGCFLEDFVR	0	1494.69	Q80UJ7	Q80UJ7	Rab3gap1	Rab3 GTPase-activating protein catalytic subunit	2	0.0004365	62.303	1.8596	2.1228	16.707	2
2d	AANSLEAFIFETQDK	0	1682.82	Q9JKR6	Q9JKR6	Hyou1	Hypoxia up-regulated protein 1	2;3	1.9443e-16	127.37	1.3555	1.6063	5.2207	4
2d	AANSQGNFDGKFEALDLAELTK	1	2338.14	Q9D6K8	Q9D6K8	Fundc2	FUN14 domain-containing protein 2	2;3	3.4275e-08	66.246	NaN	NaN	NaN	0
2d	AANVLLSEHGEVK	0	1365.73	Q99KH8	Q99KH8	Stk24	Serine/threonine-protein kinase 24;Serine/threonine-protein kinase 24 35 kDa subunit;Serine/threonine-protein kinase 24 12 kDa subunit	3	0.032136	19.058	1.2725	1.4312	NaN	1
2d	AANYSSTSSR	0	1042.47	Q9DBS1	Q9DBS1	Tmem43	Transmembrane protein 43	2	0.00024748	56.432	1.036	1.0946	NaN	1
2d	AANYSSTSSRK	1	1170.56	Q9DBS1	Q9DBS1	Tmem43	Transmembrane protein 43	2	1.4841e-07	86.898	1.1725	1.4429	12.688	2
2d	AAPAAAAAMAPPGPR	0	1318.68	Q8BMF4	Q8BMF4	Dlat	Dihydrolipoyllysine-residue acetyltransferase component of pyruvate dehydrogenase complex, mitochondrial	2	3.1292e-16	105.4	0.38101	0.39558	3.4149	2
2d	AAPAAYDASDTHLQILGKPVMER	0	2453.24	O35969	O35969	Gamt	Guanidinoacetate N-methyltransferase	4	0.041071	12.929	1.5234	1.7515	NaN	1
2d	AAPAPPGCHQNGVIR	0	1543.77	E9Q634	E9Q634	Myo1e	Unconventional myosin-Ie	3	0.0014853	35.118	2.226	2.3097	NaN	1
2d	AAPASIPPFPVLEPVTSCK	0	1980.04	CON__Q3SZ57	CON__Q3SZ57			2	5.8695e-08	69.03	NaN	NaN	NaN	0
2d	AAPCIYWLPLTESQIVQK	0	2116.1	Q9JIX8	Q9JIX8	Acin1	Apoptotic chromatin condensation inducer in the nucleus	2	0.00044008	43.544	1.4449	1.7563	NaN	1
2d	AAPCTFQIPDGSYR	0	1581.72	Q8CC35	Q8CC35	Synpo	Synaptopodin	2	0.00017015	68.069	NaN	NaN	NaN	0
2d	AAPEEQDLTQEQTEK	0	1715.79	Q3TDN2	Q3TDN2	Faf2	FAS-associated factor 2	2	1.4653e-09	85.845	0.93309	1.0291	NaN	1
2d	AAPEESEAQAEGCSEER	0	1848.74	Q9CRB2	Q9CRB2	Nhp2	H/ACA ribonucleoprotein complex subunit 2	2	3.5993e-23	117.93	0.79027	0.8742	NaN	1
2d	AAPFTLEYR	0	1066.54	Q9D819	Q9D819	Ppa1	Inorganic pyrophosphatase	2	0.0048834	51.346	1.3446	1.5966	NaN	1
2d	AAPLAGFGYGLPISR	0	1488.81	Q922H2	Q922H2	Pdk3	[Pyruvate dehydrogenase (acetyl-transferring)] kinase isozyme 3, mitochondrial	2	0.0072056	45.077	1.0342	1.2285	0.50752	2
2d	AAPPGEYFSVGSQVSCR	0	1810.83	Q9D0R8	Q9D0R8	Lsm12	Protein LSM12 homolog	2	0.0027789	43.382	NaN	NaN	NaN	0
2d	AAPRPPPAISVSVSAPAFYAPQKK	1	2449.35	Q62523	Q62523	Zyx	Zyxin	3	3.3656e-05	44.341	NaN	NaN	NaN	0
2d	AAPSAGSAAAAAEEEESR	0	1673.75	Q5SSI6	Q5SSI6	Utp18	U3 small nucleolar RNA-associated protein 18 homolog	2	0.0011123	44.457	NaN	NaN	NaN	0
2d	AAPSPAPAEPAAPK	0	1273.67	Q9JLV1	Q9JLV1	Bag3	BAG family molecular chaperone regulator 3	2	0.00088133	53.569	1.4719	1.6144	NaN	1
2d	AAQAGVAVGDWVLNIDGENAGSLTHIEAQNK	0	3147.56	Q3TJD7	Q3TJD7	Pdlim7	PDZ and LIM domain protein 7	3	1.1425e-23	80.984	0.53046	0.58649	21.276	3
2d	AAQAHEDIIHGSGK	0	1432.71	P47199	P47199	Cryz	Quinone oxidoreductase	3	8.6027e-05	50.158	0.52971	0.57713	NaN	1
2d	AAQASLNALNDPIAVEQALQEKK	1	2421.29	E9Q6R7	E9Q6R7	Utrn		3	0.0056996	20.891	0.87154	0.97333	NaN	1
2d	AAQAVSLLR	0	927.55	Q8BJY1	Q8BJY1	Psmd5	26S proteasome non-ATPase regulatory subunit 5	2	0.00027576	71.501	1.1036	1.2843	NaN	1
2d	AAQDFFSTCR	0	1201.52	P70697	P70697	Urod	Uroporphyrinogen decarboxylase	2	0.055734	27.742	3.446	3.9596	NaN	1
2d	AAQDRDQIYR	1	1234.61	P62996	P62996	Tra2b	Transformer-2 protein homolog beta	2;3	9.6519e-07	88.681	1.804	2.2836	13.821	2
2d	AAQDSDLVK	0	945.477	Q921T2	Q921T2	Tor1aip1	Torsin-1A-interacting protein 1	2	0.001931	63.48	1.0152	1.1157	NaN	1
2d	AAQDSDLVKHEVDQELTDGFK	1	2344.12	Q921T2	Q921T2	Tor1aip1	Torsin-1A-interacting protein 1	3	0.01148	20.154	0.79074	0.87269	NaN	1
2d	AAQECSISPLCHNLFALYDESTK	0	2653.22	P52332	P52332	Jak1	Tyrosine-protein kinase JAK1	3	0.056902	13.072	NaN	NaN	NaN	0
2d	AAQEEYIK	0	950.471	P05064;A6ZI46	P05064	Aldoa;Aldoart1	Fructose-bisphosphate aldolase A;Fructose-bisphosphate aldolase	2	0.0021135	101.64	1.1122	1.6514	NaN	1
2d	AAQEEYIKR	1	1106.57	P05064;A6ZI46	P05064	Aldoa;Aldoart1	Fructose-bisphosphate aldolase A;Fructose-bisphosphate aldolase	2	0.00083561	114.28	1.1407	1.5852	17.62	3
2d	AAQEFKHDSFVPCSEK	1	1878.86	Q68FF6	Q68FF6	Git1	ARF GTPase-activating protein GIT1	3	0.00050792	38.376	0.80028	0.89415	NaN	1
2d	AAQENKHDSYIPCSER	1	1903.85	Q9JLQ2	Q9JLQ2	Git2	ARF GTPase-activating protein GIT2	3	0.00047254	39.143	1.2362	1.3686	NaN	1
2d	AAQGEPQVQFK	0	1201.61	P62827;Q61820	P62827	Ran;Rasl2-9	GTP-binding nuclear protein Ran;GTP-binding nuclear protein Ran, testis-specific isoform	2	0.00014442	60.436	1.4002	1.6166	4.8896	2
2d	AAQGNVDAPNVGSSTAQVPR	0	1937.96	O88676	O88676	Mmp23	Matrix metalloproteinase-23;Matrix metalloproteinase-23, soluble form	2	2.6595e-07	63.76	NaN	NaN	NaN	0
2d	AAQIGAHTLSGACLDPAAFK	0	1998	Q921G7	Q921G7	Etfdh	Electron transfer flavoprotein-ubiquinone oxidoreductase, mitochondrial	3	6.6959e-06	50.883	0.46382	0.52956	22.477	3
2d	AAQLATEIADIK	0	1242.68	Q8BL66	Q8BL66	Eea1	Early endosome antigen 1	2	0.00012133	71.349	0.67732	0.78832	NaN	1
2d	AAQLCGAGMAAVVEK	0	1474.73	P17710	P17710	Hk1	Hexokinase-1	2	8.4501e-05	71.555	NaN	NaN	NaN	0
2d	AAQPGALCDVSEELSR	0	1701.8	Q6PAM1	Q6PAM1	Txlna	Alpha-taxilin	2	1.4849e-06	74.987	NaN	NaN	NaN	0
2d	AAQSGEGDEALAPTQTLAEKPTEGPEAGGAEEEPPGGER	0	3832.75	O54988	O54988	Slk	STE20-like serine/threonine-protein kinase	3	0.0028581	23.806	NaN	NaN	NaN	0
2d	AAQSLLNK	0	843.481	Q61655;Q8BZY3	Q61655	Ddx19a;Ddx19b	ATP-dependent RNA helicase DDX19A	2	0.006933	60.799	1.3222	1.4222	3.6299	3
2d	AAQSPQQHSSGDPTEEESPV	0	2079.9	P53986	P53986	Slc16a1	Monocarboxylate transporter 1	2	0.00079396	63.76	NaN	NaN	NaN	0
2d	AAQSTAMNR	0	948.445	P46460	P46460	Nsf	Vesicle-fusing ATPase	2	0.001809	64.207	0.80692	0.86495	NaN	1
2d	AAQTAAPGK	0	813.434		REV__O08784			2	0.0026849	58.981	1.2686	1.628	30.367	2
2d	AAQTAEDAMQIMEQMTK	0	1895.84	Q922J3	Q922J3	Clip1	CAP-Gly domain-containing linker protein 1	2	0.0014406	44.511	NaN	NaN	NaN	0
2d	AAQTSVAYGCIK	0	1267.62	Q9D0I9	Q9D0I9	Rars	Arginine--tRNA ligase, cytoplasmic	2	4.4052e-09	94.692	1.2523	1.3647	8.3239	5
2d	AASAAATAAASAATAASAASGSPGSGEGSAGGEK	0	2720.25	Q62318	Q62318	Trim28	Transcription intermediary factor 1-beta	3	1.1749e-15	64.532	1.7983	2.0279	NaN	1
2d	AASAASSEHFEK	0	1233.56	O88384	O88384	Vti1b	Vesicle transport through interaction with t-SNAREs homolog 1B	2	1.2498e-08	90.108	3.3498	3.8772	NaN	1
2d	AASADSTTEGTPTDGFTVLSTK	0	2156.01	Q9QZQ8	Q9QZQ8	H2afy	Core histone macro-H2A.1	2	1.1536e-84	189.86	0.4971	0.56602	6.2923	2
2d	AASAHAIGTVK	0	1024.57	P31324	P31324	Prkar2b	cAMP-dependent protein kinase type II-beta regulatory subunit	2	1.8027e-10	138.08	0.42028	0.44337	4.1982	3
2d	AASASQGGR	0	803.389	Q9CYN2	Q9CYN2	Spcs2	Signal peptidase complex subunit 2	2	0.00031643	69.825	1.3937	1.659	NaN	1
2d	AASCCLSPGAR	0	1148.51	Q8K4J6	Q8K4J6	Mkl1	MKL/myocardin-like protein 1	2	0.0092844	46.462	NaN	NaN	NaN	0
2d	AASDDHGVPVAHEDVR	0	1673.78	Q9D2L5	Q9D2L5	Cpxm2	Inactive carboxypeptidase-like protein X2	3	0.0068311	30.956	NaN	NaN	NaN	0
2d	AASDELSK	0	819.397	Q64727	Q64727	Vcl	Vinculin	2	0.0050301	73.248	0.49568	0.74627	NaN	1
2d	AASDLQIAASTFTSFGK	0	1713.86	Q9DC50	Q9DC50	Crot	Peroxisomal carnitine O-octanoyltransferase	2	0.0010826	46.592	NaN	NaN	NaN	0
2d	AASEQAAANSNSR	0	1275.58	Q8C3X8	Q8C3X8	Lmf2	Lipase maturation factor 2	2	0.00065793	58.699	1.5544	1.938	NaN	1
2d	AASETGASGVTAQQGDAQLGEVENLEDFAYSPAPR	0	3535.63	O88413	O88413	Tulp3	Tubby-related protein 3	3	7.2962e-09	48.085	NaN	NaN	NaN	0
2d	AASFLNADGPK	0	1089.55	A2AAY5	A2AAY5	Sh3pxd2b	SH3 and PX domain-containing protein 2B	2	0.0077994	48.091	NaN	NaN	NaN	0
2d	AASGFNATEDAQTLR	0	1550.73	P97429	P97429	Anxa4	Annexin A4	2	2.4781e-16	110.08	0.56264	0.65794	NaN	1
2d	AASGFNATEDAQTLRK	1	1678.83	P97429	P97429	Anxa4	Annexin A4	2;3	6.8004e-09	76.85	0.7597	0.84108	40.626	4
2d	AASGSALLWPR	0	1127.61	Q9DB29	Q9DB29	Iah1	Isoamyl acetate-hydrolyzing esterase 1 homolog	2	0.0011915	66.27	NaN	NaN	NaN	0
2d	AASGSGMAQK	0	906.423	O35864	O35864	Cops5	COP9 signalosome complex subunit 5	2	9.986e-06	76.825	1.3238	1.4831	NaN	1
2d	AASGTKEDPNLVPSISNKR	2	1983.04	P19536	P19536	Cox5b	Cytochrome c oxidase subunit 5B, mitochondrial	4	0.0061101	25.586	0.59573	0.78597	NaN	1
2d	AASHTSDFNPNAGSDQR	0	1773.77	O70305	O70305	Atxn2	Ataxin-2	2;3	1.2606e-05	60.628	4.6725	5.4054	NaN	1
2d	AASIFGGAKPVDTAAR	0	1530.82	Q8BGD9	Q8BGD9	Eif4b	Eukaryotic translation initiation factor 4B	3	1.3605e-06	69.594	1.9214	2.3625	12.208	4
2d	AASITSEVFNKFFK	1	1587.83	Q920B9	Q920B9	Supt16h	FACT complex subunit SPT16	3	0.065498	19.604	NaN	NaN	NaN	0
2d	AASLGSSQPSRPHVGEAATATK	0	2122.08	P51125	P51125	Cast	Calpastatin	3	0.039077	13.731	0.89202	0.98785	8.8554	4
2d	AASLLEHHASQLCQHVNR	0	2070.02	Q9JIG7	Q9JIG7	Ccdc22	Coiled-coil domain-containing protein 22	3;4;5	1.8044e-05	53.169	0.72804	0.82845	8.804	4
2d	AASLTEDR	0	861.419	Q6NZJ6	Q6NZJ6	Eif4g1	Eukaryotic translation initiation factor 4 gamma 1	2	0.0067384	65.88	NaN	NaN	NaN	0
2d	AASLVGKK	1	772.481	Q9D892	Q9D892	Itpa	Inosine triphosphate pyrophosphatase	2	0.0095458	58.917	1.1063	1.2123	NaN	1
2d	AASNMALGK	0	861.438	Q60676	Q60676	Ppp5c	Serine/threonine-protein phosphatase 5	2	0.009389	55.676	NaN	NaN	NaN	0
2d	AASQGYTVAR	0	1022.51	Q9Z2G6	Q9Z2G6	Sel1l	Protein sel-1 homolog 1	2	2.5244e-06	88.948	4.0894	4.6563	NaN	1
2d	AASSLEELLQIAHSEDWK	0	2026	P97946	P97946	Figf	Vascular endothelial growth factor D	3	8.3178e-06	56.851	NaN	NaN	NaN	0
2d	AASSLFSAK	0	880.465	Q9JIH2	Q9JIH2	Nup50	Nuclear pore complex protein Nup50	2	0.038178	40.352	NaN	NaN	NaN	0
2d	AASSPNLSNGETESVK	0	1589.75	P97820	P97820	Map4k4	Mitogen-activated protein kinase kinase kinase kinase 4	2	0.0013525	47.288	NaN	NaN	NaN	0
2d	AASTDIAGLEESFRK	1	1593.8	Q9CRB6	Q9CRB6	Tppp3	Tubulin polymerization-promoting protein family member 3	2	0.0001481	51.092	NaN	NaN	NaN	0
2d	AASVAENCINYQQGTPHK	0	1986.92	P70202	P70202	Lxn	Latexin	3	1.8186e-10	81.656	0.76781	0.86637	9.7274	3
2d	AASVAENCINYQQGTPHKLFLVQTVQQASK	1	3329.68	P70202	P70202	Lxn	Latexin	4	1.7284e-13	59.275	0.70277	0.99694	1.0248	3
2d	AASVDLELKK	1	1072.61	Q9CWM4	Q9CWM4	Pfdn1	Prefoldin subunit 1	2	0.00089505	48.283	2.0416	2.543	NaN	1
2d	AATAAADFTAK	0	1036.52	Q9Z1Z2	Q9Z1Z2	Strap	Serine-threonine kinase receptor-associated protein	2	3.3993e-05	73.985	2.276	2.6701	NaN	1
2d	AATADLEQYDR	0	1251.57	P81117	P81117	Nucb2	Nucleobindin-2;Nesfatin-1	2	1.5934e-05	78.655	1.497	1.6357	NaN	1
2d	AATALKDVVK	1	1014.61	Q922R8	Q922R8	Pdia6	Protein disulfide-isomerase A6	2	2.1679e-18	168.83	1.346	1.6974	5.2986	6
2d	AATAPLLEAVDNLSAFASNPEFSSVPAQISPEGR	0	3455.72	P26039	P26039	Tln1	Talin-1	3	0.050041	11.911	NaN	NaN	NaN	0
2d	AATASPGAGR	0	857.436	Q9CR62	Q9CR62	Slc25a11	Mitochondrial 2-oxoglutarate/malate carrier protein	2	2.2471e-06	82.452	0.6754	0.78911	NaN	1
2d	AATFFGCIGIDK	0	1298.63	P55264	P55264	Adk	Adenosine kinase	2	0.0002469	77.379	NaN	NaN	NaN	0
2d	AATFFGEVVK	0	1067.57	Q9JK23	Q9JK23	Psmg1	Proteasome assembly chaperone 1	2	6.013e-07	89.355	1.8817	2.1542	NaN	1
2d	AATFFGEVVKAPCR	1	1551.79	Q9JK23	Q9JK23	Psmg1	Proteasome assembly chaperone 1	2	1.8159e-08	111.06	NaN	NaN	NaN	0
2d	AATFGLILDDVSLTHLTFGK	0	2118.14	P67778	P67778	Phb	Prohibitin	3	0.00026011	37.112	1.452	1.6709	NaN	1
2d	AATIIATSEGSLWGLDR	0	1759.91	P12367	P12367	Prkar2a	cAMP-dependent protein kinase type II-alpha regulatory subunit	2	1.6058e-12	111.79	NaN	NaN	NaN	0
2d	AATITATSPGALWGLDR	0	1699.89	P31324	P31324	Prkar2b	cAMP-dependent protein kinase type II-beta regulatory subunit	2	1.0578e-05	82.543	0.37408	0.4746	NaN	1
2d	AATLAQELEK	0	1072.58	Q9CU62	Q9CU62	Smc1a	Structural maintenance of chromosomes protein 1A	2	0.0097029	50.04	NaN	NaN	NaN	0
2d	AATMSAVEAATCR	0	1337.61	Q9DCC4	Q9DCC4	Pycrl	Pyrroline-5-carboxylate reductase 3	2	2.2119e-09	91.855	1.2305	1.4906	NaN	1
2d	AATNSHHGGAGAMETR	0	1566.7	Q61337	Q61337	Bad	Bcl2-associated agonist of cell death	3	1.7015e-05	61.641	1.6171	1.8147	NaN	1
2d	AATPPNPSNPADSAGNLVAP	0	1859.9	Q9JLV1	Q9JLV1	Bag3	BAG family molecular chaperone regulator 3	2	0.011472	26.969	0.42831	0.48875	NaN	1
2d	AATSEGPLFAASIEK	0	1490.76	Q80YV2	Q80YV2	Zc3hc1	Nuclear-interacting partner of ALK	2	4.4862e-05	58.676	2.2338	2.4466	NaN	1
2d	AATSPALFNR	0	1046.55	Q9JHU4	Q9JHU4	Dync1h1	Cytoplasmic dynein 1 heavy chain 1	2	0.00014214	71.379	0.80273	0.96483	13.483	3
2d	AATSTLSVCDFLGEK	0	1597.77	Q8BR63	Q8BR63	Fam177a1	Protein FAM177A1	2	0.032861	31.597	NaN	NaN	NaN	0
2d	AATTGHVIDIYACALDQTGLLEMK	0	2590.28	Q01405	Q01405	Sec23a	Protein transport protein Sec23A	3	9.8028e-26	95.195	1.0086	1.2374	4.5451	2
2d	AATTGSGVKVPR	1	1142.64	Q9CZY3	Q9CZY3	Ube2v1	Ubiquitin-conjugating enzyme E2 variant 1	2	2.3059e-09	98.943	0.98597	1.2743	2.6739	4
2d	AAVAAVHGAVHELLEFAR	0	1860	Q61140	Q61140	Bcar1	Breast cancer anti-estrogen resistance protein 1	3	3.6753e-21	102.58	2.3772	2.9798	NaN	1
2d	AAVASLLQSVQVPEFTPK	0	1884.04	Q02053	Q02053	Uba1	Ubiquitin-like modifier-activating enzyme 1	2;3	8.2463e-41	190.1	0.83408	1.1216	9.3045	4
2d	AAVAVPNRPPDAVLR	0	1544.88	P51660	P51660	Hsd17b4	Peroxisomal multifunctional enzyme type 2;(3R)-hydroxyacyl-CoA dehydrogenase;Enoyl-CoA hydratase 2	3	0.0004408	46.964	NaN	NaN	NaN	0
2d	AAVAWEAGKPLSIEEIEVAPPK	0	2304.24	P28474	P28474	Adh5	Alcohol dehydrogenase class-3	3	2.5582e-08	65.784	NaN	NaN	NaN	0
2d	AAVAWEAGKPLSIEEIEVAPPKAHEVR	1	2896.54	P28474	P28474	Adh5	Alcohol dehydrogenase class-3	4	0.030696	17.341	NaN	NaN	NaN	0
2d	AAVDAGFVPNDMQVGQTGK	0	1903.91	Q99LC5	Q99LC5	Etfa	Electron transfer flavoprotein subunit alpha, mitochondrial	2	2.3823e-30	119.32	0.57679	0.6692	3.8586	4
2d	AAVDSDVVSLPR	0	1227.65	Q8R3F9	Q8R3F9	Tut1	Speckle targeted PIP5K1A-regulated poly(A) polymerase	2	0.0014962	43.512	NaN	NaN	NaN	0
2d	AAVEDINPADDPNNQGEDEFEEAEQVR	0	3000.29	Q8BXA1	Q8BXA1	Golim4	Golgi integral membrane protein 4	3	9.6215e-07	46.399	NaN	NaN	NaN	0
2d	AAVEEGIVLGGGCALLR	0	1683.9	P63038	P63038	Hspd1	60 kDa heat shock protein, mitochondrial	2;3	8.1452e-15	100.55	1.1543	1.4963	7.3406	3
2d	AAVEELLR	0	899.508	Q8VCN9	Q8VCN9	Tbcc	Tubulin-specific chaperone C	2	0.0054283	68.915	2.0066	2.2563	NaN	1
2d	AAVELVEK	0	857.486	Q3V3R1	Q3V3R1	Mthfd1l	Monofunctional C1-tetrahydrofolate synthase, mitochondrial	2	0.005857	67.169	NaN	NaN	NaN	0
2d	AAVENLPTFLVELSR	0	1657.9	P70168	P70168	Kpnb1	Importin subunit beta-1	2	7.0078e-47	185.57	NaN	NaN	NaN	0
2d	AAVESLGFILFR	0	1321.74	Q3TXS7	Q3TXS7	Psmd1	26S proteasome non-ATPase regulatory subunit 1	2	0.010614	47.603	1.4496	1.945	NaN	1
2d	AAVEWFDGKDFQGSK	1	1683.79	Q61545	Q61545	Ewsr1	RNA-binding protein EWS	2;3	2.8269e-09	83.499	1.1481	1.4921	25.633	5
2d	AAVGVTGNDITTPPNKEPPPSPEK	1	2415.23	P27546	P27546	Map4	Microtubule-associated protein 4	3	0.037788	18.881	NaN	NaN	NaN	0
2d	AAVGVTGNDITTPPNKEPPPSPEKK	2	2543.32	P27546	P27546	Map4	Microtubule-associated protein 4	3;4	6.3713e-06	51.175	0.4901	0.64058	7.82	2
2d	AAVHLEGK	0	823.455	Q64727	Q64727	Vcl	Vinculin	2	0.00032447	110.81	0.51797	0.62671	NaN	1
2d	AAVIGDVIR	0	912.539	Q9JIK5	Q9JIK5	Ddx21	Nucleolar RNA helicase 2	2	0.028721	42.869	NaN	NaN	NaN	0
2d	AAVLGENGR	0	885.467	Q64012	Q64012	Raly	RNA-binding protein Raly	2	0.0014128	68.214	NaN	NaN	NaN	0
2d	AAVLWELHKPFTIEDIEVAPPKAHEVR	1	3094.66	P00329	P00329	Adh1	Alcohol dehydrogenase 1	5	0.043558	12.491	NaN	NaN	NaN	0
2d	AAVMATLLFPGQEFK	0	1621.85	Q9WVQ5	Q9WVQ5	Apip	Methylthioribulose-1-phosphate dehydratase	2	0.00058528	58.676	0.69249	0.87146	7.6514	2
2d	AAVMVHQLSK	0	1082.59	Q02248	Q02248	Ctnnb1	Catenin beta-1	2	7.9785e-06	98.033	3.015	3.3105	2.8551	2
2d	AAVPDAVGK	0	826.455	Q8VDN2;Q6PIE5;Q6PIC6	Q8VDN2	Atp1a1;Atp1a2;Atp1a3	Sodium/potassium-transporting ATPase subunit alpha-1;Sodium/potassium-transporting ATPase subunit alpha-2;Sodium/potassium-transporting ATPase subunit alpha-3	2	0.0015717	66.073	0.79549	0.87728	7.6249	2
2d	AAVPELLEQQEEDR	0	1625.79	Q9D8U8	Q9D8U8	Snx5	Sorting nexin-5	2	1.0836e-05	71.555	0.63251	0.74205	NaN	1
2d	AAVPSGASTGIYEALELR	0	1803.94	P17182;P21550;P17183	P17182	Eno1;Eno3;Eno2	Alpha-enolase;Beta-enolase;Gamma-enolase	2;3	5.3262e-27	117.92	0.66408	0.88042	16.467	12
2d	AAVPSGASTGIYEALELRDNDK	1	2276.13	P17182	P17182	Eno1	Alpha-enolase	3	0.044233	15.089	0.62304	0.737	NaN	1
2d	AAVPSGASTGIYEALELRDNDKTR	2	2533.28	P17182	P17182	Eno1	Alpha-enolase	4	2.2805e-07	52.909	0.60785	0.82366	NaN	1
2d	AAVPSIKFCLDNGAK	1	1589.82	P09411	P09411	Pgk1	Phosphoglycerate kinase 1	3	0.014693	29.491	NaN	NaN	NaN	0
2d	AAVQELSGSILTSEDPEER	0	2029.98	P49769	P49769	Psen1	Presenilin-1;Presenilin-1 NTF subunit;Presenilin-1 CTF subunit;Presenilin-1 CTF12	2	1.3109e-16	108.71	NaN	NaN	NaN	0
2d	AAVQQLQAEGLSPR	0	1466.78	Q8K354	Q8K354	Cbr3	Carbonyl reductase [NADPH] 3	2	1.0691e-15	104.79	0.6143	0.69918	NaN	1
2d	AAVRPDGDSAPGPVPR	0	1560.8	P58468	P58468	Fam207a	Protein FAM207A	3	0.0010387	40.801	NaN	NaN	NaN	0
2d	AAVSDAMVPK	0	987.506	Q9EP71	Q9EP71	Rai14	Ankycorbin	2	0.04248	29.082	1.0965	1.282	NaN	1
2d	AAVSHWQQQSYLDSGIHSGATTTAPSLSGK	0	3084.49	Q02248	Q02248	Ctnnb1	Catenin beta-1	3;4	9.4343e-36	97.639	2.6522	3.1972	26.064	5
2d	AAVTSLFAK	0	906.517	CON__Q3SX09	CON__Q3SX09			2	0.00015649	95.531	0.73857	1.1655	16.192	2
2d	AAVVEVEVGGGALAER	0	1525.81	Q8R1Z9	Q8R1Z9	Rnf121	RING finger protein 121	2	0.003566	40.589	NaN	NaN	NaN	0
2d	AAVVTSPPPTTAPHKER	1	1757.94	Q9QYC0	Q9QYC0	Add1	Alpha-adducin	3;4	0.00086553	34.909	0.98969	1.146	NaN	1
2d	AAWEAYLSR	0	1065.52	P13439	P13439	Umps	Uridine 5-monophosphate synthase;Orotate phosphoribosyltransferase;Orotidine 5-phosphate decarboxylase	2	0.029172	35.295	2.0658	2.3207	NaN	1
2d	AAYCACR	0	870.348	Q91ZX7	Q91ZX7	Lrp1	Prolow-density lipoprotein receptor-related protein 1;Low-density lipoprotein receptor-related protein 1 85 kDa subunit;Low-density lipoprotein receptor-related protein 1 515 kDa subunit;Low-density lipoprotein receptor-related protein 1 intracellular domain	2	0.0058612	94.669	8.3264	10.047	NaN	1
2d	AAYDVSSFSFFQR	0	1523.7	Q9CQW1	Q9CQW1	Ykt6	Synaptobrevin homolog YKT6	2	0.014018	42.718	1.4747	1.6363	NaN	1
2d	AAYEAELGDAR	0	1164.54	P48678	P48678	Lmna	Prelamin-A/C;Lamin-A/C	2	0.00043371	62.823	0.65168	0.86476	16.104	2
2d	AAYEAELGDARK	1	1292.64	P48678	P48678	Lmna	Prelamin-A/C;Lamin-A/C	2;3	1.0599e-08	93.096	0.6376	0.87642	1.1738	3
2d	AAYLQENGKPLDEVLR	0	1814.95	P10107	P10107	Anxa1	Annexin A1	2;3	1.8476e-13	111.94	0.60497	0.724	24.265	5
2d	AAYLQENGKPLDEVLRK	1	1943.05	P10107	P10107	Anxa1	Annexin A1	3;4	3.4017e-07	70.197	0.67437	0.90336	13.346	9
2d	ACACAHGMLAEDGASCR	0	1835.72	Q91ZX7	Q91ZX7	Lrp1	Prolow-density lipoprotein receptor-related protein 1;Low-density lipoprotein receptor-related protein 1 85 kDa subunit;Low-density lipoprotein receptor-related protein 1 515 kDa subunit;Low-density lipoprotein receptor-related protein 1 intracellular domain	2;3	7.7842e-05	55.452	NaN	NaN	NaN	0
2d	ACADATLSQITNNIDPVGR	0	2014.97	P62874	P62874	Gnb1	Guanine nucleotide-binding protein G(I)/G(S)/G(T) subunit beta-1	2;3	8.6404e-89	206.49	0.49958	0.57355	25.249	2
2d	ACAETIDPASLWEY	0	1624.71	Q61553	Q61553	Fscn1	Fascin	2	1.1423e-15	104.2	0.080564	0.097525	NaN	1
2d	ACALSIAESCRPGDKVPSIK	1	2158.09	Q8K2B3	Q8K2B3	Sdha	Succinate dehydrogenase [ubiquinone] flavoprotein subunit, mitochondrial	3;4	0.002203	32.926	0.48048	0.58959	41.915	3
2d	ACARPLISVYSEK	0	1492.77	Q9D8E6	Q9D8E6	Rpl4	60S ribosomal protein L4	2	1.4191e-16	135.99	1.1621	1.5572	5.3603	5
2d	ACARPLISVYSEKGESSGK	1	2038.02	Q9D8E6	Q9D8E6	Rpl4	60S ribosomal protein L4	3	2.0499e-17	97.32	1.5046	1.9931	10.837	4
2d	ACCGVPCK	0	950.377	E9PWQ3	E9PWQ3	Col6a3		2	0.0063441	62.978	0.37254	0.41121	2.8762	2
2d	ACCISTGGHSQCSESLPVR	0	2104.91	Q6NWW9	Q6NWW9	Fndc3b	Fibronectin type III domain-containing protein 3B	3	8.2901e-05	48.883	NaN	NaN	NaN	0
2d	ACDEGHIIPK	0	1138.54	Q9JHI5	Q9JHI5	Ivd	Isovaleryl-CoA dehydrogenase, mitochondrial	2	0.00030694	80.165	NaN	NaN	NaN	0
2d	ACDELVEEMEHYGK	0	1708.71	Q9R0B9	Q9R0B9	Plod2	Procollagen-lysine,2-oxoglutarate 5-dioxygenase 2	2	0.029619	27.481	3.3451	3.6127	NaN	1
2d	ACDESVLMDLK	0	1279.58	Q91VN6	Q91VN6	Ddx41	Probable ATP-dependent RNA helicase DDX41	2	0.034385	38.086	NaN	NaN	NaN	0
2d	ACDGNVDHAATHISNR	0	1736.76	P54729	P54729	Nub1	NEDD8 ultimate buster 1	3	2.9347e-09	75.463	4.5799	5.1319	NaN	1
2d	ACDGNVDHAATHISNRR	1	1892.87	P54729	P54729	Nub1	NEDD8 ultimate buster 1	3	0.00045663	42.947	NaN	NaN	NaN	0
2d	ACDLPAWVHFPDTER	0	1812.83	Q3TZZ7	Q3TZZ7	Esyt2	Extended synaptotagmin-2	3	0.00054804	38.028	0.96728	1.1139	2.9704	2
2d	ACDLWEQILR	0	1302.64	A3KMP2	A3KMP2	Ttc38	Tetratricopeptide repeat protein 38	2	0.011025	39.148	0.70933	0.80599	NaN	1
2d	ACEAITVGK	0	947.475	P36916	P36916	Gnl1	Guanine nucleotide-binding protein-like 1	2	0.0020874	62.546	1.0027	1.1197	NaN	1
2d	ACEDIDECSLPNICVFGTCHNLPGLFR	0	3193.41	Q61554	Q61554	Fbn1	Fibrillin-1	3	5.6044e-71	165.24	NaN	NaN	NaN	0
2d	ACEFAGFQCQIQFGPHNEQK	0	2395.05	P26039	P26039	Tln1	Talin-1	3	3.3343e-07	60.564	0.94416	1.1588	1.5874	2
2d	ACEQPTHWK	0	1155.51	Q8VHI3	Q8VHI3	Pofut2	GDP-fucose protein O-fucosyltransferase 2	2	0.0033133	55.676	1.039	1.105	NaN	1
2d	ACFCDEHTR	0	1194.45	Q922H9	Q922H9	Znf330	Zinc finger protein 330	2	0.002511	60.019	2.6493	2.7947	NaN	1
2d	ACFHCETCK	0	1211.45	Q61792	Q61792	Lasp1	LIM and SH3 domain protein 1	2;3	0.00011039	101.72	0.47007	0.53438	7.6964	10
2d	ACGDSTLTQITAGLDPVGR	0	1930.94	P62880	P62880	Gnb2	Guanine nucleotide-binding protein G(I)/G(S)/G(T) subunit beta-2	2	3.9571e-82	201.76	0.57325	0.69302	3.9911	2
2d	ACGEFVFLMDR	0	1343.6	Q99KC8	Q99KC8	Vwa5a	von Willebrand factor A domain-containing protein 5A	2	6.6638e-07	84.213	0.65639	0.78473	11.318	2
2d	ACGLNFADLMGR	0	1323.61	Q62465	Q62465	Vat1	Synaptic vesicle membrane protein VAT-1 homolog	2	2.839e-09	99.653	0.44316	0.54172	11.575	6
2d	ACGLPSGSCR	0	1063.45	Q8BU85	Q8BU85	Msrb3	Methionine-R-sulfoxide reductase B3, mitochondrial	2	6.614e-05	73.665	5.4681	5.9367	9.7276	2
2d	ACGLVASNLNLKPGECLK	0	1943	P16045	P16045	Lgals1	Galectin-1	2;3	5.0132e-103	220.19	0.74266	1.1864	21.173	9
2d	ACGNFGIPCELR	0	1392.63	Q9DCL9	Q9DCL9	Paics	Multifunctional protein ADE2;Phosphoribosylaminoimidazole-succinocarboxamide synthase;Phosphoribosylaminoimidazole carboxylase	2	1.7493e-05	76.465	1.4583	1.7503	19.459	2
2d	ACGPDYYEVEEDGIRK	1	1899.83	Q01279	Q01279	Egfr	Epidermal growth factor receptor	2;3	2.3015e-12	106.49	0.67677	0.72903	NaN	1
2d	ACGQIFCGK	0	1039.46	Q99LI8	Q99LI8	Hgs	Hepatocyte growth factor-regulated tyrosine kinase substrate	2	0.015856	45.718	0.86535	0.97184	8.4859	2
2d	ACGVSRPVIACSVTIK	0	1716.9	Q9D0T1	Q9D0T1	Nhp2l1	NHP2-like protein 1;NHP2-like protein 1, N-terminally processed	3	0.0014567	33.796	0.98684	1.2859	NaN	1
2d	ACHQLHQEGK	0	1206.56	Q8CG76	Q8CG76	Akr7a2	Aflatoxin B1 aldehyde reductase member 2	2;3	6.5567e-10	125.68	0.62	0.68325	4.1983	2
2d	ACIENGTSCIDICGEPQFLELMHAK	0	2892.29	Q8R127	Q8R127	Sccpdh	Saccharopine dehydrogenase-like oxidoreductase	3	5.497e-10	58.904	0.88269	1.0028	54.455	2
2d	ACIPQSFTVDSSK	0	1438.68	Q80X90	Q80X90	Flnb	Filamin-B	2	6.6641e-05	72.2	0.66006	0.74562	3.853	5
2d	ACLFVPSIDVLNQNPLR	0	1955.03	P70428	P70428	Ext2	Exostosin-2	2	3.7204e-05	58.676	NaN	NaN	NaN	0
2d	ACLISLGYDIGNDPQGEAEFAR	0	2395.11	Q7TPR4	Q7TPR4	Actn1	Alpha-actinin-1	2	4.3246e-06	58.831	NaN	NaN	NaN	0
2d	ACLISLGYDVENDR	0	1623.76	P57780	P57780	Actn4	Alpha-actinin-4	2;3	1.4879e-15	101.39	0.78886	0.94127	7.9117	2
2d	ACLISLGYDVENDRQGDAEFNR	1	2541.16	P57780	P57780	Actn4	Alpha-actinin-4	3	2.7333e-09	64.203	0.73906	1.0511	NaN	1
2d	ACLLCSLVK	0	1062.56	Q9Z199;P63271	Q9Z199	Supt4h1b;Supt4h1a	Transcription elongation factor SPT4-B;Transcription elongation factor SPT4-A	2	0.025095	43.246	6.1304	6.766	NaN	1
2d	ACNCLLLK	0	990.499	P21550;P17183	P21550	Eno3;Eno2	Beta-enolase;Gamma-enolase	2	0.032244	38.238	0.64803	0.7211	NaN	1
2d	ACNLEVILGFDGSR	0	1549.76	E9PWQ3	E9PWQ3	Col6a3		2	0.0019666	49.5	NaN	NaN	NaN	0
2d	ACNQLGQFLQHR	0	1470.71	P17427;P17426	P17427	Ap2a2;Ap2a1	AP-2 complex subunit alpha-2;AP-2 complex subunit alpha-1	2;3	1.541e-08	99.568	0.94755	1.2448	7.7811	3
2d	ACPEKHFAFK	1	1233.6	Q91VU0	Q91VU0	Fam3c	Protein FAM3C	3	0.0024793	51.445	NaN	NaN	NaN	0
2d	ACPLDQAIGLLVAIFHK	0	1865.02	P14069	P14069	S100a6	Protein S100-A6	2;3	7.0742e-35	186.58	1.5405	1.657	4.5211	2
2d	ACQEQIEALLESSLR	0	1745.86	P25322	P25322	Ccnd1	G1/S-specific cyclin-D1	2;3	4.9097e-05	68.44	NaN	NaN	NaN	0
2d	ACQGQYETIEQLR	0	1594.74	P58802	P58802	Tbc1d10a	TBC1 domain family member 10A	2	3.5301e-06	103.22	NaN	NaN	NaN	0
2d	ACQIFVR	0	892.459	Q9D0E1	Q9D0E1	Hnrnpm	Heterogeneous nuclear ribonucleoprotein M	2	0.031168	51.036	1.2188	1.4204	NaN	1
2d	ACQSIYPLHDVFVR	0	1703.85	P97351	P97351	Rps3a	40S ribosomal protein S3a	2;3	1.0267e-15	110.86	1.3374	1.686	22.586	4
2d	ACQSIYPLHDVFVRK	1	1831.94	P97351	P97351	Rps3a	40S ribosomal protein S3a	3;4	8.267e-10	82.908	1.5388	2.0574	15.787	6
2d	ACSAIHAVNLR	0	1210.62	Q9JJ28	Q9JJ28	Flii	Protein flightless-1 homolog	3	0.00059449	39.266	2.0429	2.1717	9.0768	2
2d	ACSDSLESIPAGQVASDDLR	0	2089.96	Q80TM9	Q80TM9	Nisch	Nischarin	2	0.0023951	40.066	NaN	NaN	NaN	0
2d	ACSLGPCER	0	1048.44	Q80T21	Q80T21	Adamtsl4	ADAMTS-like protein 4	2	0.0032364	63.565	NaN	NaN	NaN	0
2d	ACTGSLNMTLQR	0	1350.64	Q8CI51	Q8CI51	Pdlim5	PDZ and LIM domain protein 5	2	8.2251e-09	98.048	1.1469	1.2498	5.5842	5
2d	ACTILLR	0	845.479	P80318	P80318	Cct3	T-complex protein 1 subunit gamma	2	0.001417	86.086	NaN	NaN	NaN	0
2d	ACVDTALENLSTLK	0	1533.77	P19096	P19096	Fasn	Fatty acid synthase;[Acyl-carrier-protein] S-acetyltransferase;[Acyl-carrier-protein] S-malonyltransferase;3-oxoacyl-[acyl-carrier-protein] synthase;3-oxoacyl-[acyl-carrier-protein] reductase;3-hydroxyacyl-[acyl-carrier-protein] dehydratase;Enoyl-[acyl-carrier-protein] reductase;Oleoyl-[acyl-carrier-protein] hydrolase	2	1.422e-15	101.93	1.8882	2.2021	NaN	1
2d	ACVEAPGGNPICSLHDQGAGGNGNVLK	0	2691.25	Q5SUR0	Q5SUR0	Pfas	Phosphoribosylformylglycinamidine synthase	3	2.5134e-06	38.874	0.71793	0.85247	NaN	1
2d	ACVQGECGVCHYCR	0	1754.67	P59997	P59997	Kdm2a	Lysine-specific demethylase 2A	3	0.018909	25.53	NaN	NaN	NaN	0
2d	ACVVHGSDLK	0	1084.53	Q8VDN2;Q6PIE5	Q8VDN2	Atp1a1;Atp1a2	Sodium/potassium-transporting ATPase subunit alpha-1;Sodium/potassium-transporting ATPase subunit alpha-2	2	4.766e-06	84.498	0.98939	1.0374	11.201	3
2d	ACYALENFVENLGPK	0	1723.82	Q8VI75	Q8VI75	Ipo4	Importin-4	2	1.2334e-08	112.13	NaN	NaN	NaN	0
2d	ACYLSINPQK	0	1192.59	P61164;Q8R5C5	Q8R5C5	Actr1a;Actr1b	Alpha-centractin;Beta-centractin	2	0.00056587	61.999	0.89018	0.98975	8.7319	2
2d	ACYLSINPQKDETLETEK	1	2138.02	P61164	P61164	Actr1a	Alpha-centractin	3	0.013035	22.826	0.64481	0.72315	NaN	1
2d	ADAAASPVGKR	1	1041.56	Q6ZPY7	Q6ZPY7	Kdm3b	Lysine-specific demethylase 3B	2	0.0006606	53.327	NaN	NaN	NaN	0
2d	ADAEEEAATRIPA	1	1342.64	O88487	O88487	Dync1i2	Cytoplasmic dynein 1 intermediate chain 2	2	0.0012936	65.5	0.60116	0.69124	NaN	1
2d	ADAEGESDLENSR	0	1391.58	P26039	P26039	Tln1	Talin-1	2	4.4125e-18	137.89	0.94114	1.1039	NaN	1
2d	ADAEGESDLENSRK	1	1519.67	P26039	P26039	Tln1	Talin-1	2;3	9.8573e-10	93.494	1.0385	1.2497	28.724	2
2d	ADAEVLRK	1	900.503	P48036	P48036	Anxa5	Annexin A5	2	0.0032578	85.212	0.78592	1.0596	18.346	2
2d	ADAGGEDAILQTR	0	1315.64	Q9CPX6	Q9CPX6	Atg3	Ubiquitin-like-conjugating enzyme ATG3	2	0.0012272	61.435	1.6109	1.8192	NaN	1
2d	ADALQAGASQFETSAAK	0	1664.8	P63024;P63044	P63024	Vamp3;Vamp2	Vesicle-associated membrane protein 3;Vesicle-associated membrane protein 2	2	6.9627e-11	86.944	1.0205	1.2235	6.718	2
2d	ADAPDAGAQSDSELPSYHQNDVSLDR	0	2757.21	Q6DFZ1	Q6DFZ1	Gbf1		3	0.033509	16.114	NaN	NaN	NaN	0
2d	ADASSLTVDVTSPASK	0	1547.77	Q99JX3	Q99JX3	Gorasp2	Golgi reassembly-stacking protein 2	2	0.0063495	56.122	NaN	NaN	NaN	0
2d	ADASSLTVDVTSPASKVPTTVEDR	1	2445.22	Q99JX3	Q99JX3	Gorasp2	Golgi reassembly-stacking protein 2	3	1.4022e-16	93.73	0.96978	1.2531	NaN	1
2d	ADATNVNNWHWTER	0	1712.77	Q8BK64	Q8BK64	Ahsa1	Activator of 90 kDa heat shock protein ATPase homolog 1	2;3	6.5994e-08	88.187	2.3319	2.8414	NaN	1
2d	ADCASGIFLAAEK	0	1351.64	P22892	P22892	Ap1g1	AP-1 complex subunit gamma-1	2	0.00086551	55.401	1.2558	1.3357	NaN	1
2d	ADCCGAPNGVR	0	1175.48	Q9JI99	Q9JI99	Sgpp1	Sphingosine-1-phosphate phosphatase 1	2	0.0011823	64.42	NaN	NaN	NaN	0
2d	ADCDVSVPK	0	989.449	E9Q616	E9Q616	Ahnak		2	0.0063874	47.198	1.1344	1.2807	NaN	1
2d	ADCLVPSEIR	0	1158.57	Q9Z2Q6	Q9Z2Q6	2017-09-05	Septin-5	2	0.0027957	48.283	0.41488	0.48135	NaN	1
2d	ADDANVVR	0	858.42	P11087	P11087	Col1a1	Collagen alpha-1(I) chain	2	0.0034495	79.469	9.0804	12.728	NaN	1
2d	ADDGRPFPQVIK	0	1341.7	P05064;A6ZI46	P05064	Aldoa;Aldoart1	Fructose-bisphosphate aldolase A;Fructose-bisphosphate aldolase	2;3	1.1601e-07	87.298	0.84526	1.1244	7.9107	12
2d	ADDLDFETGDAGASATFPMQCSALR	0	2645.14	P63242	P63242	Eif5a	Eukaryotic translation initiation factor 5A-1	2	3.5392e-17	102.78	1.3666	1.4537	NaN	1
2d	ADDLDFETGDAGASATFPMQCSALRK	1	2773.23	P63242	P63242	Eif5a	Eukaryotic translation initiation factor 5A-1	3	2.3059e-26	98.74	1.3403	1.768	10.762	6
2d	ADDPNSIFLIDHAWTCR	0	2029.93	Q3UDE2	Q3UDE2	Ttll12	Tubulin--tyrosine ligase-like protein 12	3	6.7234e-15	95.347	0.74913	0.88182	NaN	1
2d	ADDPSAADRNVEIWK	1	1685.8	Q8BWY3	Q8BWY3	Etf1	Eukaryotic peptide chain release factor subunit 1	2	7.0116e-05	67.153	1.7859	2.2944	NaN	1
2d	ADDPSSYMEVVQAANASGNWEELVK	0	2709.22	Q68FD5	Q68FD5	Cltc	Clathrin heavy chain 1	2;3	4.1246e-68	153.65	0.61465	0.72875	13.236	4
2d	ADDTFEALR	0	1036.48	P62869	P62869	Tceb2	Transcription elongation factor B polypeptide 2	2	0.0004503	79.906	2.5365	3.4837	NaN	1
2d	ADDVVWVR	0	958.487	Q922B2	Q922B2	Dars	Aspartate--tRNA ligase, cytoplasmic	2	0.013389	47.849	1.2795	1.4892	NaN	1
2d	ADEAALDHPYLK	0	1341.66	Q63829	Q63829	Commd3	COMM domain-containing protein 3	3	3.6074e-05	70.942	1.463	1.6948	NaN	1
2d	ADEALAGLDEGALR	0	1399.69	Q921U8	Q921U8	Smtn	Smoothelin	2	0.00010295	59.542	NaN	NaN	NaN	0
2d	ADEDEEIIVK	0	1159.56	Q8C1Y8	Q8C1Y8	Ccz1	Vacuolar fusion protein CCZ1 homolog	2	0.0011885	67.993	NaN	NaN	NaN	0
2d	ADEDPALFHSVK	0	1327.64	P53811	P53811	Pitpnb	Phosphatidylinositol transfer protein beta isoform	3	0.00040109	52.555	1.1027	1.2799	NaN	1
2d	ADEDPIMGFHQMFLLK	0	1890.9	P61971	P61971	Nutf2	Nuclear transport factor 2	3	0.0066322	29.733	0.63559	0.70915	NaN	1
2d	ADEELEALRK	1	1172.6	P56812	P56812	Pdcd5	Programmed cell death protein 5	2	1.5526e-05	77.677	1.6904	2.0442	20.931	2
2d	ADEGISFR	0	893.424	P35700	P35700	Prdx1	Peroxiredoxin-1	2	0.0046623	75.109	0.89794	1.1029	14.961	2
2d	ADEIEMIMTDLER	0	1564.71	P53564	P53564	Cux1	Homeobox protein cut-like 1	2	0.0050264	49.35	NaN	NaN	NaN	0
2d	ADENILPDPYYGLK	0	1606.79	Q8BI06	Q8BI06	Cemip	Cell migration-inducing and hyaluronan-binding protein	2	0.0558	39.266	0.42629	0.51098	NaN	1
2d	ADETKDEQFEQCVQNFNK	1	2228.96	O08539	O08539	Bin1	Myc box-dependent-interacting protein 1	2;3	3.2888e-18	122.08	2.9037	3.1483	61.601	2
2d	ADEVTLSEAGSTAGPAEPR	0	1856.88	Q9Z0P4	Q9Z0P4	Palm	Paralemmin-1	2	0.00027954	67.234	NaN	NaN	NaN	0
2d	ADEWLMK	0	891.416	Q8VDD5;Q61879	Q8VDD5	Myh9;Myh10	Myosin-9;Myosin-10	2	0.017462	73.039	0.56832	0.66001	3.1608	2
2d	ADFAQACQDAGVR	0	1407.62	Q05920	Q05920	Pc	Pyruvate carboxylase, mitochondrial	2	0.0010455	52.79	0.53579	0.59444	NaN	1
2d	ADFCIIHYAGK	0	1293.62	Q8VDD5;Q61879	Q8VDD5	Myh9;Myh10	Myosin-9;Myosin-10	2;3	4.3263e-07	87.308	0.53852	0.69077	6.7666	10
2d	ADFCIIHYAGKVDYK	1	1798.87	Q8VDD5;Q61879	Q8VDD5	Myh9;Myh10	Myosin-9;Myosin-10	3	0.00049052	41.967	0.54113	0.67769	11.238	3
2d	ADFDNTVAIHPTSSEELVTLR	0	2314.14	P47791	P47791	Gsr	Glutathione reductase, mitochondrial	3	9.0169e-16	88.755	0.55186	0.65299	NaN	1
2d	ADFDTYDDR	0	1116.44	Q9WUK2	Q9WUK2	Eif4h	Eukaryotic translation initiation factor 4H	2	0.00075651	57.59	1.7477	2.1783	NaN	1
2d	ADFSGMSSK	0	928.396	Q60854	Q60854	Serpinb6	Serpin B6	2	0.010399	64.711	0.72242	0.79506	4.1826	7
2d	ADFVLAANSYDLAIK	0	1609.84	O35465	O35465	Fkbp8	Peptidyl-prolyl cis-trans isomerase FKBP8	2	6.6288e-05	67.385	NaN	NaN	NaN	0
2d	ADGELNVDSLITR	0	1401.71	P62141	P62141	Ppp1cb	Serine/threonine-protein phosphatase PP1-beta catalytic subunit	2	2.1136e-08	84.658	0.98265	1.1487	NaN	1
2d	ADGGPETGELPSIGEATAALALAGR	0	2323.17	Q6PDH0	Q6PDH0	Phldb1	Pleckstrin homology-like domain family B member 1	2	0.0058202	29.733	NaN	NaN	NaN	0
2d	ADGQALGDSHLR	0	1238.6	Q9CW46	Q9CW46	Raver1	Ribonucleoprotein PTB-binding 1	2	0.0019621	53.237	NaN	NaN	NaN	0
2d	ADGSSLPEWVTDNAGTLHFAR	0	2243.06	Q8BKG3	Q8BKG3	Ptk7	Inactive tyrosine-protein kinase 7	3	3.6062e-08	63.69	0.9504	1.1184	NaN	1
2d	ADGYEPPVQESV	0	1289.58	P97351	P97351	Rps3a	40S ribosomal protein S3a	2	0.006412	38.567	0.89216	1.3306	NaN	1
2d	ADGYVLEGK	0	950.471	P62242	P62242	Rps8	40S ribosomal protein S8	2	0.0013704	68.224	1.519	1.8561	NaN	1
2d	ADHDFVVQEDFMK	0	1579.7	P62334	P62334	Psmc6	26S protease regulatory subunit 10B	2;3	3.8611e-08	97.813	1.4689	1.6444	16.428	3
2d	ADHGEPIGR	0	950.457	P11499	P11499	Hsp90ab1	Heat shock protein HSP 90-beta	2	0.0017207	64.734	2.1812	3.2841	NaN	1
2d	ADHGEPIGRGTK	1	1236.62	P11499	P11499	Hsp90ab1	Heat shock protein HSP 90-beta	2	0.0012277	80.231	NaN	NaN	NaN	0
2d	ADHQPLTEASYVNLPTIALCNTDSPLR	0	2995.47	P14206	P14206	Rpsa	40S ribosomal protein SA	3	4.3036e-78	151.91	0.91157	1.4579	20.032	3
2d	ADHVQSLAQLENLCK	0	1724.85	Q9EPK7	Q9EPK7	Xpo7	Exportin-7	2	2.3057e-17	112.51	1.0908	1.2965	NaN	1
2d	ADIDLLTEEIGKLEDK	1	1800.94	Q9CY18	Q9CY18	Snx7	Sorting nexin-7	3	0.04659	17.078	1.0293	1.0599	NaN	1
2d	ADIDLTKR	1	930.513	F6YVP7;P62270;A0A140T8T3	F6YVP7	Gm10260;Rps18	40S ribosomal protein S18	2	0.034844	43.083	1.5087	1.8095	NaN	1
2d	ADIDVSGPKVDIDVPDVNIEGPEGK	1	2577.28	E9Q616	E9Q616	Ahnak		3	0.0080151	20.202	0.6916	0.90934	NaN	1
2d	ADIELFVNR	0	1075.57	P58021	P58021	Tm9sf2	Transmembrane 9 superfamily member 2	2	0.029172	35.295	3.3823	3.8013	NaN	1
2d	ADIEMPFDPSK	0	1248.57	Q80X90	Q80X90	Flnb	Filamin-B	2	0.0011743	62.823	NaN	NaN	NaN	0
2d	ADIEMPFDPSKVVASGPGLEHGK	1	2380.17	Q80X90	Q80X90	Flnb	Filamin-B	3;4	0.019232	19.755	0.40702	0.47237	NaN	1
2d	ADIEVACYGYEGIDAVK	0	1871.86	Q6ZWX6	Q6ZWX6	Eif2s1	Eukaryotic translation initiation factor 2 subunit 1	2	1.7907e-08	79.466	1.4992	1.6997	NaN	1
2d	ADIFVDPVLHTACALDIK	0	1997.03	Q61543	Q61543	Glg1	Golgi apparatus protein 1	3	0.0057072	25.824	2.0926	2.5793	NaN	1
2d	ADIFVDPVLHTACALDIKHHCAAITPGR	1	3097.56	Q61543	Q61543	Glg1	Golgi apparatus protein 1	4;5	2.3613e-24	90.633	2.1601	3.0619	52.383	3
2d	ADIGCTPGSGR	0	1089.49	CON__Q2UVX4	CON__Q2UVX4			2	0.0035564	53.756	NaN	NaN	NaN	0
2d	ADIGTPSNFQHIGHVGWDPNTGFDLNNLDPELK	0	3617.72	Q91YD9	Q91YD9	Wasl	Neural Wiskott-Aldrich syndrome protein	4	0.030525	13.441	0.82379	1.0235	0.76927	2
2d	ADIGVAMGIVGSDVSK	0	1517.78	Q8VDN2	Q8VDN2	Atp1a1	Sodium/potassium-transporting ATPase subunit alpha-1	2	0.022279	40.113	0.64963	0.77093	NaN	1
2d	ADIKTPTVDVTVPEAELNVDSPEINIGGK	1	3020.56	E9Q616	E9Q616	Ahnak		3	2.2964e-05	38.196	NaN	NaN	NaN	0
2d	ADILQVGLR	0	983.576	Q8VE62	Q8VE62	Paip1	Polyadenylate-binding protein-interacting protein 1	2	0.0032699	63.48	NaN	NaN	NaN	0
2d	ADINKAYR	1	949.498	P11438	P11438	Lamp1	Lysosome-associated membrane glycoprotein 1	2	0.0058183	94.262	1.9125	2.0733	NaN	1
2d	ADIQDIFYQEDQIR	0	1752.83	Q8VE22	Q8VE22	Mrps23	28S ribosomal protein S23, mitochondrial	2	0.0019666	49.5	NaN	NaN	NaN	0
2d	ADIQTER	0	831.409	P62281	P62281	Rps11	40S ribosomal protein S11	2	0.0038349	58.981	NaN	NaN	NaN	0
2d	ADIVENQVMDTR	0	1389.66	P10649	P10649	Gstm1	Glutathione S-transferase Mu 1	2	0.0034922	50.284	0.42613	0.51398	NaN	1
2d	ADKDYHFKVDNDENEHQLSLR	2	2572.19	Q61937	Q61937	Npm1	Nucleophosmin	3;4;5	2.8387e-75	189.11	2.5157	3.307	65.909	8
2d	ADKLAEEHGS	1	1055.49	P56480	P56480	Atp5b	ATP synthase subunit beta, mitochondrial	2	0.00016084	78.113	0.60813	0.8471	NaN	1
2d	ADKMDMSLDDIIK	1	1493.71	O08583;Q9JJW6	O08583	Alyref;Alyref2	THO complex subunit 4;Aly/REF export factor 2	2	1.731e-12	110.66	1.4489	1.7698	NaN	1
2d	ADKPDMGEIASFDK	0	1522.7	Q6ZWY8	Q6ZWY8	Tmsb10	Thymosin beta-10	2	1.1125e-12	98.105	1.3957	1.7085	13.391	5
2d	ADLAAVEAK	0	886.476	Q9JHU4	Q9JHU4	Dync1h1	Cytoplasmic dynein 1 heavy chain 1	2	0.002441	60.436	0.76065	0.88506	NaN	1
2d	ADLAEEYSK	0	1024.47	P68037	P68037	Ube2l3	Ubiquitin-conjugating enzyme E2 L3	2	0.0072668	46.462	0.95321	1.0474	NaN	1
2d	ADLDHYTGR	0	1046.48	Q8K1N2	Q8K1N2	Phldb2	Pleckstrin homology-like domain family B member 2	2	0.047858	30.254	1.778	1.9769	NaN	1
2d	ADLDISGTK	0	918.466	E9Q616	E9Q616	Ahnak		2	0.00030302	100.02	1.1534	1.497	19.522	2
2d	ADLDVSGPK	0	900.455	E9Q616	E9Q616	Ahnak		2	0.002685	58.981	1.0828	1.4379	15.274	5
2d	ADLDVSGPKVDIDVPDVNIEGPDAK	1	2577.28	E9Q616	E9Q616	Ahnak		3	0.0037474	25.157	0.725	0.90313	0.96908	2
2d	ADLEEQLSDEEK	0	1404.63	P47754	P47754	Capza2	F-actin-capping protein subunit alpha-2	2	3.1409e-20	155.15	0.58901	0.78561	NaN	1
2d	ADLEGMCGK	0	979.41	Q00519	Q00519	Xdh	Xanthine dehydrogenase/oxidase;Xanthine dehydrogenase;Xanthine oxidase	2	0.016226	40.002	0.89735	0.94617	NaN	1
2d	ADLIAYLK	0	905.522	P62897	P62897	Cycs	Cytochrome c, somatic	2	0.0053287	69.998	0.86517	0.9813	9.8961	4
2d	ADLIAYLKK	1	1033.62	P62897	P62897	Cycs	Cytochrome c, somatic	2	0.060172	32.841	0.81335	0.99298	NaN	1
2d	ADLINNLGTIAK	0	1241.7	P11499;P07901	P11499	Hsp90ab1;Hsp90aa1	Heat shock protein HSP 90-beta;Heat shock protein HSP 90-alpha	2;3	1.2567e-07	97.456	1.7269	2.4243	5.9963	5
2d	ADLLTTEEILTLAR	0	1557.86	Q5RKZ7	Q5RKZ7	Mocs1	Molybdenum cofactor biosynthesis protein 1;Cyclic pyranopterin monophosphate synthase;Cyclic pyranopterin monophosphate synthase accessory protein	2	1.852e-06	80.979	NaN	NaN	NaN	0
2d	ADLPGSSSTFTK	0	1209.59	Q3UTJ2	Q3UTJ2	Sorbs2	Sorbin and SH3 domain-containing protein 2	2	0.015681	40.496	NaN	NaN	NaN	0
2d	ADLPVITIDPASPQSPESVDLVNEELK	0	2875.47	Q61165	Q61165	Slc9a1	Sodium/hydrogen exchanger 1	3	0.031212	28.665	0.32302	0.35467	NaN	1
2d	ADLQAAAAQHVLALTGAGSGR	0	1977.04	Q8C3I8	Q8C3I8	Hgh1	Protein HGH1 homolog	3	9.7919e-06	54.223	NaN	NaN	NaN	0
2d	ADLQNHLDTAQHALQDK	0	1916.93	Q8BL66	Q8BL66	Eea1	Early endosome antigen 1	3	6.5934e-07	78.326	NaN	NaN	NaN	0
2d	ADLSGITK	0	803.439	CON__P34955	CON__P34955			2	0.0033622	71.379	NaN	NaN	NaN	0
2d	ADLSGMSGSR	0	979.439	Q9D154;Q5SV42;Q8VHP7	Q9D154	Serpinb1a;Serpinb1c;Serpinb1b	Leukocyte elastase inhibitor A;Leukocyte elastase inhibitor C;Leukocyte elastase inhibitor B	2	0.01506	37.191	0.95423	1.1096	NaN	1
2d	ADLSLVDALTEPPPEIEGEIKR	1	2391.25	P27546	P27546	Map4	Microtubule-associated protein 4	2;3	1.0103e-80	189.1	0.5018	0.61851	3.8785	2
2d	ADLTALFLPR	0	1115.63	Q9JJ28	Q9JJ28	Flii	Protein flightless-1 homolog	2	9.5896e-06	82.279	1.8293	2.3531	NaN	1
2d	ADLYLEGK	0	907.465	Q8BIJ6	Q8BIJ6	Iars2	Isoleucine--tRNA ligase, mitochondrial	2	0.0074691	58.815	0.62267	0.67059	NaN	1
2d	ADMEDLMSSK	0	1125.47	Q61879	Q61879	Myh10	Myosin-10	2	0.00066926	60.518	0.32527	0.37952	NaN	1
2d	ADMEDLMSSKDDVGK	1	1639.71	Q61879	Q61879	Myh10	Myosin-10	3	0.00067596	39.005	0.37346	0.4804	NaN	1
2d	ADMEDLMSSKDDVGKNVHELEK	2	2489.14	Q61879	Q61879	Myh10	Myosin-10	3;4	3.9891e-28	108.4	0.37897	0.46673	24.934	3
2d	ADMGGAATICSAIVSAAK	0	1692.82	Q9CPY7	Q9CPY7	Lap3	Cytosol aminopeptidase	2	2.4238e-05	75.669	1.0102	1.1546	26.244	2
2d	ADMQNLVER	0	1074.51	P40124	P40124	Cap1	Adenylyl cyclase-associated protein 1	2	0.00015281	77.732	0.9881	1.294	NaN	1
2d	ADNFEYSDPVDGSISK	0	1742.76	Q9D0F9	Q9D0F9	Pgm1	Phosphoglucomutase-1	2	5.1215e-06	69.602	0.44094	0.51599	NaN	1
2d	ADNFEYSDPVDGSISKNQGLR	1	2311.07	Q9D0F9	Q9D0F9	Pgm1	Phosphoglucomutase-1	3	9.972e-13	82.36	0.57847	1.1282	35.571	3
2d	ADNSATGFGTGTR	0	1253.56	P97449	P97449	Anpep	Aminopeptidase N	2	9.544e-08	83.397	0.2337	0.26584	8.5747	2
2d	ADPAFGLESSGIAGTASDEPER	0	2175.99	Q6PDG5	Q6PDG5	Smarcc2	SWI/SNF complex subunit SMARCC2	2	1.1857e-35	136.01	NaN	NaN	NaN	0
2d	ADPEAAWEPTEAEAR	0	1641.73	Q9Z1F9	Q9Z1F9	Uba2	SUMO-activating enzyme subunit 2	2	1.5926e-05	72.29	NaN	NaN	NaN	0
2d	ADPEELFTK	0	1048.51	Q99KH8	Q99KH8	Stk24	Serine/threonine-protein kinase 24;Serine/threonine-protein kinase 24 35 kDa subunit;Serine/threonine-protein kinase 24 12 kDa subunit	2	0.01574	40.352	1.274	1.3893	NaN	1
2d	ADPSLNPEQLK	0	1210.62	Q9WVE8	Q9WVE8	Pacsin2	Protein kinase C and casein kinase substrate in neurons protein 2	2	0.012469	44.318	0.83244	0.89067	NaN	1
2d	ADPSQDVR	0	886.414	Q04857	Q04857	Col6a1	Collagen alpha-1(VI) chain	2	0.0079115	57.177	0.99736	1.1099	NaN	1
2d	ADPSQFELLK	0	1146.59	P18654;P18653;Q9WUT3	P18654	Rps6ka3;Rps6ka1;Rps6ka2	Ribosomal protein S6 kinase alpha-3;Ribosomal protein S6 kinase alpha-1;Ribosomal protein S6 kinase alpha-2	2	0.03153	32.32	1.3441	1.5321	NaN	1
2d	ADPWQECMDYAVILAR	0	1936.88	O55023	O55023	Impa1	Inositol monophosphatase 1	2	1.556e-23	134.08	NaN	NaN	NaN	0
2d	ADPYVEITGTAGKK	1	1448.75	Q60710	Q60710	Samhd1	Deoxynucleoside triphosphate triphosphohydrolase SAMHD1	3	1.0497e-05	67.964	NaN	NaN	NaN	0
2d	ADQELLMYSHDNIICGITSVAFSR	0	2739.3	P62880	P62880	Gnb2	Guanine nucleotide-binding protein G(I)/G(S)/G(T) subunit beta-2	3	1.2769e-25	93.633	0.60956	0.77772	6.9924	3
2d	ADQELMTYSHDNIICGITSVSFSK	0	2715.25	P62874	P62874	Gnb1	Guanine nucleotide-binding protein G(I)/G(S)/G(T) subunit beta-1	3	1.0706e-21	91.416	0.60911	0.75613	16.828	2
2d	ADQLTEEQIAEFK	0	1520.74	P62204;Q9D6P8	P62204	Calm1;Calml3	Calmodulin;Calmodulin-like protein 3	2	2.7728e-08	123.67	NaN	NaN	NaN	0
2d	ADQVDTQQLMR	0	1303.62	Q9EQP2	Q9EQP2	Ehd4	EH domain-containing protein 4	2	0.00033906	64.654	0.46303	0.49787	NaN	1
2d	ADRDESSPYAAMLAAQDVAQR	1	2264.05	P62264	P62264	Rps14	40S ribosomal protein S14	3	4.5506e-18	89.028	NaN	NaN	NaN	0
2d	ADSEQLAR	0	888.43	P70336	P70336	Rock2	Rho-associated protein kinase 2	2	0.0054283	68.915	0.95751	1.0555	NaN	1
2d	ADSGPAGGAALAAPAPGPGSGSTGPR	0	2146.04	Q62084	Q62084	Ppp1r14b	Protein phosphatase 1 regulatory subunit 14B	2	1.8902e-21	86.548	0.8336	0.91982	NaN	1
2d	ADSKPLR	0	785.44	Q9DBE0	Q9DBE0	Csad	Cysteine sulfinic acid decarboxylase	2	0.023758	40.103	NaN	NaN	NaN	0
2d	ADSVAWAR	0	874.43	Q9DBX3	Q9DBX3	Susd2	Sushi domain-containing protein 2	2	0.0019839	75.189	NaN	NaN	NaN	0
2d	ADSVAWNPHKLLAAGLQCSALLLR	1	2603.4	Q9DBE0	Q9DBE0	Csad	Cysteine sulfinic acid decarboxylase	4	0.0029736	25.935	NaN	NaN	NaN	0
2d	ADTDDAPVPAPAGDQK	0	1566.72	Q02819	Q02819	Nucb1	Nucleobindin-1	2	0.00021208	54.471	NaN	NaN	NaN	0
2d	ADTIAKNELHK	1	1238.66	Q8C1B7	Q8C1B7	2017-09-11	Septin-11	2;3	0.032146	47.187	0.44211	0.47601	15.764	2
2d	ADTIAKNELHKFK	2	1513.83	Q8C1B7	Q8C1B7	2017-09-11	Septin-11	3	1.3382e-05	73.881	0.47767	0.61212	3.279	5
2d	ADTIATIEK	0	960.513	P35123	P35123	Usp4	Ubiquitin carboxyl-terminal hydrolase 4	2	0.017253	49.418	NaN	NaN	NaN	0
2d	ADTLTLEER	0	1046.52	Q80UG5	Q80UG5	2017-09-09	Septin-9	2	0.00058947	77.732	0.90454	1.1625	NaN	1
2d	ADTLTPEECQQFK	0	1565.7	O55131	O55131	2017-09-07	Septin-7	2	7.1509e-12	110.38	0.45148	0.53267	NaN	1
2d	ADTLTPEECQQFKK	1	1693.8	O55131	O55131	2017-09-07	Septin-7	2;3	4.426e-05	89.171	0.4691	0.55652	6.8168	8
2d	ADTQTYQPYNK	0	1327.6	P84089	P84089	Erh	Enhancer of rudimentary homolog	2	0.0015213	51.066	2.6096	2.761	NaN	1
2d	ADTQTYQPYNKDWIK	1	1869.89	P84089	P84089	Erh	Enhancer of rudimentary homolog	3	0.0014921	36.345	2.4377	3.2059	NaN	1
2d	ADTQYILPNDIGVSSLDCR	0	2136.02	Q99KK7	Q99KK7	Dpp3	Dipeptidyl peptidase 3	2	1.4915e-27	111.83	1.5499	1.8552	NaN	1
2d	ADTSSQGALVFLSK	0	1422.74	Q5F2E7	Q5F2E7	Nufip2	Nuclear fragile X mental retardation-interacting protein 2	2	0.0009482	52.247	NaN	NaN	NaN	0
2d	ADVDASLPEVEGGVKVPDVDIK	1	2251.16	E9Q616	E9Q616	Ahnak		3	0.011487	19.897	0.73935	0.84282	NaN	1
2d	ADVDASLPEVEGGVKVPDVDIKGPK	2	2533.33	E9Q616	E9Q616	Ahnak		3;4	3.6686e-05	39.893	0.69398	0.91425	4.4561	2
2d	ADVDISVPK	0	942.502	E9Q616	E9Q616	Ahnak		2	0.0049848	51.066	1.0608	1.2793	7.9168	2
2d	ADVDISVPKLDISAPDLNLEGPEGK	1	2591.33	E9Q616	E9Q616	Ahnak		3	4.5189e-05	43.494	NaN	NaN	NaN	0
2d	ADVDLYQVR	0	1077.55	Q9CR00	Q9CR00	Psmd9	26S proteasome non-ATPase regulatory subunit 9	2	0.013303	42.109	1.3094	1.5239	NaN	1
2d	ADVEDGEEPCVLSSHSGSAGSK	0	2216.95	Q9WTZ1	Q9WTZ1	Rnf7	RING-box protein 2	2	2.5146e-12	73.834	1.0114	1.0657	NaN	1
2d	ADVFHAYLSLLK	0	1375.75	Q6ZQ38	Q6ZQ38	Cand1	Cullin-associated NEDD8-dissociated protein 1	2;3	0.00022045	58.172	0.88184	1.1622	4.4098	3
2d	ADVGDAVDTALEQLNRR	1	1841.92	Q3UU43	Q3UU43	Chpf2		3	0.010088	27.85	NaN	NaN	NaN	0
2d	ADVIQATGDAICIFR	0	1648.82	Q08943	Q08943	Ssrp1	FACT complex subunit SSRP1	2	2.503e-08	78.342	5.5099	6.243	NaN	1
2d	ADVQSIIGLQR	0	1198.67	Q62318	Q62318	Trim28	Transcription intermediary factor 1-beta	2	0.011242	54.982	1.5844	1.8205	NaN	1
2d	ADVTRLPATIAR	1	1282.74	Q6PDQ2	Q6PDQ2	Chd4	Chromodomain-helicase-DNA-binding protein 4	3	0.038303	24.929	NaN	NaN	NaN	0
2d	ADVVESWIGEK	0	1231.61	P16546;P08032	P16546	Sptan1;Spta1	Spectrin alpha chain, non-erythrocytic 1;Spectrin alpha chain, erythrocytic 1	2	3.1451e-05	74.162	0.49	0.59275	3.0475	2
2d	ADWLTHYWMPK	0	1446.68	Q61024	Q61024	Asns	Asparagine synthetase [glutamine-hydrolyzing]	2;3	0.00044599	57.348	1.2332	1.5887	13.456	4
2d	ADWSSLSR	0	920.435	P19783	P19783	Cox4i1	Cytochrome c oxidase subunit 4 isoform 1, mitochondrial	2	0.0064609	62.546	0.74972	0.88534	NaN	1
2d	AEAALEEESR	0	1103.51	O54941	O54941	Smarce1	SWI/SNF-related matrix-associated actin-dependent regulator of chromatin subfamily E member 1	2	0.014426	46.158	NaN	NaN	NaN	0
2d	AEACFVNCVER	0	1353.58	Q9WVA2	Q9WVA2	Timm8a1	Mitochondrial import inner membrane translocase subunit Tim8 A	2	0.00035748	64.297	0.84342	0.93836	NaN	1
2d	AEADALHHKHDKR	2	1526.77	Q6NS82	Q6NS82	Fam134a	Protein FAM134A	3	0.0026105	40.475	1.3365	1.5995	NaN	1
2d	AEADASGNLTK	0	1075.51	Q9WTQ5	Q9WTQ5	Akap12	A-kinase anchor protein 12	2	0.0049629	43.308	0.9821	1.2916	NaN	1
2d	AEAEAGGDEAR	0	1074.46	Q8CHP8	Q8CHP8	Pgp	Phosphoglycolate phosphatase	2	0.0046322	44.318	NaN	NaN	NaN	0
2d	AEAELAAGPTPTEAN	0	1440.67	Q6A0D4	Q6A0D4	Rftn1	Raftlin	2	0.00024074	55.452	0.73905	0.82312	NaN	1
2d	AEAGAGSATEFQFR	0	1440.66	P63325	P63325	Rps10	40S ribosomal protein S10	2	1.7231e-17	122.51	1.6281	2.0233	NaN	1
2d	AEAGDNLGALVR	0	1184.61	D3YVN7;Q8BFR5	D3YVN7	Gm9755;Tufm	Elongation factor Tu;Elongation factor Tu, mitochondrial	2	0.010813	36.334	0.92502	1.1415	NaN	1
2d	AEAGEGQKPSPAQLELR	0	1779.91	Q8K183	Q8K183	Pdxk	Pyridoxal kinase	3	9.7717e-06	59.513	0.41097	0.51163	NaN	1
2d	AEALEAAIQNLSEAK	0	1556.8	Q8BTZ4	Q8BTZ4	Anapc5	Anaphase-promoting complex subunit 5	2	0.0065067	40.589	NaN	NaN	NaN	0
2d	AEALPAASVSQTHESK	0	1624.81	Q6PGL7	Q6PGL7	Fam21	WASH complex subunit FAM21	3	0.0089716	21.534	NaN	NaN	NaN	0
2d	AEAQANQISLPR	0	1296.68	Q8K2Q0	Q8K2Q0	Commd9	COMM domain-containing protein 9	2	0.0044787	51.927	NaN	NaN	NaN	0
2d	AEASQLGHK	0	939.477	P26039	P26039	Tln1	Talin-1	2	0.0004955	107.66	NaN	NaN	NaN	0
2d	AEATASALADADADLEER	0	1817.83	Q9DB34	Q9DB34	Chmp2a	Charged multivesicular body protein 2a	2	5.9949e-07	68.83	3.0741	3.2676	NaN	1
2d	AEAVESAQAGDR	0	1202.55	P97311	P97311	Mcm6	DNA replication licensing factor MCM6	2	0.00072216	66.595	NaN	NaN	NaN	0
2d	AEAVGEQAR	0	929.457	Q8JZQ9	Q8JZQ9	Eif3b	Eukaryotic translation initiation factor 3 subunit B	2	0.001401	67.897	0.81678	1.0556	NaN	1
2d	AEAVHEALESLESVLR	0	1751.91	E9Q6R7	E9Q6R7	Utrn		2;3	1.0222e-05	68.44	0.82983	0.92629	23.369	2
2d	AEAVHEALESLESVLRHPADNR	1	2442.23	E9Q6R7	E9Q6R7	Utrn		4	0.061361	13.455	NaN	NaN	NaN	0
2d	AEAVLHR	0	794.44	Q8C7R4	Q8C7R4	Uba6	Ubiquitin-like modifier-activating enzyme 6	2	0.037538	57.463	NaN	NaN	NaN	0
2d	AEAVPEEEAAASVATLER	0	1841.9	Q6R891	Q6R891	Ppp1r9b	Neurabin-2	3	0.0014673	34.721	NaN	NaN	NaN	0
2d	AECSAEQCYKVTK	1	1572.69	P06801	P06801	Me1	NADP-dependent malic enzyme	3	0.00030168	55.899	0.97062	1.1516	NaN	1
2d	AEDAVEAIR	0	972.488	Q8VE92	Q8VE92	Rbm4b	RNA-binding protein 4B	2	0.0033661	55.531	1.0937	1.2051	NaN	1
2d	AEDEALLSEDDPIDR	0	1686.76	O35516	O35516	Notch2	Neurogenic locus notch homolog protein 2;Notch 2 extracellular truncation;Notch 2 intracellular domain	2	0.011045	37.144	NaN	NaN	NaN	0
2d	AEDGAAPSPSSETPKK	1	1570.75	P26645	P26645	Marcks	Myristoylated alanine-rich C-kinase substrate	3	0.012491	27.643	NaN	NaN	NaN	0
2d	AEDGHAVAK	0	896.435	P21619	P21619	Lmnb2	Lamin-B2	2	0.004844	60.478	NaN	NaN	NaN	0
2d	AEDGSVIDYELIDQDAR	0	1907.87	P07356	P07356	Anxa2	Annexin A2	2;3	8.411e-124	222.94	0.49966	0.59247	41.586	6
2d	AEDIKTK	1	803.439	P56391	P56391	Cox6b1	Cytochrome c oxidase subunit 6B1	2	0.0030138	81.784	2.0878	3.0461	NaN	1
2d	AEDIPQMDDAFSQTVK	0	1793.81	Q69ZN7	Q69ZN7	Myof	Myoferlin	2	0.0006613	44.188	0.51007	0.55349	NaN	1
2d	AEDKEWIPVTK	1	1314.68	P25444;E9Q1N8;F6YTZ4;J3QMG5;D3Z536	P25444	Rps2;Gm18025;Gm6576;Gm5786;Gm8225	40S ribosomal protein S2	2;3	0.0015254	52.725	1.325	1.5551	73.294	8
2d	AEDLNIAPR	0	997.519	Q6PDY2	Q6PDY2	Ado	2-aminoethanethiol dioxygenase	2	0.00015956	86.953	1.0049	1.1453	NaN	1
2d	AEDLPLRK	1	940.534	Q3U7R1	Q3U7R1	Esyt1	Extended synaptotagmin-1	2	0.034778	44.447	NaN	NaN	NaN	0
2d	AEDNADTLALVFEAPNQEK	0	2073.99	A0A140T8V5;P17918	A0A140T8V5	Pcna	Proliferating cell nuclear antigen	2;3	1.5278e-16	107.61	NaN	NaN	NaN	0
2d	AEDSEIQQEQIYQQSR	0	1950.89	Q9D7E4	Q9D7E4		UPF0449 protein C19orf25 homolog	2	1.4063e-25	129.34	1.7031	1.7874	NaN	1
2d	AEDSGAEQLASEIEPSR	0	1787.82	Q9WTQ5	Q9WTQ5	Akap12	A-kinase anchor protein 12	2	7.0465e-133	252.04	0.73197	0.83807	1.0873	2
2d	AEDSGEYHCVYHFVSAPK	0	2094.91	P97300	P97300	Nptn	Neuroplastin	3;4	6.3346e-13	86.455	1.0415	1.2079	2.3012	3
2d	AEDSVLLKK	1	1001.58	Q8BUK6	Q8BUK6	Hook3	Protein Hook homolog 3	2	0.0011275	75.738	2.0847	2.3126	NaN	1
2d	AEDTSPVIGELWSSDQK	0	1860.87	Q6P1H6	Q6P1H6	Ankle2	Ankyrin repeat and LEM domain-containing protein 2	2	0.0005957	49.423	NaN	NaN	NaN	0
2d	AEDVSAIEIVGGATR	0	1486.76	Q61699	Q61699	Hsph1	Heat shock protein 105 kDa	2	3.3825e-09	88.338	2.178	2.5286	NaN	1
2d	AEEAEAQKR	1	1030.5	Q9QXS1	Q9QXS1	Plec	Plectin	2	0.019848	42.599	0.86902	0.90685	NaN	1
2d	AEEATPVTALR	0	1156.61	Q9WV92	Q9WV92	Epb41l3	Band 4.1-like protein 3;Band 4.1-like protein 3, N-terminally processed	2	0.003935	52.579	NaN	NaN	NaN	0
2d	AEEDEILNR	0	1087.51	P35564	P35564	Canx	Calnexin	2	0.00097171	72.485	1.1699	1.6226	NaN	1
2d	AEEDIDPNSVHSVPR	0	1663.78	P37889	P37889	Fbln2	Fibulin-2	2	0.0061228	49.5	NaN	NaN	NaN	0
2d	AEEDKLEQIK	1	1201.62	Q60715	Q60715	P4ha1	Prolyl 4-hydroxylase subunit alpha-1	3	4.3433e-07	91.584	1.457	1.6931	NaN	1
2d	AEEDKLEQIKK	2	1329.71	Q60715	Q60715	P4ha1	Prolyl 4-hydroxylase subunit alpha-1	2;3	4.4682e-07	104.79	1.5319	2.5626	29.064	3
2d	AEEDVEPECIMEK	0	1577.66	Q62418	Q62418	Dbnl	Drebrin-like protein	2	0.015106	43.512	NaN	NaN	NaN	0
2d	AEEEAAPSIFDEPLEK	0	1773.83	Q8BVA4	Q8BVA4	Lmod1	Leiomodin-1	2	4.8661e-23	147.24	0.58988	0.76225	NaN	1
2d	AEEEFNIEK	0	1107.51	P50518;Q9D593	P50518	Atp6v1e1;Atp6v1e2	V-type proton ATPase subunit E 1;V-type proton ATPase subunit E 2	2	0.0012582	69.423	2.8617	3.1556	NaN	1
2d	AEEELEEDDDDELDETLSER	0	2379.96	Q9CPQ3	Q9CPQ3	Tomm22	Mitochondrial import receptor subunit TOM22 homolog	2	0.0025903	32.734	1.0571	1.2021	NaN	1
2d	AEEELLLHDTR	0	1324.66	Q3UMT1	Q3UMT1	Ppp1r12c	Protein phosphatase 1 regulatory subunit 12C	3	0.00055252	57.019	NaN	NaN	NaN	0
2d	AEEEVGNSQR	0	1117.5	O55091	O55091	Impact	Protein IMPACT	2	0.034391	38.792	NaN	NaN	NaN	0
2d	AEEFLTASQEAL	0	1307.62	Q91V89	Q91V89	Ppp2r5d		2	0.01697	40.002	NaN	NaN	NaN	0
2d	AEEGIAAGGVMDVNTALQEVLK	0	2214.12	P63323	P63323	Rps12	40S ribosomal protein S12	2;3	4.0306e-104	195.2	0.1839	0.20888	NaN	1
2d	AEEGNQEFTSK	0	1238.54	Q8BP27	Q8BP27	Sfr1	Swi5-dependent recombination DNA repair protein 1 homolog	2	0.00057484	65.719	NaN	NaN	NaN	0
2d	AEEIDVAK	0	873.444	P14873	P14873	Map1b	Microtubule-associated protein 1B;MAP1B heavy chain;MAP1 light chain LC1	2	0.0050291	73.26	1.9525	2.382	NaN	1
2d	AEEIVNGMIEAAKPVYTQDCPLAAAK	0	2788.38	Q8BGQ7	Q8BGQ7	Aars	Alanine--tRNA ligase, cytoplasmic	3	0.00048956	32.264	NaN	NaN	NaN	0
2d	AEEIWQQSVIGDYLAR	0	1876.93	P25976	P25976	Ubtf	Nucleolar transcription factor 1	3	4.942e-05	53.995	NaN	NaN	NaN	0
2d	AEELFLWVPR	0	1258.67	Q91WC0	Q91WC0	Setd3	Histone-lysine N-methyltransferase setd3	2	0.00027047	84.476	NaN	NaN	NaN	0
2d	AEELGLPILGVLR	0	1378.82	Q921H8;Q8VCH0	Q921H8	Acaa1a;Acaa1b	3-ketoacyl-CoA thiolase A, peroxisomal;3-ketoacyl-CoA thiolase B, peroxisomal	2	8.56e-08	101.11	1.3351	1.5853	19.254	2
2d	AEELGQELK	0	1015.52	E9Q7G0	E9Q7G0	Numa1		2	0.0038505	61.999	NaN	NaN	NaN	0
2d	AEELLLER	0	971.529	P21981	P21981	Tgm2	Protein-glutamine gamma-glutamyltransferase 2	2	0.001812	60.59	0.73975	0.923	NaN	1
2d	AEEPGVSDQSVFSSER	0	1722.77	Q61033	Q61033	Tmpo	Lamina-associated polypeptide 2, isoforms alpha/zeta	2	0.019579	38.021	NaN	NaN	NaN	0
2d	AEEQDFAQLCR	0	1365.6	Q99JN2	Q99JN2	Klhl22	Kelch-like protein 22	2	0.00018173	110.87	NaN	NaN	NaN	0
2d	AEEQPQVELFVK	0	1415.73	Q9Z1Q5	Q9Z1Q5	Clic1	Chloride intracellular channel protein 1	2	0.00035908	52.278	0.71316	0.81007	NaN	1
2d	AEETGHWLWSR	0	1370.64	B2RXS4	B2RXS4	Plxnb2	Plexin-B2	3	0.00011991	62.466	1.2897	1.4877	11.939	2
2d	AEEVATFFAK	0	1111.56	Q04750	Q04750	Top1	DNA topoisomerase 1	2	0.0033235	59.245	NaN	NaN	NaN	0
2d	AEEVVVVAK	0	942.539	Q99M51	Q99M51	Nck1	Cytoplasmic protein NCK1	2	0.00063282	60.436	1.1433	1.2247	NaN	1
2d	AEEYEFLTPMEEAPK	0	1782.8	Q99PT1	Q99PT1	Arhgdia	Rho GDP-dissociation inhibitor 1	2;3	8.8912e-07	99.5	0.51442	0.69434	12.577	3
2d	AEEYVLGDFCFLR	0	1617.75	F2Z4A3	F2Z4A3	Fat1		2	0.0019036	51.092	NaN	NaN	NaN	0
2d	AEFGFDLSHIPR	0	1387.69	Q9DBB8	Q9DBB8	Dhdh	Trans-1,2-dihydrobenzene-1,2-diol dehydrogenase	3	0.0015572	56.225	NaN	NaN	NaN	0
2d	AEFQGVLEK	0	1019.53	CON__ENSEMBL:ENSBTAP00000007350;CON__P01030	CON__ENSEMBL:ENSBTAP00000007350			2	0.029738	42.599	NaN	NaN	NaN	0
2d	AEFTVETR	0	951.466	Q8BTM8	Q8BTM8	Flna	Filamin-A	2	0.0066087	61.999	0.73036	0.85564	4.6551	2
2d	AEFVEVTK	0	921.481	CON__P02769	CON__P02769			2	0.016765	54.776	NaN	NaN	NaN	0
2d	AEFVEVTKLVTDLTK	1	1691.93	CON__P02769	CON__P02769			3	2.0559e-05	67.136	NaN	NaN	NaN	0
2d	AEFVWHK	0	915.46	Q91YJ2	Q91YJ2	Snx4	Sorting nexin-4	2	0.064616	43	NaN	NaN	NaN	0
2d	AEGAAQLSEER	0	1159.55	P59017	P59017	Bcl2l13	Bcl-2-like protein 13	2	0.0011743	62.823	NaN	NaN	NaN	0
2d	AEGAGTEEEGTPK	0	1274.56	Q91XV3	Q91XV3	Basp1	Brain acid soluble protein 1	2	3.2157e-12	115.57	0.30515	0.45947	NaN	1
2d	AEGAPNQGK	0	870.42	Q99PL5	Q99PL5	Rrbp1	Ribosome-binding protein 1	2	0.0018764	67.032	NaN	NaN	NaN	0
2d	AEGDAAALNR	0	986.478	Q6IRU2	Q6IRU2	Tpm4	Tropomyosin alpha-4 chain	2	3.0512e-05	78.334	0.48619	0.61858	12.709	2
2d	AEGDAAALNRR	1	1142.58	Q6IRU2	Q6IRU2	Tpm4	Tropomyosin alpha-4 chain	2	0.04591	31.074	0.37526	0.45237	NaN	1
2d	AEGDIEHMTEGFK	0	1462.64	P28658	P28658	Atxn10	Ataxin-10	2;3	0.0008949	58.37	5.054	5.7984	NaN	1
2d	AEGEELLPLSTSGGDSWEK	0	2003.93	Q8K0F1	Q8K0F1	Tbc1d23	TBC1 domain family member 23	2	0.00020356	42.789	NaN	NaN	NaN	0
2d	AEGEIKVPDVELK	1	1425.77	E9Q616	E9Q616	Ahnak		2;3	2.5249e-11	125.97	0.9299	1.2319	27.142	4
2d	AEGESEAPNPEPR	0	1381.61	Q8VE97	Q8VE97	Srsf4	Serine/arginine-rich splicing factor 4	2	2.5263e-05	83	NaN	NaN	NaN	0
2d	AEGILDVFQTVK	0	1318.71	P18052	P18052	Ptpra	Receptor-type tyrosine-protein phosphatase alpha	2	0.0085662	43.308	NaN	NaN	NaN	0
2d	AEGPDVAVDLPK	0	1209.62	E9Q616	E9Q616	Ahnak		2	5.9388e-05	73.067	1.3355	1.7598	NaN	1
2d	AEGPEVDVNLPK	0	1266.65	E9Q616	E9Q616	Ahnak		2	4.8208e-08	90.108	0.88891	1.0301	12.7	6
2d	AEGPEVDVNLPKADLDISGTK	1	2167.1	E9Q616	E9Q616	Ahnak		3	0.047935	17.824	NaN	NaN	NaN	0
2d	AEGPEVDVNLPKADLDVSGPK	1	2149.09	E9Q616	E9Q616	Ahnak		3	0.00014132	43.598	1.0844	1.1945	NaN	1
2d	AEGPEVSLPK	0	1025.54	E9Q616	E9Q616	Ahnak		2	0.0027957	48.283	0.85967	1.1127	NaN	1
2d	AEGPGLNR	0	812.414	Q8BTM8	Q8BTM8	Flna	Filamin-A	2	0.0015002	97.071	0.59275	0.69431	NaN	1
2d	AEGPGLNRTGVELGKPTHFTVNAK	1	2492.31	Q8BTM8	Q8BTM8	Flna	Filamin-A	4;5	2.0216e-07	52.061	0.5121	0.62703	9.7661	3
2d	AEGPQEWVFQECK	0	1606.71	Q9JHR7	Q9JHR7	Ide	Insulin-degrading enzyme	2	0.011308	40.715	NaN	NaN	NaN	0
2d	AEGQVLVLDGR	0	1155.62	P19253;A0A140T8K2	P19253	Rpl13a	60S ribosomal protein L13a	2	2.5149e-05	72.006	1.4979	1.8647	5.9217	2
2d	AEGQVLVLDGRGHLLGR	1	1789	P19253	P19253	Rpl13a	60S ribosomal protein L13a	3	0.00013575	45.864	1.4675	1.7958	NaN	1
2d	AEGSDVANAVLDGADCIMLSGETAK	0	2493.14	P52480	P52480	Pkm	Pyruvate kinase PKM	2;3;4	3.6491e-88	183.36	0.8712	1.0566	8.4237	19
2d	AEGSDVANAVLDGADCIMLSGETAKGDYPLEAVR	1	3493.63	P52480	P52480	Pkm	Pyruvate kinase PKM	3;4	4.0837e-64	121.45	0.70025	0.91603	23.671	11
2d	AEGSEAAQLAEIYGK	0	1535.75	Q8K268	Q8K268	Abcf3	ATP-binding cassette sub-family F member 3	2	9.2273e-07	84.658	NaN	NaN	NaN	0
2d	AEGSEYQVLYIADDNEIR	0	2083.97	Q91ZX7	Q91ZX7	Lrp1	Prolow-density lipoprotein receptor-related protein 1;Low-density lipoprotein receptor-related protein 1 85 kDa subunit;Low-density lipoprotein receptor-related protein 1 515 kDa subunit;Low-density lipoprotein receptor-related protein 1 intracellular domain	2;3	1.4902e-31	161.21	7.4776	8.3876	15.363	2
2d	AEGVQSQSK	0	932.456	Q99PL5	Q99PL5	Rrbp1	Ribosome-binding protein 1	2	0.014081	51.346	NaN	NaN	NaN	0
2d	AEGYEVAHGGR	0	1144.53	Q60676	Q60676	Ppp5c	Serine/threonine-protein phosphatase 5	2	0.0022379	57.859	NaN	NaN	NaN	0
2d	AEHDSILAEK	0	1111.55	Q9D0R2	Q9D0R2	Tars	Threonine--tRNA ligase, cytoplasmic	2	0.011418	83.647	NaN	NaN	NaN	0
2d	AEHGSVALPAVMR	0	1336.69	Q71LX4	Q71LX4	Tln2	Talin-2	3	0.021342	22.321	NaN	NaN	NaN	0
2d	AEHHQDSEDLFKK	1	1582.74	Q8BJS4	Q8BJS4	Sun2	SUN domain-containing protein 2	3	0.0002517	56.414	NaN	NaN	NaN	0
2d	AEHIPAGKR	1	977.541	Q8CI51	Q8CI51	Pdlim5	PDZ and LIM domain protein 5	2	0.0058517	54.549	0.91828	0.99688	8.0763	2
2d	AEHMETNMLILTTPSSDTR	0	2146	P97434	P97434	Mprip	Myosin phosphatase Rho-interacting protein	3	8.0038e-06	52.612	0.78123	0.89338	NaN	1
2d	AEIAFEDR	0	949.451	Q8VHX6	Q8VHX6	Flnc	Filamin-C	2	0.0020981	85.064	0.71825	0.81343	NaN	1
2d	AEIAFEDRK	1	1077.55	Q8VHX6	Q8VHX6	Flnc	Filamin-C	2	0.0095829	69.423	NaN	NaN	NaN	0
2d	AEIDLVCELAK	0	1259.64	Q3V3R1	Q3V3R1	Mthfd1l	Monofunctional C1-tetrahydrofolate synthase, mitochondrial	2	0.041391	28.399	0.86033	0.90637	NaN	1
2d	AEIDMLDIR	0	1074.54	P97429	P97429	Anxa4	Annexin A4	2	0.0055824	49.418	0.60581	0.70556	NaN	1
2d	AEIDSHSFGEK	0	1218.55	O55003	O55003	Bnip3	BCL2/adenovirus E1B 19 kDa protein-interacting protein 3	3	0.0034613	42.095	NaN	NaN	NaN	0
2d	AEIEALAALK	0	1027.59	O35071	O35071	Kif1c	Kinesin-like protein KIF1C	2	0.01046	49.418	NaN	NaN	NaN	0
2d	AEIELYLQK	0	1105.6	O54998	O54998	Fkbp7	Peptidyl-prolyl cis-trans isomerase FKBP7	2	0.0042233	53.166	1.7997	2.0447	NaN	1
2d	AEIINHLADLLTDQR	0	1720.91	Q9Z110	Q9Z110	Aldh18a1	Delta-1-pyrroline-5-carboxylate synthase;Glutamate 5-kinase;Gamma-glutamyl phosphate reductase	2;3	1.9602e-24	154.47	2.314	3.2866	15.121	3
2d	AEILNLVK	0	898.549	E9PWQ3	E9PWQ3	Col6a3		2	0.016192	45.952	0.84755	0.90556	NaN	1
2d	AEILSNWNMFVGSQATNYGEDLTR	0	2715.26	Q8BH97	Q8BH97	Rcn3	Reticulocalbin-3	2;3	2.3012e-80	198.07	1.0563	1.1609	13.97	7
2d	AEISCIDNKDGTCTVTYLPTLPGDYSILVK	1	3342.64	Q80X90	Q80X90	Flnb	Filamin-B	3	0.0032897	24.192	0.44721	0.57452	NaN	1
2d	AEISCTDNQDGTCSVSYLPVLPGDYSILVK	0	3300.55	Q8BTM8	Q8BTM8	Flna	Filamin-A	3	7.0348e-07	41.247	0.48435	0.66996	4.6066	3
2d	AEISFEDRK	1	1093.54	Q8BTM8	Q8BTM8	Flna	Filamin-A	2	0.0021547	68.224	14.339	16.753	NaN	1
2d	AEISNAIDQYVTGTIGEGEDLVK	0	2421.19	Q9CWJ9	Q9CWJ9	Atic	Bifunctional purine biosynthesis protein PURH;Phosphoribosylaminoimidazolecarboxamide formyltransferase;IMP cyclohydrolase	2	7.4759e-49	173.51	0.96729	1.0804	8.387	2
2d	AEISSIQENK	0	1117.56	Q9EP71	Q9EP71	Rai14	Ankycorbin	2	0.0028152	54.416	NaN	NaN	NaN	0
2d	AEITDAEGLGLK	0	1215.63	O08788	O08788	Dctn1	Dynactin subunit 1	2	0.00040148	64.297	0.90648	1.0584	NaN	1
2d	AEITFDDHK	0	1074.5	Q80X90	Q80X90	Flnb	Filamin-B	2	0.0091813	45.081	0.85997	0.96775	NaN	1
2d	AEITSQESQISSYEEELLK	0	2183.05	P42567	P42567	Eps15	Epidermal growth factor receptor substrate 15	2	4.3412e-17	97.86	0.94187	1.023	NaN	1
2d	AEIVPVTTTVLDDKGDKK	2	1928.05	Q921H8	Q921H8	Acaa1a	3-ketoacyl-CoA thiolase A, peroxisomal	3;4	5.6517e-07	66.893	1.4294	1.9058	4.0211	2
2d	AEKDEPGAWEETFK	1	1635.74	Q8BHN3	Q8BHN3	Ganab	Neutral alpha-glucosidase AB	2	0.0019934	58.274	0.69435	0.76358	NaN	1
2d	AELDAAEK	0	845.413	Q8BSY0	Q8BSY0	Asph	Aspartyl/asparaginyl beta-hydroxylase	2	0.0098459	52.716	NaN	NaN	NaN	0
2d	AELDGTILK	0	958.534	Q8R326	Q8R326	Pspc1	Paraspeckle component 1	2	0.014801	41.029	1.7871	1.9875	NaN	1
2d	AELDQLLSGFGLEDSASSHK	0	2103.01	Q5SSZ5	Q5SSZ5	Tns3	Tensin-3	2;3	7.2397e-05	43.534	3.4857	4.0566	NaN	1
2d	AELELELGR	0	1028.55	Q9QXS1	Q9QXS1	Plec	Plectin	2	0.0034243	55.37	1.0039	1.1801	NaN	1
2d	AELEQHLEQEQEFQVNK	0	2098	D3YZP9	D3YZP9	Ccdc6	Coiled-coil domain-containing protein 6	2;3	1.4932e-14	97.69	1.2878	1.3852	NaN	1
2d	AELFTQSCADLDK	0	1496.68	Q62261	Q62261	Sptbn1	Spectrin beta chain, non-erythrocytic 1	2	0.011093	34.721	1.4763	1.7209	NaN	1
2d	AELGALPDDFIDSLEK	0	1731.86	Q91YP2	Q91YP2	Nln	Neurolysin, mitochondrial	2	1.4112e-07	83.314	0.70259	0.75177	NaN	1
2d	AELGFLESCLR	0	1293.64	Q9JHK4	Q9JHK4	Rabggta	Geranylgeranyl transferase type-2 subunit alpha	2	0.0011871	53.327	1.1798	1.374	NaN	1
2d	AELGTDLLSQLSLEDQKR	1	2015.05	Q9CW03	Q9CW03	Smc3	Structural maintenance of chromosomes protein 3	3	0.0097098	26.474	NaN	NaN	NaN	0
2d	AELKHTVWQAEQPVSQMTTLPQK	1	2649.36	O35074	O35074	Ptgis	Prostacyclin synthase	3	0.010506	19.897	0.97833	1.0953	NaN	1
2d	AELLFQGK	0	904.502	O08528	O08528	Hk2	Hexokinase-2	2	0.0027619	73.039	NaN	NaN	NaN	0
2d	AELLLAEEPGFLVGEDGEDTAK	0	2302.12	Q9Z0H1	Q9Z0H1	Wdr46	WD repeat-containing protein 46	2	0.0019838	39.509	NaN	NaN	NaN	0
2d	AELLLEEAK	0	1014.56	P02469	P02469	Lamb1	Laminin subunit beta-1	2	0.035633	41.029	NaN	NaN	NaN	0
2d	AELLQGGDSLR	0	1157.6	Q6QD59	Q6QD59	Bnip1	Vesicle transport protein SEC20	2	0.033741	36.334	NaN	NaN	NaN	0
2d	AELLVEQGR	0	1013.55	P70388	P70388	Rad50	DNA repair protein RAD50	2	0.002543	61.962	NaN	NaN	NaN	0
2d	AELNEFLTR	0	1091.56	P62908	P62908	Rps3	40S ribosomal protein S3	2	0.0026407	59.245	1.6565	1.929	9.6905	2
2d	AELNPWPEYINTR	0	1601.78	Q9D0R2	Q9D0R2	Tars	Threonine--tRNA ligase, cytoplasmic	2	6.8808e-08	85.813	1.4066	1.6554	NaN	1
2d	AELPGTHPLASK	0	1219.66	P13439	P13439	Umps	Uridine 5-monophosphate synthase;Orotate phosphoribosyltransferase;Orotidine 5-phosphate decarboxylase	3	0.063442	13.717	2.0897	2.2893	NaN	1
2d	AELQHIATDDSLVFTVPEFR	0	2287.15	E9PWQ3	E9PWQ3	Col6a3		3	5.2228e-05	50.425	0.91531	1.2258	NaN	1
2d	AELQMLLEEEIPSGKR	1	1841.96	Q8CBW3	Q8CBW3	Abi1	Abl interactor 1	2	1.3853e-13	119.69	NaN	NaN	NaN	0
2d	AELQNVDLFHYSK	0	1562.77	Q9R0E2	Q9R0E2	Plod1	Procollagen-lysine,2-oxoglutarate 5-dioxygenase 1	3	0.00086055	33.685	2.5944	2.9957	NaN	1
2d	AELQTALAHTQQAAR	0	1607.84	Q921M4	Q921M4	Golga2	Golgin subfamily A member 2	3	8.1574e-13	94.09	4.1642	4.8107	NaN	1
2d	AELRDDPIISTHLAK	1	1677.9	Q8BG32	Q8BG32	Psmd11	26S proteasome non-ATPase regulatory subunit 11	3;4	9.5802e-05	53.3	1.1539	1.4436	1.6625	2
2d	AELSQNISAR	0	1087.56	Q8K1X1	Q8K1X1	Wdr11	WD repeat-containing protein 11	2	5.1262e-06	83.783	1.562	1.7455	NaN	1
2d	AELTNYKDAASNR	1	1451.7	Q8R4U7	Q8R4U7	Luzp1	Leucine zipper protein 1	2	2.2917e-05	77.379	NaN	NaN	NaN	0
2d	AELVPYLLK	0	1044.62	D4AFX7	D4AFX7	Dnajc13		2	0.027004	35.88	0.86771	0.91252	NaN	1
2d	AELVVIEDAATPR	0	1382.74	Q9Z0P4	Q9Z0P4	Palm	Paralemmin-1	2	1.8093e-07	83	0.36117	0.41905	NaN	1
2d	AEMEDLVSSKDDVGKNVHELEK	2	2471.18	O08638	O08638	Myh11	Myosin-11	4	0.0012859	33.676	NaN	NaN	NaN	0
2d	AEMELSDLIR	0	1175.59	O35245	O35245	Pkd2	Polycystin-2	2	0.032839	39.022	NaN	NaN	NaN	0
2d	AEMEVLLASK	0	1089.57	Q9QXS1	Q9QXS1	Plec	Plectin	2	0.001518	53.756	0.9728	1.0907	NaN	1
2d	AEMIIEK	0	832.436	Q920A5	Q920A5	Scpep1	Retinoid-inducible serine carboxypeptidase	2	0.030281	51.787	0.86392	0.96428	NaN	1
2d	AENDVDNELLDYEDDEVETAAGADGTEAPAKK	1	3393.49	Q9Z1N5	Q9Z1N5	Ddx39b	Spliceosome RNA helicase Ddx39b	3	4.1837e-49	116.94	0.6065	0.75476	4.8755	2
2d	AENEALAMQK	0	1103.53	Q61335	Q61335	Bcap31	B-cell receptor-associated protein 31	2	0.00031112	66.299	0.9749	1.0648	11.566	3
2d	AENGKLVINGKPITIFQER	1	2126.18	P16858;S4R1W1	P16858	Gapdh;Gm3839	Glyceraldehyde-3-phosphate dehydrogenase	3;4	9.1651e-38	144.3	0.56069	0.81327	77.726	8
2d	AENGKLVINGKPITIFQERDPTNIK	2	2794.53	P16858;S4R1W1	P16858	Gapdh;Gm3839	Glyceraldehyde-3-phosphate dehydrogenase	4;5	5.6448e-09	64.27	NaN	NaN	NaN	0
2d	AENLGEVLRGDR	1	1327.68	Q8BH24	Q8BH24	Tm9sf4	Transmembrane 9 superfamily member 4	3	0.00024198	68.44	1.7852	2.0659	15.599	2
2d	AENLLHDHYGGR	0	1380.65	Q8VHI3	Q8VHI3	Pofut2	GDP-fucose protein O-fucosyltransferase 2	3	2.5098e-05	72.089	1.3588	1.5179	NaN	1
2d	AENNDGIHIILK	0	1335.71	Q811S7	Q811S7	Ubp1	Upstream-binding protein 1	3	0.029113	30.729	NaN	NaN	NaN	0
2d	AENPGLENHR	0	1135.54	O35344	O35344	Kpna3	Importin subunit alpha-4	2	0.0020743	48.423	NaN	NaN	NaN	0
2d	AENSQLTER	0	1046.5	Q99PL5	Q99PL5	Rrbp1	Ribosome-binding protein 1	2	0.00066807	107.57	2.3656	3.4761	NaN	1
2d	AENYDISPADR	0	1249.56	Q02053	Q02053	Uba1	Ubiquitin-like modifier-activating enzyme 1	2	2.7541e-05	75.294	0.93028	1.3484	NaN	1
2d	AEPAKIDAFR	1	1116.59	P09411	P09411	Pgk1	Phosphoglycerate kinase 1	2	0.00558	55.549	0.5694	0.64064	14.242	5
2d	AEPDHMVLGKR	1	1251.64	Q8BU30	Q8BU30	Iars	Isoleucine--tRNA ligase, cytoplasmic	3	0.00048445	60.434	NaN	NaN	NaN	0
2d	AEPDYIEDDNPELIRPQK	0	2141.03	Q3TGF2	Q3TGF2	Fam107b	Protein FAM107B	2	7.8031e-06	56.122	NaN	NaN	NaN	0
2d	AEPEILELESK	0	1256.65	Q9WTQ5	Q9WTQ5	Akap12	A-kinase anchor protein 12	2	3.4292e-07	88.495	0.72845	0.88778	NaN	1
2d	AEPEKSEGAAEEQPEPAPAPEQEAAAPGPAAGGEAPK	1	3564.65	Q91XV3	Q91XV3	Basp1	Brain acid soluble protein 1	3;4	9.5673e-27	79.667	0.091978	0.12012	NaN	1
2d	AEPPLNASAGDQEEK	0	1554.72	Q9JKR6	Q9JKR6	Hyou1	Hypoxia up-regulated protein 1	2	0.00031707	52.693	2.6703	2.964	NaN	1
2d	AEPPQCTSLAWSADGQTLFAGYTDNLVR	0	3067.43	P68040	P68040	Gnb2l1	Guanine nucleotide-binding protein subunit beta-2-like 1;Guanine nucleotide-binding protein subunit beta-2-like 1, N-terminally processed	3	0.0024231	24.915	1.0719	1.2672	NaN	1
2d	AEPQPASSGLTDETAFSCCSDPDPSTKDFLLQQTMLR	1	4099.84	Q9CPU0	Q9CPU0	Glo1	Lactoylglutathione lyase	3	1.5181e-09	46.32	NaN	NaN	NaN	0
2d	AEPTPLASSAPPAGSLYSSPVNSSAPLAEDIDPELAR	0	3676.81	Q99LI8	Q99LI8	Hgs	Hepatocyte growth factor-regulated tyrosine kinase substrate	3	1.6204e-11	52.465	NaN	NaN	NaN	0
2d	AEPYCSVLPGFTFIQHLPLSER	0	2560.28	Q8VDM6	Q8VDM6	Hnrnpul1	Heterogeneous nuclear ribonucleoprotein U-like protein 1	3	0.00030938	34.914	0.7996	1.0625	NaN	1
2d	AEQDIATLEQSISR	0	1559.78	Q91WK0	Q91WK0	Lrrfip2	Leucine-rich repeat flightless-interacting protein 2	2	0.00037569	63.727	NaN	NaN	NaN	0
2d	AEQEEEFISNTLFK	0	1683.8	D3YZP9	D3YZP9	Ccdc6	Coiled-coil domain-containing protein 6	2	9.2384e-05	78.692	1.3746	1.5668	NaN	1
2d	AEQEEEFISNTLFKK	1	1811.89	D3YZP9	D3YZP9	Ccdc6	Coiled-coil domain-containing protein 6	3	0.0071217	32.152	NaN	NaN	NaN	0
2d	AEQEPTAEQLAQIAAENEEDEHSVNYKPPAQK	0	3563.67	Q99PT1	Q99PT1	Arhgdia	Rho GDP-dissociation inhibitor 1	3;4	4.4127e-90	175.39	NaN	NaN	NaN	0
2d	AEQFYCGDTEGKK	1	1531.66	Q60597	Q60597	Ogdh	2-oxoglutarate dehydrogenase, mitochondrial	3	0.00025124	52.891	0.78641	0.86461	NaN	1
2d	AEQGTVLIGSER	0	1258.65	Q7TT37	Q7TT37	Ikbkap	Elongator complex protein 1	2	0.00020989	68.893	1.6869	1.887	NaN	1
2d	AEQINQAAGEASAVLAK	0	1669.86	Q99JB2	Q99JB2	Stoml2	Stomatin-like protein 2, mitochondrial	2	8.9934e-08	85.845	0.76922	0.83309	NaN	1
2d	AEQLGAEGNVDESQK	0	1573.72	Q9CYI4	Q9CYI4	Luc7l	Putative RNA-binding protein Luc7-like 1	2	0.00016319	61.435	NaN	NaN	NaN	0
2d	AEQVALSR	0	872.472	Q00612	Q00612	G6pdx	Glucose-6-phosphate 1-dehydrogenase X	2	0.0031129	50.04	1.0435	1.2306	NaN	1
2d	AEQVILVR	0	926.555	P32507	P32507	Pvrl2	Nectin-2	2	0.0051321	72.138	2.0743	2.3461	NaN	1
2d	AERNILEEVK	1	1199.65	Q8BSK8	Q8BSK8	Rps6kb1	Ribosomal protein S6 kinase beta-1	3	0.0095473	33.866	0.57651	0.72769	NaN	1
2d	AERPDVDEK	0	1057.5	Q9JHU4	Q9JHU4	Dync1h1	Cytoplasmic dynein 1 heavy chain 1	2	0.0015137	66.692	0.59133	0.79526	NaN	1
2d	AESDGSLLLESK	0	1247.62	Q6P2K6;Q922R5	Q6P2K6	Smek1;Smek2	Serine/threonine-protein phosphatase 4 regulatory subunit 3A;Serine/threonine-protein phosphatase 4 regulatory subunit 3B	2	0.0014996	60.434	4.4652	5.1198	NaN	1
2d	AESDWDTVTVLR	0	1390.67	Q9JMG1	Q9JMG1	Edf1	Endothelial differentiation-related factor 1	2	0.00019058	59.542	12.585	14.586	NaN	1
2d	AESDWDTVTVLRK	1	1518.77	Q9JMG1	Q9JMG1	Edf1	Endothelial differentiation-related factor 1	2	4.609e-06	101.93	NaN	NaN	NaN	0
2d	AESFFQTK	0	956.46	Q8R146	Q8R146	Apeh	Acylamino-acid-releasing enzyme	2	0.010321	52.716	1.3871	1.5823	NaN	1
2d	AESIIIR	0	800.476	P60670	P60670	Nploc4	Nuclear protein localization protein 4 homolog	2	0.0061711	58.167	1.1449	1.2433	3.855	2
2d	AESLIFR	0	834.46	Q9CQ65	Q9CQ65	Mtap	S-methyl-5-thioadenosine phosphorylase	2	0.0052976	92.692	0.93516	1.0782	6.603	2
2d	AESLQQEVEALK	0	1343.69	O08788	O08788	Dctn1	Dynactin subunit 1	2	2.6058e-09	93.111	0.86104	1.0021	NaN	1
2d	AESLQQEVEALKER	1	1628.84	O08788	O08788	Dctn1	Dynactin subunit 1	3	0.00025938	44.457	0.86026	1.0066	NaN	1
2d	AESLQVTR	0	902.482	P46460	P46460	Nsf	Vesicle-fusing ATPase	2	0.0055887	67.169	1.0137	1.1174	NaN	1
2d	AESLVFVQTDKPIYKPGQTVQFR	0	2650.41	CON__ENSEMBL:ENSBTAP00000037665	CON__ENSEMBL:ENSBTAP00000037665			4	0.019625	20.891	NaN	NaN	NaN	0
2d	AESMFTNAVQILEQFK	0	1854.92	Q9R1S3	Q9R1S3	Pign	GPI ethanolamine phosphate transferase 1	2	0.0011629	47.288	0.69707	0.89731	7.8506	2
2d	AESMLQQADK	0	1119.52	Q99K51	Q99K51	Pls3	Plastin-3	2	0.006701	104.2	NaN	NaN	NaN	0
2d	AESMLQQADKLGCR	1	1605.76	Q99K51	Q99K51	Pls3	Plastin-3	3	9.0747e-06	75.589	NaN	NaN	NaN	0
2d	AESNEEVAVLVQR	0	1442.74	E9QAB6	E9QAB6	Ptar1		2	1.2481e-05	77.379	NaN	NaN	NaN	0
2d	AESQNVAEESELETQK	0	1790.82	Q6NVE8	Q6NVE8	Wdr44	WD repeat-containing protein 44	2	0.00068629	43.991	0.12396	0.14892	NaN	1
2d	AESSAATQSPSVSSSSSGAEPSALGGGGGSPGACPALGAK	0	3488.6	Q9ES97	Q9ES97	Rtn3	Reticulon-3	3	2.1235e-52	107.04	0.5285	0.62814	NaN	1
2d	AESTPEIAEQR	0	1229.59	Q99LD4	Q99LD4	Gps1	COP9 signalosome complex subunit 1	2	0.0080324	37.191	0.91936	1.0437	NaN	1
2d	AETAANRICK	1	1132.57	P57780;Q7TPR4	P57780	Actn4;Actn1	Alpha-actinin-4;Alpha-actinin-1	2	0.00014223	83.783	0.6572	0.87583	NaN	1
2d	AETACFR	0	853.375	Q7TT50;Q80UW5;Q3UU96	Q7TT50	Cdc42bpb;Cdc42bpg;Cdc42bpa	Serine/threonine-protein kinase MRCK beta;Serine/threonine-protein kinase MRCK gamma;Serine/threonine-protein kinase MRCK alpha	2	0.019338	64.776	1.1585	1.2555	NaN	1
2d	AETAPLPTSVDDTPEVLNR	0	2024.01	Q99L43	Q99L43	Cds2	Phosphatidate cytidylyltransferase 2	2;3	1.7296e-47	162.93	0.37731	0.43799	NaN	1
2d	AETEEAEEPEEDGEDNASGSASK	0	2379.93	P14873	P14873	Map1b	Microtubule-associated protein 1B;MAP1B heavy chain;MAP1 light chain LC1	2	2.6814e-80	188.47	NaN	NaN	NaN	0
2d	AETEQGEQQR	0	1174.52	Q9QXS1	Q9QXS1	Plec	Plectin	2	6.7061e-06	109.71	1.0195	1.1186	NaN	1
2d	AETIGEKRPR	1	1155.64	P52927	P52927	Hmga2	High mobility group protein HMGI-C	2	0.0076923	69.825	NaN	NaN	NaN	0
2d	AETLAGATVDDTDGSSGTR	0	1822.82	Q6P9Q4	Q6P9Q4	Fhod1	FH1/FH2 domain-containing protein 1	2	3.82e-05	51.875	0.91354	1.0156	NaN	1
2d	AETLASSLQEDLAHTR	0	1740.86	Q2KN98	Q2KN98	Specc1l	Cytospin-A	3	5.6432e-08	77.562	1.876	2.0785	23.005	2
2d	AETLEFNDIFQEVK	0	1681.82	Q08943	Q08943	Ssrp1	FACT complex subunit SSRP1	2	1.8869e-57	199.68	4.981	5.3467	NaN	1
2d	AETLSGLGDASAAGAAAVSSAASETGTRR	1	2634.28	D3YXK2	D3YXK2	Safb	Scaffold attachment factor B1	3	3.3605e-08	49.186	2.0572	2.495	23.796	2
2d	AETSESSGSAPAVPEASASPK	0	1958.91	Q9Z2D6	Q9Z2D6	Mecp2	Methyl-CpG-binding protein 2	2	0.0041147	53.3	NaN	NaN	NaN	0
2d	AETTLSTTPSQSK	0	1349.67	Q8R373	Q8R373	Clmp	CXADR-like membrane protein	2	7.5354e-12	109.6	3.5135	3.9009	NaN	1
2d	AETVADTR	0	861.419	O70492	O70492	Snx3	Sorting nexin-3	2	0.0016736	61.962	NaN	NaN	NaN	0
2d	AEVAAEFLNDR	0	1233.6	Q8C878	Q8C878	Uba3	NEDD8-activating enzyme E1 catalytic subunit	2	0.00011791	71.349	1.1329	1.2149	NaN	1
2d	AEVAAIYEPPQIGTQNSLELLEDPK	0	2724.39	P60670	P60670	Nploc4	Nuclear protein localization protein 4 homolog	3	0.015994	18.095	0.67776	0.72207	NaN	1
2d	AEVCADCSAPDPGWASISR	0	2047.87	Q68FF6	Q68FF6	Git1	ARF GTPase-activating protein GIT1	2	4.8937e-10	77.527	NaN	NaN	NaN	0
2d	AEVDMDTDAPQVSHKPGGEPK	0	2207.02	Q9JHU4	Q9JHU4	Dync1h1	Cytoplasmic dynein 1 heavy chain 1	3;4	2.2334e-06	53.033	0.41218	0.46385	29.214	2
2d	AEVDVADELLENLAK	0	1627.83	Q9D1H7	Q9D1H7	Get4	Golgi to ER traffic protein 4 homolog	2	0.039493	25.437	1.5446	1.6252	0.66736	2
2d	AEVEELALEVEQK	0	1485.76		REV__Q6A078			2	0.0027059	43.512	1.0986	1.4954	12.785	3
2d	AEVEETLKR	1	1073.57	P62627	P62627	Dynlrb1	Dynein light chain roadblock-type 1	2	0.00084544	59.245	3.2079	4.4865	2.6545	2
2d	AEVGKDESVITEEMNGK	1	1834.86	O70318	O70318	Epb41l2	Band 4.1-like protein 2	3	0.0012525	22.826	1.6984	1.8328	NaN	1
2d	AEVGLLTR	0	857.497	Q8BI06;Q5FWI3	Q8BI06	Cemip;Tmem2	Cell migration-inducing and hyaluronan-binding protein;Transmembrane protein 2	2	0.025564	41.448	0.70069	0.79924	NaN	1
2d	AEVGQEGEAGQFDGEK	0	1649.72	Q9WTQ5	Q9WTQ5	Akap12	A-kinase anchor protein 12	2	4.1082e-10	86.772	0.89	1.2503	NaN	1
2d	AEVGVPAEFGIWTR	0	1530.78	Q8BTM8	Q8BTM8	Flna	Filamin-A	2	2.5199e-08	83.397	0.57902	0.99637	14.316	4
2d	AEVLDSTK	0	861.444	Q9CR68	Q9CR68	Uqcrfs1	Cytochrome b-c1 complex subunit Rieske, mitochondrial;Cytochrome b-c1 complex subunit 11	2	0.011185	51.346	0.95431	1.0798	NaN	1
2d	AEVLGHKTPEPVPR	1	1528.84	Q80UG5	Q80UG5	2017-09-09	Septin-9	3	1.1568e-06	77.912	0.56579	0.68996	NaN	1
2d	AEVLSPVVSVFVPPR	0	1594.91	CON__Q1RMK2	CON__Q1RMK2			2	0.017088	33.886	NaN	NaN	NaN	0
2d	AEVQHQLHVAVGSLQESILAQVQR	0	2639.41	Q3UJB9	Q3UJB9	Edc4	Enhancer of mRNA-decapping protein 4	4	7.2278e-21	86.625	0.71272	0.96573	NaN	1
2d	AEVQQLR	0	842.461	Q9CR98;A0A140T8T1	Q9CR98	Fam136a	Protein FAM136A	2	2.8732e-05	88.734	0.87945	0.96351	NaN	1
2d	AEVSELPNVVR	0	1211.65	Q9CZD3	Q9CZD3	Gars	Glycine--tRNA ligase	2	0.00020115	68.735	0.97746	1.1664	14.224	2
2d	AEVSIQNNK	0	1001.51	Q80X90	Q80X90	Flnb	Filamin-B	2	0.011726	43.246	0.6326	0.81271	NaN	1
2d	AEVSSGSER	0	920.42	Q9R0Y5	Q9R0Y5	Ak1	Adenylate kinase isoenzyme 1	2	0.0012218	69.812	1.3412	2.0197	NaN	1
2d	AEVVDEIAAK	0	1043.55	P60670	P60670	Nploc4	Nuclear protein localization protein 4 homolog	2	0.00093384	56.729	1.115	1.2286	NaN	1
2d	AEVWDLDMLR	0	1246.6	Q3UJB9	Q3UJB9	Edc4	Enhancer of mRNA-decapping protein 4	2	0.025794	47.198	NaN	NaN	NaN	0
2d	AEWSPPGDNVFSYHVTYK	0	2095.96	Q60847	Q60847	Col12a1	Collagen alpha-1(XII) chain	3	1.1898e-05	54.974	2.8776	3.3576	NaN	1
2d	AEYDLTTR	0	967.461	P60229	P60229	Eif3e	Eukaryotic translation initiation factor 3 subunit E	2	0.0073721	40.067	1.9262	2.0302	NaN	1
2d	AEYEGDGIPTVFVSVAGR	0	1865.92	Q9DCL9	Q9DCL9	Paics	Multifunctional protein ADE2;Phosphoribosylaminoimidazole-succinocarboxamide synthase;Phosphoribosylaminoimidazole carboxylase	2	0.00069255	53.967	1.3784	1.5622	11.809	2
2d	AEYLCQIGDK	0	1195.55	Q99JI4	Q99JI4	Psmd6	26S proteasome non-ATPase regulatory subunit 6	2	0.00010012	72.643	1.1186	1.3038	NaN	1
2d	AFAAGADIK	0	862.455	Q8BH95	Q8BH95	Echs1	Enoyl-CoA hydratase, mitochondrial	2	0.0091813	45.081	0.59353	0.6631	NaN	1
2d	AFAAQEDLEK	0	1120.54	P26043	P26043	Rdx	Radixin	2	0.0075605	42.599	0.9245	1.1902	NaN	1
2d	AFADAMEVIPSTLAENAGLNPISTVTELR	0	3029.54	P80315	P80315	Cct4	T-complex protein 1 subunit delta	3	5.8711e-71	139.93	2.4329	3.2602	NaN	1
2d	AFAEAAGSAETLSVEK	0	1579.77	Q8R3B1	Q8R3B1	Plcd1	1-phosphatidylinositol 4,5-bisphosphate phosphodiesterase delta-1	2	6.2926e-06	68.536	0.37	0.43027	NaN	1
2d	AFAFVTFADDK	0	1230.59	Q921F2	Q921F2	Tardbp	TAR DNA-binding protein 43	2	2.7541e-05	75.294	1.2506	1.5	NaN	1
2d	AFAHITGGGLLENIPR	0	1664.9	Q64737	Q64737	Gart	Trifunctional purine biosynthetic protein adenosine-3;Phosphoribosylamine--glycine ligase;Phosphoribosylformylglycinamidine cyclo-ligase;Phosphoribosylglycinamide formyltransferase	3	0.00010367	46.318	2.2642	2.9983	NaN	1
2d	AFALDVINSAHER	0	1441.73	Q91VM9	Q91VM9	Ppa2	Inorganic pyrophosphatase 2, mitochondrial	2;3	2.5875e-08	83.204	0.58803	0.70587	NaN	1
2d	AFAMIIDK	0	907.484	Q61990;P60335	P60335	Pcbp2;Pcbp1	Poly(rC)-binding protein 2;Poly(rC)-binding protein 1	2	0.0059966	64.265	2.1366	2.4656	9.5744	4
2d	AFAMIIDKLEEDINSSMTNSTAASRPPVTLR	1	3377.7	P60335	P60335	Pcbp1	Poly(rC)-binding protein 1	4	4.6774e-10	52.402	1.7622	2.3588	NaN	1
2d	AFANLRK	1	818.476	Q61753	Q61753	Phgdh	D-3-phosphoglycerate dehydrogenase	2	0.0041686	80.377	1.7562	2.3835	8.6192	2
2d	AFANPEDALKR	1	1230.64	Q9JM51	Q9JM51	Ptges	Prostaglandin E synthase	3	0.0018236	39.917	0.89748	0.98145	NaN	1
2d	AFCAGGDIK	0	937.433	Q8QZS1	Q8QZS1	Hibch	3-hydroxyisobutyryl-CoA hydrolase, mitochondrial	2	0.031577	42.109	NaN	NaN	NaN	0
2d	AFCAPPAYLTHQQK	0	1630.79	Q9CQJ8	Q9CQJ8	Ndufb9	NADH dehydrogenase [ubiquinone] 1 beta subcomplex subunit 9	2	0.00061208	40.496	0.56078	0.6838	NaN	1
2d	AFCGFEDPR	0	1097.46	Q9QXS1	Q9QXS1	Plec	Plectin	2	0.0061514	47.849	0.93912	1.1517	NaN	1
2d	AFCQELLQEEPR	0	1518.71	Q9ERI6	Q9ERI6	Rdh14	Retinol dehydrogenase 14	2	0.00029275	66.595	0.64887	0.68424	NaN	1
2d	AFDCPETEYPAK	0	1426.61	Q8BHG1	Q8BHG1	Nrd1	Nardilysin	2	0.0022002	56.563	NaN	NaN	NaN	0
2d	AFDEKLFTFHADICTLPDTEK	1	2497.18	CON__P02769	CON__P02769			4	0.045799	16.096	NaN	NaN	NaN	0
2d	AFDFLSEETEASLASR	0	1771.83	Q58A65	Q58A65	Spag9	C-Jun-amino-terminal kinase-interacting protein 4	2	8.2484e-14	97.86	1.7926	2.0182	NaN	1
2d	AFDIIDR	0	848.439	Q8BJ71	Q8BJ71	Nup93	Nuclear pore complex protein Nup93	2	0.0052104	91.906	0.88256	0.9861	NaN	1
2d	AFDITYVR	0	983.508	P02468	P02468	Lamc1	Laminin subunit gamma-1	2	0.031324	45.718	NaN	NaN	NaN	0
2d	AFDNDVDALCNLR	0	1521.69	Q99MN9	Q99MN9	Pccb	Propionyl-CoA carboxylase beta chain, mitochondrial	2	9.0878e-12	104.22	0.50789	0.57232	6.0346	2
2d	AFDQGADAIYEHINEGK	0	1876.86	Q8R1I1	Q8R1I1	Uqcr10	Cytochrome b-c1 complex subunit 9	3	0.0014262	24.793	0.49697	0.55381	NaN	1
2d	AFDSGIIPMEFVNK	0	1566.78	Q91V92	Q91V92	Acly	ATP-citrate synthase	2	0.0003891	58.37	1.4833	1.6862	NaN	1
2d	AFDTGLNLSPDR	0	1304.64	O08796	O08796	Eef2k	Eukaryotic elongation factor 2 kinase	2	0.00089139	61.353	NaN	NaN	NaN	0
2d	AFEAFLSNIVKPVASDIQAR	0	2175.17	Q8BX90	Q8BX90	Fndc3a	Fibronectin type-III domain-containing protein 3A	3	0.0010554	34.721	NaN	NaN	NaN	0
2d	AFEDDDITHVEGSVDPIR	0	2013.93	Q9CZ30	Q9CZ30	Ola1	Obg-like ATPase 1	2;3	6.4322e-20	127.02	0.7348	0.86396	NaN	1
2d	AFEDEKK	1	865.418	P50580	P50580	Pa2g4	Proliferation-associated protein 2G4	2	0.0029804	83.614	NaN	NaN	NaN	0
2d	AFEDWLNDDLGSYQGAQENR	0	2327.01	Q9EPJ9	Q9EPJ9	Arfgap1	ADP-ribosylation factor GTPase-activating protein 1	2;3	1.5277e-112	220.21	2.1398	2.3939	1.052	2
2d	AFEPATGR	0	847.419	Q9JLJ2	Q9JLJ2	Aldh9a1	4-trimethylaminobutyraldehyde dehydrogenase	2	0.0031543	62.659	0.52854	0.58521	NaN	1
2d	AFFESHPAPSAER	0	1444.67	Q11011	Q11011	Npepps	Puromycin-sensitive aminopeptidase	2;3	0.00027728	52.555	0.53323	0.61645	17.257	3
2d	AFFPCFDTPAVK	0	1398.66	Q8VCT3	Q8VCT3	Rnpep	Aminopeptidase B	2	0.0012271	53.751	0.77773	0.95051	21.249	2
2d	AFFSEVER	0	983.471	P50580	P50580	Pa2g4	Proliferation-associated protein 2G4	2	0.0056334	66.682	1.9977	2.3265	3.5806	2
2d	AFFSGSQR	0	898.43	Q8BHN3	Q8BHN3	Ganab	Neutral alpha-glucosidase AB	2	0.0049963	73.616	0.9618	1.077	16.358	3
2d	AFGAPNVVEDEIDQYLSK	0	1993.96	P60670	P60670	Nploc4	Nuclear protein localization protein 4 homolog	2	2.8983e-07	71.548	0.87739	0.95523	1.0738	2
2d	AFGAPNVVEDEIDQYLSKQDGK	1	2422.17	P60670	P60670	Nploc4	Nuclear protein localization protein 4 homolog	3	0.00090523	29.766	1.033	1.162	4.6751	2
2d	AFGENAVVQLISLQK	0	1615.89	Q99KC8	Q99KC8	Vwa5a	von Willebrand factor A domain-containing protein 5A	2;3	3.0257e-09	106.01	0.65002	0.83132	8.8525	5
2d	AFGFSHLEALLDDSK	0	1648.81	Q7TQI3	Q7TQI3	Otub1	Ubiquitin thioesterase OTUB1	2;3	1.0443e-37	169.89	1.1974	1.4721	7.0457	2
2d	AFGFSHLEALLDDSKELQR	1	2175.1	Q7TQI3	Q7TQI3	Otub1	Ubiquitin thioesterase OTUB1	3	0.011141	25.198	NaN	NaN	NaN	0
2d	AFGGQSLK	0	806.429	Q8K2B3	Q8K2B3	Sdha	Succinate dehydrogenase [ubiquinone] flavoprotein subunit, mitochondrial	2	0.010518	52.403	0.78967	0.92413	8.4515	3
2d	AFGHHSVSLLDGGFR	0	1598.8	Q99J99	Q99J99	Mpst	3-mercaptopyruvate sulfurtransferase	3	0.063408	10.854	NaN	NaN	NaN	0
2d	AFGPGIEGK	0	874.455	Q80X90	Q80X90	Flnb	Filamin-B	2	0.0025769	71.501	0.61504	0.7641	NaN	1
2d	AFGPGLEGGLVNK	0	1257.67	Q8VHX6	Q8VHX6	Flnc	Filamin-C	2	5.0561e-06	79.974	0.60877	0.75609	5.3396	5
2d	AFGPGLEPTGCIVDRPAEFTIDAR	0	2588.27	Q8VHX6	Q8VHX6	Flnc	Filamin-C	3	2.2695e-16	79.69	NaN	NaN	NaN	0
2d	AFGPGLQGGNAGSPAR	0	1455.72	Q8BTM8	Q8BTM8	Flna	Filamin-A	2	6.1334e-22	115.29	0.53208	0.70279	14.007	5
2d	AFGWYPHLGR	0	1202.6	P21956	P21956	Mfge8	Lactadherin	3	0.004763	36.334	1.3971	1.5373	NaN	1
2d	AFGYYGPLR	0	1042.52	P84104	P84104	Srsf3	Serine/arginine-rich splicing factor 3	2	0.00023612	83.614	1.1147	1.591	14.835	4
2d	AFHEDDEVQLSFK	0	1563.72	P05622	P05622	Pdgfrb	Platelet-derived growth factor receptor beta	3	0.00079653	47.915	NaN	NaN	NaN	0
2d	AFHNEAQVNPERK	1	1538.76	P11983	P11983	Tcp1	T-complex protein 1 subunit alpha	2;3	4.0671e-07	82.069	1.5067	1.7203	2.7095	5
2d	AFHPFIAGPYNR	0	1388.7	Q8VDJ3	Q8VDJ3	Hdlbp	Vigilin	2;3	8.2341e-05	74.841	1.2446	1.4746	NaN	1
2d	AFHPPCFTCVTCAR	0	1722.74	Q71FD7	Q71FD7	Fblim1	Filamin-binding LIM protein 1	3	0.0014929	36.292	1.018	1.3657	NaN	1
2d	AFIHWVSQPLVCEIR	0	1853.96	Q8BML9	Q8BML9	Qars		2;3	1.4198e-05	87.363	1.3543	1.5835	0.46995	2
2d	AFIITGQTYTR	0	1269.67	P54822	P54822	Adsl	Adenylosuccinate lyase	2	0.0016095	59.8	NaN	NaN	NaN	0
2d	AFIPAIDSFGFETDLR	0	1797.89	O08810	O08810	Eftud2	116 kDa U5 small nuclear ribonucleoprotein component	2	0.0063575	55.452	NaN	NaN	NaN	0
2d	AFITHSGSHGIYEGICNGVPMVMMPLFGDQMDNAK	0	3823.73	K9J7B2;Q64435;B2RT14;E9PXN7;D3Z748;Q62452;P70691;Q63886;Q6ZQM8	Q6ZQM8	Ugt1a6b;Ugt1a6;Ugt1a5;Ugt1a10;Ugt1a8;Ugt1a9;Ugt1a2;Ugt1a1;Ugt1a7c	UDP-glucuronosyltransferase 1-6;UDP-glucuronosyltransferase 1-9;UDP-glucuronosyltransferase 1-2;UDP-glucuronosyltransferase 1-1;UDP-glucuronosyltransferase 1-7C	4	0.017413	16.545	0.67327	0.89464	NaN	1
2d	AFITNIPFDVK	0	1263.69	Q9D0E1	Q9D0E1	Hnrnpm	Heterogeneous nuclear ribonucleoprotein M	2	2.7251e-05	75.378	0.89705	1.1906	10.591	3
2d	AFKDTGK	1	765.402	P60867	P60867	Rps20	40S ribosomal protein S20	2	0.014065	48.561	NaN	NaN	NaN	0
2d	AFKDTGKTPVEPEVAIHR	2	1994.06	P60867	P60867	Rps20	40S ribosomal protein S20	4	6.1704e-13	84.874	1.1084	1.5403	6.1564	6
2d	AFLADPSAFAAAAPAAAATTAAPAAAAAPAK	0	2695.4	P14869;E9Q070	P14869	Rplp0;Gm8730	60S acidic ribosomal protein P0	2;3	6.3172e-42	101.75	0.99799	1.2623	9.6156	5
2d	AFLADPSAFAAAAPAAAATTAAPAAAAAPAKAEAK	1	3094.61	P14869;E9Q070	P14869	Rplp0;Gm8730	60S acidic ribosomal protein P0	3;4	6.3997e-33	89.793	0.86735	1.1698	15.043	5
2d	AFLDSLPDVK	0	1103.59	Q8CGY8	Q8CGY8	Ogt	UDP-N-acetylglucosamine--peptide N-acetylglucosaminyltransferase 110 kDa subunit	2	0.01046	49.418	NaN	NaN	NaN	0
2d	AFLEALQNQAETSSK	0	1635.81	Q9CQN1	Q9CQN1	Trap1	Heat shock protein 75 kDa, mitochondrial	2	4.9309e-18	121.02	2.7324	3.2476	NaN	1
2d	AFLEVLAK	0	889.527	Q60847	Q60847	Col12a1	Collagen alpha-1(XII) chain	2	0.027438	47.849	NaN	NaN	NaN	0
2d	AFLIEEQK	0	976.523	Q9D1R9	Q9D1R9	Rpl34	60S ribosomal protein L34	2	0.00089255	91.906	1.524	1.81	5.3929	2
2d	AFLQGGQEATDIALLLR	0	1814.99	O08788	O08788	Dctn1	Dynactin subunit 1	2;3	6.879e-15	99.5	0.95633	1.0709	16.251	3
2d	AFLSSPEHVNRPINGNGK	0	1935.99	P19157;P46425	P19157	Gstp1;Gstp2	Glutathione S-transferase P 1;Glutathione S-transferase P 2	3	0.066875	9.4055	0.511	0.54643	NaN	1
2d	AFLSSPEHVNRPINGNGKQ	1	2064.05	P19157;P46425	P19157	Gstp1;Gstp2	Glutathione S-transferase P 1;Glutathione S-transferase P 2	3;4	2.2783e-13	100.41	0.6218	0.81051	91.551	8
2d	AFLTGVDPILGHQLSAR	0	1793.98	Q8CHT3	Q8CHT3	Ints5	Integrator complex subunit 5	3	5.3346e-07	68.257	1.5142	1.8162	NaN	1
2d	AFLTLAEDILR	0	1260.71	P61027	P61027	Rab10	Ras-related protein Rab-10	2	8.2987e-08	115.71	1.0239	1.4091	4.3683	2
2d	AFMFVNK	0	855.431	Q8R1X6	Q8R1X6	Spg20	Spartin	2	0.043194	44.611	1.9025	2.0736	NaN	1
2d	AFNADFR	0	839.393	Q9JHI5	Q9JHI5	Ivd	Isovaleryl-CoA dehydrogenase, mitochondrial	2	0.020731	62.714	0.52969	0.594	NaN	1
2d	AFNVISAWALQAGPR	0	1599.85	Q8CI59	Q8CI59	Steap3	Metalloreductase STEAP3	2;3	4.373e-05	66.056	1.4603	1.9679	NaN	1
2d	AFPAWADTSILSR	0	1433.73	Q9EQ20	Q9EQ20	Aldh6a1	Methylmalonate-semialdehyde dehydrogenase [acylating], mitochondrial	2	0.0094479	51.092	NaN	NaN	NaN	0
2d	AFPDHFTYEPHEVDATQGYR	0	2379.06	Q9Z1E4	Q9Z1E4	Gys1	Glycogen [starch] synthase, muscle	4	2.2465e-05	46.362	0.36626	0.41715	NaN	1
2d	AFPSYFSK	0	945.46	Q9CQ69	Q9CQ69	Uqcrq	Cytochrome b-c1 complex subunit 8	2	0.020654	43.808	0.58066	0.66046	8.379	3
2d	AFQEGIAK	0	862.455	Q9Z277	Q9Z277	Baz1b	Tyrosine-protein kinase BAZ1B	2	0.0059774	66.993	NaN	NaN	NaN	0
2d	AFQFVETHGEVCPANWTPESPTIKPSPTASK	0	3412.64	P20108	P20108	Prdx3	Thioredoxin-dependent peroxide reductase, mitochondrial	3;4	5.0544e-11	56.021	0.34252	0.47237	5.6168	2
2d	AFQINTFNLK	0	1194.64	P17047	P17047	Lamp2	Lysosome-associated membrane glycoprotein 2	2	3.1952e-06	87.616	1.9719	2.6633	8.787	2
2d	AFQNVIAPR	0	1014.56	Q8BFR4	Q8BFR4	Gns	N-acetylglucosamine-6-sulfatase	2	0.0010041	72.138	1.0392	1.2909	NaN	1
2d	AFQPYGLHGGEPGTR	0	1585.76	Q8K010	Q8K010	Oplah	5-oxoprolinase	3	0.0606	9.788	0.78709	0.87537	NaN	1
2d	AFQYHSK	0	879.424	CON__P06868	CON__P06868			2	0.034438	60.788	NaN	NaN	NaN	0
2d	AFSDNPGVLSELCSTLSR	0	1951.93	Q8BNU0	Q8BNU0	Armc6	Armadillo repeat-containing protein 6	2	5.8911e-05	54.343	NaN	NaN	NaN	0
2d	AFSDPFVEAEK	0	1238.58	Q61316	Q61316	Hspa4	Heat shock 70 kDa protein 4	2	0.033838	29.473	1.1762	1.321	NaN	1
2d	AFSFLNEVK	0	1053.55	P70280	P70280	Vamp7	Vesicle-associated membrane protein 7	2	0.06603	33.797	NaN	NaN	NaN	0
2d	AFSGSGNRLDGK	1	1207.59	P70362	P70362	Ufd1l	Ubiquitin fusion degradation protein 1 homolog	3	0.040513	24.599	NaN	NaN	NaN	0
2d	AFSGYLGPDESK	0	1269.59	Q9R0P3	Q9R0P3	Esd	S-formylglutathione hydrolase	2	0.00054144	62.303	0.71377	0.85407	19.39	2
2d	AFSGYLGPDESKWK	1	1583.76	Q9R0P3	Q9R0P3	Esd	S-formylglutathione hydrolase	3	0.00091835	71.548	2.5503	3.2016	NaN	1
2d	AFSIDIIR	0	933.528	Q9QXZ0	Q9QXZ0	Macf1	Microtubule-actin cross-linking factor 1	2	0.004664	68.915	NaN	NaN	NaN	0
2d	AFSQFVRPLIAAK	0	1446.83	Q6PDQ2	Q6PDQ2	Chd4	Chromodomain-helicase-DNA-binding protein 4	3	0.0045665	36.32	NaN	NaN	NaN	0
2d	AFSTWLK	0	851.454	P26041	P26041	Msn	Moesin	2	0.030535	51.572	0.95264	1.1775	10.445	2
2d	AFSVFLFNTENK	0	1415.71	P58044	P58044	Idi1	Isopentenyl-diphosphate Delta-isomerase 1	2	1.2603e-08	91.584	1.631	2.1586	15.294	2
2d	AFSYYGPLR	0	1072.53	Q8BL97	Q8BL97	Srsf7	Serine/arginine-rich splicing factor 7	2	0.0016698	65.038	0.97664	1.1135	3.8964	3
2d	AFTELQAK	0	906.481	Q9CWM4	Q9CWM4	Pfdn1	Prefoldin subunit 1	2	0.010906	51.787	2.0949	2.5398	NaN	1
2d	AFTGEGQK	0	836.403	Q9CZ44	Q9CZ44	Nsfl1c	NSFL1 cofactor p47	2	0.011424	50.966	1.6826	1.8415	NaN	1
2d	AFTGFIVEADTPGIHIGKK	1	2000.07	P45952	P45952	Acadm	Medium-chain specific acyl-CoA dehydrogenase, mitochondrial	4	0.0002458	42.913	NaN	NaN	NaN	0
2d	AFTHTAQYDEAISDYFR	0	2033.91	Q9CWJ9	Q9CWJ9	Atic	Bifunctional purine biosynthesis protein PURH;Phosphoribosylaminoimidazolecarboxamide formyltransferase;IMP cyclohydrolase	2;3	1.4922e-74	208.68	1.2249	1.5607	12.726	3
2d	AFTHTAQYDEAISDYFRK	1	2162.01	Q9CWJ9	Q9CWJ9	Atic	Bifunctional purine biosynthesis protein PURH;Phosphoribosylaminoimidazolecarboxamide formyltransferase;IMP cyclohydrolase	3;4	8.631e-18	117.18	1.2267	1.5699	13.113	2
2d	AFTNPEDACSFITSANFPALVVK	0	2498.22	Q64737	Q64737	Gart	Trifunctional purine biosynthetic protein adenosine-3;Phosphoribosylamine--glycine ligase;Phosphoribosylformylglycinamidine cyclo-ligase;Phosphoribosylglycinamide formyltransferase	2;3	0.00065019	42.568	1.3874	1.7269	NaN	1
2d	AFTYGTR	0	814.397	Q8BH79	Q8BH79	Ano10	Anoctamin-10	2	0.029221	52.683	0.97887	1.0635	NaN	1
2d	AFVAIGDYNGHVGLGVK	0	1715.9	P25444	P25444	Rps2	40S ribosomal protein S2	3	5.4653e-15	96.414	1.6263	1.8623	53.934	2
2d	AFVDFFSQCLHEEYK	0	1918.86	O70503	O70503	Hsd17b12	Very-long-chain 3-oxoacyl-CoA reductase	3	1.0096e-05	67.136	1.4629	1.7963	NaN	1
2d	AFVDLTNQVSCSGDVKR	1	1894.92	Q9CYR6	Q9CYR6	Pgm3	Phosphoacetylglucosamine mutase	3	0.00016213	42.338	0.79612	0.96171	NaN	1
2d	AFVDSCLQLHETK	0	1546.74	P51174	P51174	Acadl	Long-chain specific acyl-CoA dehydrogenase, mitochondrial	3	0.00019649	63.76	0.51784	0.58647	NaN	1
2d	AFVEAQNK	0	905.461	Q9QUR6	Q9QUR6	Prep	Prolyl endopeptidase	2	0.0017806	86.866	0.9913	1.1568	NaN	1
2d	AFVEFLTDEIK	0	1310.68	O35658	O35658	C1qbp	Complement component 1 Q subcomponent-binding protein, mitochondrial	2	0.0002515	77.677	0.90397	1.078	2.3503	2
2d	AFVEFLTDEIKEEKK	2	1824.95	O35658	O35658	C1qbp	Complement component 1 Q subcomponent-binding protein, mitochondrial	3	0.00012178	58.487	0.61567	0.79296	NaN	1
2d	AFVGNQLPFVGFTYYSNRR	1	2235.12	P70335	P70335	Rock1	Rho-associated protein kinase 1	3	0.061358	8.7088	1.1135	1.245	NaN	1
2d	AFVHWYVGEGMEEGEFSEAR	0	2329.01	P05213;P68368;P68369;P05214;P68373;Q9JJZ2	P68369	Tuba1b;Tuba4a;Tuba1a;Tuba3a;Tuba1c;Tuba8	Tubulin alpha-1B chain;Tubulin alpha-4A chain;Tubulin alpha-1A chain;Tubulin alpha-3 chain;Tubulin alpha-1C chain;Tubulin alpha-8 chain	2;3	2.0126e-31	146.96	0.7313	0.89588	8.1252	10
2d	AFVLTLCHHQK	0	1352.7	Q60760	Q60760	Grb10	Growth factor receptor-bound protein 10	3	0.0081357	23.676	8.7562	9.6294	NaN	1
2d	AFVPPLAEDLLAR	0	1410.79	Q4LDD4	Q4LDD4	Arap1	Arf-GAP with Rho-GAP domain, ANK repeat and PH domain-containing protein 1	2	0.00098397	53.683	0.68472	0.77383	NaN	1
2d	AFVRPSGTEDIVR	0	1445.76	Q9CYR6	Q9CYR6	Pgm3	Phosphoacetylglucosamine mutase	3	1.2159e-12	113.77	0.6173	0.72084	NaN	1
2d	AFVSMVYSEEGAEDR	0	1688.74	Q9CU62	Q9CU62	Smc1a	Structural maintenance of chromosomes protein 1A	2	3.1732e-07	87.363	NaN	NaN	NaN	0
2d	AFYAELYHIISSNLEK	0	1896.96	P97372	P97372	Psme2	Proteasome activator complex subunit 2	3	3.5274e-05	54.501	0.67251	0.77893	NaN	1
2d	AFYMEEGAPYCER	0	1621.65	Q3TJD7	Q3TJD7	Pdlim7	PDZ and LIM domain protein 7	2	0.00037822	67.726	NaN	NaN	NaN	0
2d	AFYNNVLGEYEEYITK	0	1951.92	P29758	P29758	Oat	Ornithine aminotransferase, mitochondrial	2;3	1.3398e-25	129.71	2.637	3.0844	95.968	4
2d	AGAAAGGPATLAVCVCK	0	1572.78	Q61581	Q61581	Igfbp7	Insulin-like growth factor-binding protein 7	2	0.028445	30.331	NaN	NaN	NaN	0
2d	AGAAEDVR	0	787.382	Q8C8T8	Q8C8T8	Tsr2	Pre-rRNA-processing protein TSR2 homolog	1;2	0.0043613	48.761	0.59915	0.6741	NaN	1
2d	AGAEQLDSWLTDEER	0	1718.77	Q3U0V2	Q3U0V2	Tradd	Tumor necrosis factor receptor type 1-associated DEATH domain protein	2	5.4523e-21	135.6	1.3341	1.4885	NaN	1
2d	AGAFDQLKQNATK	1	1390.72	P14576	P14576	Srp54	Signal recognition particle 54 kDa protein	3	0.0077388	34.326	NaN	NaN	NaN	0
2d	AGAGGGNDIQWCFSQVK	0	1793.82	Q6P1F6	Q6P1F6	Ppp2r2a	Serine/threonine-protein phosphatase 2A 55 kDa regulatory subunit B alpha isoform	2	1.281e-16	117.98	NaN	NaN	NaN	0
2d	AGAGLSSLCLVLSTRPHC	0	1897.95	Q99LD8	Q99LD8	Ddah2	N(G),N(G)-dimethylarginine dimethylaminohydrolase 2	3	2.5309e-07	65.716	0.29204	0.36148	12.735	2
2d	AGAGMITQHSSTASPVNR	0	1783.86	Q8CH25	Q8CH25	Sltm	SAFB-like transcription modulator	3	2.7045e-06	59.872	NaN	NaN	NaN	0
2d	AGAGSATLSMAYAGAR	0	1453.7	P08249	P08249	Mdh2	Malate dehydrogenase, mitochondrial	2	3.7659e-23	120.96	0.90327	1.1235	9.2538	9
2d	AGAHVNSEDDHTSCIVR	0	1866.83	F7BE84	F7BE84	Ankrd50		3	0.00088329	40.187	NaN	NaN	NaN	0
2d	AGAIAPCEVTVPAQNTGLGPEK	0	2179.09	P14869;E9Q070	P14869	Rplp0;Gm8730	60S acidic ribosomal protein P0	2;3	5.5322e-17	105.46	1.0032	1.1837	11.352	9
2d	AGAISASGPELEGAGHSK	0	1637.8	E9Q616	E9Q616	Ahnak		2;3	1.159e-09	74.12	0.90597	1.0396	8.7752	7
2d	AGAKAPAKAQASAPAQAPK	2	1732.96	F6QL70;P47915;F6YH22;D3Z1N9	F6QL70	Gm17669;Rpl29;Gm5218;Gm10709	60S ribosomal protein L29	4	0.053395	13.627	0.91049	1.0851	NaN	1
2d	AGALCLSR	0	846.438	CON__ENSEMBL:ENSBTAP00000024146	CON__ENSEMBL:ENSBTAP00000024146			2	0.040084	42.287	NaN	NaN	NaN	0
2d	AGALQCSPSDVYTK	0	1495.7	P26039	P26039	Tln1	Talin-1	2	2.1122e-06	79.659	1.0507	1.1913	NaN	1
2d	AGALQCSPSDVYTKK	1	1623.79	P26039	P26039	Tln1	Talin-1	3	8.516e-10	80.534	0.8886	1.0108	6.9204	5
2d	AGAPPGLFNVVQGGAATGQFLCHHR	0	2561.27	Q9JLJ2	Q9JLJ2	Aldh9a1	4-trimethylaminobutyraldehyde dehydrogenase	4	8.015e-10	69.088	NaN	NaN	NaN	0
2d	AGAQDSPLAVQVCR	0	1470.72	Q9JLM9	Q9JLM9	Grb14	Growth factor receptor-bound protein 14	2	6.6322e-08	111.06	NaN	NaN	NaN	0
2d	AGASISTLAGLSLR	0	1315.75	Q8CBY8	Q8CBY8	Dctn4	Dynactin subunit 4	2	0.0052471	47.559	NaN	NaN	NaN	0
2d	AGATLDILVENMGR	0	1458.75	P23780	P23780	Glb1	Beta-galactosidase	2	0.00043581	69.979	0.29933	0.34858	NaN	1
2d	AGATVYITGR	0	1007.54	Q99L04	Q99L04	Dhrs1	Dehydrogenase/reductase SDR family member 1	2	0.0042059	57.59	NaN	NaN	NaN	0
2d	AGAVDWTDQLGLR	0	1400.7	P58871	P58871	Tnks1bp1	182 kDa tankyrase-1-binding protein	2	7.3607e-08	85.377	1.8713	2.2027	NaN	1
2d	AGAYDFPSPEWDTVTPEAK	0	2079.94	Q923T9;P28652;P11798;Q6PHZ2	Q923T9	Camk2g;Camk2b;Camk2a;Camk2d	Calcium/calmodulin-dependent protein kinase type II subunit gamma;Calcium/calmodulin-dependent protein kinase type II subunit beta;Calcium/calmodulin-dependent protein kinase type II subunit alpha;Calcium/calmodulin-dependent protein kinase type II subunit delta	2	9.1227e-22	107.14	0.47853	0.55987	NaN	1
2d	AGCDEIWEK	0	1106.47	Q6P2K6;Q922R5	Q6P2K6	Smek1;Smek2	Serine/threonine-protein phosphatase 4 regulatory subunit 3A;Serine/threonine-protein phosphatase 4 regulatory subunit 3B	2	0.020287	47.574	NaN	NaN	NaN	0
2d	AGCECLNESDEHGFDNCLR	0	2281.88	Q8CDN6	Q8CDN6	Txnl1	Thioredoxin-like protein 1	3	0.0010566	30.684	2.1756	2.5193	NaN	1
2d	AGCECLNESDEHGFDNCLRK	1	2409.97	Q8CDN6	Q8CDN6	Txnl1	Thioredoxin-like protein 1	3;4	3.1543e-37	122.22	2.1537	2.8129	13.228	2
2d	AGCPPGNPTAGR	0	1153.53	P32921	P32921	Wars	Tryptophan--tRNA ligase, cytoplasmic;T1-TrpRS;T2-TrpRS	2	0.010813	36.334	0.73776	0.81441	NaN	1
2d	AGDAFGDTSFLTSK	0	1415.66	Q9JM96	Q9JM96	Cdc42ep4	Cdc42 effector protein 4	2	0.00043538	62.466	NaN	NaN	NaN	0
2d	AGDQGVPGEPGAVGPLGPR	0	1729.87	Q3U962	Q3U962	Col5a2	Collagen alpha-2(V) chain	2	0.029888	26.969	NaN	NaN	NaN	0
2d	AGDREDITEPAICALR	1	1785.87	Q02248	Q02248	Ctnnb1	Catenin beta-1	2;3	0.00010587	44.807	2.6189	3.0412	7.1036	2
2d	AGDTVIPLYIPQCGECK	0	1919.91	P28474	P28474	Adh5	Alcohol dehydrogenase class-3	2	2.0115e-06	86.313	0.49697	0.61283	NaN	1
2d	AGDVGNCVLGAPQWGR	0	1655.78	Q6A0D4	Q6A0D4	Rftn1	Raftlin	2	6.7351e-10	85.958	1.4026	1.7086	NaN	1
2d	AGDWQCPNPGCGNQNFAWR	0	2233.92	Q61545	Q61545	Ewsr1	RNA-binding protein EWS	2;3	2.0249e-30	159.99	0.81474	1.012	9.9506	3
2d	AGEAPTENPAPATEQSSAE	0	1855.81	Q9JKB3	Q9JKB3	Ybx3	Y-box-binding protein 3	2	2.3565e-10	80.69	0.4362	0.48126	NaN	1
2d	AGEASAESTGAADGAAPEEGEAK	0	2074.89	Q91XV3	Q91XV3	Basp1	Brain acid soluble protein 1	2;3	0	326.56	0.36663	0.40233	NaN	1
2d	AGEASAESTGAADGAAPEEGEAKK	1	2202.99	Q91XV3	Q91XV3	Basp1	Brain acid soluble protein 1	2;3	2.6641e-39	130.06	0.21587	0.30726	NaN	1
2d	AGEEEPLAVAWSTHGPADLVLTSVGPQHAGTYSCR	0	3662.74	CON__Q2KJF1	CON__Q2KJF1			4	0.00020239	31.835	NaN	NaN	NaN	0
2d	AGEEHYNCISALHK	0	1627.74	Q91XU0	Q91XU0	Wrnip1	ATPase WRNIP1	3	0.057179	17.402	NaN	NaN	NaN	0
2d	AGEITFAEK	0	964.487	Q62351	Q62351	Tfrc	Transferrin receptor protein 1	2	0.0059939	48.283	3.0641	3.3029	NaN	1
2d	AGELNQLLNAVK	0	1268.71	E9Q512	E9Q512	Trip11		2	0.0018437	58.676	2.2537	2.5251	NaN	1
2d	AGELTEDEVER	0	1246.57	F6YVP7;P62270	F6YVP7	Gm10260;Rps18	40S ribosomal protein S18	2	0.00015907	70.056	1.4687	2.211	NaN	1
2d	AGELVLTSESSR	0	1247.64	Q8R035	Q8R035	Ict1	Peptidyl-tRNA hydrolase ICT1, mitochondrial	2	0.00046238	73.067	NaN	NaN	NaN	0
2d	AGEQLAPFLPQLVPR	0	1634.91	Q6PDI5	Q6PDI5	Ecm29	Proteasome-associated protein ECM29 homolog	2	0.013332	39.918	1.0545	1.2305	NaN	1
2d	AGEQSWIQALPSVAK	0	1583.83	Q8BH86	Q8BH86		UPF0317 protein C14orf159 homolog, mitochondrial	2	0.00014735	62.408	NaN	NaN	NaN	0
2d	AGESVLVHGASGGVGLATCQIAR	0	2209.13	P47199	P47199	Cryz	Quinone oxidoreductase	3	0.0031993	26.417	NaN	NaN	NaN	0
2d	AGEVFIHK	0	899.486	Q99K48	Q99K48	Nono	Non-POU domain-containing octamer-binding protein	2	0.00544	68.787	2.8091	3.1948	3.9717	6
2d	AGEVINQPMMMAAR	0	1517.72	Q64727	Q64727	Vcl	Vinculin	2	5.3678e-36	170.99	0.47283	0.57962	5.679	7
2d	AGEWGTICDDDFTLQAAHVLCR	0	2534.13	Q9Z175	Q9Z175	Loxl3	Lysyl oxidase homolog 3	3	2.0632e-15	81.356	NaN	NaN	NaN	0
2d	AGFAGDDAPR	0	975.441	P60710;P62737;P63268;P63260;P68033;P68134	P60710	Actb;Acta2;Actg2;Actg1;Actc1;Acta1	Actin, cytoplasmic 1;Actin, cytoplasmic 1, N-terminally processed;Actin, aortic smooth muscle;Actin, gamma-enteric smooth muscle;Actin, cytoplasmic 2;Actin, cytoplasmic 2, N-terminally processed;Actin, alpha cardiac muscle 1;Actin, alpha skeletal muscle	2	3.2658e-06	87.476	0.56111	0.72016	7.1581	7
2d	AGFAGDQIPK	0	1002.51	P61164;Q8R5C5	Q8R5C5	Actr1a;Actr1b	Alpha-centractin;Beta-centractin	2	0.016517	36.76	0.84949	1.0522	NaN	1
2d	AGFDSDYDQALADIR	0	1655.74	P54276	P54276	Msh6	DNA mismatch repair protein Msh6	2	4.1616e-07	81.92	NaN	NaN	NaN	0
2d	AGFLDLKDFLPK	1	1362.75	P26039	P26039	Tln1	Talin-1	3	0.0094815	29.936	0.86878	1.1204	NaN	1
2d	AGFLVLAVLSDGAGDHIR	0	1809.97	Q8VI75	Q8VI75	Ipo4	Importin-4	3	0.06893	8.9317	4.7044	5.167	NaN	1
2d	AGGEGGVTLGQPHLSR	0	1534.79	Q9Z0N1	Q9Z0N1	Eif2s3x	Eukaryotic translation initiation factor 2 subunit 3, X-linked	2;3	2.1092e-26	132.59	1.1763	1.3872	11.848	2
2d	AGGFLMKK	1	850.473	P09411	P09411	Pgk1	Phosphoglycerate kinase 1	2	0.0017828	94.163	0.63807	0.82259	13.803	3
2d	AGGGAAEQEELHYIPIR	0	1809.9	Q8K1R7	Q8K1R7	Nek9	Serine/threonine-protein kinase Nek9	3	7.8408e-07	65.472	1.3413	1.5126	NaN	1
2d	AGGGSIEVSVPR	0	1127.59	Q3TIX6	Q3TIX6	Fubp3		2	0.0013624	52.49	2.3634	2.6914	NaN	1
2d	AGGIETIANEFSDR	0	1478.7	Q61699	Q61699	Hsph1	Heat shock protein 105 kDa	2	1.1362e-11	93.258	2.368	2.7744	3.4101	2
2d	AGGIETIANEYSDR	0	1494.7	Q61316	Q61316	Hspa4	Heat shock 70 kDa protein 4	2	2.4603e-13	100.88	1.3413	1.7591	NaN	1
2d	AGGSASAMLQPLLDNQVGFK	0	2003.01	O09061	O09061	Psmb1	Proteasome subunit beta type-1	2;3	4.9185e-67	180.09	0.87301	1.0714	4.9164	4
2d	AGHKATLEEARR	2	1337.72	Q11011	Q11011	Npepps	Puromycin-sensitive aminopeptidase	3	0.010109	43.544	0.55554	0.65897	NaN	1
2d	AGHMVPSDQGEMALK	0	1569.73	Q920A5	Q920A5	Scpep1	Retinoid-inducible serine carboxypeptidase	2;3	4.7836e-07	58.487	0.86448	0.96449	11.334	2
2d	AGHQSAAASNLSGLSLQEAQQILNVSK	0	2721.4	Q9CQV1	Q9CQV1	Pam16	Mitochondrial import inner membrane translocase subunit TIM16	3	8.0672e-08	51.963	NaN	NaN	NaN	0
2d	AGHVCTVQFLISK	0	1458.77	Q99NH0	Q99NH0	Ankrd17	Ankyrin repeat domain-containing protein 17	3	0.047017	20.107	NaN	NaN	NaN	0
2d	AGHYAASVIIR	0	1156.64	P55264	P55264	Adk	Adenosine kinase	2	0.01634	35.511	0.53366	0.61719	NaN	1
2d	AGHYAASVIIRR	1	1312.74	P55264	P55264	Adk	Adenosine kinase	3	0.0029959	41.401	0.67935	0.74348	0.095418	2
2d	AGIFQSAK	0	820.444	Q9CPQ1	Q9CPQ1	Cox6c	Cytochrome c oxidase subunit 6C	2	0.0016241	87.754	0.73789	0.88168	4.4917	3
2d	AGIGDSGCTAAR	0	1134.51	Q8VIM9	Q8VIM9	Irgq	Immunity-related GTPase family Q protein	2	0.015681	40.496	NaN	NaN	NaN	0
2d	AGIVTSLQAR	0	1014.58	P97310	P97310	Mcm2	DNA replication licensing factor MCM2	2	0.02436	41.448	NaN	NaN	NaN	0
2d	AGKDLVSSLTSGLLTIGDR	1	1902.04	Q91V92	Q91V92	Acly	ATP-citrate synthase	3	1.1515e-05	52.784	2.0426	2.64	NaN	1
2d	AGKEPGLQIWR	1	1253.69	P13020;CON__Q3SX14	P13020	Gsn	Gelsolin	3	2.6608e-09	128.03	0.56718	0.78614	1.8777	3
2d	AGKFPSLLTHNENMVAK	1	1855.96	P53026	P53026	Rpl10a	60S ribosomal protein L10a	3;4	5.8043e-20	108.63	1.1972	1.6056	4.319	5
2d	AGKLDPHLVLDQLR	1	1573.89	Q8VDD5;Q61879	Q8VDD5	Myh9;Myh10	Myosin-9;Myosin-10	2;3	3.3159e-09	123.84	0.4507	0.62841	7.4859	4
2d	AGKPVICATQMLESMIK	0	1875.96	P52480	P52480	Pkm	Pyruvate kinase PKM	2;3	8.0622e-07	65.225	0.84117	1.2634	10.368	6
2d	AGKVDCQAYPQTCQK	1	1752.79	Q9DC23	Q9DC23	Dnajc10	DnaJ homolog subfamily C member 10	3	0.00048321	42.242	2.7237	3.0668	NaN	1
2d	AGLAPLEVR	0	924.539	Q80X90	Q80X90	Flnb	Filamin-B	2	0.0033133	55.676	0.61943	0.74849	3.2672	2
2d	AGLELLSDQGYR	0	1320.67	Q921I9	Q921I9	Exosc4	Exosome complex component RRP41	2	3.0538e-09	103.7	1.1708	1.3017	NaN	1
2d	AGLEQGSDAGYLAESQK	0	1722.81	Q8BMS1	Q8BMS1	Hadha	Trifunctional enzyme subunit alpha, mitochondrial;Long-chain enoyl-CoA hydratase;Long chain 3-hydroxyacyl-CoA dehydrogenase	2;3	1.9487e-14	122.39	0.68442	0.80882	2.3955	2
2d	AGLGHPSAFGR	0	1068.55	Q9CWS0	Q9CWS0	Ddah1	N(G),N(G)-dimethylarginine dimethylaminohydrolase 1	2	0.0004044	50.805	0.43763	0.62054	1.7952	2
2d	AGLILFGNDDR	0	1189.61	Q8R0Y6	Q8R0Y6	Aldh1l1	Cytosolic 10-formyltetrahydrofolate dehydrogenase	2	0.00085861	55.549	0.59947	0.68917	NaN	1
2d	AGLLEPEVFHLNPAR	0	1661.89	P52825	P52825	Cpt2	Carnitine O-palmitoyltransferase 2, mitochondrial	3	1.0233e-08	100.19	NaN	NaN	NaN	0
2d	AGLNCSTETMPIK	0	1420.67	Q6ZWX6	Q6ZWX6	Eif2s1	Eukaryotic translation initiation factor 2 subunit 1	2	4.5655e-08	87.913	1.1447	1.2769	NaN	1
2d	AGLNCSTETMPIKINLIAPPR	1	2295.21	Q6ZWX6	Q6ZWX6	Eif2s1	Eukaryotic translation initiation factor 2 subunit 1	3	2.0792e-06	54.103	1.177	1.5258	NaN	1
2d	AGLNEMVEYITHSR	0	1618.78	Q91V89	Q91V89	Ppp2r5d		3	0.024353	24.191	1.4242	1.5937	NaN	1
2d	AGLNSLEAVK	0	1000.56	Q6IRU2	Q6IRU2	Tpm4	Tropomyosin alpha-4 chain	1;2	0.00024854	66.692	0.42379	0.59833	19.984	3
2d	AGLNSLEAVKR	1	1156.66	Q6IRU2	Q6IRU2	Tpm4	Tropomyosin alpha-4 chain	2	1.484e-07	106.2	0.43129	0.65107	9.3174	5
2d	AGLPCQDLEFVQFHPTGIYGAGCLITEGCR	0	3365.56	Q8K2B3	Q8K2B3	Sdha	Succinate dehydrogenase [ubiquinone] flavoprotein subunit, mitochondrial	3	6.0227e-14	63.085	0.61685	0.83676	1.6363	2
2d	AGLPGFYDPCVGEEK	0	1637.74	Q5U458	Q5U458	Dnajc11	DnaJ homolog subfamily C member 11	2	0.010674	37.426	NaN	NaN	NaN	0
2d	AGLPVQRPEAAEQR	0	1520.81	Q5I012	Q5I012	Slc38a10	Putative sodium-coupled neutral amino acid transporter 10	3	0.0012025	37.013	1.0978	1.2181	NaN	1
2d	AGLQEGDQVLAVNDVDFQDIEHSK	0	2626.25	Q9CZG9	Q9CZG9	Pdzd11	PDZ domain-containing protein 11	3	0.0012143	30.882	NaN	NaN	NaN	0
2d	AGLQFPVGR	0	943.524	Q3THW5;P0C0S6;F8WIX8;Q64523;Q6GSS7;Q8R1M2;P27661	F8WIX8	H2afv;H2afz;Hist1h2al;Hist2h2ac;Hist2h2aa1;H2afj;H2afx	Histone H2A.V;Histone H2A.Z;Histone H2A;Histone H2A type 2-C;Histone H2A type 2-A;Histone H2A.J;Histone H2AX	2	0.00015199	98.418	0.32134	0.47018	7.3919	5
2d	AGLSLQQAQEGWFALTGSELR	0	2261.14	Q4LDD4	Q4LDD4	Arap1	Arf-GAP with Rho-GAP domain, ANK repeat and PH domain-containing protein 1	2;3	7.5698e-21	132.44	NaN	NaN	NaN	0
2d	AGLVELLLR	0	982.618	Q61235	Q61235	Sntb2	Beta-2-syntrophin	2	0.0010637	71.501	0.56082	0.72358	10.239	2
2d	AGLVGPELHEK	0	1148.62	Q9QXS1	Q9QXS1	Plec	Plectin	2	0.0082445	47.603	NaN	NaN	NaN	0
2d	AGLYGLPK	0	817.47	P19096	P19096	Fasn	Fatty acid synthase;[Acyl-carrier-protein] S-acetyltransferase;[Acyl-carrier-protein] S-malonyltransferase;3-oxoacyl-[acyl-carrier-protein] synthase;3-oxoacyl-[acyl-carrier-protein] reductase;3-hydroxyacyl-[acyl-carrier-protein] dehydratase;Enoyl-[acyl-carrier-protein] reductase;Oleoyl-[acyl-carrier-protein] hydrolase	2	0.062524	31.935	2.5569	2.7084	NaN	1
2d	AGMTHIVR	0	883.47	P27659	P27659	Rpl3	60S ribosomal protein L3	2	0.00533	69.984	1.5283	1.6502	10.223	2
2d	AGNGQSPCGVEDVLQLLR	0	1911.95	Q69ZR2	Q69ZR2	Hectd1	E3 ubiquitin-protein ligase HECTD1	2	0.00061898	41.401	3.1933	3.4837	NaN	1
2d	AGNGQWASVIR	0	1157.59	Q921M3	Q921M3	Sf3b3	Splicing factor 3B subunit 3	2	0.00048766	73.985	1.8981	2.2864	NaN	1
2d	AGNILFTLDGDIK	0	1375.73	O54988	O54988	Slk	STE20-like serine/threonine-protein kinase	2	4.2305e-05	73.067	1.3951	1.6454	NaN	1
2d	AGNLGGGVVTIER	0	1241.67	P67984	P67984	Rpl22	60S ribosomal protein L22	2	8.477e-05	71.555	1.239	1.5082	7.8346	4
2d	AGNNMLLVGVHGPR	0	1433.76	Q8BTM8	Q8BTM8	Flna	Filamin-A	2;3	4.129e-05	77.662	0.61698	0.80745	10.509	10
2d	AGNSLAASTAEETAGSAQSR	0	1877.87	Q61292	Q61292	Lamb2	Laminin subunit beta-2	2	1.1547e-07	83.499	NaN	NaN	NaN	0
2d	AGNWAAIYQDIR	0	1376.68	P35821	P35821	Ptpn1	Tyrosine-protein phosphatase non-receptor type 1	2	0.0019501	53.327	NaN	NaN	NaN	0
2d	AGPAVPQEAIPLQK	0	1417.79	Q61508	Q61508	Ecm1	Extracellular matrix protein 1	2	0.01728	35.511	NaN	NaN	NaN	0
2d	AGPHKEIYPYVIQELRPTLNELGISTPEELGLDKV	2	3918.08	P12787	P12787	Cox5a	Cytochrome c oxidase subunit 5A, mitochondrial	4;5	2.8886e-21	75.068	NaN	NaN	NaN	0
2d	AGPIWDLR	0	926.497	Q7TMK9;Q8VHM5	Q7TMK9	Syncrip;Hnrnpr	Heterogeneous nuclear ribonucleoprotein Q	2	0.0083203	63.565	1.2749	1.6607	13.179	2
2d	AGPLEVLER	0	982.545	Q8BQ30	Q8BQ30	Ppp1r18	Phostensin	2	0.012624	42.599	0.6402	0.6947	NaN	1
2d	AGPVPCMDNTVDLQR	0	1671.77	P26952	P26952	Il3ra	Interleukin-3 receptor subunit alpha	2	0.007921	57.836	NaN	NaN	NaN	0
2d	AGQAFRK	1	776.429	Q64433	Q64433	Hspe1	10 kDa heat shock protein, mitochondrial	2	0.0023589	88.734	1.0828	1.4321	96.846	5
2d	AGQAQADLETQYSALQQR	0	1976.96	E9PVZ8	E9PVZ8	Golgb1		2	1.8901e-22	133.16	NaN	NaN	NaN	0
2d	AGQAVDDFIEK	0	1191.58	Q9DCD0	Q9DCD0	Pgd	6-phosphogluconate dehydrogenase, decarboxylating	2	1.6955e-07	93.111	0.70523	0.84462	19.292	2
2d	AGQCVIGLQMGTNK	0	1475.72	Q08093	Q08093	Cnn2	Calponin-2	2;3	6.3116e-19	136.48	0.60792	0.79266	9.7744	8
2d	AGQDHLLR	0	908.483	Q3TW96	Q3TW96	Uap1l1	UDP-N-acetylhexosamine pyrophosphorylase-like protein 1	2	0.02106	51.346	NaN	NaN	NaN	0
2d	AGQEDPVQR	0	998.478	Q91VR8	Q91VR8	Brk1	Protein BRICK1	2	0.0051052	42.869	NaN	NaN	NaN	0
2d	AGQINHPDHK	0	1115.55	Q9EQC5	Q9EQC5	Scyl1	N-terminal kinase-like protein	2	0.017206	36.557	2.2697	2.568	NaN	1
2d	AGQNSFNLELVVAAK	0	1559.83	Q9ET54	Q9ET54	Palld	Palladin	2	3.2281e-09	109.24	2.5045	3.0033	9.9797	3
2d	AGQQEGFLEPGLK	0	1372.7	Q8BI84	Q8BI84	Mia3	Melanoma inhibitory activity protein 3	2	0.0001863	73.067	NaN	NaN	NaN	0
2d	AGQSDKDVK	1	946.472	P56395	P56395	Cyb5a	Cytochrome b5	2	0.00076062	56.81	0.91862	1.416	NaN	1
2d	AGQSVIGLQMGTNK	0	1402.72	Q9DAW9	Q9DAW9	Cnn3	Calponin-3	2	5.6932e-20	132.76	0.89842	1.0764	10.956	8
2d	AGQTQPNPGILPIQPALTPR	0	2068.14	Q3UHJ0	Q3UHJ0	Aak1	AP2-associated protein kinase 1	2;3	0.00034383	59.898	0.60502	0.73366	NaN	1
2d	AGQTTYSGVVDCFRK	1	1687.8	Q8BH59	Q8BH59	Slc25a12	Calcium-binding mitochondrial carrier protein Aralar1	3	0.03878	28.546	0.67874	0.78227	NaN	1
2d	AGQTVTVWAAGAGATHSPPSTLVWK	0	2492.28	P21619	P21619	Lmnb2	Lamin-B2	3	0.00099398	30.882	NaN	NaN	NaN	0
2d	AGQVACVAQGSGHTHSVGTICCSR	0	2499.12	Q8C4J7	Q8C4J7	Tbl3	Transducin beta-like protein 3	4	0.060684	12.123	NaN	NaN	NaN	0
2d	AGQVGVKLPEGQLPEAELPAAK	1	2201.21	E9PYB0	E9PYB0	Ahnak2		3	0.0056657	24.552	0.45192	0.54908	NaN	1
2d	AGQVGVKLPEGQLPEAELPAAQAAAAAGAGLK	1	2982.61	E9PYB0	E9PYB0	Ahnak2		3;4	1.5544e-49	114.73	0.44374	0.62546	14.577	5
2d	AGQVGVKLPEGQLPEAELPAAQAAAGAGLK	1	2840.54	E9PYB0	E9PYB0	Ahnak2		3	0.00054501	28.46	0.52425	0.6111	NaN	1
2d	AGQVVTIWASGAGATHSPPTDLVWK	0	2548.31	P48678	P48678	Lmna	Prelamin-A/C;Lamin-A/C	2;3	5.5413e-26	95.71	0.53398	0.77678	8.4687	3
2d	AGRLPACVVDCGTGYTK	1	1823.87	Q99JY9	Q99JY9	Actr3	Actin-related protein 3	2	2.1633e-27	134.21	0.72417	1.019	6.0903	5
2d	AGSELLESSAGDDASSLR	0	1763.82	Q9QXZ0	Q9QXZ0	Macf1	Microtubule-actin cross-linking factor 1	2	1.6235e-40	147.18	1.4847	1.6627	NaN	1
2d	AGSLPNYATINGK	0	1304.67	E9Q0S6	E9Q0S6	Tns1		2	0.011416	40.715	NaN	NaN	NaN	0
2d	AGSLSSEDVDGSQENR	0	1649.71	E9Q6J5	E9Q6J5	Bod1l		2	0.032186	35.006	NaN	NaN	NaN	0
2d	AGSNMLLIGVHGPTTPCEEVSMK	0	2427.16	Q80X90	Q80X90	Flnb	Filamin-B	3	8.5725e-12	75.646	0.54192	0.61155	NaN	1
2d	AGSSAEQAADYR	0	1224.54	Q9ER72	Q9ER72	Cars	Cysteine--tRNA ligase, cytoplasmic	2	4.4355e-05	94.297	NaN	NaN	NaN	0
2d	AGSTALYWACHGGHK	0	1614.74	Q62422	Q62422	Ostf1	Osteoclast-stimulating factor 1	3	0.012178	24.558	1.2691	1.3959	NaN	1
2d	AGSTALYWACHGGHKDIVEVLFTQPNVELNQQNK	1	3823.87	Q62422	Q62422	Ostf1	Osteoclast-stimulating factor 1	4;5	0.00061072	28.673	2.127	2.7377	NaN	1
2d	AGSVADSDAVVK	0	1117.56	Q8VED9	Q8VED9	Lgalsl	Galectin-related protein	2	0.00073494	45.368	1.0898	1.2786	NaN	1
2d	AGTAAPAPDGLAGR	0	1223.63	A6X919	A6X919	Dpy19l1	Probable C-mannosyltransferase DPY19L1	2	0.00011376	66.595	0.64486	0.73033	NaN	1
2d	AGTEETILYSDIDLK	0	1666.83	Q9JHW2	Q9JHW2	Nit2	Omega-amidase NIT2	2	0.007472	46.592	NaN	NaN	NaN	0
2d	AGTEETILYSDIDLKK	1	1794.93	Q9JHW2	Q9JHW2	Nit2	Omega-amidase NIT2	3	0.020184	19.297	0.60152	0.67973	NaN	1
2d	AGTFQAFEQFGQQLLAHGHYASPEIK	0	2874.41	P16546	P16546	Sptan1	Spectrin alpha chain, non-erythrocytic 1	3;4	7.8815e-56	131.32	0.45458	0.60434	23.132	3
2d	AGTGVDNVDLEAATR	0	1487.72	Q61753	Q61753	Phgdh	D-3-phosphoglycerate dehydrogenase	2	4.1338e-16	101.89	1.586	2.104	NaN	1
2d	AGTGVDNVDLEAATRK	1	1615.82	Q61753	Q61753	Phgdh	D-3-phosphoglycerate dehydrogenase	2;3	6.4534e-05	60.301	1.217	1.5009	39.947	2
2d	AGTLDLSLSLPGK	0	1270.71	P35441	P35441	Thbs1	Thrombospondin-1	2	0.00072962	57.532	3.6819	4.5263	NaN	1
2d	AGTLSITEFADMLSGNAGGFR	0	2114.01	Q9QXS1	Q9QXS1	Plec	Plectin	2	2.8544e-19	93.478	0.65553	0.8791	NaN	1
2d	AGTNMMMVGVHGPK	0	1428.67	Q8VHX6	Q8VHX6	Flnc	Filamin-C	3	0.00032085	45.347	0.63776	0.70453	NaN	1
2d	AGTQELDDQIQANLPDEK	0	1983.94	O35350	O35350	Capn1	Calpain-1 catalytic subunit	2	8.1379e-30	123.02	0.57079	0.63896	NaN	1
2d	AGTQIENIDEDFR	0	1506.7	P57780	P57780	Actn4	Alpha-actinin-4	2	1.8265e-21	151.15	0.72259	0.85074	NaN	1
2d	AGTQIENIDEDFRDGLK	1	1919.92	P57780	P57780	Actn4	Alpha-actinin-4	2;3	2.0384e-11	87.932	0.7336	0.94942	NaN	1
2d	AGTQIENIEEDFR	0	1520.71	Q7TPR4;O88990	Q7TPR4	Actn1;Actn3	Alpha-actinin-1;Alpha-actinin-3	2	1.2566e-05	111.06	NaN	NaN	NaN	0
2d	AGTQIENIEEDFRDGLK	1	1933.94	Q7TPR4	Q7TPR4	Actn1	Alpha-actinin-1	3	4.0243e-05	53.169	0.57756	0.72945	6.2444	2
2d	AGTQLLAGLR	0	998.587	P43406	P43406	Itgav	Integrin alpha-V;Integrin alpha-V heavy chain;Integrin alpha-V light chain	2	0.00045653	63.565	1.0395	1.1386	NaN	1
2d	AGTSLGTR	0	761.403	Q4FZG9	Q4FZG9	Ndufa4l2	NADH dehydrogenase [ubiquinone] 1 alpha subcomplex subunit 4-like 2	2	0.0057743	45.081	NaN	NaN	NaN	0
2d	AGTSLWGGLR	0	1016.54	P11688	P11688	Itga5	Integrin alpha-5;Integrin alpha-5 heavy chain;Integrin alpha-5 light chain	2	0.0063852	43.769	1.0382	1.3873	NaN	1
2d	AGTSSEAEAEALAAAR	0	1503.72	Q5U452;Q99PW4	Q5U452	2810408M09Rik;Tp53rk	TP53-regulating kinase	2	1.2564e-11	128.85	NaN	NaN	NaN	0
2d	AGTTTIEAVKR	1	1145.64	D3Z2H9	D3Z2H9	Tpm3-rs7		2	2.4561e-05	72.643	0.39957	0.57704	136.44	6
2d	AGTVNGAVGTQFQPQSALLGR	0	2071.08	Q924K8	Q924K8	Mta3	Metastasis-associated protein MTA3	2	0.0018295	41.644	NaN	NaN	NaN	0
2d	AGTVVLDDVELR	0	1285.69	P25206	P25206	Mcm3	DNA replication licensing factor MCM3	2	1.1421e-09	94.692	15.402	17.869	NaN	1
2d	AGVAPLQVK	0	881.533	Q8BTM8	Q8BTM8	Flna	Filamin-A	2	0.00021125	84.699	0.61954	0.77131	4.952	6
2d	AGVATPGLTEDQLWR	0	1612.82	Q91V61	Q91V61	Sfxn3	Sideroflexin-3	2	4.8185e-07	100.55	0.4063	0.50615	3.3584	2
2d	AGVDPLVPLR	0	1035.61	Q9QZ08	Q9QZ08	Nagk	N-acetyl-D-glucosamine kinase	2	0.001962	51.854	0.47022	0.53718	NaN	1
2d	AGVENGKPTHFTVHTK	0	1721.88	Q80X90	Q80X90	Flnb	Filamin-B	3;4	7.8561e-12	91.657	0.60969	0.8283	12.168	6
2d	AGVGAPVTQVTLQSTQR	0	1711.92	Q9QXS1	Q9QXS1	Plec	Plectin	2	1.0985e-05	63.76	0.95319	1.0747	6.2287	2
2d	AGVGPSCDDEVDLK	0	1460.65	Q8BGW1	Q8BGW1	Fto	Alpha-ketoglutarate-dependent dioxygenase FTO	2	0.012024	38.634	NaN	NaN	NaN	0
2d	AGVIFPVGR	0	914.534	Q8CCK0;Q9QZQ8	Q9QZQ8	H2afy2;H2afy	Core histone macro-H2A.2;Core histone macro-H2A.1	2	0.016085	40.103	0.7931	0.99532	NaN	1
2d	AGVLAGHDNR	0	1008.51	P62874;P62880	P62874	Gnb1;Gnb2	Guanine nucleotide-binding protein G(I)/G(S)/G(T) subunit beta-1;Guanine nucleotide-binding protein G(I)/G(S)/G(T) subunit beta-2	2	4.1727e-06	85.676	0.69947	0.7773	5.2231	2
2d	AGVLAHLEEER	0	1222.63	Q8VDD5;Q61879	Q8VDD5	Myh9;Myh10	Myosin-9;Myosin-10	2;3	7.1072e-06	72.928	0.60302	0.77635	16.395	3
2d	AGVLSQADYLNLVQCETLEDLK	0	2478.23	P51863	P51863	Atp6v0d1	V-type proton ATPase subunit d 1	2	2.9719e-48	131.24	0.81464	0.89653	NaN	1
2d	AGVMALANLLQIQR	0	1496.85	Q9CQE8	Q9CQE8		UPF0568 protein C14orf166 homolog	2	3.0505e-07	107.15	1.2112	1.5493	NaN	1
2d	AGVMGPPGNR	0	954.471	Q01149	Q01149	Col1a2	Collagen alpha-2(I) chain	2	0.0057571	44.395	0.07869	0.10534	NaN	1
2d	AGVNFSEFTGVWK	0	1440.7	P12815	P12815	Pdcd6	Programmed cell death protein 6	2	0.00030924	64.374	1.4082	1.7844	NaN	1
2d	AGVNTVTTLVENK	0	1344.72	P12970;A0A140T8L1;A0A140T8L3	P12970	Rpl7a	60S ribosomal protein L7a	2	1.5101e-08	90.685	1.3724	1.7344	NaN	1
2d	AGVNTVTTLVENKK	1	1472.82	P12970;A0A140T8L1;A0A140T8L3	P12970	Rpl7a	60S ribosomal protein L7a	2;3	6.8553e-07	78.486	1.5076	2.0825	13.399	4
2d	AGVSFSGHR	0	916.452	Q9QXS6	Q9QXS6	Dbn1	Drebrin	2	0.00016028	77.282	0.6294	0.74822	118.12	2
2d	AGVSQVLNR	0	942.525	Q8CFI7	Q8CFI7	Polr2b	DNA-directed RNA polymerase II subunit RPB2	2	0.012488	52.403	NaN	NaN	NaN	0
2d	AGVSTNISTK	0	976.519	Q6PFD9	Q6PFD9	Nup98	Nuclear pore complex protein Nup98-Nup96;Nuclear pore complex protein Nup98;Nuclear pore complex protein Nup96	2	0.0011199	55.461	4.7997	5.3124	NaN	1
2d	AGVTTEEIDHAVHLACIAR	0	2062.03	Q8BP48	Q8BP48	Metap1	Methionine aminopeptidase 1	3;4	7.2668e-06	66.826	1.5833	1.8745	18.954	2
2d	AGVYPEKDQAENEDGAQENTFSMDPQLER	1	3267.43	P39054	P39054	Dnm2	Dynamin-2	3	0.00093335	30.352	NaN	NaN	NaN	0
2d	AGWIQAQQLQGDALR	0	1653.86	P42230	P42230	Stat5a	Signal transducer and activator of transcription 5A	2	1.2454e-05	67.153	NaN	NaN	NaN	0
2d	AGWNAYIDNLMADGTCQDAAIVGYK	0	2716.23	CON__P02584	CON__P02584			2	2.6422e-07	58.079	NaN	NaN	NaN	0
2d	AGWSFMLR	0	966.475	Q8CDJ8	Q8CDJ8	Ston1	Stonin-1	2	0.028019	40.268	1.5697	1.7613	NaN	1
2d	AGYQSTLTR	0	995.504	Q61554	Q61554	Fbn1	Fibrillin-1	2	3.0554e-05	117.04	0.11869	0.13155	7.0478	3
2d	AGYSQGATQYTQAQQAR	0	1827.85	O88532	O88532	Zfr	Zinc finger RNA-binding protein	2	1.123e-09	85.288	NaN	NaN	NaN	0
2d	AGYTDQVVIGMDVAASEFYR	0	2191.03	P17182	P17182	Eno1	Alpha-enolase	2;3	5.9045e-102	216.54	0.77679	0.9287	18.733	15
2d	AGYTTDESSSSSLHTTR	0	1798.8	Q9WVR4	Q9WVR4	Fxr2	Fragile X mental retardation syndrome-related protein 2	2;3	5.8946e-05	56.951	3.5796	4.0121	NaN	1
2d	AHAAVWNAQEAQADFAK	0	1826.87	O08915	O08915	Aip	AH receptor-interacting protein	3	0.0021574	55.186	NaN	NaN	NaN	0
2d	AHAFVVQQR	0	1054.57	Q9QXS1	Q9QXS1	Plec	Plectin	2	0.0001198	94.407	1.1592	1.4013	7.1155	4
2d	AHAHLDTGR	0	976.484	Q8BHN3	Q8BHN3	Ganab	Neutral alpha-glucosidase AB	2	0.026484	43.808	NaN	NaN	NaN	0
2d	AHAQLVR	0	793.456	P21279	P21279	Gnaq	Guanine nucleotide-binding protein G(q) subunit alpha	2	0.0036846	82.263	NaN	NaN	NaN	0
2d	AHASSHGDIPVPEPR	0	1568.77	Q8BHC9	Q8BHC9	Fut11	Alpha-(1,3)-fucosyltransferase 11	3	0.00050286	37.156	NaN	NaN	NaN	0
2d	AHATGAGPAGR	0	964.484	P26039	P26039	Tln1	Talin-1	2	5.3152e-11	143.73	1.0551	1.1571	6.3426	4
2d	AHATTSNTVSK	0	1115.56	O54724	O54724	Ptrf	Polymerase I and transcript release factor	2	4.8221e-09	131.12	0.69816	0.99942	11.386	8
2d	AHCAICTDR	0	1102.46	Q62074	Q62074	Prkci	Protein kinase C iota type	2	0.002962	64.265	NaN	NaN	NaN	0
2d	AHCIQQMTSK	0	1202.55	Q9Z2Q6	Q9Z2Q6	2017-09-05	Septin-5	2;3	0.007435	41.399	0.51466	0.55184	11.138	4
2d	AHDGAEVCSAIFSK	0	1490.68	Q99LC2	Q99LC2	Cstf1	Cleavage stimulation factor subunit 1	3	0.0025118	39.005	NaN	NaN	NaN	0
2d	AHDGGIYAISWSPDSTHLLSASGDK	0	2584.22	O88342	O88342	Wdr1	WD repeat-containing protein 1	3;4	1.5013e-55	132.72	0.69538	0.93382	21.361	6
2d	AHDGGIYAISWSPDSTHLLSASGDKTSK	1	2900.39	O88342	O88342	Wdr1	WD repeat-containing protein 1	3;4;5	1.0212e-30	97.691	0.75265	1.0228	13.038	6
2d	AHDWVEEDQSVVSIDVAK	0	2025.96	Q9D281	Q9D281	Fam114a1	Protein Noxp20	3	9.8015e-06	55.589	1.7442	1.9579	NaN	1
2d	AHEGARPMR	0	1023.5	Q9WUM4;Q9WUM3	Q9WUM3	Coro1c;Coro1b	Coronin-1C;Coronin-1B	2	0.00033303	75.109	NaN	NaN	NaN	0
2d	AHEILPELVCCSAK	0	1625.79	P42932	P42932	Cct8	T-complex protein 1 subunit theta	3	0.020752	24.935	NaN	NaN	NaN	0
2d	AHEPTYFTVDCTEAGQGDVSIGIK	0	2594.2	Q8BTM8	Q8BTM8	Flna	Filamin-A	3	1.0824e-16	74.062	0.56985	0.6607	11.929	4
2d	AHFFTQGSAHSDTTSDPACHAANR	0	2585.11	P50428	P50428	Arsa	Arylsulfatase A	3;4;5	8.811e-06	43.476	0.13558	0.16222	22.149	2
2d	AHFNLDESGVLSLDR	0	1671.82	Q9JKR6	Q9JKR6	Hyou1	Hypoxia up-regulated protein 1	2;3	0.00017942	44.765	1.3141	1.5206	NaN	1
2d	AHFQNFPNGVTDFIK	0	1733.85	Q8BFY9	Q8BFY9	Tnpo1	Transportin-1	3	0.00012644	47.037	1.3011	1.613	NaN	1
2d	AHGELHEQFK	0	1194.58	Q8R1A4	Q8R1A4	Dock7	Dedicator of cytokinesis protein 7	3	0.0074758	38.804	NaN	NaN	NaN	0
2d	AHGELHEQFKR	1	1350.68	Q8R1A4	Q8R1A4	Dock7	Dedicator of cytokinesis protein 7	3	0.0039318	35.677	1.4401	1.4805	NaN	1
2d	AHGFTFTR	0	935.461	P35486	P35486	Pdha1	Pyruvate dehydrogenase E1 component subunit alpha, somatic form, mitochondrial	2	0.0055141	67.981	0.79807	0.86944	NaN	1
2d	AHGGYSVFAGVGER	0	1405.67	P56480	P56480	Atp5b	ATP synthase subunit beta, mitochondrial	2;3	1.422e-15	101.93	0.68241	0.79792	13.075	6
2d	AHGHCLHEIFLLR	0	1601.82	Q8C0I1	Q8C0I1	Agps	Alkyldihydroxyacetonephosphate synthase, peroxisomal	4	4.3405e-05	68.536	1.9821	2.3301	NaN	1
2d	AHGNSGMVR	0	927.434	O55142	O55142	Rpl35a	60S ribosomal protein L35a	2	0.00010938	89.142	1.5397	1.6733	10.422	9
2d	AHGPGLEGGLVGKPAEFTIDTK	0	2193.14	Q80X90	Q80X90	Flnb	Filamin-B	3;4	1.1595e-14	82.36	0.44762	0.62745	24.527	2
2d	AHGQDLGTAGSCLR	0	1441.67	P02463;Q63ZW6	P02463	Col4a1;Col4a5	Collagen alpha-1(IV) chain;Arresten	2	0.00064977	51.286	0.74617	0.82298	NaN	1
2d	AHGQDLGTAGSCLRK	1	1569.77	P02463	P02463	Col4a1	Collagen alpha-1(IV) chain;Arresten	3	0.00028206	43.042	0.57102	0.64757	16.493	3
2d	AHGSSILACAPLYSWR	0	1787.88	P11688	P11688	Itga5	Integrin alpha-5;Integrin alpha-5 heavy chain;Integrin alpha-5 light chain	2;3	0.00014334	54.776	1.6525	2.0667	NaN	1
2d	AHIAFKPTVAQQR	0	1465.82	CON__Q9TRI1	CON__Q9TRI1			3	6.9612e-06	81.431	NaN	NaN	NaN	0
2d	AHIAQLCEK	0	1068.54	Q68FD5	Q68FD5	Cltc	Clathrin heavy chain 1	2	0.00031638	101.72	0.75514	0.8702	8.2656	5
2d	AHILSHK	0	804.461	F8VPU2	F8VPU2	Farp1	FERM, RhoGEF and pleckstrin domain-containing protein 1	2	0.005535	114.59	1.1283	1.2283	8.0452	3
2d	AHINIQDSIHLTPVLTSSILNQIAGR	0	2810.54	Q9QZX7	Q9QZX7	Srr	Serine racemase	4	1.1155e-05	44.258	NaN	NaN	NaN	0
2d	AHISQAAK	0	824.45	P56960	P56960	Exosc10	Exosome component 10	2	0.0053024	67.981	NaN	NaN	NaN	0
2d	AHIVFDFHQAADGIQEQQR	0	2209.07	P46664	P46664	Adss	Adenylosuccinate synthetase isozyme 2	4	1.0468e-05	51.495	2.743	3.4926	22.073	2
2d	AHLDEGGDQFTNR	0	1458.65	P61622	P61622	Itga11	Integrin alpha-11	2;3	7.4533e-06	94.616	3.1992	3.7408	10.09	2
2d	AHLGTALK	0	809.476	P62267	P62267	Rps23	40S ribosomal protein S23	2	0.0018797	123.69	1.6046	1.918	3.1259	4
2d	AHLGTALKANPFGGASHAK	1	1846.98	P62267	P62267	Rps23	40S ribosomal protein S23	4	0.0085816	25.508	NaN	NaN	NaN	0
2d	AHLLADMAHISGLVAAK	0	1716.93	Q9CZN7	Q9CZN7	Shmt2	Serine hydroxymethyltransferase	2;3;4	8.3469e-13	91.812	1.7655	2.2642	27.317	5
2d	AHLMEIQVNGGTVAEK	0	1695.86	P27659	P27659	Rpl3	60S ribosomal protein L3	2;3	8.9754e-14	120.87	1.1659	1.3827	22.823	3
2d	AHLVAVFNEYQR	0	1445.74	P97384	P97384	Anxa11	Annexin A11	3	6.8218e-05	96.015	NaN	NaN	NaN	0
2d	AHNAFDPSSVLLSR	0	1512.77	Q7TMR0	Q7TMR0	Prcp	Lysosomal Pro-X carboxypeptidase	3	9.8564e-05	58.831	0.69322	0.85613	NaN	1
2d	AHNNELEPTPGNTLR	0	1661.81	P08775	P08775	Polr2a	DNA-directed RNA polymerase II subunit RPB1	2	0.03241	35.006	NaN	NaN	NaN	0
2d	AHPVFYQGTYSQALNDAKR	1	2165.07	Q3TDN2	Q3TDN2	Faf2	FAS-associated factor 2	3	8.512e-06	52.298	0.96524	1.1668	NaN	1
2d	AHQANQLYPFAISLIESVR	0	2156.14	Q9JHU4	Q9JHU4	Dync1h1	Cytoplasmic dynein 1 heavy chain 1	3	0.00089072	32.121	0.68877	0.85538	NaN	1
2d	AHQDIHTQLQDVK	0	1531.77	Q8BXA1	Q8BXA1	Golim4	Golgi integral membrane protein 4	3	0.0010558	46.88	3.1157	3.4241	NaN	1
2d	AHQLSVTSQVQELQNLLR	0	2063.11	Q61595	Q61595	Ktn1	Kinectin	3	1.1898e-05	54.974	2.2998	2.7491	2.2309	2
2d	AHQLVMEGYNWCHDR	0	1914.83	P62715;P63330	P63330	Ppp2cb;Ppp2ca	Serine/threonine-protein phosphatase 2A catalytic subunit beta isoform;Serine/threonine-protein phosphatase 2A catalytic subunit alpha isoform	3;4	1.3963e-18	120.54	1.8998	2.1487	7.9722	5
2d	AHQVTDESLESTRR	1	1627.79	O09044	O09044	Snap23	Synaptosomal-associated protein 23	2;3;4	6.6819e-05	62.891	1.7622	2.1329	0.46438	2
2d	AHQVVEDGYEFFAK	0	1638.77	P63087;P62141;P62137	P62137	Ppp1cc;Ppp1cb;Ppp1ca	Serine/threonine-protein phosphatase PP1-gamma catalytic subunit;Serine/threonine-protein phosphatase PP1-beta catalytic subunit;Serine/threonine-protein phosphatase PP1-alpha catalytic subunit	2;3	2.1817e-16	131.17	1.2734	1.4466	13.937	3
2d	AHQVVEDGYEFFAKR	1	1794.87	P63087;P62141;P62137	P62137	Ppp1cc;Ppp1cb;Ppp1ca	Serine/threonine-protein phosphatase PP1-gamma catalytic subunit;Serine/threonine-protein phosphatase PP1-beta catalytic subunit;Serine/threonine-protein phosphatase PP1-alpha catalytic subunit	3;4	1.9444e-18	101.2	1.4819	1.9049	31.162	6
2d	AHSAGAAASGGGGPQAQAHGEPHGR	0	2235.03	Q8K3A9	Q8K3A9	Mepce	7SK snRNA methylphosphate capping enzyme	4	1.1963e-05	49.106	NaN	NaN	NaN	0
2d	AHSEVAQVR	0	995.515	Q9EP71	Q9EP71	Rai14	Ankycorbin	2	0.0047686	51.662	0.82691	0.93412	NaN	1
2d	AHSEYEEALSQGHQAYLLEEDDYSR	0	2939.28	Q99KC8	Q99KC8	Vwa5a	von Willebrand factor A domain-containing protein 5A	3;4	5.9207e-26	95.138	0.58135	0.67799	22.206	6
2d	AHSIQIMK	0	926.501	P62717;F6YJW4	P62717	Rpl18a;Gm17541	60S ribosomal protein L18a	2	0.0086196	57.177	1.7592	1.9772	8.3686	5
2d	AHSPALGVHSFSGAQR	0	1620.81	P53995	P53995	Anapc1	Anaphase-promoting complex subunit 1	4	8.122e-06	62.861	1.611	1.7455	NaN	1
2d	AHSSMVGVNLPQK	0	1366.7	P09411	P09411	Pgk1	Phosphoglycerate kinase 1	2;3	5.7175e-35	178.84	0.60946	0.76405	7.129	15
2d	AHSSPASLQLGAVSPGTLTASGVVSGPAAAPAAQHLR	0	3433.81	P46938	P46938	Yap1	Transcriptional coactivator YAP1	4	0.00024195	30.212	NaN	NaN	NaN	0
2d	AHSVNGITEEANPTIYSGK	0	1986.96	Q91W50	Q91W50	Csde1	Cold shock domain-containing protein E1	2	6.3121e-21	126.48	NaN	NaN	NaN	0
2d	AHTCFNR	0	904.397	P46935;Q9CUN6;A2A5Z6;Q6I6G8;Q8K4P8;Q8CFI0	P46935	Nedd4;Smurf1;Smurf2;Hecw2;Hecw1;Nedd4l	E3 ubiquitin-protein ligase NEDD4;E3 ubiquitin-protein ligase SMURF1;E3 ubiquitin-protein ligase SMURF2;E3 ubiquitin-protein ligase HECW2;E3 ubiquitin-protein ligase HECW1;E3 ubiquitin-protein ligase NEDD4-like	2	0.00016164	97.596	6.3977	7.2778	7.6378	2
2d	AHTDFFEAFK	0	1211.56	P61202	P61202	Cops2	COP9 signalosome complex subunit 2	3	1.3536e-05	74.464	1.1166	1.3056	1.9072	2
2d	AHTDSLNTLVALHQLYQYTQK	0	2443.25	B2RXS4	B2RXS4	Plxnb2	Plexin-B2	4	1.6346e-09	70.413	1.1206	1.4837	6.12	2
2d	AHTMTDDVTFWK	0	1450.66	Q68FD5	Q68FD5	Cltc	Clathrin heavy chain 1	3	0.00053937	38.021	0.63461	0.69783	NaN	1
2d	AHTSTTQLQEELEK	0	1613.79	Q6NZC7	Q6NZC7	Sec23ip	SEC23-interacting protein	2	0.00015944	64.439	1.3182	1.4831	NaN	1
2d	AHTTLLGLANMETR	0	1526.79	Q8R0G9	Q8R0G9	Nup133	Nuclear pore complex protein Nup133	3	0.016621	23.456	0.81372	0.89818	NaN	1
2d	AHTYLGIEK	0	1030.54	E9Q6R7	E9Q6R7	Utrn		2	0.00021586	84.498	1.0976	1.1573	6.7128	3
2d	AHVAPCFDASK	0	1201.56	Q8BTM8	Q8BTM8	Flna	Filamin-A	2;3	2.978e-08	91.549	0.6115	0.72454	5.6452	11
2d	AHVAPCFDASKVK	1	1428.72	Q8BTM8	Q8BTM8	Flna	Filamin-A	3	0.00012594	63.76	0.62895	0.73406	7.6028	4
2d	AHVETLR	0	824.45	CON__P15497	CON__P15497			2	0.034438	60.788	NaN	NaN	NaN	0
2d	AHVIVMAATNRPNSIDPALR	0	2145.15	Q01853	Q01853	Vcp	Transitional endoplasmic reticulum ATPase	3	0.034681	15.09	1.0685	1.1722	NaN	1
2d	AHVIVMAATNRPNSIDPALRR	1	2301.25	Q01853	Q01853	Vcp	Transitional endoplasmic reticulum ATPase	3;4;5	2.4156e-09	68.567	1.16	1.6442	9.4645	3
2d	AHVLAASVEQATENFLEK	0	1956	P26231	P26231	Ctnna1	Catenin alpha-1	3	4.262e-21	101.39	3.8297	4.3586	NaN	1
2d	AHVLAASVEQATENFLEKGDK	1	2256.14	P26231	P26231	Ctnna1	Catenin alpha-1	3;4	6.431e-50	153.11	2.7792	3.4504	82.366	3
2d	AHVQELLQCSER	0	1468.71	Q8VDC1	Q8VDC1	Fyco1	FYVE and coiled-coil domain-containing protein 1	2	0.0074346	44.863	NaN	NaN	NaN	0
2d	AHVTGASSSSSSSTK	0	1392.65	O88572	O88572	Lrp6	Low-density lipoprotein receptor-related protein 6	2;3	0.00082827	51.092	NaN	NaN	NaN	0
2d	AHVWTDR	0	883.43	Q9DBV4	Q9DBV4	Mxra8	Matrix-remodeling-associated protein 8	2	0.010142	60.788	NaN	NaN	NaN	0
2d	AHWEVER	0	925.441	Q9ERG2	Q9ERG2	Strn3	Striatin-3	2	0.041997	52.683	NaN	NaN	NaN	0
2d	AIAAHWQAAAAHWQQQQQQR	0	2327.14	Q9R0I7	Q9R0I7	Ylpm1	YLP motif-containing protein 1	3;4	6.0834e-08	63.337	NaN	NaN	NaN	0
2d	AIAAPQAGANTK	0	1111.6	Q8BJH1	Q8BJH1	Zc2hc1a	Zinc finger C2HC domain-containing protein 1A	2	0.00021841	68.657	1.3938	1.5648	NaN	1
2d	AIAELGIYPAVDPLDSTSR	0	1987.03	P56480	P56480	Atp5b	ATP synthase subunit beta, mitochondrial	2;3	2.7586e-17	126.95	0.48424	0.58557	13.652	5
2d	AIAGIINQPYYNYQAGPDAALGR	0	2435.22	Q9Z0S1	Q9Z0S1	Bpnt1	3(2),5-bisphosphate nucleotidase 1	3	0.057758	12.929	NaN	NaN	NaN	0
2d	AIAGTGANVIVTGGK	0	1327.75	P42932	P42932	Cct8	T-complex protein 1 subunit theta	2	1.0002e-16	131.43	1.5868	1.9141	7.5462	5
2d	AIAHYEQSADYYK	0	1557.71	Q9DB05;P28663	Q9DB05	Napa;Napb	Alpha-soluble NSF attachment protein;Beta-soluble NSF attachment protein	2;3	0.0070049	46.406	1.6705	1.9026	NaN	1
2d	AIAHYEQSADYYKGEESNSSANK	1	2561.13	Q9DB05;P28663	Q9DB05	Napa;Napb	Alpha-soluble NSF attachment protein;Beta-soluble NSF attachment protein	3;4	8.6652e-35	112.58	1.7498	1.9523	7.6708	2
2d	AIAIPVDLDSQVNNLFLK	0	1969.09	P11881	P11881	Itpr1	Inositol 1,4,5-trisphosphate receptor type 1	2	0.033991	23.226	1.5191	1.7001	NaN	1
2d	AIANECQANFISIK	0	1577.79	Q01853	Q01853	Vcp	Transitional endoplasmic reticulum ATPase	2	1.7517e-17	120.96	1.3669	1.8098	8.2926	5
2d	AIAQLFEK	0	918.517	P35831	P35831	Ptpn12	Tyrosine-protein phosphatase non-receptor type 12	2	0.028837	47.082	NaN	NaN	NaN	0
2d	AIASATEGGSVPQIR	0	1455.77	Q9Z0X1	Q9Z0X1	Aifm1	Apoptosis-inducing factor 1, mitochondrial	2	3.0759e-12	120.06	0.64093	0.72071	NaN	1
2d	AIATPVQGVWDMR	0	1442.73	Q8CJG0	Q8CJG0	Ago2	Protein argonaute-2	2	0.0059868	43.512	NaN	NaN	NaN	0
2d	AIAVTVQEMVTK	0	1288.71	P26039	P26039	Tln1	Talin-1	2	5.9388e-05	78.655	1.1076	1.3308	20.712	3
2d	AIAYATHR	0	901.477	P28063	P28063	Psmb8	Proteasome subunit beta type-8	2	0.014102	57.281	NaN	NaN	NaN	0
2d	AICTEAGLMALR	0	1304.66	P62192	P62192	Psmc1	26S protease regulatory subunit 4	2	2.2164e-05	75.378	1.4073	1.6082	23.662	2
2d	AIDFVDVTESNAR	0	1435.69	Q8BFQ8	Q8BFQ8	Pddc1	Parkinson disease 7 domain-containing protein 1	2	9.0008e-12	104.52	1.1468	1.3103	NaN	1
2d	AIDLFTDAIK	0	1105.6	Q99L47	Q99L47	St13	Hsc70-interacting protein	2	0.00084792	57.96	1.161	1.4717	15.583	5
2d	AIDMCPNNASYYGNR	0	1744.73	Q9QYI3	Q9QYI3	Dnajc7	DnaJ homolog subfamily C member 7	2	0.0073907	39.918	NaN	NaN	NaN	0
2d	AIDVEQGQTR	0	1115.56	P35505	P35505	Fah	Fumarylacetoacetase	2	0.00087377	57.59	0.66903	0.74887	NaN	1
2d	AIEALHGHELRPGR	0	1554.84	Q8C2Q3	Q8C2Q3	Rbm14	RNA-binding protein 14	3	0.00012337	43.813	1.1725	1.337	NaN	1
2d	AIEALKEFNEDGALAVLQQFK	1	2333.23	Q7TMK9	Q7TMK9	Syncrip	Heterogeneous nuclear ribonucleoprotein Q	3	2.8334e-06	53.278	1.4558	2.0849	NaN	1
2d	AIEDEGGNPDEIEVTSECNK	0	2204.94	D3YXK2	D3YXK2	Safb	Scaffold attachment factor B1	2	0.00021259	44.457	1.6456	1.7316	NaN	1
2d	AIEEGTLEEIEEEVR	0	1744.84	Q3TKT4	Q3TKT4	Smarca4	Transcription activator BRG1	2	3.5115e-05	78.692	NaN	NaN	NaN	0
2d	AIEFLSVFR	0	1080.6	Q9D0C4	Q9D0C4	Trmt5	tRNA (guanine(37)-N1)-methyltransferase	2	0.013245	51.854	NaN	NaN	NaN	0
2d	AIEINPDSAQPYK	0	1444.72	Q99L47	Q99L47	St13	Hsc70-interacting protein	2	7.7689e-06	89.548	1.4706	1.6803	NaN	1
2d	AIEINPDSAQPYKWR	1	1786.9	Q99L47	Q99L47	St13	Hsc70-interacting protein	3	1.3858e-05	67.115	0.78554	1.0541	10.45	3
2d	AIELFSVGQGPAK	0	1315.71	O70310	O70310	Nmt1	Glycylpeptide N-tetradecanoyltransferase 1	2	1.2089e-06	98.249	1.2348	1.4953	5.5746	4
2d	AIELLQEFSDQHPENAAEIK	0	2281.12	F8VQC1	F8VQC1	Srp72	Signal recognition particle subunit SRP72	3	4.248e-07	59.281	1.4313	1.619	NaN	1
2d	AIELNPANAVYFCNR	0	1750.85	Q8BJU0	Q8BJU0	Sgta	Small glutamine-rich tetratricopeptide repeat-containing protein alpha	2	1.0966e-06	77.662	1.6563	1.9357	NaN	1
2d	AIEMELR	0	860.443	O08788	O08788	Dctn1	Dynactin subunit 1	2	0.016407	75.311	1.0941	1.2432	NaN	1
2d	AIEMLGGELGSKKPVHPNDHVNK	1	2469.28	P97807	P97807	Fh	Fumarate hydratase, mitochondrial	4;5	0.0052711	22.118	0.61445	0.79283	13.825	2
2d	AIEQADLLQEEDESPR	0	1841.86	P61967	P61967	Ap1s1	AP-1 complex subunit sigma-1A	2	1.2017e-38	162.32	0.87521	0.95476	NaN	1
2d	AIESQCYVIAAAQCGR	0	1795.83	Q8VDK1	Q8VDK1	Nit1	Nitrilase homolog 1	2	1.5303e-11	91.855	0.50731	0.59063	NaN	1
2d	AIETLSGK	0	817.455	Q5SF07	Q5SF07	Igf2bp2	Insulin-like growth factor 2 mRNA-binding protein 2	2	0.01929	52.403	NaN	NaN	NaN	0
2d	AIETTDVTR	0	1004.51	Q8BY87	Q8BY87	Usp47	Ubiquitin carboxyl-terminal hydrolase 47	2	0.010827	54.157	NaN	NaN	NaN	0
2d	AIETYQEAADLPDAPTDLVK	0	2159.06	Q8BSY0	Q8BSY0	Asph	Aspartyl/asparaginyl beta-hydroxylase	2	3.7837e-54	179.56	0.6682	0.75086	NaN	1
2d	AIEVLQSSGLPVDGFYTQEVR	0	2307.17	Q9CQA9	Q9CQA9	Ntpcr	Cancer-related nucleoside-triphosphatase homolog	2	5.3799e-09	91.207	1.2285	1.3363	NaN	1
2d	AIFAGYKR	1	924.518	O55142	O55142	Rpl35a	60S ribosomal protein L35a	2	0.010032	62.842	1.3506	1.4438	NaN	1
2d	AIFASGSPFDPVTLPDGR	0	1845.93	P06801	P06801	Me1	NADP-dependent malic enzyme	2	1.7929e-12	101.32	0.53198	0.73787	NaN	1
2d	AIFLADGK	0	833.465	Q9WUM3	Q9WUM3	Coro1b	Coronin-1B	2	0.0056013	67.032	0.60903	0.69408	9.5849	2
2d	AIFLADGKVFTTGFSR	1	1728.92	Q9WUM3	Q9WUM3	Coro1b	Coronin-1B	3	7.8261e-06	63.894	0.56203	0.79529	NaN	1
2d	AIFLADGNVFTTGFSR	0	1714.87	Q9WUM4	Q9WUM4	Coro1c	Coronin-1C	2	2.1023e-13	114.82	0.76145	1.0023	NaN	1
2d	AIFQAIAAK	0	931.549	Q9DCD0	Q9DCD0	Pgd	6-phosphogluconate dehydrogenase, decarboxylating	2	5.2427e-05	102.71	0.85974	1.2002	8.633	4
2d	AIFQTIQNR	0	1089.59	Q9EPL8	Q9EPL8	Ipo7	Importin-7	2	0.0016555	58.815	NaN	NaN	NaN	0
2d	AIFSHAAGDNSTLLSFK	0	1777.9	Q8BKX1	Q8BKX1	Baiap2	Brain-specific angiogenesis inhibitor 1-associated protein 2	3	0.0094606	27.496	NaN	NaN	NaN	0
2d	AIFYINK	0	867.485	CON__Q58D62	CON__Q58D62			2	0.0084581	61.997	NaN	NaN	NaN	0
2d	AIGALSSSQK	0	960.524	Q8R4U7	Q8R4U7	Luzp1	Leucine zipper protein 1	2	0.00034417	65.305	2.1832	2.317	NaN	1
2d	AIGAVPLIQGEYMIPCEK	0	1988.01	P18242	P18242	Ctsd	Cathepsin D	2	1.7357e-40	147.33	0.44054	0.53668	15.564	6
2d	AIGGIILTASHNPGGPNGDFGIK	0	2205.15	Q9D0F9	Q9D0F9	Pgm1	Phosphoglucomutase-1	3	4.8838e-05	39.647	0.36717	0.48869	NaN	1
2d	AIGKDNFTAIPEGTNGVEER	1	2117.04	Q62188	Q62188	Dpysl3	Dihydropyrimidinase-related protein 3	3	3.6462e-11	75.334	0.48195	0.61793	7.1705	2
2d	AIGNIELGIR	0	1054.61	P14873	P14873	Map1b	Microtubule-associated protein 1B;MAP1B heavy chain;MAP1 light chain LC1	2	0.00056587	61.999	1.5767	1.8267	NaN	1
2d	AIGNIVTGTDEQTQK	0	1573.79	P52293	P52293	Kpna2	Importin subunit alpha-1	2	6.0718e-18	119.39	18.576	21.683	NaN	1
2d	AIGSASEGAQSSLQEVYHK	0	1960.95	Q9Z2U1;D3YX79	Q9Z2U1	Psma5;Gm8394	Proteasome subunit alpha type-5;Proteasome subunit alpha type	2;3	7.768e-22	136.99	0.92936	1.1734	10.381	4
2d	AIGTDEDLAHSSIR	0	1483.73	Q9Z1J3	Q9Z1J3	Nfs1	Cysteine desulfurase, mitochondrial	2	0.00045427	68.069	0.70411	0.78769	NaN	1
2d	AIGVKPPR	0	836.523	Q01853	Q01853	Vcp	Transitional endoplasmic reticulum ATPase	2	0.022197	43.066	1.194	1.3697	NaN	1
2d	AIGVLTSGGDAQGMNAAVR	0	1786.9	P12382;Q9WUA3	P12382	Pfkl;Pfkp	ATP-dependent 6-phosphofructokinase, liver type;ATP-dependent 6-phosphofructokinase, platelet type	2;3	2.7187e-21	101.39	0.89667	1.0038	11.464	7
2d	AIHKESGQVVAIK	1	1378.79	Q9JI10	Q9JI10	Stk3	Serine/threonine-protein kinase 3;Serine/threonine-protein kinase 3 36kDa subunit;Serine/threonine-protein kinase 3 20kDa subunit	3	0.0011533	35.594	1.953	2.1259	NaN	1
2d	AIHMALDCCGIAGPLEQFISDTCPK	0	2803.28	P40240	P40240	Cd9	CD9 antigen	3	4.9988e-37	120.32	0.24572	0.2958	16.112	2
2d	AIHMALDCCGIAGPLEQFISDTCPKK	1	2931.38	P40240	P40240	Cd9	CD9 antigen	4	0.022306	19.492	NaN	NaN	NaN	0
2d	AIHNKVNIVPVIAK	1	1514.93	P42208	P42208	2017-09-02	Septin-2	3	0.0059485	29.215	0.43977	0.58411	6.9891	2
2d	AIHSWLTR	0	982.535	P99026	P99026	Psmb4	Proteasome subunit beta type-4	2	0.0025974	104.21	1.0512	1.2486	NaN	1
2d	AIIAPHAGYTYCGSCAAHAYK	0	2281.04	Q91VH6	Q91VH6	Memo1	Protein MEMO1	4	0.00013092	37.999	1.3321	1.5944	5.1293	3
2d	AIIDEFEQK	0	1091.55	Q8K2Z4	Q8K2Z4	Ncapd2	Condensin complex subunit 1	2	0.013245	51.854	NaN	NaN	NaN	0
2d	AIIEDVQR	0	942.513	Q9QWY8	Q9QWY8	Asap1	Arf-GAP with SH3 domain, ANK repeat and PH domain-containing protein 1	2	0.0074242	58.981	0.99307	1.1091	NaN	1
2d	AIIEEYLHLNDMK	0	1587.8	Q6NZJ6	Q6NZJ6	Eif4g1	Eukaryotic translation initiation factor 4 gamma 1	3	0.0026949	35.204	3.7354	4.4226	NaN	1
2d	AIIGLYNYAHEMTHGASDR	0	2118	P28660	P28660	Nckap1	Nck-associated protein 1	3	0.028995	20.091	NaN	NaN	NaN	0
2d	AIIIFVPVPQLK	0	1336.85	F6SVV1;P62082	F6SVV1	Gm9493;Rps7	40S ribosomal protein S7	2	1.0834e-07	87.616	1.2092	1.6015	2.0498	2
2d	AIKVEQATKPSFESGR	1	1746.93	Q91VM5;Q9WV02	Q91VM5	Rbmxl1;Rbmx	RNA binding motif protein, X-linked-like-1;RNA-binding motif protein, X chromosome;RNA-binding motif protein, X chromosome, N-terminally processed	4	2.4643e-07	76.391	0.96152	1.2881	74.288	3
2d	AILAGAQPIEEMR	0	1397.73	Q3V1H1	Q3V1H1	Ckap2	Cytoskeleton-associated protein 2	2	0.0001863	73.067	NaN	NaN	NaN	0
2d	AILDDLLK	0	899.533	P41216	P41216	Acsl1	Long-chain-fatty-acid--CoA ligase 1	2	0.0078836	57.281	0.67663	0.74864	NaN	1
2d	AILEFAER	0	947.508	O35239	O35239	Ptpn9	Tyrosine-protein phosphatase non-receptor type 9	2	0.0056334	66.682	1.1171	1.2714	NaN	1
2d	AILFLPMSAK	0	1089.63	P15655	P15655	Fgf2	Fibroblast growth factor 2	2	0.000675	60.436	0.62867	0.77158	NaN	1
2d	AILILDNDGDRLFAK	1	1672.91	P61924	P61924	Copz1	Coatomer subunit zeta-1	3	0.00072703	53.754	1.4413	1.6505	26.034	2
2d	AILKVPEDPTQCFLLFANQTER	1	2589.33	Q9DB73	Q9DB73	Cyb5r1	NADH-cytochrome b5 reductase 1	3	0.0050784	27.32	NaN	NaN	NaN	0
2d	AILNGIDSINK	0	1156.65	Q9CW03	Q9CW03	Smc3	Structural maintenance of chromosomes protein 3	2	0.0033443	54.416	NaN	NaN	NaN	0
2d	AILNPLCQVDYR	0	1460.74	Q9D662	Q9D662	Sec23b	Protein transport protein Sec23B	2	6.0111e-09	98.249	3.0694	3.7851	NaN	1
2d	AILPCIK	0	813.478	P60843	P60843	Eif4a1	Eukaryotic initiation factor 4A-I	2	0.042111	44.973	2.4599	3.101	5.9901	4
2d	AILPCQDTPSVK	0	1327.68	P24527	P24527	Lta4h	Leukotriene A-4 hydrolase	2	0.00072735	66.435	NaN	NaN	NaN	0
2d	AILPFFPK	0	931.553	P09470	P09470	Ace	Angiotensin-converting enzyme;Angiotensin-converting enzyme, soluble form	2	0.036824	43	NaN	NaN	NaN	0
2d	AILQATMR	0	902.501	P31230	P31230	Aimp1	Aminoacyl tRNA synthase complex-interacting multifunctional protein 1;Endothelial monocyte-activating polypeptide 2	2	0.003862	60.76	NaN	NaN	NaN	0
2d	AILQQLGLNSTCDDSILVK	0	2087.09	P17710	P17710	Hk1	Hexokinase-1	2	1.0261e-22	142.38	0.86801	1.0188	NaN	1
2d	AILTFALDSAEQK	0	1405.75	Q9CRA8	Q9CRA8	Exosc5	Exosome complex component RRP46	2	7.2112e-05	72.006	1.8989	2.0744	NaN	1
2d	AILTPNHVEFSR	0	1382.73	Q9CZ42	Q9CZ42	Carkd	ATP-dependent (S)-NAD(P)H-hydrate dehydratase	3	2.5897e-05	61.375	0.53614	0.62034	NaN	1
2d	AILTVEDLTEVER	0	1486.79	Q6EDY6	Q6EDY6	Lrrc16a	Leucine-rich repeat-containing protein 16A	2	0.0011383	51.445	1.7646	1.9666	NaN	1
2d	AILVDLEPGTMDSVR	0	1614.83	P99024;Q7TMM9;Q9CWF2;Q9ERD7	P99024	Tubb5;Tubb2a;Tubb2b;Tubb3	Tubulin beta-5 chain;Tubulin beta-2A chain;Tubulin beta-2B chain;Tubulin beta-3 chain	2;3	1.5694e-23	138.25	0.64354	0.76964	7.4074	10
2d	AILYLNTGYQR	0	1310.7	CON__ENSEMBL:ENSBTAP00000024146	CON__ENSEMBL:ENSBTAP00000024146			2	0.00034305	81.594	NaN	NaN	NaN	0
2d	AIMAQLPQEQK	0	1255.66	P26231	P26231	Ctnna1	Catenin alpha-1	2	0.00068514	57.96	0.35912	0.40224	NaN	1
2d	AIMNLDVEQYR	0	1350.66	Q64521	Q64521	Gpd2	Glycerol-3-phosphate dehydrogenase, mitochondrial	2	0.00037216	80.688	NaN	NaN	NaN	0
2d	AIMTYVSSFYHAFSGAQK	0	2006.96	P57780;Q7TPR4	P57780	Actn4;Actn1	Alpha-actinin-4;Alpha-actinin-1	2;3	1.1957e-26	129.71	0.7696	1.0017	8.8656	9
2d	AINEAYK	0	807.413	P14824	P14824	Anxa6	Annexin A6	2	0.029221	52.683	0.75325	0.87436	NaN	1
2d	AINEAYKEDYHK	1	1479.7	P14824	P14824	Anxa6	Annexin A6	2;3	1.4807e-10	125.54	0.76672	0.95338	10.403	5
2d	AINEAYKEDYHKSLEDALSSDTSGHFR	2	3082.43	P14824	P14824	Anxa6	Annexin A6	5	7.7401e-05	33.835	0.59922	0.8141	NaN	1
2d	AINFNFGYAK	0	1143.57	Q8BML9	Q8BML9	Qars		2	0.017285	43.808	NaN	NaN	NaN	0
2d	AINISVIENGYVR	0	1446.78	P05622	P05622	Pdgfrb	Platelet-derived growth factor receptor beta	3	0.045479	20.427	NaN	NaN	NaN	0
2d	AINPINTFTK	0	1117.61	Q5FWK3	Q5FWK3	Arhgap1	Rho GTPase-activating protein 1	2	0.00061519	73.985	1.2356	1.5424	8.1226	2
2d	AINQGGLTSVAVR	0	1284.71	Q9QUM9	Q9QUM9	Psma6	Proteasome subunit alpha type-6	2	9.578e-12	102.52	0.986	1.2301	11.778	5
2d	AINQQTGAFVEISR	0	1532.79	Q3U0V1	Q3U0V1	Khsrp	Far upstream element-binding protein 2	2	1.036e-30	155.97	2.4081	2.8448	NaN	1
2d	AINTQEVAVK	0	1071.59	Q8VD75	Q8VD75	Hip1	Huntingtin-interacting protein 1	2	0.0032677	59.35	NaN	NaN	NaN	0
2d	AINVQEEK	0	929.482	P16546	P16546	Sptan1	Spectrin alpha chain, non-erythrocytic 1	2	0.0019259	100.45	0.48683	0.72608	NaN	1
2d	AIPNNQVLGK	0	1052.6	Q9JMG1	Q9JMG1	Edf1	Endothelial differentiation-related factor 1	2	0.0060355	54.157	NaN	NaN	NaN	0
2d	AIPSLHGPLMVLNHVVR	0	1852.05	P46061	P46061	Rangap1	Ran GTPase-activating protein 1	4	0.012654	21.534	2.9661	3.4718	NaN	1
2d	AIPTVNHSGTFSPQTPVPATVPVVDAR	0	2757.45	Q8BWW9	Q8BWW9	Pkn2	Serine/threonine-protein kinase N2	3	0.029214	16.798	NaN	NaN	NaN	0
2d	AIQAAFFYLEPR	0	1424.75	CON__Q3SZR3	CON__Q3SZR3			2	0.0005154	72.006	NaN	NaN	NaN	0
2d	AIQAELLK	0	884.533	Q9CR16	Q9CR16	Ppid	Peptidyl-prolyl cis-trans isomerase D	2	0.0050494	73.039	1.302	1.5282	NaN	1
2d	AIQDDCQVITAR	0	1388.67	Q3UVL4	Q3UVL4	Vps51	Vacuolar protein sorting-associated protein 51 homolog	2	1.0989e-08	100.48	0.90943	0.98468	NaN	1
2d	AIQDEIR	0	843.445	Q9Z1B5	Q9Z1B5	Mad2l1	Mitotic spindle assembly checkpoint protein MAD2A	2	0.00021606	75.311	NaN	NaN	NaN	0
2d	AIQGATSHHLGQNFSK	0	1694.85	Q8CGC7	Q8CGC7	Eprs	Bifunctional glutamate/proline--tRNA ligase;Glutamate--tRNA ligase;Proline--tRNA ligase	3	1.6151e-14	98.694	1.1679	1.4736	4.8796	5
2d	AIQIMYQNLQQDGLENVHLEQVR	0	2738.38	Q9WVJ3	Q9WVJ3	Cpq	Carboxypeptidase Q	3	2.5106e-35	116.48	0.52943	0.59785	NaN	1
2d	AIQINPAFADAHSNLASIHK	0	2117.1	Q8CGY8	Q8CGY8	Ogt	UDP-N-acetylglucosamine--peptide N-acetylglucosaminyltransferase 110 kDa subunit	4	0.00062739	38.888	NaN	NaN	NaN	0
2d	AIQLNPTYIR	0	1187.67	Q91Z38	Q91Z38	Ttc1	Tetratricopeptide repeat protein 1	2	0.0023855	50.04	3.248	3.6674	NaN	1
2d	AIQLSGTEQLEALK	0	1499.82	O88544	O88544	Cops4	COP9 signalosome complex subunit 4	2	7.6341e-06	88.441	0.90655	1.0464	NaN	1
2d	AIQMVANSLK	0	1073.59	Q60823	Q60823	Akt2	RAC-beta serine/threonine-protein kinase	2	4.2555e-05	76.064	0.51457	0.56096	NaN	1
2d	AIQTLQMELQQIMK	0	1673.88	Q9Z2Z9	Q9Z2Z9	Gfpt2	Glutamine--fructose-6-phosphate aminotransferase [isomerizing] 2	2	9.3755e-16	105.86	1.9991	2.2283	NaN	1
2d	AIQYGASAHDWMFR	0	1651.76	O35855	O35855	Bcat2	Branched-chain-amino-acid aminotransferase, mitochondrial	3	0.019003	46.481	NaN	NaN	NaN	0
2d	AIRDGVIEASINHEK	1	1650.87	P14685	P14685	Psmd3	26S proteasome non-ATPase regulatory subunit 3	3;4	0.00056	40.857	0.82606	0.98093	5.471	2
2d	AIRGHLENNPALEK	1	1560.84	P14869;E9Q070	P14869	Rplp0;Gm8730	60S acidic ribosomal protein P0	3	0.0046147	36.938	NaN	NaN	NaN	0
2d	AISCVGHLVGHLGDR	0	1589.81	Q6ZQ73	Q6ZQ73	Cand2	Cullin-associated NEDD8-dissociated protein 2	3	0.034917	17.489	0.60949	0.66295	NaN	1
2d	AISEAQESVTK	0	1161.59	Q8BJ05	Q8BJ05	Zc3h14	Zinc finger CCCH domain-containing protein 14	2	0.0093351	46.406	NaN	NaN	NaN	0
2d	AISEELDHALNDMTSI	0	1757.81	P58771	P58771	Tpm1	Tropomyosin alpha-1 chain	2	8.1918e-05	59.542	NaN	NaN	NaN	0
2d	AISFVGSNQAGEYIFER	0	1886.92	Q9EQ20	Q9EQ20	Aldh6a1	Methylmalonate-semialdehyde dehydrogenase [acylating], mitochondrial	2	1.35e-18	101.53	0.30429	0.36416	NaN	1
2d	AISGLEQDQPTRR	1	1469.76	Q62384	Q62384	Zpr1	Zinc finger protein ZPR1	3	0.030864	14.949	1.5313	1.699	NaN	1
2d	AISHEHSPSDLEAHFVPLVK	0	2212.13	Q76MZ3	Q76MZ3	Ppp2r1a	Serine/threonine-protein phosphatase 2A 65 kDa regulatory subunit A alpha isoform	3;4	0.001188	28.869	0.40189	0.53964	NaN	1
2d	AISHEHSPSDLEAHFVPLVKR	1	2368.23	Q76MZ3	Q76MZ3	Ppp2r1a	Serine/threonine-protein phosphatase 2A 65 kDa regulatory subunit A alpha isoform	4	9.9989e-05	39.863	1.2946	1.6196	NaN	1
2d	AISKDHLYGTLDPNTR	1	1799.92	Q9JHU4	Q9JHU4	Dync1h1	Cytoplasmic dynein 1 heavy chain 1	3	0.0029295	36.193	NaN	NaN	NaN	0
2d	AISNNEADAVTLDGGLVYEAGLKPNNLKPVVAEFHGTK	0	3951.04	CON__Q0IIK2;CON__Q29443	CON__Q0IIK2			4;5	4.1613e-18	65.272	NaN	NaN	NaN	0
2d	AISSDMFFGR	0	1129.52	Q99K28	Q99K28	Arfgap2	ADP-ribosylation factor GTPase-activating protein 2	2	0.00095768	69.423	NaN	NaN	NaN	0
2d	AISSSAISR	0	890.482	Q6NVF9	Q6NVF9	Cpsf6	Cleavage and polyadenylation specificity factor subunit 6	2	0.0043865	52.716	1.6299	1.7872	NaN	1
2d	AISTLNGLR	0	943.545	P70372	P70372	Elavl1	ELAV-like protein 1	2	0.00063264	77.058	2.4546	2.9222	4.966	2
2d	AITAAEAPGAGSGSGGSESVPTGIGPVSTLHSLHGK	0	3256.63	Q99ME2	Q99ME2	Wdr6	WD repeat-containing protein 6	4	0.00055457	26.476	NaN	NaN	NaN	0
2d	AITDGQAGFGNDTLSK	0	1593.76	Q8BYK6	Q8BYK6	Ythdf3	YTH domain-containing family protein 3	2	8.1204e-05	59.57	NaN	NaN	NaN	0
2d	AITEVTTELQQSLTR	0	1688.89	Q91VS8	Q91VS8	Farp2	FERM, RhoGEF and pleckstrin domain-containing protein 2	2	0.014107	46.706	NaN	NaN	NaN	0
2d	AITGASLADIMAK	0	1260.67	Q8BP67	Q8BP67	Rpl24	60S ribosomal protein L24	2	2.2119e-09	91.855	1.6123	2.1701	11.269	4
2d	AITGIQAFTVGK	0	1204.68	Q60759	Q60759	Gcdh	Glutaryl-CoA dehydrogenase, mitochondrial	2	0.0018867	47.603	0.72668	0.82668	1.2817	2
2d	AITHLNNNFMFGQK	0	1633.8	Q8R081	Q8R081	Hnrnpl	Heterogeneous nuclear ribonucleoprotein L	3	2.8724e-20	105.66	1.1291	1.4986	0.32227	2
2d	AITIAGIPQSIIECVK	0	1711.95	Q61990	Q61990	Pcbp2	Poly(rC)-binding protein 2	2	3.7042e-23	121.08	1.5948	2.1834	3.738	3
2d	AITIAGVPQSVTECVK	0	1671.89	P60335	P60335	Pcbp1	Poly(rC)-binding protein 1	2	1.0427e-23	126.1	1.8103	2.3993	4.1402	5
2d	AITKDENEWK	1	1232.6	Q4VAA2	Q4VAA2	Cdv3	Protein CDV3	2	0.047927	40.724	1.4199	1.5606	NaN	1
2d	AITPAYPANHADIIFDITDGNLR	0	2497.26	CON__ENSEMBL:ENSBTAP00000016046	CON__ENSEMBL:ENSBTAP00000016046			3	4.9872e-09	68.88	NaN	NaN	NaN	0
2d	AITSAYYR	0	943.476	P46638;P62492;Q9WTL2	P46638	Rab11b;Rab11a;Rab25	Ras-related protein Rab-11B;Ras-related protein Rab-11A;Ras-related protein Rab-25	2	0.0011647	94.407	1.4183	1.6786	11.678	3
2d	AITSGGITYQDQPWHAECFVCVTCSK	0	3014.34	P97447	P97447	Fhl1	Four and a half LIM domains protein 1	3	8.4195e-74	155.05	0.75735	0.98115	11.953	4
2d	AITSGGITYQDQPWHAECFVCVTCSKK	1	3142.43	P97447	P97447	Fhl1	Four and a half LIM domains protein 1	4	1.6456e-06	41.423	0.61597	0.84694	15.724	2
2d	AITTSLTTK	0	934.534	Q6P5E4	Q6P5E4	Uggt1	UDP-glucose:glycoprotein glucosyltransferase 1	2	0.0022328	61.679	1.2397	1.3428	8.7107	2
2d	AITVASQTNCPLYVTK	0	1764.91	Q62188	Q62188	Dpysl3	Dihydropyrimidinase-related protein 3	2	7.5339e-43	193.73	0.57281	0.69185	6.0363	5
2d	AITVFSPDGHLFQVEYAQEAVK	0	2448.23	Q9Z2U0;Q9CWH6	Q9Z2U0	Psma7;Psma8	Proteasome subunit alpha type-7;Proteasome subunit alpha type-7-like	3	7.7995e-05	39.659	0.75865	1.0211	15.633	2
2d	AITVFSPDGHLFQVEYAQEAVKK	1	2576.33	Q9Z2U0;Q9CWH6	Q9Z2U0	Psma7;Psma8	Proteasome subunit alpha type-7;Proteasome subunit alpha type-7-like	3;4	2.4832e-11	68.88	0.77852	1.0637	63.497	6
2d	AITVHPEK	0	893.497	Q91ZX7	Q91ZX7	Lrp1	Prolow-density lipoprotein receptor-related protein 1;Low-density lipoprotein receptor-related protein 1 85 kDa subunit;Low-density lipoprotein receptor-related protein 1 515 kDa subunit;Low-density lipoprotein receptor-related protein 1 intracellular domain	2	0.012602	49.097	5.3113	5.7405	NaN	1
2d	AIVAGDQNVEYK	0	1305.66	P97447	P97447	Fhl1	Four and a half LIM domains protein 1	2	0.00096789	67.563	0.84399	1.059	NaN	1
2d	AIVAGDQNVEYKGTVWHK	1	2014.03	P97447	P97447	Fhl1	Four and a half LIM domains protein 1	4	1.3027e-21	107.34	1.3479	1.5562	30.486	2
2d	AIVAIENPADVSVISSR	0	1739.94	P14206	P14206	Rpsa	40S ribosomal protein SA	2;3	6.8613e-39	158.2	1.2292	1.4069	10.809	4
2d	AIVDALPPPCESACSLPTDVDKWFHQQK	1	3208.53	Q9D819	Q9D819	Ppa1	Inorganic pyrophosphatase	4	0.044475	12.062	0.66655	0.76936	NaN	1
2d	AIVDALPPPCESACSLPTDVDKWFHQQKN	2	3322.58	Q9D819	Q9D819	Ppa1	Inorganic pyrophosphatase	4	0.066503	10.148	0.73354	0.83324	NaN	1
2d	AIVDCGFEHPSEVQHECIPQAILGMDVLCQAK	0	3650.7	Q9Z1N5	Q9Z1N5	Ddx39b	Spliceosome RNA helicase Ddx39b	4	5.1781e-10	49.968	1.039	1.2408	14.391	2
2d	AIVDTVDNLLR	0	1227.68	Q8JZZ7	Q8JZZ7	Lphn2	Latrophilin-2	2	1.497e-05	78.934	1.8049	2.078	7.2683	2
2d	AIVPLEAR	0	867.518	Q8CGF7	Q8CGF7	Tcerg1	Transcription elongation regulator 1	2	0.055286	38.962	NaN	NaN	NaN	0
2d	AIVPRPEGGAQLDK	0	1449.79	Q6Y5D8	Q6Y5D8	Arhgap10	Rho GTPase-activating protein 10	3	0.01422	24.558	0.82364	0.895	NaN	1
2d	AIVQLVNK	0	883.549	Q61205	Q61205	Pafah1b3	Platelet-activating factor acetylhydrolase IB subunit gamma	2	0.0064155	62.714	0.57367	0.65433	4.9835	3
2d	AIVVTDGER	0	958.508	P06801	P06801	Me1	NADP-dependent malic enzyme	2	0.001931	63.48	0.79716	0.89726	NaN	1
2d	AIWAALQTQASSSAK	0	1531.8	Q6P5E4	Q6P5E4	Uggt1	UDP-glucose:glycoprotein glucosyltransferase 1	2	2.1724e-27	147.37	1.0852	1.4032	6.441	2
2d	AIWHAFTALDLDR	0	1527.78	Q6A028	Q6A028	Swap70	Switch-associated protein 70	2;3	2.4841e-12	81.565	0.58916	0.72497	1.8447	2
2d	AIWNVINWENVTER	0	1742.87	P09671	P09671	Sod2	Superoxide dismutase [Mn], mitochondrial	2	7.4663e-20	131.43	0.51232	0.69758	6.9057	2
2d	AIYDIERPDLITYEPFYTSGYEDK	0	2897.36	Q8K4G5	Q8K4G5	Ablim1	Actin-binding LIM protein 1	3	5.7282e-10	61.039	0.40709	0.47814	NaN	1
2d	AIYEVLFR	0	1009.56	Q9QXS1	Q9QXS1	Plec	Plectin	2	0.0074242	58.981	1.8219	2.0608	NaN	1
2d	AIYFDGDFGQIVR	0	1499.74	Q8K0D5	Q8K0D5	Gfm1	Elongation factor G, mitochondrial	2	0.0055574	44.309	NaN	NaN	NaN	0
2d	AIYNSGQDHVQNEENYAQVLDK	0	2534.17	Q9QWY8	Q9QWY8	Asap1	Arf-GAP with SH3 domain, ANK repeat and PH domain-containing protein 1	3	2.6535e-22	96.131	0.79394	0.91766	2.5875	2
2d	AIYQATYR	0	984.503	O55234	O55234	Psmb5	Proteasome subunit beta type-5	2	0.009165	54.549	1.047	1.1777	16.018	2
2d	AKADAECYTALK	1	1339.64	Q8BFZ9	Q8BFZ9	Erlin2	Erlin-2	2	0.0075806	51.268	0.51115	0.5795	NaN	1
2d	AKDDSELEGQVISCLK	1	1790.87	Q61543	Q61543	Glg1	Golgi apparatus protein 1	2;3	7.9483e-63	191.49	2.6677	3.2482	20.635	2
2d	AKDEQSAVSMLK	1	1305.66	Q62261	Q62261	Sptbn1	Spectrin beta chain, non-erythrocytic 1	2	0.042038	52.79	NaN	NaN	NaN	0
2d	AKDEQSAVSMLKK	2	1433.75	Q62261	Q62261	Sptbn1	Spectrin beta chain, non-erythrocytic 1	3	0.00065341	54.199	1.2251	1.56	7.8555	4
2d	AKDINQEVYNFLATAGAK	1	1952	Q99KI0	Q99KI0	Aco2	Aconitate hydratase, mitochondrial	3	2.1881e-05	53.773	0.62907	0.88169	14.285	2
2d	AKDIVPGDIVEIAVGDKVPADIR	2	2389.32	O55143	O55143	Atp2a2	Sarcoplasmic/endoplasmic reticulum calcium ATPase 2	4	0.055618	12.314	1.4191	1.9181	NaN	1
2d	AKEAAALGSHGSCSSEVEK	1	1916.89	Q9CR51	Q9CR51	Atp6v1g1	V-type proton ATPase subunit G 1	3	1.3773e-33	137.61	0.58503	0.69956	NaN	1
2d	AKEAAEQDVEK	1	1216.59	P47963;A0A140T8K8	P47963	Rpl13	60S ribosomal protein L13	2	0.027365	42.743	1.1933	1.2612	NaN	1
2d	AKEALELTDTGLLSGSEER	1	2018.02	Q9JHU4	Q9JHU4	Dync1h1	Cytoplasmic dynein 1 heavy chain 1	2;3	2.1437e-41	184.99	0.76092	0.89933	11.362	2
2d	AKEDFLKK	2	977.555	P05132	P05132	Prkaca	cAMP-dependent protein kinase catalytic subunit alpha	2	0.055817	68.224	0.96554	1.1859	NaN	1
2d	AKEEEAPLLFFVAGEDDMTDSLR	1	2582.22	P97346	P97346	Nxn	Nucleoredoxin	3	0.036815	19.324	NaN	NaN	NaN	0
2d	AKEFGASECISPQDFSK	1	1899.87	P28474	P28474	Adh5	Alcohol dehydrogenase class-3	3	0.00029618	40.798	0.48644	0.58931	NaN	1
2d	AKEFTNVYIK	1	1211.65	D3Z5M2;Q6PHQ9;P29341;Q9D4E6	P29341	Gm10110;Pabpc4;Pabpc1;Pabpc6	Polyadenylate-binding protein;Polyadenylate-binding protein 1	2;3	0.00012105	65.627	1.6949	1.9548	12.539	6
2d	AKEILQEEEDLAEIVQLVGK	1	2253.21	P50516	P50516	Atp6v1a	V-type proton ATPase catalytic subunit A	3	0.00045638	51.819	NaN	NaN	NaN	0
2d	AKELDPTNMTYITNQAAVHFEK	1	2520.23	Q60864	Q60864	Stip1	Stress-induced-phosphoprotein 1	4	0.030515	15.316	1.1102	1.3429	24.683	2
2d	AKEPSEKPPEKPSKPER	1	1933.03	Q9QYR6	Q9QYR6	Map1a	Microtubule-associated protein 1A;MAP1A heavy chain;MAP1 light chain LC2	4	0.041517	19.819	NaN	NaN	NaN	0
2d	AKEPVCGHNGETYSSVCAAYSDR	1	2557.1	Q9Z0J1	Q9Z0J1	Reck	Reversion-inducing cysteine-rich protein with Kazal motifs	4	1.2123e-05	45.395	0.75749	0.88782	NaN	1
2d	AKEQEVTALVQK	1	1342.75	Q9EP71	Q9EP71	Rai14	Ankycorbin	2;3	0.0074889	51.436	0.86162	0.94907	2.8773	3
2d	AKESWEMSSAEK	1	1381.62	P30416	P30416	Fkbp4	Peptidyl-prolyl cis-trans isomerase FKBP4;Peptidyl-prolyl cis-trans isomerase FKBP4, N-terminally processed	2;3	0.001251	91.313	1.952	2.1893	NaN	1
2d	AKEVENEQTPVSEPEEEK	1	2070.96	O70318	O70318	Epb41l2	Band 4.1-like protein 2	2;3	1.0684e-71	193.51	0.51056	0.59461	NaN	1
2d	AKEVLEEISCYPENNDAK	1	2107.97	O70589	O70589	Cask	Peripheral plasma membrane protein CASK	3	0.0093707	25.995	0.37808	0.42078	NaN	1
2d	AKEVPLENQLQSMEVTEA	1	2014.99	P26638	P26638	Sars	Serine--tRNA ligase, cytoplasmic	2	0.0023757	44.511	1.2952	1.4447	NaN	1
2d	AKFEELNMDLFR	1	1511.74	P20029	P20029	Hspa5	78 kDa glucose-regulated protein	2;3	6.0335e-07	99.522	1.3645	1.9239	17.546	9
2d	AKFENLCK	1	1008.51	P11499	P11499	Hsp90ab1	Heat shock protein HSP 90-beta	2	6.8752e-09	161.9	2.0631	2.6224	6.3725	6
2d	AKFFPEDVSEELIQEITQR	1	2278.15	P26043	P26043	Rdx	Radixin	3	0.0012938	36.856	NaN	NaN	NaN	0
2d	AKFYPEDVSEELIQDITQR	1	2280.13	P26041	P26041	Msn	Moesin	3	8.578e-42	148.26	0.73974	1.0018	16.595	3
2d	AKGILFVGSGVSGGEEGAR	1	1789.93	Q9DCD0	Q9DCD0	Pgd	6-phosphogluconate dehydrogenase, decarboxylating	3	0.055207	14.31	1.1419	1.2981	16.517	2
2d	AKGLDLGGK	1	857.497	E9Q616	E9Q616	Ahnak		2	0.035634	57.59	1.1555	1.2825	NaN	1
2d	AKGLEVDVKGPK	2	1239.72	E9Q616	E9Q616	Ahnak		3	0.00068666	55.899	0.95687	1.2409	11.955	5
2d	AKGSELQTQAK	1	1159.62	CON__P81644	CON__P81644			2	0.014631	103.08	NaN	NaN	NaN	0
2d	AKGSETPGATPGSK	1	1286.65	Q99NB9	Q99NB9	Sf3b1	Splicing factor 3B subunit 1	2;3	0.0021064	66.498	NaN	NaN	NaN	0
2d	AKHAEELAAQKR	2	1350.74	Q9QWV9	Q9QWV9	Ccnt1	Cyclin-T1	3	1.4113e-07	83.617	7.1104	8.1947	NaN	1
2d	AKHPMDTEITK	1	1269.64	P17427	P17427	Ap2a2	AP-2 complex subunit alpha-2	3	0.00010397	74.392	0.61088	0.65168	7.3381	4
2d	AKHTQESCETWGVNGETGTLVDMK	1	2677.21	P80318	P80318	Cct3	T-complex protein 1 subunit gamma	3;4	2.6231e-06	53.747	1.7593	2.1852	NaN	1
2d	AKIDDPTDSKPEDWDKPEHIPDPDAK	1	2958.39	P14211	P14211	Calr	Calreticulin	3;4;5	1.1192e-70	175.48	0.073614	0.10207	9.246	5
2d	AKIIAEGANGPTTPEADK	1	1781.92	P26443	P26443	Glud1	Glutamate dehydrogenase 1, mitochondrial	2;3	0.0014942	59.185	NaN	NaN	NaN	0
2d	AKKDDTDDEIAK	2	1347.65	P35564	P35564	Canx	Calnexin	2	0.012006	52.725	0.79746	1.309	NaN	1
2d	AKKGEDALFTTR	2	1335.71	Q8BU14	Q8BU14	Sec62	Translocation protein SEC62	3	0.04172	25.53	4.6827	5.9744	NaN	1
2d	AKLDENSAFLQFNWK	1	1809.9	P16546	P16546	Sptan1	Spectrin alpha chain, non-erythrocytic 1	2;3	0.00013699	82.417	NaN	NaN	NaN	0
2d	AKLDNLDEEWATEHASQVSR	1	2298.09	Q4PJX1	Q4PJX1	Odr4	Protein odr-4 homolog	3	0.00048628	41.912	NaN	NaN	NaN	0
2d	AKLDNNTELSFFAK	1	1596.81	O88844	O88844	Idh1	Isocitrate dehydrogenase [NADP] cytoplasmic	3	1.0756e-08	66.215	0.41675	0.59874	21.919	3
2d	AKLDSSETTMVK	1	1308.66	Q9R1T2	Q9R1T2	Sae1	SUMO-activating enzyme subunit 1;SUMO-activating enzyme subunit 1, N-terminally processed	2	0.001137	81.017	NaN	NaN	NaN	0
2d	AKLDVHFAGAAK	1	1226.68	Q8VHX6	Q8VHX6	Flnc	Filamin-C	3	0.00070076	51.979	NaN	NaN	NaN	0
2d	AKLEEHFKNQELR	2	1640.86	Q8BKC5	Q8BKC5	Ipo5	Importin-5	3;4	1.2479e-08	88.552	2.0484	2.4847	25.402	5
2d	AKLEETITQAR	1	1258.69	O08532	O08532	Cacna2d1	Voltage-dependent calcium channel subunit alpha-2/delta-1;Voltage-dependent calcium channel subunit alpha-2-1;Voltage-dependent calcium channel subunit delta-1	2	0.0064283	52.79	0.71686	0.76342	NaN	1
2d	AKLEQALSPEVLELR	1	1694.96	Q9D8S9	Q9D8S9	Bola1	BolA-like protein 1	3	0.00086402	37.77	1.3825	1.5776	NaN	1
2d	AKLEQLFQDEVAK	1	1517.81	Q9QXS1	Q9QXS1	Plec	Plectin	2;3	1.8353e-06	64.65	0.97312	1.3534	18.05	3
2d	AKLGDSHDLQR	1	1238.64	P16546	P16546	Sptan1	Spectrin alpha chain, non-erythrocytic 1	2;3	0.00032614	62.924	NaN	NaN	NaN	0
2d	AKLHIDQIDSTLK	1	1480.82	P29533	P29533	Vcam1	Vascular cell adhesion protein 1	3	0.00032433	56.122	NaN	NaN	NaN	0
2d	AKLNWLSVDFNNWK	1	1733.89	Q9R0Q7	Q9R0Q7	Ptges3	Prostaglandin E synthase 3	3	0.04632	12.555	1.4371	1.8011	NaN	1
2d	AKLQELEGAVK	1	1184.68	Q61879	Q61879	Myh10	Myosin-10	2	0.01032	47.603	0.35769	0.45782	1.6739	2
2d	AKLQEMESAVK	1	1232.64	Q8VDD5	Q8VDD5	Myh9	Myosin-9	2;3	0.00048885	85.813	0.57904	0.66165	18.236	10
2d	AKLSELNQK	1	1029.58	P16546	P16546	Sptan1	Spectrin alpha chain, non-erythrocytic 1	2	0.0036397	75.738	0.49431	0.58326	NaN	1
2d	AKLSESHR	1	926.493	P16546	P16546	Sptan1	Spectrin alpha chain, non-erythrocytic 1	2	0.025525	73.26	0.49991	0.52031	NaN	1
2d	AKLVILANNCPALR	1	1551.89	P62889	P62889	Rpl30	60S ribosomal protein L30	3	0.027941	25.122	NaN	NaN	NaN	0
2d	AKNEILDEVISLSQVTPK	1	1983.09	P58281	P58281	Opa1	Dynamin-like 120 kDa protein, mitochondrial;Dynamin-like 120 kDa protein, form S1	3	0.021487	19.553	0.67528	0.78872	NaN	1
2d	AKNGHLAVVAPR	1	1231.71	Q9WTI7	Q9WTI7	Myo1c	Unconventional myosin-Ic	3	3.433e-08	88.187	0.58427	0.65882	1.6492	4
2d	AKNNTVTPGGKPNK	1	1424.77	O55142	O55142	Rpl35a	60S ribosomal protein L35a	3	0.010751	24.929	0.98251	1.2397	NaN	1
2d	AKNTVIATGGYGR	1	1306.7	Q8K2B3	Q8K2B3	Sdha	Succinate dehydrogenase [ubiquinone] flavoprotein subunit, mitochondrial	3	0.053192	14.988	NaN	NaN	NaN	0
2d	AKPAAQSEEETATSPAASPTPQSAER	0	2611.24	Q8JZQ9	Q8JZQ9	Eif3b	Eukaryotic translation initiation factor 3 subunit B	3	1.0256e-05	45.126	NaN	NaN	NaN	0
2d	AKPAETPAPAHK	0	1216.66	Q9D2G2	Q9D2G2	Dlst	Dihydrolipoyllysine-residue succinyltransferase component of 2-oxoglutarate dehydrogenase complex, mitochondrial	3	0.0052268	32.616	0.45008	0.46311	NaN	1
2d	AKPEKAPDVELK	1	1323.74	Q60710	Q60710	Samhd1	Deoxynucleoside triphosphate triphosphohydrolase SAMHD1	3	0.0011273	50.088	NaN	NaN	NaN	0
2d	AKPEYHK	0	871.455	Q8VDJ3	Q8VDJ3	Hdlbp	Vigilin	2	0.040279	54.525	0.38364	0.38855	NaN	1
2d	AKPLATTQPAK	0	1124.66	P27546	P27546	Map4	Microtubule-associated protein 4	2	0.038253	28.727	0.67153	0.71995	1.4194	2
2d	AKPLATTQPAKTSTSK	1	1628.91	P27546	P27546	Map4	Microtubule-associated protein 4	3	0.043574	17.489	0.7063	0.84117	NaN	1
2d	AKPPPGGEQEPPPPAPQDVEMK	0	2295.12	P14685	P14685	Psmd3	26S proteasome non-ATPase regulatory subunit 3	3	7.4538e-07	63.69	NaN	NaN	NaN	0
2d	AKPSPEHAPTISAPDASGPQKR	1	2241.15	Q8VCI5	Q8VCI5	Pex19	Peroxisomal biogenesis factor 19	4	0.066661	7.3604	1.0387	1.3245	NaN	1
2d	AKPVVSFIAGITAPPGR	0	1679.97	Q9WUM5	Q9WUM5	Suclg1	Succinyl-CoA ligase [ADP/GDP-forming] subunit alpha, mitochondrial	3	0.061978	14.472	NaN	NaN	NaN	0
2d	AKQFLPFLQR	1	1246.72	Q78PY7	Q78PY7	Snd1	Staphylococcal nuclease domain-containing protein 1	3	0.032542	24.343	1.383	1.5672	NaN	1
2d	AKQIVWNGPVGVFEWEAFAR	1	2303.19	P09411	P09411	Pgk1	Phosphoglycerate kinase 1	3	1.999e-24	102.33	0.53375	0.81701	NaN	1
2d	AKQTLENER	1	1087.56	Q8VDD5	Q8VDD5	Myh9	Myosin-9	2	0.0027962	112.84	0.64358	0.89579	30.917	2
2d	AKQTLENERGELANEVK	2	1928	Q8VDD5	Q8VDD5	Myh9	Myosin-9	3;4	3.4722e-05	57.288	0.62038	0.81206	9.1076	2
2d	AKVAPEEVSEVIFGHVLTAGCGQNPTR	1	2865.44	Q8CAY6;Q80X81	Q8CAY6	Acat2;Acat3	Acetyl-CoA acetyltransferase, cytosolic	4	8.0175e-05	33.835	0.508	0.69724	1.0925	2
2d	AKVDEFPLCGHMVSDEYEQLSSEALEAAR	1	3280.5	Q6ZWV3;P86048	Q6ZWV3	Rpl10;Rpl10l	60S ribosomal protein L10;60S ribosomal protein L10-like	4	5.4378e-07	43.936	2.0731	2.7693	6.4452	2
2d	AKVGAAEEELHK	1	1280.67	Q99PL5	Q99PL5	Rrbp1	Ribosome-binding protein 1	3	0.0002752	61.48	NaN	NaN	NaN	0
2d	AKVTEAVECLLSLK	1	1559.86	Q8CGC7	Q8CGC7	Eprs	Bifunctional glutamate/proline--tRNA ligase;Glutamate--tRNA ligase;Proline--tRNA ligase	2	0.0020129	58.172	1.5933	1.7845	NaN	1
2d	AKVTGDEWGDNYYLVGPYTEQGVR	1	2716.28	Q9Z1E4	Q9Z1E4	Gys1	Glycogen [starch] synthase, muscle	3	0.063493	12.08	0.54207	0.65223	NaN	1
2d	AKVYEGSILEADCDILIPAASEK	1	2491.25	P26443	P26443	Glud1	Glutamate dehydrogenase 1, mitochondrial	3	1.1632e-08	57.578	0.60853	0.72828	NaN	1
2d	AKVYGQGLSEGR	1	1263.66	Q80X90	Q80X90	Flnb	Filamin-B	2;3	0.00021748	61.48	0.88008	1.0112	12.376	6
2d	AKWDSWNK	1	1033.5	P31786	P31786	Dbi	Acyl-CoA-binding protein	2	0.003005	82.452	0.45593	0.54162	NaN	1
2d	AKWDSWNKLK	2	1274.68	P31786	P31786	Dbi	Acyl-CoA-binding protein	3	0.020049	33.039	0.48189	0.62514	NaN	1
2d	AKYHGNVTLLR	1	1270.71	P19096	P19096	Fasn	Fatty acid synthase;[Acyl-carrier-protein] S-acetyltransferase;[Acyl-carrier-protein] S-malonyltransferase;3-oxoacyl-[acyl-carrier-protein] synthase;3-oxoacyl-[acyl-carrier-protein] reductase;3-hydroxyacyl-[acyl-carrier-protein] dehydratase;Enoyl-[acyl-carrier-protein] reductase;Oleoyl-[acyl-carrier-protein] hydrolase	3	0.0037801	38.875	2.7251	2.9336	10.922	3
2d	AKYVYDSAFHPDTGEK	1	1826.85	Q91V61	Q91V61	Sfxn3	Sideroflexin-3	3	0.05896	15.395	0.67208	0.78972	NaN	1
2d	ALAAAGYDVEK	0	1106.56	P43274;Q07133;P15864;P43277	P43277	Hist1h1e;Hist1h1t;Hist1h1c;Hist1h1d	Histone H1.4;Histone H1t;Histone H1.2;Histone H1.3	2	0.0019326	48.283	0.60135	0.79145	NaN	1
2d	ALAAAGYDVEKNNSR	1	1577.78	P43274;Q07133;P15864;P43277	P43277	Hist1h1e;Hist1h1t;Hist1h1c;Hist1h1d	Histone H1.4;Histone H1t;Histone H1.2;Histone H1.3	2;3	1.3797e-08	99.215	0.49582	0.65544	21.759	7
2d	ALAAEEIR	0	871.476	Q91XU0	Q91XU0	Wrnip1	ATPase WRNIP1	2	0.0016648	67.032	NaN	NaN	NaN	0
2d	ALAAFLKK	1	860.548	Q9CZX8	Q9CZX8	Rps19	40S ribosomal protein S19	2	0.0079389	73.039	1.6161	2.1169	18.359	2
2d	ALAAGGVGSIVR	0	1069.62	Q9CPW4	Q9CPW4	Arpc5	Actin-related protein 2/3 complex subunit 5	2	0.00058724	61.65	1.076	1.3156	11.977	5
2d	ALAAGGYDVEKNNSR	1	1563.76	P43276	P43276	Hist1h1b	Histone H1.5	3	3.9698e-08	82.55	0.42581	0.5044	NaN	1
2d	ALAAQNIVEDMEQR	0	1586.77	Q91YN5	Q91YN5	Uap1	UDP-N-acetylhexosamine pyrophosphorylase;UDP-N-acetylgalactosamine pyrophosphorylase;UDP-N-acetylglucosamine pyrophosphorylase	2	2.7021e-16	113.47	4.1947	4.6605	NaN	1
2d	ALACHHDVDVK	0	1263.6	Q9D0L7	Q9D0L7	Armc10	Armadillo repeat-containing protein 10	3	0.023531	32.999	NaN	NaN	NaN	0
2d	ALACSSLQER	0	1133.55	Q9DBR4	Q9DBR4	Apbb2	Amyloid beta A4 precursor protein-binding family B member 2	2	0.00026032	85.676	NaN	NaN	NaN	0
2d	ALADESGLDTYSLSGGGGVPVLVR	0	2332.19	O88325	O88325	Naglu		2	0.00014834	46.926	NaN	NaN	NaN	0
2d	ALADHSMAQTPR	0	1296.62	Q9DBG7	Q9DBG7	Srpr	Signal recognition particle receptor subunit alpha	3	3.164e-09	106.49	2.7271	2.8718	NaN	1
2d	ALADLVHSHIQSNK	0	1531.81	P22315	P22315	Fech	Ferrochelatase, mitochondrial	3	6.683e-09	76.588	0.71593	0.8209	22.202	2
2d	ALADYIR	0	820.444	Q9D1Q6	Q9D1Q6	Erp44	Endoplasmic reticulum resident protein 44	2	0.0091688	86.086	1.1314	1.3429	10.99	3
2d	ALAEDWALDLVR	0	1370.72	A2BDX3	A2BDX3	Mocs3	Adenylyltransferase and sulfurtransferase MOCS3;Molybdopterin-synthase adenylyltransferase;Molybdopterin-synthase sulfurtransferase	2	0.00038372	76.465	1.8592	2.0313	NaN	1
2d	ALAEEWSCPFMETSAK	0	1855.81	P61226	P61226	Rap2b	Ras-related protein Rap-2b	2	1.0275e-10	90.731	0.55532	0.63194	NaN	1
2d	ALAEGVLLR	0	940.571	P51855	P51855	Gss	Glutathione synthetase	2	0.0037218	54.549	0.92453	1.0495	NaN	1
2d	ALAEKQPELQISER	1	1610.86	Q60710	Q60710	Samhd1	Deoxynucleoside triphosphate triphosphohydrolase SAMHD1	2;3	0.00045908	64.82	0.46366	0.54412	3.8371	2
2d	ALAENSGVK	0	887.471	P42932	P42932	Cct8	T-complex protein 1 subunit theta	2	0.001649	65.246	1.3049	1.8065	NaN	1
2d	ALAEQLVLEANGR	0	1382.75	Q9EQC1	Q9EQC1	Hsd3b7	3 beta-hydroxysteroid dehydrogenase type 7	2	7.1806e-06	78.655	1.0481	1.1835	NaN	1
2d	ALAESWNAAFLESSAK	0	1693.83	Q921J2	Q921J2	Rheb	GTP-binding protein Rheb	2	1.4614e-13	95.401	3.0679	3.54	NaN	1
2d	ALAFHPIEPVLITASEDHTLK	0	2301.24	O55106	O55106	Strn	Striatin	4	0.0074028	21.006	0.85672	0.98845	NaN	1
2d	ALAFHPVEPVLVTASEDHTLK	0	2273.21	Q9ERG2	Q9ERG2	Strn3	Striatin-3	4	0.023245	16.93	1.2076	1.3825	17.512	2
2d	ALAGCDFLTISPK	0	1391.71	Q93092	Q93092	Taldo1	Transaldolase	2	1.5101e-08	90.685	1.4789	1.7911	15.525	2
2d	ALALDLGSPAALR	0	1266.73	Q3UPH7	Q3UPH7	Arhgef40	Rho guanine nucleotide exchange factor 40	2	1.5828e-05	70.1	0.97403	1.1204	NaN	1
2d	ALALGALQNIR	0	1138.68	Q60847	Q60847	Col12a1	Collagen alpha-1(XII) chain	2	7.3796e-07	83.265	1.6979	2.297	7.2513	2
2d	ALALGHLSSAFAASQEAVTSSER	0	2302.16	Q6PD26	Q6PD26	Pigs	GPI transamidase component PIG-S	3	1.6336e-09	69.765	1.041	1.3292	NaN	1
2d	ALALLEDEEQAVR	0	1455.76	Q3TZZ7	Q3TZZ7	Esyt2	Extended synaptotagmin-2	2	3.7929e-13	122.26	1.4293	1.6722	NaN	1
2d	ALALVPGTPTR	0	1094.64	Q9QYR6	Q9QYR6	Map1a	Microtubule-associated protein 1A;MAP1A heavy chain;MAP1 light chain LC2	2	0.0074736	40.002	0.95884	1.0428	NaN	1
2d	ALAMGYKPK	0	977.537	Q99JY0	Q99JY0	Hadhb	Trifunctional enzyme subunit beta, mitochondrial;3-ketoacyl-CoA thiolase	2	0.017351	49.358	NaN	NaN	NaN	0
2d	ALANMHESLEWLAGR	0	1696.84	O35382	O35382	Exoc4	Exocyst complex component 4	3	3.0207e-05	63.037	NaN	NaN	NaN	0
2d	ALANQFLAPGRVPTTAK	1	1753.98	Q9CQ56	Q9CQ56	Use1	Vesicle transport protein USE1	3	0.0033284	33.796	NaN	NaN	NaN	0
2d	ALANSLACQGK	0	1131.57	P05064;A6ZI46	P05064	Aldoa;Aldoart1	Fructose-bisphosphate aldolase A;Fructose-bisphosphate aldolase	2	6.3261e-11	143.28	1.0746	1.4711	8.5143	6
2d	ALANSLACQGKYTPSGQSGAAASESLFISNHAY	1	3370.59	P05064	P05064	Aldoa	Fructose-bisphosphate aldolase A	3	0.0039816	21.456	1.3355	1.5067	NaN	1
2d	ALANVATVLAR	0	1097.66	P57716	P57716	Ncstn	Nicastrin	2	0.0011871	55.549	2.2488	3.0216	NaN	1
2d	ALANVNIGSLICNVGAGGPAPAAGAAPAGGAAPSTAAAPAEEK	0	3781.91	P47955	P47955	Rplp1	60S acidic ribosomal protein P1	3;4	3.8787e-27	76.717	NaN	NaN	NaN	0
2d	ALANVNIGSLICNVGAGGPAPAAGAAPAGGAAPSTAAAPAEEKK	1	3910	P47955	P47955	Rplp1	60S acidic ribosomal protein P1	3;4	9.9783e-30	77.804	0.7983	1.0984	10.214	2
2d	ALAPEYAK	0	861.46	P09103	P09103	P4hb	Protein disulfide-isomerase	2	0.0030876	76.035	1.1026	1.2597	9.2817	5
2d	ALAPQLAR	0	838.502	Q64105	Q64105	Spr	Sepiapterin reductase	2	0.0064155	62.714	0.73921	0.83177	2.0542	2
2d	ALAPTWEQLALGLEHSETVK	0	2192.15	Q91W90	Q91W90	Txndc5	Thioredoxin domain-containing protein 5	2;3	3.6948e-37	121.82	1.0945	1.5437	23.983	5
2d	ALAQEWGCPFMETSAK	0	1824.82	Q8BU31	Q8BU31	Rap2c	Ras-related protein Rap-2c	2	0.00086857	42.556	0.91024	0.98807	NaN	1
2d	ALASEWKPEIR	0	1298.7	P13595	P13595	Ncam1	Neural cell adhesion molecule 1	3	6.6698e-05	67.153	2.084	2.4025	18.789	2
2d	ALASIDSK	0	803.439	Q64727	Q64727	Vcl	Vinculin	2	0.0034495	79.469	0.50324	0.70541	11.648	2
2d	ALASIDSKLNQAK	1	1357.76	Q64727	Q64727	Vcl	Vinculin	3	0.00020308	60.301	0.47184	0.50146	NaN	1
2d	ALASLMTYK	0	996.531	P26443	P26443	Glud1	Glutamate dehydrogenase 1, mitochondrial	2	0.00021426	84.568	0.81836	1.0202	7.0683	5
2d	ALASQLQDSLK	0	1172.64	Q64727	Q64727	Vcl	Vinculin	2	6.6638e-07	104.2	0.50304	0.64144	10.255	6
2d	ALASQLQDSLKDLK	1	1528.85	Q64727	Q64727	Vcl	Vinculin	2;3	1.0573e-15	114.86	0.49779	0.69414	9.6227	6
2d	ALASSGSGAGLLR	0	1158.64	Q3SXD3	Q3SXD3	Hddc2	HD domain-containing protein 2	2	2.3695e-05	75.294	NaN	NaN	NaN	0
2d	ALASVLLQDHIR	0	1334.77	Q91YH5	Q91YH5	Atl3	Atlastin-3	3	3.172e-09	107.06	0.76584	0.90854	NaN	1
2d	ALAVASKK	1	786.496	Q61879	Q61879	Myh10	Myosin-10	2	0.016342	55.676	NaN	NaN	NaN	0
2d	ALAVGGLGSIIR	0	1125.69	Q9D898	Q9D898	Arpc5l	Actin-related protein 2/3 complex subunit 5-like protein	2	0.00016637	70.1	0.97455	1.2455	2.9251	2
2d	ALAVSDLNR	0	957.524	Q05920	Q05920	Pc	Pyruvate carboxylase, mitochondrial	2	0.0015717	66.073	0.7681	0.87438	NaN	1
2d	ALCADLSPR	0	1001.5	Q6P1B1	Q6P1B1	Xpnpep1	Xaa-Pro aminopeptidase 1	2	0.004883	70.919	NaN	NaN	NaN	0
2d	ALCAEADR	0	904.407	P16546	P16546	Sptan1	Spectrin alpha chain, non-erythrocytic 1	2	0.0054283	68.915	0.5491	0.63194	NaN	1
2d	ALCAEADRLQQSHPLSASQIQVK	1	2549.3	P16546	P16546	Sptan1	Spectrin alpha chain, non-erythrocytic 1	3;4	0.0029255	27.081	0.50035	0.63559	18.605	2
2d	ALCASDVSK	0	949.454	Q9EP52	Q9EP52	Twsg1	Twisted gastrulation protein homolog 1	2	0.0044349	51.346	NaN	NaN	NaN	0
2d	ALCAVYEHWVPK	0	1471.73	O70475	O70475	Ugdh	UDP-glucose 6-dehydrogenase	2;3	1.0017e-09	121.73	1.4784	2.0069	18.834	5
2d	ALCDVGTAISCSR	0	1408.64	Q9CRC0	Q9CRC0	Vkorc1	Vitamin K epoxide reductase complex subunit 1	2	8.9223e-12	104.79	1.0758	1.3332	NaN	1
2d	ALCGFTEAAAQAAYLVGVSDPNSQAGQQGLVEPTQFAR	0	3921.9	P26039	P26039	Tln1	Talin-1	3;4	9.0847e-82	131.9	0.86746	1.1285	22.762	2
2d	ALCHLVLK	0	952.553	Q9CYG7	Q9CYG7	Tomm34	Mitochondrial import receptor subunit TOM34	2	0.00036085	102.98	2.6978	2.9825	NaN	1
2d	ALCQITDSTMLQAVER	0	1834.89	Q9QZE5	Q9QZE5	Copg1	Coatomer subunit gamma-1	2	6.6788e-18	102.87	1.2688	1.4925	NaN	1
2d	ALCQKPEISNGK	0	1343.69	CON__ENSEMBL:ENSBTAP00000034412	CON__ENSEMBL:ENSBTAP00000034412			3	0.064804	13.137	NaN	NaN	NaN	0
2d	ALDDFVLGSAR	0	1162.6	Q9JIG8	Q9JIG8	Praf2	PRA1 family protein 2	2	0.0010261	54.416	1.2751	1.5839	NaN	1
2d	ALDDGVGNQLGALVHQR	0	1761.91	Q3TIX6	Q3TIX6	Fubp3		3	1.0461e-07	73.022	3.2015	3.8589	NaN	1
2d	ALDDISESIK	0	1089.56	Q9D8S4	Q9D8S4	Rexo2	Oligoribonuclease, mitochondrial	2	0.00030039	66.621	1.8751	2.1493	6.1615	2
2d	ALDDKNCWEK	1	1277.57	Q8CIE6	Q8CIE6	Copa	Coatomer subunit alpha;Xenin;Proxenin	2;3	8.7548e-07	96.89	1.3565	1.5394	7.8335	2
2d	ALDEGDIALLK	0	1156.63	P46471	P46471	Psmc2	26S protease regulatory subunit 7	2	0.00022477	67.993	1.378	1.6532	NaN	1
2d	ALDETLENQKHTLHK	1	1775.92	E9Q6R7	E9Q6R7	Utrn		3;4	1.6696e-09	88.507	0.82672	0.93681	20.834	2
2d	ALDEVTSSQPPPPPPPPPPTQEAQETTPSLDEELSK	0	3805.84	Q9QXS6	Q9QXS6	Dbn1	Drebrin	3	7.3866e-06	36.377	0.45327	0.52709	NaN	1
2d	ALDEYYDKHFTEFVPLR	1	2142.04	P50516	P50516	Atp6v1a	V-type proton ATPase catalytic subunit A	3;4	0.00028495	61.097	1.0345	1.2053	5.4388	2
2d	ALDFIASK	0	863.475	P57780;Q7TPR4;O88990	P57780	Actn4;Actn1;Actn3	Alpha-actinin-4;Alpha-actinin-1;Alpha-actinin-3	2	0.0026193	82.452	0.69456	0.90814	15.836	6
2d	ALDGDFSEDNR	0	1237.52	Q71LX4	Q71LX4	Tln2	Talin-2	2	0.00043371	62.823	0.40909	0.45642	NaN	1
2d	ALDGDFTEENR	0	1265.55	P26039	P26039	Tln1	Talin-1	2	2.7541e-05	75.294	1.138	1.5817	NaN	1
2d	ALDGLWNR	0	943.488	Q8CFX1	Q8CFX1	H6pd	GDH/6PGL endoplasmic bifunctional protein;Glucose 1-dehydrogenase;6-phosphogluconolactonase	2	0.0015757	88.029	0.73347	0.83214	NaN	1
2d	ALDGPEQMELEEGK	0	1544.7	P62196	P62196	Psmc5	26S protease regulatory subunit 8	2	1.3541e-16	109.24	1.0224	1.1336	NaN	1
2d	ALDIAENEMPGLMR	0	1558.75	P50247	P50247	Ahcy	Adenosylhomocysteinase	2	3.9811e-09	90.685	0.43976	0.51071	NaN	1
2d	ALDIDLDKPLADSEK	0	1641.85	O54774	O54774	Ap3d1	AP-3 complex subunit delta-1	3	7.4535e-05	53.995	0.89049	0.97964	NaN	1
2d	ALDIDLDKPLADSEKLPVQK	1	2207.2	O54774	O54774	Ap3d1	AP-3 complex subunit delta-1	3	0.00068053	40.515	NaN	NaN	NaN	0
2d	ALDIPLVK	0	867.543	Q99PV0	Q99PV0	Prpf8	Pre-mRNA-processing-splicing factor 8	2	0.043674	41.502	NaN	NaN	NaN	0
2d	ALDIVESEK	0	1002.52	Q924C1	Q924C1	Xpo5	Exportin-5	2	0.0051514	50.607	3.7508	3.9463	NaN	1
2d	ALDKLDGTEINGR	1	1400.73	Q3TWW8	Q3TWW8	Srsf6	Serine/arginine-rich splicing factor 6	2;3	5.0173e-07	92.866	3.1462	3.8565	NaN	1
2d	ALDLDPSK	0	857.449	Q8BWT1	Q8BWT1	Acaa2	3-ketoacyl-CoA thiolase, mitochondrial	2	0.03663	42.599	NaN	NaN	NaN	0
2d	ALDLDPSKTNVSGGAIALGHPLGGSGSR	1	2646.37	Q8BWT1	Q8BWT1	Acaa2	3-ketoacyl-CoA thiolase, mitochondrial	3;4	1.3976e-08	47.745	0.42987	0.59115	17.077	2
2d	ALDLDSSCK	0	1007.46	Q60864	Q60864	Stip1	Stress-induced-phosphoprotein 1	2	0.0011182	70.919	1.3131	1.5372	NaN	1
2d	ALDLDSSCKEAADGYQR	1	1897.85	Q60864	Q60864	Stip1	Stress-induced-phosphoprotein 1	3	1.2471e-08	76.151	0.96018	1.0562	NaN	1
2d	ALDLELK	0	800.464	P10107	P10107	Anxa1	Annexin A1	2	0.016407	75.311	0.81396	0.97935	23.456	2
2d	ALDLELKGDIEK	1	1342.73	P10107	P10107	Anxa1	Annexin A1	2;3	3.8328e-08	97.456	0.69312	0.92054	7.7561	3
2d	ALDLFSDNAPPPELLEIINEDIAKK	1	2764.45	Q922R8	Q922R8	Pdia6	Protein disulfide-isomerase A6	3	2.5858e-07	48.489	0.18857	0.25753	86.377	2
2d	ALDLLDR	0	814.455	Q63844	Q63844	Mapk3	Mitogen-activated protein kinase 3	2	0.020729	62.717	0.88091	1.0252	NaN	1
2d	ALDLTMR	0	818.432	Q9D855	Q9D855	Uqcrb	Cytochrome b-c1 complex subunit 7	2	0.0091688	86.086	0.81378	0.93272	3.1322	2
2d	ALDLVAAK	0	799.48	P14685	P14685	Psmd3	26S proteasome non-ATPase regulatory subunit 3	2	0.0064147	62.717	1.1276	1.2744	NaN	1
2d	ALDPAEQHLR	0	1148.59	Q9CPZ8	Q9CPZ8	Cmc1	COX assembly mitochondrial protein homolog	2	0.00020463	68.224	NaN	NaN	NaN	0
2d	ALDPALWTIQK	0	1254.7	O70423	O70423	Aoc3	Membrane primary amine oxidase	2	0.0011824	66.435	NaN	NaN	NaN	0
2d	ALDTMNFDVIK	0	1265.63	P29341;Q9D4E6;Q62029	P29341	Pabpc1;Pabpc6;Pabpc2	Polyadenylate-binding protein 1;Polyadenylate-binding protein	2	3.1088e-07	94.692	1.4783	1.7055	4.7918	5
2d	ALDTMNFDVMK	0	1283.59	D3Z5M2;Q6PHQ9	D3Z5M2	Gm10110;Pabpc4	Polyadenylate-binding protein	2	0.025587	32.32	1.2225	1.389	NaN	1
2d	ALDTVLFGPPLLTR	0	1511.87	P70302	P70302	Stim1	Stromal interaction molecule 1	2	0.0093035	33.875	1.2536	1.4919	NaN	1
2d	ALDVAALQK	0	927.539	Q8BM55	Q8BM55	Tmem214	Transmembrane protein 214	2	0.00033303	75.109	NaN	NaN	NaN	0
2d	ALDVGSGSGILTACFAR	0	1693.85	P23506	P23506	Pcmt1	Protein-L-isoaspartate(D-aspartate) O-methyltransferase	2	1.7486e-22	112.43	0.77475	1.0221	NaN	1
2d	ALDVIQAGK	0	913.523	Q6NZB0	Q6NZB0	Dnajc8	DnaJ homolog subfamily C member 8	2	0.022466	58.981	1.9148	2.171	NaN	1
2d	ALDVNVALR	0	969.561	Q00915	Q00915	Rbp1	Retinol-binding protein 1	2	0.0015147	66.682	0.7074	0.80818	16.844	2
2d	ALDVSASDEEMARPK	0	1617.77	Q8R146	Q8R146	Apeh	Acylamino-acid-releasing enzyme	3	0.00042139	44.457	0.75943	0.91559	NaN	1
2d	ALDYYMLR	0	1043.51	P26039	P26039	Tln1	Talin-1	2	0.005304	70.268	1.2371	1.4213	6.6089	2
2d	ALEATIEYIK	0	1149.63	Q71LX4	Q71LX4	Tln2	Talin-2	2	0.00036442	78.334	NaN	NaN	NaN	0
2d	ALEATTEHIR	0	1139.59	P26039	P26039	Tln1	Talin-1	2	3.0512e-05	78.334	1.0414	1.2426	NaN	1
2d	ALEAVFGK	0	833.465	Q91VM5;Q9WV02	Q91VM5	Rbmxl1;Rbmx	RNA binding motif protein, X-linked-like-1;RNA-binding motif protein, X chromosome;RNA-binding motif protein, X chromosome, N-terminally processed	2	0.0052447	70.912	0.93708	1.0927	3.98	4
2d	ALEDETKNHEAQIQDMR	1	2026.94	Q61879	Q61879	Myh10	Myosin-10	2;3;4	2.55e-122	238.43	0.28724	0.37887	6.4637	2
2d	ALEDVCIETIEAGFMTK	0	1925.91	O88844	O88844	Idh1	Isocitrate dehydrogenase [NADP] cytoplasmic	2;3	4.9883e-24	150.21	0.4858	0.54808	6.4948	4
2d	ALEDWVSSETTALPRPR	0	1926.98	Q8N7N5	Q8N7N5	Dcaf8	DDB1- and CUL4-associated factor 8	3	1.1414e-06	61.732	NaN	NaN	NaN	0
2d	ALEEAGFK	0	863.439	O08529	O08529	Capn2	Calpain-2 catalytic subunit	2	0.0048554	74.415	0.73599	0.79383	NaN	1
2d	ALEEAGFKLPCQLHQVIVAR	1	2278.23	O08529	O08529	Capn2	Calpain-2 catalytic subunit	3;4	1.6137e-25	109.42	0.77604	1.045	7.155	4
2d	ALEEALEAK	0	972.513	Q61879;O08638	Q61879	Myh10;Myh11	Myosin-10;Myosin-11	2	2.9764e-05	128.69	0.35204	0.48367	17.288	2
2d	ALEEAMEQK	0	1047.49	Q8VDD5	Q8VDD5	Myh9	Myosin-9	2	0.0021853	61.962	0.61905	0.87673	3.4789	3
2d	ALEEELAGLKNVAEK	1	1612.87	Q8CG48	Q8CG48	Smc2	Structural maintenance of chromosomes protein 2	3	0.0024594	39.509	NaN	NaN	NaN	0
2d	ALEEERPSLR	0	1198.63	Q91VI7	Q91VI7	Rnh1	Ribonuclease inhibitor	3	5.1411e-05	59.426	0.99836	1.2628	NaN	1
2d	ALEELQR	0	857.461	Q8BMK4	Q8BMK4	Ckap4	Cytoskeleton-associated protein 4	2	0.0036846	110.54	0.90789	1.0991	NaN	1
2d	ALEEYQQQLENELK	0	1733.85	E9Q6R7	E9Q6R7	Utrn		2	3.9082e-11	113.63	NaN	NaN	NaN	0
2d	ALEFVAR	0	804.449	E9PWQ3	E9PWQ3	Col6a3		2	0.0059677	106.29	0.44851	0.51457	8.8049	2
2d	ALEGELQR	0	914.482	Q8CJ40	Q8CJ40	Crocc	Rootletin	2	0.0069435	60.76	0.92063	1.0288	NaN	1
2d	ALEHAFKLEHIMDLTR	1	1923	Q9JHU4	Q9JHU4	Dync1h1	Cytoplasmic dynein 1 heavy chain 1	4	0.0017839	32.341	0.98883	1.1166	NaN	1
2d	ALEHFTDLYDIK	0	1463.73	Q68FD5	Q68FD5	Cltc	Clathrin heavy chain 1	2;3	8.1517e-05	68.676	0.68619	0.84553	3.8712	3
2d	ALEHFTDLYDIKR	1	1619.83	Q68FD5	Q68FD5	Cltc	Clathrin heavy chain 1	3;4	8.9169e-14	122.42	0.66122	0.89511	8.7803	10
2d	ALEHKVDLEDYK	1	1458.74	CON__P02672	CON__P02672			3	0.042679	24.276	NaN	NaN	NaN	0
2d	ALEHSALAINHK	0	1302.7	P70303;P70698	P70698	Ctps2;Ctps1	CTP synthase 2;CTP synthase 1	3	1.5398e-12	117.25	3.1805	3.4998	0.23259	2
2d	ALEIIPR	0	810.496	P80313	P80313	Cct7	T-complex protein 1 subunit eta	2	0.0059677	106.29	1.5397	1.9268	6.1871	3
2d	ALEISAFTESDR	0	1337.65	Q6NZN0	Q6NZN0	Rbm26	RNA-binding protein 26	2	0.00046238	73.067	NaN	NaN	NaN	0
2d	ALELCEILAK	0	1158.63	Q61239	Q61239	Fnta	Protein farnesyltransferase/geranylgeranyltransferase type-1 subunit alpha	2	0.0020807	51.346	1.2092	1.32	NaN	1
2d	ALELDGQSVK	0	1058.56	Q9WUD1	Q9WUD1	Stub1	STIP1 homology and U box-containing protein 1	2	0.0011885	67.993	NaN	NaN	NaN	0
2d	ALELDPDNDTYK	0	1392.64	Q8BJU0	Q8BJU0	Sgta	Small glutamine-rich tetratricopeptide repeat-containing protein alpha	2	0.00055976	67.334	NaN	NaN	NaN	0
2d	ALELDPNLYR	0	1202.63	Q61879;O08638	Q61879	Myh10;Myh11	Myosin-10;Myosin-11	2	0.0068485	52.716	0.34116	0.43144	NaN	1
2d	ALELDSNLYR	0	1192.61	Q8VDD5	Q8VDD5	Myh9	Myosin-9	2	0.000675	60.436	0.71235	0.79765	26.212	3
2d	ALELEQER	0	986.503	P26041;P26043	P26041	Msn;Rdx	Moesin;Radixin	2	0.001045	91.041	0.90579	1.3634	NaN	1
2d	ALELEQERK	1	1114.6	P26041	P26041	Msn	Moesin	2	0.0068967	52.716	0.89022	1.2979	NaN	1
2d	ALELTGLK	0	843.507	P09405	P09405	Ncl	Nucleolin	2	0.0013795	89.142	3.0172	3.7336	9.0991	6
2d	ALELTGLKVFGNEIK	1	1630.93	P09405	P09405	Ncl	Nucleolin	2;3	2.3026e-23	152.4	2.9665	4.0198	14.018	2
2d	ALEMTCAIQNQLAR	0	1617.8	P55194	P55194	Sh3bp1	SH3 domain-binding protein 1	2;4	1.2523e-07	91.584	1.9884	2.1862	NaN	1
2d	ALENDPDCR	0	1088.46	Q99K51;Q61233	Q99K51	Pls3;Lcp1	Plastin-3;Plastin-2	2	0.0011182	70.919	1.3117	1.9621	NaN	1
2d	ALENPDTASLLGR	0	1355.7	Q6PB44	Q6PB44	Ptpn23	Tyrosine-protein phosphatase non-receptor type 23	2	5.8279e-07	110.39	NaN	NaN	NaN	0
2d	ALEPEEGNPQTEAQENGPER	0	2193.98	Q8BGC0	Q8BGC0	Htatsf1	HIV Tat-specific factor 1 homolog	2	5.0655e-08	68.972	NaN	NaN	NaN	0
2d	ALEQFLQEYFDGNLKR	1	1969.99	P27773	P27773	Pdia3	Protein disulfide-isomerase A3	2;3	7.0934e-43	210.15	1.074	1.4134	12.048	7
2d	ALEQIDENLIYWPR	0	1758.89	Q8BGS0	Q8BGS0	Mak16	Protein MAK16 homolog	2	1.3512e-06	83	NaN	NaN	NaN	0
2d	ALEQNPDDAQYYCQR	0	1869.8	Q9CX34	Q9CX34	Sugt1	Suppressor of G2 allele of SKP1 homolog	2	3.928e-08	103.22	NaN	NaN	NaN	0
2d	ALEQQVEEMK	0	1203.58	Q8VDD5	Q8VDD5	Myh9	Myosin-9	2	8.3238e-06	116.37	0.55282	0.81189	NaN	1
2d	ALEQQVEEMR	0	1231.59	Q61879	Q61879	Myh10	Myosin-10	2	0.00026908	96.948	0.5306	0.60809	55.868	2
2d	ALESDMAPVLIMATNR	0	1730.87	Q9WTM5	Q9WTM5	Ruvbl2	RuvB-like 2	2;3	2.6714e-06	71.555	1.0951	1.2246	NaN	1
2d	ALESPERPFLAILGGAK	0	1767.99	P09411	P09411	Pgk1	Phosphoglycerate kinase 1	2;3	1.112e-30	151.99	0.48596	0.67978	10.039	6
2d	ALESSIAPIVIFASNR	0	1686.93	P60122	P60122	Ruvbl1	RuvB-like 1	2;3	4.9816e-06	89.403	1.0827	1.4259	4.0179	3
2d	ALETHTYFER	0	1265.6	CON__Q1RMK2	CON__Q1RMK2			3	3.6863e-06	110.38	NaN	NaN	NaN	0
2d	ALETLQGQLEEK	0	1357.71	E9Q7G0	E9Q7G0	Numa1		2	2.2751e-05	88.681	1.9736	2.1891	NaN	1
2d	ALETMAEQTTDVVHSPSTDTTPGPDTEAALAK	0	3283.54	P27546	P27546	Map4	Microtubule-associated protein 4	3	8.585e-67	130.25	0.54501	0.64679	8.2546	2
2d	ALETTVLSK	0	960.549	Q9D8T2	Q9D8T2	Gsdmdc1	Gasdermin-D	2	0.0021791	61.999	0.84264	0.95552	NaN	1
2d	ALETVPK	0	756.438	Q9Z199;P63271	Q9Z199	Supt4h1b;Supt4h1a	Transcription elongation factor SPT4-B;Transcription elongation factor SPT4-A	1	0.015109	46.351	4.995	5.4265	NaN	1
2d	ALEVAEYLTPVLK	0	1444.82	Q9CPX6	Q9CPX6	Atg3	Ubiquitin-like-conjugating enzyme ATG3	2	4.115e-11	96.89	1.2136	1.4024	3.2597	2
2d	ALEVFPEFAAAHSNLASVLQQQGK	0	2554.32	Q8CGY8	Q8CGY8	Ogt	UDP-N-acetylglucosamine--peptide N-acetylglucosaminyltransferase 110 kDa subunit	3	0.0023937	26.84	NaN	NaN	NaN	0
2d	ALEVIRPAHILQEK	0	1615.94	P23116	P23116	Eif3a	Eukaryotic translation initiation factor 3 subunit A	3;4	1.6685e-12	96.734	3.0424	3.686	4.6808	2
2d	ALEVLVAK	0	841.527	Q9JII6	Q9JII6	Akr1a1	Alcohol dehydrogenase [NADP(+)]	2	0.0048554	84.244	0.69439	0.82869	12.87	3
2d	ALEYLQQEVEER	0	1505.74	Q9JLI8	Q9JLI8	Sart3	Squamous cell carcinoma antigen recognized by T-cells 3	2	9.866e-10	121.83	0.60332	0.67586	NaN	1
2d	ALEYTIYNQELNETR	0	1855.9	Q9CW03	Q9CW03	Smc3	Structural maintenance of chromosomes protein 3	2	2.9351e-15	138.75	NaN	NaN	NaN	0
2d	ALEYVEAK	0	921.481	Q6NS46	Q6NS46	Pdcd11	Protein RRP5 homolog	2	0.0069883	55.676	NaN	NaN	NaN	0
2d	ALFDFNGNDEEDLPFK	0	1869.84	Q64010	Q64010	Crk	Adapter molecule crk	2	2.9752e-06	71.555	0.70732	0.85168	NaN	1
2d	ALFDFNGNDEEDLPFKK	1	1997.94	Q64010	Q64010	Crk	Adapter molecule crk	3	0.034057	15.884	0.70222	0.82672	NaN	1
2d	ALFDFNGNDEEDLPFKKGDILR	2	2552.25	Q64010	Q64010	Crk	Adapter molecule crk	4	7.2138e-05	41.521	0.79609	1.1092	NaN	1
2d	ALFDYDK	0	870.412	Q811D0;Q62108	Q811D0	Dlg1;Dlg4	Disks large homolog 1;Disks large homolog 4	2	0.060593	38.792	1.3253	1.4076	NaN	1
2d	ALFIVPR	0	814.507	A2AT37	A2AT37	Upf2		2	0.03322	61.997	NaN	NaN	NaN	0
2d	ALFLHNR	0	869.487	P43406	P43406	Itgav	Integrin alpha-V;Integrin alpha-V heavy chain;Integrin alpha-V light chain	2	0.042111	44.973	0.99002	1.0729	NaN	1
2d	ALFLIPR	0	828.522	P97820;P83510	P97820	Map4k4;Tnik	Mitogen-activated protein kinase kinase kinase kinase 4;Traf2 and NCK-interacting protein kinase	2	0.0068199	98.03	2.8141	3.3551	NaN	1
2d	ALGALVDNCAPGLCPDWEAWDPNQPVQNAR	0	3333.53	Q8VHX6	Q8VHX6	Flnc	Filamin-C	3	3.6295e-11	55.852	0.43425	0.62546	NaN	1
2d	ALGALVDSCAPGLCPDWDSWDASKPVNNAR	0	3241.49	Q8BTM8	Q8BTM8	Flna	Filamin-A	3;4	1.3324e-21	80.139	0.41469	0.59962	NaN	1
2d	ALGALVDSCAPGLCPDWESWDPR	0	2571.15	Q80X90	Q80X90	Flnb	Filamin-B	2;3	3.3307e-27	108.71	0.38766	0.4366	NaN	1
2d	ALGALVDSCAPGLCPDWESWDPRKPVDNAR	1	3351.58	Q80X90	Q80X90	Flnb	Filamin-B	3;4	7.8136e-24	82.342	0.39912	0.52301	17.505	2
2d	ALGAQASVGSR	0	1015.54	Q3UI43	Q3UI43	Babam1	BRISC and BRCA1-A complex member 1	2	0.0020332	47.603	1.3408	1.4243	NaN	1
2d	ALGDFDYK	0	927.434	P49443	P49443	Ppm1a	Protein phosphatase 1A	2	0.019324	44.447	1.4515	1.5732	NaN	1
2d	ALGDLISATK	0	987.56	P26039	P26039	Tln1	Talin-1	2	4.145e-06	85.731	1.0405	1.278	7.1392	5
2d	ALGDYDYK	0	943.429	P36993	P36993	Ppm1b	Protein phosphatase 1B	2	0.0069895	60.59	1.2402	1.3945	NaN	1
2d	ALGEANGVLK	0	970.545	Q8BM55	Q8BM55	Tmem214	Transmembrane protein 214	2	0.0074959	51.854	NaN	NaN	NaN	0
2d	ALGEYLER	0	949.487	Q9JHU4	Q9JHU4	Dync1h1	Cytoplasmic dynein 1 heavy chain 1	2	0.015206	46.426	0.96819	1.061	NaN	1
2d	ALGGASGGYTTGPEPLVSLLR	0	2015.07	O88986	O88986	Gcat	2-amino-3-ketobutyrate coenzyme A ligase, mitochondrial	2	0.0034751	37.156	NaN	NaN	NaN	0
2d	ALGGEDVR	0	815.414	CON__P12763	CON__P12763			2	0.015809	55.676	NaN	NaN	NaN	0
2d	ALGHGVDLGHIYGDNLER	0	1934.96	P22437	P22437	Ptgs1	Prostaglandin G/H synthase 1	3;4	5.7653e-08	72.184	0.6195	0.73031	0.93912	2
2d	ALGIYQTK	0	892.502	O88447	O88447	Klc1	Kinesin light chain 1	2	0.0034495	79.469	1.1668	1.3277	6.4187	2
2d	ALGLAPGVLATR	0	1137.69	Q8VIM9	Q8VIM9	Irgq	Immunity-related GTPase family Q protein	2	0.0009325	56.729	3.4709	4.0167	NaN	1
2d	ALGLEESPEEEGK	0	1386.65	Q9QYR6	Q9QYR6	Map1a	Microtubule-associated protein 1A;MAP1A heavy chain;MAP1 light chain LC2	2	0.00011311	76.143	NaN	NaN	NaN	0
2d	ALGLSNFNSR	0	1077.56	Q9JII6	Q9JII6	Akr1a1	Alcohol dehydrogenase [NADP(+)]	2	1.1873e-05	101.54	0.66416	0.86517	0.11546	2
2d	ALGNICYDSHEGR	0	1490.66	E9Q912	E9Q912	Rap1gds1		3	0.0026262	40.477	NaN	NaN	NaN	0
2d	ALGNSEEATMLQHR	0	1555.74	E9Q6R7	E9Q6R7	Utrn		3	0.00018538	49.929	1.0314	1.1537	NaN	1
2d	ALGPEQLLR	0	995.576	P36916	P36916	Gnl1	Guanine nucleotide-binding protein-like 1	2	0.004699	51.854	0.9781	1.0981	NaN	1
2d	ALGQNPTNAEVLK	0	1353.73	Q60605;Q8CI43	Q60605	Myl6;Myl6b	Myosin light polypeptide 6;Myosin light chain 6B	2	1.5317e-05	92.538	0.90316	1.1891	8.4218	6
2d	ALGQNPTNAEVLKVLGNPK	1	1962.09	Q60605;Q8CI43	Q60605	Myl6;Myl6b	Myosin light polypeptide 6;Myosin light chain 6B	3	0.0060316	26.146	0.74493	0.84262	NaN	1
2d	ALGSEGEAAATEVDLER	0	1716.82	O54988	O54988	Slk	STE20-like serine/threonine-protein kinase	2	2.6084e-06	66.498	1.3241	1.475	NaN	1
2d	ALGSLEGSPSLPDQDK	0	1612.79	Q9WTQ5	Q9WTQ5	Akap12	A-kinase anchor protein 12	2	3.145e-18	106.67	0.86573	0.97066	NaN	1
2d	ALGSLEGSPSLPDQDKADCIEVQVQSSDTPVTQTTEAVK	1	4099.97	Q9WTQ5	Q9WTQ5	Akap12	A-kinase anchor protein 12	3	5.9739e-24	70.986	NaN	NaN	NaN	0
2d	ALGSLEGSPSLPDQDKADCIEVQVQSSDTPVTQTTEAVKK	2	4228.07	Q9WTQ5	Q9WTQ5	Akap12	A-kinase anchor protein 12	4	1.7452e-08	43.066	0.48654	0.6528	10.022	2
2d	ALGSSVTENNKPK	0	1343.7	Q8BI84	Q8BI84	Mia3	Melanoma inhibitory activity protein 3	3	8.6192e-12	105.03	7.0834	7.7242	NaN	1
2d	ALGTNTSTAPNHTLR	0	1552.8	Q9ERU9	Q9ERU9	Ranbp2	E3 SUMO-protein ligase RanBP2	3	2.2093e-05	63.29	2.7562	3.1537	NaN	1
2d	ALGVNAMLR	0	943.527	P62965	P62965	Crabp1	Cellular retinoic acid-binding protein 1	2	0.00059283	83.614	NaN	NaN	NaN	0
2d	ALGVSNFNHFQIER	0	1630.82	P45377	P45377	Akr1b8	Aldose reductase-related protein 2	2;3	1.422e-15	101.93	0.79415	1.0951	4.387	3
2d	ALGVTEDR	0	859.44	Q9Z2I0	Q9Z2I0	Letm1	LETM1 and EF-hand domain-containing protein 1, mitochondrial	2	0.010485	60.682	NaN	NaN	NaN	0
2d	ALGYFAVVTGK	0	1124.62	P58281	P58281	Opa1	Dynamin-like 120 kDa protein, mitochondrial;Dynamin-like 120 kDa protein, form S1	2	0.013956	36.334	0.81261	0.8848	NaN	1
2d	ALHEQEIDCQLVEAVDGK	0	2052.98	Q8K297	Q8K297	Colgalt1	Procollagen galactosyltransferase 1	2;3	9.3871e-58	203.04	2.4196	2.7075	3.271	2
2d	ALHLLEEYR	0	1142.61	Q811D0	Q811D0	Dlg1	Disks large homolog 1	2	0.0026407	59.245	0.78594	0.89018	NaN	1
2d	ALHLVEDLR	0	1064.6	Q8C8U0	Q8C8U0	Ppfibp1	Liprin-beta-1	2	0.024388	45.081	NaN	NaN	NaN	0
2d	ALHNADCQK	0	1055.48	P63089	P63089	Ptn	Pleiotrophin	2	0.0078487	48.036	NaN	NaN	NaN	0
2d	ALHSLLLR	0	921.576	Q61205	Q61205	Pafah1b3	Platelet-activating factor acetylhydrolase IB subunit gamma	2	0.010906	51.787	0.65959	0.78603	NaN	1
2d	ALIAAQLDNAIEK	0	1368.76	Q8BGS0	Q8BGS0	Mak16	Protein MAK16 homolog	2	1.0709e-05	76.465	0.88707	1.1745	NaN	1
2d	ALIAAQYSGAQVR	0	1346.73	Q9D8N0	Q9D8N0	Eef1g	Elongation factor 1-gamma	2	5.1967e-09	99.653	1.5919	2.1096	4.7628	5
2d	ALIADSGLK	0	886.512	Q9Z2I9	Q9Z2I9	Sucla2	Succinyl-CoA ligase [ADP-forming] subunit beta, mitochondrial	2	0.0062509	47.574	0.92604	1.0428	NaN	1
2d	ALIAEATK	0	815.475	P19096	P19096	Fasn	Fatty acid synthase;[Acyl-carrier-protein] S-acetyltransferase;[Acyl-carrier-protein] S-malonyltransferase;3-oxoacyl-[acyl-carrier-protein] synthase;3-oxoacyl-[acyl-carrier-protein] reductase;3-hydroxyacyl-[acyl-carrier-protein] dehydratase;Enoyl-[acyl-carrier-protein] reductase;Oleoyl-[acyl-carrier-protein] hydrolase	2	0.0057648	65.252	2.4892	2.9264	NaN	1
2d	ALIAGGGAPEIELALR	0	1549.88	P80315	P80315	Cct4	T-complex protein 1 subunit delta	2	1.2748e-14	100.55	1.2434	1.4659	0.85973	2
2d	ALIDQEVK	0	914.507	P97823	P97823	Lypla1	Acyl-protein thioesterase 1	2	0.01294	48.561	0.83883	0.97164	NaN	1
2d	ALIDYENSNK	0	1165.56	Q9D8U8	Q9D8U8	Snx5	Sorting nexin-5	2	0.0098166	40.352	0.70816	0.81712	NaN	1
2d	ALIGMTAGATGAFVGTPAEVALIR	0	2286.24	Q9CR62	Q9CR62	Slc25a11	Mitochondrial 2-oxoglutarate/malate carrier protein	2	8.3657e-06	53.828	NaN	NaN	NaN	0
2d	ALINPANVTFK	0	1186.67	P97823	P97823	Lypla1	Acyl-protein thioesterase 1	2	0.0072078	40.352	0.81351	0.98157	14.299	2
2d	ALIQCAK	0	802.437	Q64727	Q64727	Vcl	Vinculin	2	0.010571	84.025	0.53764	0.67342	4.2325	6
2d	ALIQYFSPYVSADMHK	0	1868.91	Q99LD4	Q99LD4	Gps1	COP9 signalosome complex subunit 1	3	7.419e-05	48.177	0.77863	0.87269	NaN	1
2d	ALITFAGMIPYR	0	1351.73	Q8BJ71	Q8BJ71	Nup93	Nuclear pore complex protein Nup93	2	0.003397	56.258	0.95574	1.2895	NaN	1
2d	ALIVDESCRR	1	1217.62	Q8BQ30	Q8BQ30	Ppp1r18	Phostensin	3	0.010549	28.958	1.5563	1.7236	NaN	1
2d	ALIVEPSR	0	883.513	Q91VR5	Q91VR5	Ddx1	ATP-dependent RNA helicase DDX1	2	0.0054283	68.915	0.97029	1.0892	NaN	1
2d	ALIVEPSRELAEQTLNNVK	1	2123.16	Q91VR5	Q91VR5	Ddx1	ATP-dependent RNA helicase DDX1	3	0.0060316	26.146	0.96896	1.2027	NaN	1
2d	ALIVLAHSEK	0	1079.63	Q64669	Q64669	Nqo1	NAD(P)H dehydrogenase [quinone] 1	2	0.00084792	57.96	1.1661	1.312	NaN	1
2d	ALIVLNNLSVNAENQR	0	1766.96	Q8BHS6	Q8BHS6	Armcx3	Armadillo repeat-containing X-linked protein 3	2	0.0056222	39.917	NaN	NaN	NaN	0
2d	ALIVVPYAEGVIPDETK	0	1812.99	E9Q6E5	E9Q6E5	Srsf11		2	1.3426e-09	84.718	0.52309	0.59656	NaN	1
2d	ALIVVQQGMTPSAK	0	1441.8	Q80UW8	Q80UW8	Polr2e	DNA-directed RNA polymerases I, II, and III subunit RPABC1	2	7.4607e-08	88.681	NaN	NaN	NaN	0
2d	ALIYLWHGCK	0	1259.65	Q8K4L3	Q8K4L3	Svil	Supervillin	3	0.00043886	56.563	1.2397	1.3551	NaN	1
2d	ALKDEEK	1	831.434	D3Z2H9;P21107	P21107	Tpm3-rs7;Tpm3	Tropomyosin alpha-3 chain	2	0.0078035	140.98	0.50201	0.77917	NaN	1
2d	ALKDKIEK	2	943.57	P08113	P08113	Hsp90b1	Endoplasmin	2	0.024556	117.89	1.0397	1.3758	NaN	1
2d	ALKGPAPAHGHH	1	1191.63	P56379	P56379	Mp68	6.8 kDa mitochondrial proteolipid	3	4.9158e-05	79.148	NaN	NaN	NaN	0
2d	ALKNHEDKIR	2	1222.68	Q9WVK4	Q9WVK4	Ehd1	EH domain-containing protein 1	3	6.1031e-06	82.417	0.84567	1.0564	NaN	1
2d	ALKQISSNR	1	1015.58	Q9R0P3	Q9R0P3	Esd	S-formylglutathione hydrolase	2	7.1683e-05	82.452	0.94524	1.2041	9.2992	5
2d	ALLACEADVNIQDEDGSTALMCACEHGHK	0	3214.38	Q8BX02	Q8BX02	Kank2	KN motif and ankyrin repeat domain-containing protein 2	4	0.024972	15.773	2.2003	2.4557	NaN	1
2d	ALLAEHLLKPLPADR	0	1655.97	Q9JL62	Q9JL62	Gltp	Glycolipid transfer protein	3	0.00020151	44.457	0.97731	1.3834	NaN	1
2d	ALLAGKDSETGENIR	1	1572.81	P38647	P38647	Hspa9	Stress-70 protein, mitochondrial	2;3	2.7571e-17	141.73	1.8132	2.3557	9.7245	2
2d	ALLALAKGDR	1	1026.62	P10107	P10107	Anxa1	Annexin A1	2	8.4438e-06	96.331	0.93702	1.2844	9.0841	3
2d	ALLALCGGED	0	1017.48	P14824	P14824	Anxa6	Annexin A6	1	0.00054175	86.866	NaN	NaN	NaN	0
2d	ALLANALTSALR	0	1212.72	Q9CR67	Q9CR67	Tmem33	Transmembrane protein 33	2	0.00016637	70.1	1.9891	2.5674	NaN	1
2d	ALLATASQCQQPAGNK	0	1656.83	P40124	P40124	Cap1	Adenylyl cyclase-associated protein 1	2	3.5909e-43	168.79	0.82793	1.0167	6.0648	5
2d	ALLAYAFALAGNQER	0	1606.85	CON__ENSEMBL:ENSBTAP00000024146	CON__ENSEMBL:ENSBTAP00000024146			2;3	2.1442e-20	131.37	0.35087	0.41668	141.44	2
2d	ALLCYNR	0	908.454	Q9D1P4	Q9D1P4	Chordc1	Cysteine and histidine-rich domain-containing protein 1	2	0.0083612	50.12	2.4397	2.7848	NaN	1
2d	ALLDFEDK	0	949.476	Q9EQK5	Q9EQK5	Mvp	Major vault protein	2	0.0057876	65.038	0.93095	1.0835	NaN	1
2d	ALLDFEDKNGDK	1	1363.66	Q9EQK5	Q9EQK5	Mvp	Major vault protein	3	0.027893	23.749	0.79437	0.875	NaN	1
2d	ALLDGESHHAAGSHDTALSR	0	2043.97	A2AAY5	A2AAY5	Sh3pxd2b	SH3 and PX domain-containing protein 2B	3	1.4698e-11	78.794	2.087	2.3615	NaN	1
2d	ALLDKELQIQVQEELK	1	1896.06	A2A654	A2A654	Bptf		3	0.027152	24.191	NaN	NaN	NaN	0
2d	ALLDQLMGTAR	0	1187.63	Q9CYI4	Q9CYI4	Luc7l	Putative RNA-binding protein Luc7-like 1	2	0.0033443	54.416	NaN	NaN	NaN	0
2d	ALLEDGTFR	0	1020.52	Q8K2T1	Q8K2T1	Nmral1	NmrA-like family domain-containing protein 1	2	0.014801	41.029	0.72581	0.83191	NaN	1
2d	ALLEEIER	0	971.529	Q9QXS1	Q9QXS1	Plec	Plectin	2	0.017007	54.549	NaN	NaN	NaN	0
2d	ALLELQGHLDGASR	0	1478.78	Q8R361	Q8R361	Rab11fip5	Rab11 family-interacting protein 5	3	0.0044107	40.88	1.1065	1.2882	NaN	1
2d	ALLENEKK	1	943.534	P26041	P26041	Msn	Moesin	2	0.0073304	75.109	0.84226	1.0323	NaN	1
2d	ALLEVVQSGGK	0	1099.62	Q9Z2U0;Q9CWH6	Q9Z2U0	Psma7;Psma8	Proteasome subunit alpha type-7;Proteasome subunit alpha type-7-like	2	2.7251e-05	75.378	1.1023	1.2542	16.24	4
2d	ALLEVYNMMSR	0	1325.65	CON__Q3KUS7	CON__Q3KUS7			2	0.021167	40.352	NaN	NaN	NaN	0
2d	ALLFIPR	0	828.522	P11499	P11499	Hsp90ab1	Heat shock protein HSP 90-beta	2	0.011112	83.229	1.8337	2.4251	NaN	1
2d	ALLFVPR	0	814.507	P07901	P07901	Hsp90aa1	Heat shock protein HSP 90-alpha	2	0.013104	69.39	1.393	1.8257	NaN	1
2d	ALLFYGTDFR	0	1201.61	Q8BHC9	Q8BHC9	Fut11	Alpha-(1,3)-fucosyltransferase 11	2	0.00071945	60.973	1.575	1.965	NaN	1
2d	ALLGPAPEDEDEPAADDGPGDQALGAGEPR	0	2929.32	Q6ZPU9	Q6ZPU9	Kbp	KIF1-binding protein	3	0.0052426	19.88	0.83684	0.90659	NaN	1
2d	ALLGYADNQCK	0	1251.59	Q9CPV4	Q9CPV4	Glod4	Glyoxalase domain-containing protein 4	2	1.228e-06	107.57	0.73355	0.80335	5.6432	3
2d	ALLIDELNK	0	1027.59	Q8K298	Q8K298	Anln	Actin-binding protein anillin	2	0.013245	51.854	NaN	NaN	NaN	0
2d	ALLLEILHEIK	0	1290.79	Q8R180	Q8R180	Ero1l	ERO1-like protein alpha	3	0.0073418	31.597	0.71407	0.77676	NaN	1
2d	ALLLLCGGEDD	0	1174.55	P48036	P48036	Anxa5	Annexin A5	2	0.012216	43.246	NaN	NaN	NaN	0
2d	ALLLPGHHLVTVMLSGIK	0	1898.12	Q78PY7	Q78PY7	Snd1	Staphylococcal nuclease domain-containing protein 1	3	6.4126e-06	58.09	1.2458	1.4949	22.98	2
2d	ALLLQGSNEIELR	0	1454.81	P11087	P11087	Col1a1	Collagen alpha-1(I) chain	2	7.5873e-12	109.42	11.301	14.199	NaN	1
2d	ALLLQGSNEIELRGEGNSR	1	2055.07	P11087	P11087	Col1a1	Collagen alpha-1(I) chain	3	0.0034108	40.962	NaN	NaN	NaN	0
2d	ALLLSTYIK	0	1020.62	P17427;P17426	P17427	Ap2a2;Ap2a1	AP-2 complex subunit alpha-2;AP-2 complex subunit alpha-1	2	0.048521	30.075	0.85076	0.97178	NaN	1
2d	ALLNNSHYYHMAHGK	0	1754.83	O08749	O08749	Dld	Dihydrolipoyl dehydrogenase, mitochondrial	3;4	1.5456e-09	85.42	0.72584	0.80069	2.4884	6
2d	ALLNVVDSAR	0	1056.59	O35405	O35405	Pld3	Phospholipase D3	2	0.0046644	56.729	NaN	NaN	NaN	0
2d	ALLQGKGDSEHK	1	1281.67	Q8VDD5	Q8VDD5	Myh9	Myosin-9	2;3	5.9667e-08	103.26	0.66822	0.73502	NaN	1
2d	ALLQGKGDSEHKR	2	1437.77	Q8VDD5	Q8VDD5	Myh9	Myosin-9	2;3	1.153e-15	125.53	0.61773	0.84061	6.3136	6
2d	ALLQMVQQFGVDFEKR	1	1907.99	P39054	P39054	Dnm2	Dynamin-2	3	4.1798e-05	48.405	1.1133	1.4738	19.158	2
2d	ALLQNNTLTELR	0	1384.77	Q8BVA4	Q8BVA4	Lmod1	Leiomodin-1	2	1.0117e-07	87.913	2.2724	2.657	NaN	1
2d	ALLQSSASR	0	931.509	P50580	P50580	Pa2g4	Proliferation-associated protein 2G4	2	0.018953	44.349	1.8001	2.0028	4.3341	3
2d	ALLQSSVK	0	844.502	Q9D8L5	Q9D8L5	Ccdc91	Coiled-coil domain-containing protein 91	2	0.056068	38.792	NaN	NaN	NaN	0
2d	ALLSAPWYLNR	0	1302.71	P29416	P29416	Hexa	Beta-hexosaminidase subunit alpha	2	0.032863	29.81	0.60893	0.77692	NaN	1
2d	ALLSDMVR	0	903.485	Q8CGF7	Q8CGF7	Tcerg1	Transcription elongation regulator 1	2	0.017373	54.205	NaN	NaN	NaN	0
2d	ALLSTLHTVLWDGESR	0	1796.94	Q99KY4	Q99KY4	Gak	Cyclin-G-associated kinase	3	9.6796e-06	62.377	1.9301	2.2461	NaN	1
2d	ALLTLADGR	0	928.534	O35639	O35639	Anxa3	Annexin A3	2	0.002441	60.436	0.9406	1.0963	4.4612	2
2d	ALLTLADGRR	1	1084.64	O35639	O35639	Anxa3	Annexin A3	2	0.00035236	68.915	1	1.1845	NaN	1
2d	ALLTPVAIAAGR	0	1151.7	P47791	P47791	Gsr	Glutathione reductase, mitochondrial	2	0.00085327	57.859	0.59885	0.76621	NaN	1
2d	ALLYLCGGDD	0	1095.49	P07356	P07356	Anxa2	Annexin A2	2	0.033976	38.792	NaN	NaN	NaN	0
2d	ALMASMAR	0	849.42	Q9ER67	Q9ER67	Maged2		2	0.013087	49.358	NaN	NaN	NaN	0
2d	ALMDSLGPEWR	0	1273.61	Q9CYG7	Q9CYG7	Tomm34	Mitochondrial import receptor subunit TOM34	2	0.0027009	55.567	NaN	NaN	NaN	0
2d	ALMGLYNGQVLCK	0	1465.74	Q8BMS1	Q8BMS1	Hadha	Trifunctional enzyme subunit alpha, mitochondrial;Long-chain enoyl-CoA hydratase;Long chain 3-hydroxyacyl-CoA dehydrogenase	2	2.5242e-05	83.005	NaN	NaN	NaN	0
2d	ALMPPVKPSPGPETSAVEDSK	0	2136.08	Q8K124	Q8K124	Plekho2	Pleckstrin homology domain-containing family O member 2	3	0.029202	16.93	NaN	NaN	NaN	0
2d	ALMPVLLQGQAR	0	1295.74	Q9Z1Q2	Q9Z1Q2	Abhd16a	Abhydrolase domain-containing protein 16A	2	8.4659e-06	79.906	1.0468	1.4027	NaN	1
2d	ALMTVGKEPFPTIYVDSQKENER	2	2651.33	Q8BP47	Q8BP47	Nars	Asparagine--tRNA ligase, cytoplasmic	4	6.2298e-05	39.288	1.0848	1.427	27.656	4
2d	ALNEACESVIQTACK	0	1692.78	Q61543	Q61543	Glg1	Golgi apparatus protein 1	2	2.7764e-12	94.767	2.4707	2.8504	NaN	1
2d	ALNEGINR	0	885.467	Q8K124	Q8K124	Plekho2	Pleckstrin homology domain-containing family O member 2	2	0.0052447	70.912	0.58839	0.66031	NaN	1
2d	ALNEMWKCQNLLR	1	1674.83	Q4VA53	Q4VA53	Pds5b	Sister chromatid cohesion protein PDS5 homolog B	4	0.017108	16.35	1.3903	1.8545	NaN	1
2d	ALNENLQDTVETIR	0	1614.82	E9PYK3	E9PYK3	Parp4		2	6.5974e-08	100.55	NaN	NaN	NaN	0
2d	ALNLAYSSIYGSYR	0	1576.79	Q7TMB8	Q7TMB8	Cyfip1	Cytoplasmic FMR1-interacting protein 1	2	0.0018693	54.471	1.0699	1.2799	NaN	1
2d	ALNPLEDWLR	0	1225.65	Q9Z1Q9	Q9Z1Q9	Vars	Valine--tRNA ligase	2	2.0411e-05	80.239	0.77441	0.87161	16.119	2
2d	ALNRPPTYPTK	0	1256.69	P59325	P59325	Eif5	Eukaryotic translation initiation factor 5	3	0.063296	10.61	1.2038	1.2751	NaN	1
2d	ALNVAPVRDTK	1	1182.67	Q8C181	Q8C181	Mbnl2	Muscleblind-like protein 2	2	6.8452e-05	66.435	2.3026	2.8362	4.787	3
2d	ALNVEPDGTGLTCSLAPNILSQL	0	2382.21	P99029	P99029	Prdx5	Peroxiredoxin-5, mitochondrial	2;3	3.8629e-32	195.36	NaN	NaN	NaN	0
2d	ALPEFTGVQTQDPNAVVIGLAPEHFHYQLLNQAFR	0	3920	Q3UGR5	Q3UGR5	Hdhd2	Haloacid dehalogenase-like hydrolase domain-containing protein 2	4	1.0008e-21	77.31	NaN	NaN	NaN	0
2d	ALPFWNEEIVPQIK	0	1682.9	Q9DBJ1	Q9DBJ1	Pgam1	Phosphoglycerate mutase 1	2;3	0.00020687	79.659	0.50756	0.84379	17.309	4
2d	ALPGHLKPFETLLSQNQGGK	0	2134.15	P19157;P46425	P19157	Gstp1;Gstp2	Glutathione S-transferase P 1;Glutathione S-transferase P 2	3;4	1.0002e-08	67.449	0.62254	0.92691	3.1642	4
2d	ALPGMGTTIDVILINGR	0	1739.96	Q05D44	Q05D44	Eif5b	Eukaryotic translation initiation factor 5B	2	0.016257	37.426	2.9369	3.4004	NaN	1
2d	ALPGNGEGAKPVKGGSEEEEEEVLSGQEEAQEAPVCGVTEEK	1	4353.01	Q8R138	Q8R138	Tmem119	Transmembrane protein 119	4	9.5266e-05	29.972	NaN	NaN	NaN	0
2d	ALPILEELLK	0	1137.7	Q8BRH0	Q8BRH0	Tmtc3	Transmembrane and TPR repeat-containing protein 3	2	0.040501	29.667	1.218	1.4087	NaN	1
2d	ALPLIVGAQLIHADK	0	1557.92	Q3TEA8	Q3TEA8	Hp1bp3	Heterochromatin protein 1-binding protein 3	3	0.051252	18.138	NaN	NaN	NaN	0
2d	ALPTSGTR	0	801.434	Q91VS8	Q91VS8	Farp2	FERM, RhoGEF and pleckstrin domain-containing protein 2	2	0.018004	45.081	1.2832	1.4165	NaN	1
2d	ALQAAIQQLAEAQPEATAK	0	1951.04	E9PVA8	E9PVA8	Gcn1l1		2	8.8686e-28	117.93	1.0145	1.1665	NaN	1
2d	ALQALDELR	0	1027.57	Q9QXS1	Q9QXS1	Plec	Plectin	2	0.00034523	81.548	1.0074	1.2332	10.195	2
2d	ALQALQQEHK	0	1164.63	Q9CQ80	Q9CQ80	Vps25	Vacuolar protein-sorting-associated protein 25	2	0.0075605	42.599	1.0658	1.1764	NaN	1
2d	ALQASALK	0	800.476	P05064;A6ZI46;A6ZI47	P05064	Aldoa;Aldoart1;Aldoart2	Fructose-bisphosphate aldolase A;Fructose-bisphosphate aldolase	2	0.0012837	122.13	1.1987	1.6128	4.5995	6
2d	ALQATVGNSYK	0	1150.6	P11438	P11438	Lamp1	Lysosome-associated membrane glycoprotein 1	2	5.5173e-07	101.65	1.4212	1.7656	15.375	5
2d	ALQDAFLAIDAK	0	1274.69	Q61074	Q61074	Ppm1g	Protein phosphatase 1G	2	0.0078317	44.318	NaN	NaN	NaN	0
2d	ALQDEWDAVMLHSFTLR	0	2030.99	Q99KP6	Q99KP6	Prpf19	Pre-mRNA-processing factor 19	2;3	1.2536e-05	85.734	1.2978	1.585	24.956	2
2d	ALQDLENAASGDATVR	0	1629.8	Q9CSU0	Q9CSU0	Rprd1b	Regulation of nuclear pre-mRNA domain-containing protein 1B	2	1.8321e-08	82.362	1.3918	1.5608	NaN	1
2d	ALQDLGLR	0	884.508	Q99LD8	Q99LD8	Ddah2	N(G),N(G)-dimethylarginine dimethylaminohydrolase 2	2	0.0023535	83.614	0.31187	0.36713	30.077	3
2d	ALQEFSELNER	0	1334.65	Q7TT50	Q7TT50	Cdc42bpb	Serine/threonine-protein kinase MRCK beta	2	0.045079	28.013	0.88665	0.98326	NaN	1
2d	ALQEGEGDLSISADR	0	1559.74	Q9ER72	Q9ER72	Cars	Cysteine--tRNA ligase, cytoplasmic	2	4.8079e-09	86.772	1.6544	1.8256	NaN	1
2d	ALQELDRPK	0	1068.59		REV__Q69Z23			2	0.0061514	47.849	1.6671	2.1246	NaN	1
2d	ALQFLEQVK	0	1074.61	P80317	P80317	Cct6a	T-complex protein 1 subunit zeta	2	8.1592e-05	83.206	1.6047	1.9892	NaN	1
2d	ALQGASQIIAEIR	0	1368.77	Q8K1M6	Q8K1M6	Dnm1l	Dynamin-1-like protein	2	0.0011544	62.303	1.395	1.6157	7.5612	2
2d	ALQGQISSQQVAVEK	0	1584.85	Q91ZU6	Q91ZU6	Dst	Dystonin	2	1.2463e-05	73.848	NaN	NaN	NaN	0
2d	ALQHMAAMSSAQIVSATAIHNK	0	2279.15	P30051	P30051	Tead1	Transcriptional enhancer factor TEF-1	3	0.019184	21.37	NaN	NaN	NaN	0
2d	ALQHMTDFAIQFNK	0	1662.82	Q9DBG3	Q9DBG3	Ap2b1	AP-2 complex subunit beta	3	8.7854e-05	59.898	0.65717	0.74902	10.361	2
2d	ALQHSYLHKEESDAE	1	1755.81	P30285	P30285	Cdk4	Cyclin-dependent kinase 4	2;3	0.0001248	61.344	5.7341	6.6548	NaN	1
2d	ALQICELPGLADQVTR	0	1782.93	Q8VCF0	Q8VCF0	Mavs	Mitochondrial antiviral-signaling protein	2	0.0054203	46.88	1.2874	1.5853	NaN	1
2d	ALQILQSIDPK	0	1224.71	O88811	O88811	Stam2	Signal transducing adapter molecule 2	2	0.010052	46.158	1.6412	1.7817	NaN	1
2d	ALQLGTLFSPAEALK	0	1557.88	P42125	P42125	Eci1	Enoyl-CoA delta isomerase 1, mitochondrial	2	3.617e-12	92.866	0.54165	0.73425	26.34	3
2d	ALQLLHCFPLETR	0	1596.84	Q8C7R4	Q8C7R4	Uba6	Ubiquitin-like modifier-activating enzyme 6	3	0.00059915	41.644	0.56599	0.67143	NaN	1
2d	ALQLPEPDLEIH	0	1373.72	Q9D8Y1	Q9D8Y1	Tmem126a	Transmembrane protein 126A	2	0.061796	31.074	NaN	NaN	NaN	0
2d	ALQNAVSTFVNR	0	1318.7	Q99LI8	Q99LI8	Hgs	Hepatocyte growth factor-regulated tyrosine kinase substrate	2;3	8.289e-06	88.681	0.88266	1.15	NaN	1
2d	ALQQEQEIEQR	0	1370.68	Q8VHR5	Q8VHR5	Gatad2b	Transcriptional repressor p66-beta	2	0.0011691	61.78	NaN	NaN	NaN	0
2d	ALQQLQR	0	855.493	Q99LJ6	Q99LJ6	Gpx7	Glutathione peroxidase 7	2	0.0017925	94.669	1.2113	1.4079	NaN	1
2d	ALQQQLR	0	855.493	Q91XI1	Q91XI1	Dus3l	tRNA-dihydrouridine(47) synthase [NAD(P)(+)]-like	2	0.023471	69.39	1.2113	1.4079	NaN	1
2d	ALQQQQQQQQQQK	0	1610.81	Q6Y7W8	Q6Y7W8	Gigyf2	PERQ amino acid-rich with GYF domain-containing protein 2	2	2.3346e-51	190.73	NaN	NaN	NaN	0
2d	ALQQYTLEPSEKPFDLK	0	2006.04	Q9QZE5	Q9QZE5	Copg1	Coatomer subunit gamma-1	2;3	3.5859e-13	104.87	0.94828	1.2617	7.2367	4
2d	ALQSGPPQSR	0	1039.54	Q9CPN8	Q9CPN8	Igf2bp3	Insulin-like growth factor 2 mRNA-binding protein 3	2	5.011e-06	95.502	0.88947	0.93746	NaN	1
2d	ALQSGQCAGAALDVFTEEPPR	0	2216.05	Q61753	Q61753	Phgdh	D-3-phosphoglycerate dehydrogenase	2	2.0194e-10	93.823	NaN	NaN	NaN	0
2d	ALQSGQCAGAALDVFTEEPPRDR	1	2487.18	Q61753	Q61753	Phgdh	D-3-phosphoglycerate dehydrogenase	3	1.2554e-22	97.457	1.141	1.5956	NaN	1
2d	ALQSLAAVFSSSGYQGETDLNDAITEAGK	0	2942.41	Q91VH2	Q91VH2	Snx9	Sorting nexin-9	3	9.4931e-37	102.39	1.1649	1.3972	8.1395	2
2d	ALQSLALGLR	0	1040.63	Q9JKF1	Q9JKF1	Iqgap1	Ras GTPase-activating-like protein IQGAP1	2	1.4813e-05	109.86	0.85275	1.1192	11.859	3
2d	ALQSVGQIVGEVLK	0	1439.83	P62334	P62334	Psmc6	26S protease regulatory subunit 10B	2	1.3139e-07	91.937	0.79332	0.98625	NaN	1
2d	ALQSVVQAVPLHELR	0	1658.95	Q8BJY1	Q8BJY1	Psmd5	26S proteasome non-ATPase regulatory subunit 5	2;3	5.6611e-05	56.599	0.89424	1.0927	5.4411	3
2d	ALQTILSQPVTYEAYR	0	1851.97	P59017	P59017	Bcl2l13	Bcl-2-like protein 13	2	8.7901e-06	66.262	0.72271	0.78465	NaN	1
2d	ALQTLSLGGNQLQSIPAEIENLR	0	2464.33	Q3UGP9	Q3UGP9	Lrrc58	Leucine-rich repeat-containing protein 58	3	0.058518	12.802	NaN	NaN	NaN	0
2d	ALQTTGTAK	0	889.487	Q6PFD9	Q6PFD9	Nup98	Nuclear pore complex protein Nup98-Nup96;Nuclear pore complex protein Nup98;Nuclear pore complex protein Nup96	2	0.0010637	71.501	3.0498	3.2771	NaN	1
2d	ALQTTYGTNAPR	0	1291.65	Q8CG76	Q8CG76	Akr7a2	Aflatoxin B1 aldehyde reductase member 2	2	0.0033918	44.309	0.60143	0.69872	NaN	1
2d	ALQVGCLLR	0	1028.58	P17426	P17426	Ap2a1	AP-2 complex subunit alpha-1	2	0.0072199	77.674	1.3388	1.6628	NaN	1
2d	ALQVMEEELR	0	1216.61	E9PVZ8	E9PVZ8	Golgb1		2	0.0010688	68.735	NaN	NaN	NaN	0
2d	ALQYACGNALVCDNVEDARR	1	2294.05	Q9CU62	Q9CU62	Smc1a	Structural maintenance of chromosomes protein 1A	3	1.5005e-15	87.85	NaN	NaN	NaN	0
2d	ALRDPALDSLAYEYER	1	1880.93	Q3U0V2	Q3U0V2	Tradd	Tumor necrosis factor receptor type 1-associated DEATH domain protein	3	2.2724e-05	59.728	1.2367	1.4595	NaN	1
2d	ALRLDVGNFSWGSECCTR	1	2126.96	P62242	P62242	Rps8	40S ribosomal protein S8	3	0.00015167	43.81	1.6879	2.2382	13.985	2
2d	ALRLDVGNFSWGSECCTRK	2	2255.06	P62242	P62242	Rps8	40S ribosomal protein S8	4	0.0048492	32.181	1.5688	2.0734	NaN	1
2d	ALRPDMGYNTLANFR	0	1737.86	Q9ES74	Q9ES74	Nek7	Serine/threonine-protein kinase Nek7	3	0.057075	16.939	NaN	NaN	NaN	0
2d	ALRTDYNASVSVPDSSGPER	1	2120.01	P61979	P61979	Hnrnpk	Heterogeneous nuclear ribonucleoprotein K	2;3	4.6644e-20	79.293	3.1284	4.0573	187.75	2
2d	ALRYPMAVGLNK	1	1331.74	A0A140T8K6;P47964;D3YX71	A0A140T8K6	Rpl36;Gm8973	60S ribosomal protein L36	3	0.0046293	35.523	1.676	2.0816	NaN	1
2d	ALSAGNIDDALQCYSEAIK	0	2037.97	Q60864	Q60864	Stip1	Stress-induced-phosphoprotein 1	2	1.6503e-190	277.31	1.2665	1.517	8.0323	2
2d	ALSAGNIDDALQCYSEAIKLDPQNHVLYSNR	1	3474.68	Q60864	Q60864	Stip1	Stress-induced-phosphoprotein 1	4	3.2376e-23	77.065	1.1635	1.5044	11.907	3
2d	ALSAIAELLTSEHER	0	1638.86	P30999	P30999	Ctnnd1	Catenin delta-1	2;3	3.8121e-19	143.79	NaN	NaN	NaN	0
2d	ALSAMDLQK	0	975.506	Q921W0	Q921W0	Chmp1a	Charged multivesicular body protein 1a	2	0.0011182	70.919	2.4821	2.8316	NaN	1
2d	ALSDHHVYLEGTLLKPNMVTPGHACTQK	0	3116.55	P05064;A6ZI46	P05064	Aldoa;Aldoart1	Fructose-bisphosphate aldolase A;Fructose-bisphosphate aldolase	3;4;5	1.8947e-43	110.83	0.84381	1.1835	6.4971	10
2d	ALSDLIGATK	0	987.56	Q71LX4	Q71LX4	Tln2	Talin-2	2	0.00042336	64.04	0.40938	0.46524	12.035	3
2d	ALSEIAGITLPYDTLDQVR	0	2074.09	Q91VD9	Q91VD9	Ndufs1	NADH-ubiquinone oxidoreductase 75 kDa subunit, mitochondrial	2;3	5.2376e-33	128.31	1.1645	1.3767	5.5339	2
2d	ALSGYCGFMAANLYAR	0	1763.81	Q9JIF7	Q9JIF7	Copb1	Coatomer subunit beta	2	2.8095e-10	88.441	1.2873	1.6234	15.77	2
2d	ALSIAVTGSGSCR	0	1277.64	Q62165	Q62165	Dag1	Dystroglycan;Alpha-dystroglycan;Beta-dystroglycan	2	0.00039833	76.465	1.6045	1.8051	NaN	1
2d	ALSLCGHEDWIR	0	1455.69	Q91WG4	Q91WG4	Elp2	Elongator complex protein 2	3	0.00042255	53.569	NaN	NaN	NaN	0
2d	ALSLECK	0	819.416	Q80TL7	Q80TL7	Mon2	Protein MON2 homolog	2	0.045469	50.966	NaN	NaN	NaN	0
2d	ALSLEEFVYSLDLR	0	1653.86	Q8BGW0	Q8BGW0	Themis	Protein THEMIS	3	0.046657	19.578	NaN	NaN	NaN	0
2d	ALSMPLNGLK	0	1042.58	Q9QYB1	Q9QYB1	Clic4	Chloride intracellular channel protein 4	2	0.0013138	45.081	1.508	1.9632	13.467	3
2d	ALSNLESIPGGYNALR	0	1673.87	Q8R317	Q8R317	Ubqln1	Ubiquilin-1	2	4.6681e-05	61.344	2.1039	2.4692	NaN	1
2d	ALSNLGNFHCSR	0	1374.65	Q80XJ3	Q80XJ3	Ttc28	Tetratricopeptide repeat protein 28	3	0.0012629	57.802	3.0013	3.2961	NaN	1
2d	ALSNQPIVTVSADDQDDTANGPR	0	2383.13	P55288	P55288	Cdh11	Cadherin-11	2	9.6401e-26	99.451	NaN	NaN	NaN	0
2d	ALSQLAEVEEK	0	1215.63	Q9WV80;Q9CWK8	Q9CWK8	Snx1;Snx2	Sorting nexin-1;Sorting nexin-2	2	1.0968e-07	91.584	0.81538	0.93608	4.9531	2
2d	ALSQPDTVLR	0	1098.6	Q91VI7	Q91VI7	Rnh1	Ribonuclease inhibitor	2	0.035745	31.074	1.1358	1.3912	NaN	1
2d	ALSSEGKPYVTK	0	1278.68	P16546	P16546	Sptan1	Spectrin alpha chain, non-erythrocytic 1	3	4.4122e-05	69.216	0.39886	0.45796	3.8554	6
2d	ALSSQHQAR	0	996.51	P20029	P20029	Hspa5	78 kDa glucose-regulated protein	2	1.6174e-05	129.47	1.5807	1.7151	11.259	7
2d	ALSTDPASPNLK	0	1212.63	P26039	P26039	Tln1	Talin-1	2	0.00012133	71.349	0.85602	1.0172	34.333	5
2d	ALSTGEKGFGYK	1	1256.64	P17742;F8VPN3	P17742	Ppia;Gm5160	Peptidyl-prolyl cis-trans isomerase A;Peptidyl-prolyl cis-trans isomerase A, N-terminally processed;Peptidyl-prolyl cis-trans isomerase	2;3	1.713e-08	80.69	0.90796	1.0102	19.282	8
2d	ALSTGEKGFGYKGSSFHR	2	1927.95	P17742;F8VPN3	P17742	Ppia;Gm5160	Peptidyl-prolyl cis-trans isomerase A;Peptidyl-prolyl cis-trans isomerase A, N-terminally processed;Peptidyl-prolyl cis-trans isomerase	4	3.9255e-21	103.5	0.83894	1.1971	7.6572	4
2d	ALSVEAEK	0	845.449	O08848	O08848	Trove2	60 kDa SS-A/Ro ribonucleoprotein	2	0.015963	55.531	NaN	NaN	NaN	0
2d	ALSVGLVR	0	813.507	Q9WVJ2	Q9WVJ2	Psmd13	26S proteasome non-ATPase regulatory subunit 13	2	0.011424	50.966	1.1494	1.2542	NaN	1
2d	ALSVLGCGHTSSTK	0	1416.7	A2AN08	A2AN08	Ubr4	E3 ubiquitin-protein ligase UBR4	3	0.00015582	53.001	1.4992	1.6072	3.2757	2
2d	ALSVVLEQDGVQPWK	0	1667.89	Q69ZS7;J3KMK0	Q69ZS7	Hbs1l;Gm9923	HBS1-like protein	2	0.00059118	51.927	NaN	NaN	NaN	0
2d	ALTAEIVK	0	843.507	Q8CGK3	Q8CGK3	Lonp1	Lon protease homolog, mitochondrial	2	0.0078836	57.281	0.84752	0.89933	NaN	1
2d	ALTAVSPDSTLLFNAYVHFQGK	0	2378.23	CON__Q3SZH5	CON__Q3SZH5			3	0.0011788	33.248	NaN	NaN	NaN	0
2d	ALTDAGCNLSPLQYIK	0	1762.89	Q8BRF7	Q8BRF7	Scfd1	Sec1 family domain-containing protein 1	2	6.2926e-06	68.536	1.279	1.4213	6.2444	2
2d	ALTDELAALGR	0	1128.61	Q9EQ06	Q9EQ06	Hsd17b11	Estradiol 17-beta-dehydrogenase 11	2	0.0018571	48.794	0.59536	0.67796	NaN	1
2d	ALTDSFR	0	808.408	Q6P069	Q6P069	Sri	Sorcin	2	0.042951	44.692	0.63296	0.71918	NaN	1
2d	ALTELMNWVSEGK	0	1476.73	Q91YR9	Q91YR9	Ptgr1	Prostaglandin reductase 1	2	1.1261e-11	100.88	0.58159	0.67601	13.468	2
2d	ALTGGIAHLFK	0	1126.65	O08749	O08749	Dld	Dihydrolipoyl dehydrogenase, mitochondrial	2	0.00017366	69.598	0.80239	1.0142	12.011	2
2d	ALTGHLEEVVLAMLK	0	1622.91	P10107	P10107	Anxa1	Annexin A1	2;3	2.3859e-47	240.8	0.79282	1.1007	5.5898	5
2d	ALTLGALTLPLAR	0	1308.81	Q3U7R1	Q3U7R1	Esyt1	Extended synaptotagmin-1	2	8.0457e-12	107.83	0.5744	0.74012	NaN	1
2d	ALTLIAGSPLK	0	1082.67	Q6ZQ38	Q6ZQ38	Cand1	Cullin-associated NEDD8-dissociated protein 1	2	6.764e-05	72.928	0.7959	1.0015	NaN	1
2d	ALTNHTVYCSTK	0	1393.67	Q91X52	Q91X52	Dcxr	L-xylulose reductase	3	3.1156e-06	65.563	0.81353	0.89071	3.4072	4
2d	ALTNLPHTDFTLCK	0	1629.82	Q9DBZ5	Q9DBZ5	Eif3k	Eukaryotic translation initiation factor 3 subunit K	3	8.8129e-05	59.871	2.6874	3.1472	NaN	1
2d	ALTPDSASSGANPESQEDAETPAKEDSDVK	1	3045.35	Q8K124	Q8K124	Plekho2	Pleckstrin homology domain-containing family O member 2	3	2.0513e-35	95.823	0.33223	0.38248	NaN	1
2d	ALTPPADPPR	0	1033.56	Q3TJD7	Q3TJD7	Pdlim7	PDZ and LIM domain protein 7	2	0.025877	41.029	NaN	NaN	NaN	0
2d	ALTPPADPPRYTFAPSASLNK	1	2213.15	Q3TJD7	Q3TJD7	Pdlim7	PDZ and LIM domain protein 7	3	0.0073648	23.726	0.40778	0.51973	30.253	2
2d	ALTPSIEAK	0	928.523	O70305	O70305	Atxn2	Ataxin-2	2	0.034059	41.448	NaN	NaN	NaN	0
2d	ALTQTGGPHVK	0	1107.6	Q8BTM8	Q8BTM8	Flna	Filamin-A	2	0.00049286	61.679	0.61237	0.73875	3.4409	6
2d	ALTSELANAR	0	1044.56	P26041	P26041	Msn	Moesin	2	0.00015746	70.919	0.98717	1.3195	2.233	2
2d	ALTSFER	0	822.424	Q8BMS1	Q8BMS1	Hadha	Trifunctional enzyme subunit alpha, mitochondrial;Long-chain enoyl-CoA hydratase;Long chain 3-hydroxyacyl-CoA dehydrogenase	2	0.052489	41.502	0.7265	0.85889	NaN	1
2d	ALTTITDLVR	0	1101.64	Q04519	Q04519	Smpd1	Sphingomyelin phosphodiesterase	2	0.0025307	49.418	2.7597	3.3362	NaN	1
2d	ALTTMGFR	0	895.459	Q6P069	Q6P069	Sri	Sorcin	2	0.0050494	73.039	0.63838	0.81601	11.283	3
2d	ALTTQLIEQTK	0	1244.7	Q8C1A5	Q8C1A5	Thop1	Thimet oligopeptidase	2	5.8122e-07	116.3	0.86993	0.98342	6.1994	5
2d	ALTTQLTDAELAQGR	0	1586.83	Q99KE1	Q99KE1	Me2	NAD-dependent malic enzyme, mitochondrial	2	2.6654e-12	97.911	1.3111	1.4635	NaN	1
2d	ALTTSGGPENTLVFR	0	1561.81	Q8BX02	Q8BX02	Kank2	KN motif and ankyrin repeat domain-containing protein 2	2	8.0982e-13	99.215	1.947	2.5224	NaN	1
2d	ALTVAELTQQMFDAR	0	1692.85	CON__ENSEMBL:ENSBTAP00000025008	CON__ENSEMBL:ENSBTAP00000025008			2	0.00011501	79.693	NaN	NaN	NaN	0
2d	ALTVPELTQQMFDAK	0	1690.86	P68372;Q9D6F9;Q922F4;Q9ERD7	P68372	Tubb4b;Tubb4a;Tubb6;Tubb3	Tubulin beta-4B chain;Tubulin beta-4A chain;Tubulin beta-6 chain;Tubulin beta-3 chain	2;3	6.1314e-17	138.75	0.63668	0.80241	12.3	5
2d	ALTVPELTQQMFDSK	0	1706.85	Q7TMM9;Q9CWF2	Q9CWF2	Tubb2a;Tubb2b	Tubulin beta-2A chain;Tubulin beta-2B chain	2	2.4932e-08	108.37	0.70618	0.92819	12.255	3
2d	ALTVPELTQQVFDAK	0	1658.89	P99024	P99024	Tubb5	Tubulin beta-5 chain	2;3	1.9822e-17	113.61	0.64717	0.9005	9.0623	9
2d	ALVADSHPESER	0	1309.63	Q62261	Q62261	Sptbn1	Spectrin beta chain, non-erythrocytic 1	2;3	8.289e-06	79.974	1.505	1.9265	40.849	4
2d	ALVAIGTHDLDTLSGPFTYTAK	0	2290.18	Q9WUA2	Q9WUA2	Farsb	Phenylalanine--tRNA ligase beta subunit	3	0.00052863	27.924	0.93755	1.1372	NaN	1
2d	ALVALGAVDTALYAVGGK	0	1687.95	CON__ENSEMBL:ENSBTAP00000007350;CON__P01030	CON__ENSEMBL:ENSBTAP00000007350			2;3	3.934e-17	147.71	NaN	NaN	NaN	0
2d	ALVAYYQK	0	954.517	P14131	P14131	Rps16	40S ribosomal protein S16	2	0.0014767	88.591	1.6758	2.0052	9.5388	5
2d	ALVDELEWEIAR	0	1442.74	Q9QXT0	Q9QXT0	Cnpy2	Protein canopy homolog 2	2	0.00033778	76.228	0.80796	1.021	9.3624	3
2d	ALVDGCATK	0	933.459	O88207	O88207	Col5a1	Collagen alpha-1(V) chain	2	0.011189	53.775	NaN	NaN	NaN	0
2d	ALVDHENVISCPHLGASTK	0	2047.02	Q61753	Q61753	Phgdh	D-3-phosphoglycerate dehydrogenase	3;4	5.7267e-22	103.17	1.3589	1.6572	7.1887	8
2d	ALVDNFNKGLER	1	1374.73	Q91XD7	Q91XD7	Creld1	Cysteine-rich with EGF-like domain protein 1	3	0.00051656	55.452	NaN	NaN	NaN	0
2d	ALVDSLSAR	0	930.513	Q8CC86	Q8CC86	Naprt	Nicotinate phosphoribosyltransferase	2	0.0055824	49.418	0.56981	0.59902	NaN	1
2d	ALVEAAEEATR	0	1158.59	Q80VI1	Q80VI1	Trim56	E3 ubiquitin-protein ligase TRIM56	2	0.00037077	64.04	2.0703	2.2103	NaN	1
2d	ALVEDIISLEEVDEDMK	0	1946.94	Q9D6S7	Q9D6S7	Mrrf	Ribosome-recycling factor, mitochondrial	2	0.0014187	51.841	1.0084	1.0998	NaN	1
2d	ALVEEALAQR	0	1098.6	Q9JK81	Q9JK81	Myg1	UPF0160 protein MYG1, mitochondrial	2	0.00014214	71.379	1.2469	1.4263	17.34	2
2d	ALVEGPLNNLR	0	1194.67	Q9EPU0	Q9EPU0	Upf1	Regulator of nonsense transcripts 1	2	0.0074736	40.002	2.1741	2.4949	NaN	1
2d	ALVFQPVTELK	0	1243.72	P47857	P47857	Pfkm	ATP-dependent 6-phosphofructokinase, muscle type	2	0.0006481	58.676	0.86394	1.0243	NaN	1
2d	ALVLELCCNDESGEDVEVPYVR	0	2565.17	Q02053	Q02053	Uba1	Ubiquitin-like modifier-activating enzyme 1	2	5.3448e-05	50.155	NaN	NaN	NaN	0
2d	ALVNCQYSSATFSTGER	0	1889.86	Q921I9	Q921I9	Exosc4	Exosome complex component RRP41	2	8.7327e-05	54.7	NaN	NaN	NaN	0
2d	ALVPAAELLDSGVISHELYQQLQR	0	2649.41	Q9QXS1	Q9QXS1	Plec	Plectin	3;4	4.6002e-26	98.3	0.87975	1.1123	13.391	4
2d	ALVPYEESAAIGLQK	0	1587.85	Q9CQL0	Q9CQL0	Mettl21A	Protein N-lysine methyltransferase METTL21A	2	2.2417e-06	73.781	NaN	NaN	NaN	0
2d	ALVQSLLAK	0	941.591	Q8CG72	Q8CG72	Adprhl2	Poly(ADP-ribose) glycohydrolase ARH3	2	0.00070967	75.854	0.70611	0.78311	NaN	1
2d	ALVSAQWVAEALK	0	1384.77	Q99J99	Q99J99	Mpst	3-mercaptopyruvate sulfurtransferase	2	0.010122	35.224	0.57043	0.63552	NaN	1
2d	ALVSAQWVAEALKAPR	1	1708.96	Q99J99	Q99J99	Mpst	3-mercaptopyruvate sulfurtransferase	3	1.3094e-06	70.98	0.35039	0.46842	NaN	1
2d	ALVSYDGLNQR	0	1234.63	Q99M71	Q99M71	Epdr1	Mammalian ependymin-related protein 1	2	0.00083547	74.464	NaN	NaN	NaN	0
2d	ALVTGYFMQVAHLER	0	1733.89	O35286	O35286	Dhx15	Pre-mRNA-splicing factor ATP-dependent RNA helicase DHX15	3	8.2024e-05	55.885	NaN	NaN	NaN	0
2d	ALVTLGNNAAFSTNQAIIR	0	1973.07	Q9D0L7	Q9D0L7	Armc10	Armadillo repeat-containing protein 10	2	3.5461e-33	148.68	0.77201	1.0331	NaN	1
2d	ALVTLLDAK	0	942.575	Q8CGA0	Q8CGA0	Ppm1f	Protein phosphatase 1F	2	0.0038505	61.999	NaN	NaN	NaN	0
2d	ALVTTGANVNETDDWGR	0	1817.85	B2RXR6	B2RXR6	Ankrd44	Serine/threonine-protein phosphatase 6 regulatory ankyrin repeat subunit B	2	0.0005957	49.423	NaN	NaN	NaN	0
2d	ALVVDVQNGYLYWTDWGDHSLIGR	0	2776.36	Q91ZX7	Q91ZX7	Lrp1	Prolow-density lipoprotein receptor-related protein 1;Low-density lipoprotein receptor-related protein 1 85 kDa subunit;Low-density lipoprotein receptor-related protein 1 515 kDa subunit;Low-density lipoprotein receptor-related protein 1 intracellular domain	3	1.0426e-21	88.79	NaN	NaN	NaN	0
2d	ALWCSDDK	0	993.423	Q9Z1Z2	Q9Z1Z2	Strap	Serine-threonine kinase receptor-associated protein	2	0.021822	43.246	2.3242	2.4908	NaN	1
2d	ALWEALLNSK	0	1143.63	Q8BTY8	Q8BTY8	Scfd2	Sec1 family domain-containing protein 2	2	0.038515	30.254	0.64538	0.75204	NaN	1
2d	ALWEDEGVR	0	1073.51	Q6R0H7	Q6R0H7	Gnas	Guanine nucleotide-binding protein G(s) subunit alpha isoforms XLas	2	0.004699	51.854	0.85945	1.0089	NaN	1
2d	ALWEDSGIQNAYDR	0	1636.75	P27601	P27601	Gna13	Guanine nucleotide-binding protein subunit alpha-13	2	6.3161e-16	108.35	0.72276	0.83554	NaN	1
2d	ALWFQGR	0	876.461	Q8K310	Q8K310	Matr3	Matrin-3	2	0.01852	68.033	3.0876	4.1142	NaN	1
2d	ALWTGALTPGR	0	1141.62	CON__Q2KJF1	CON__Q2KJF1			2	0.0011763	63.216	NaN	NaN	NaN	0
2d	ALWTNDHALAWHLGDDFR	0	2137.01	Q9DBX3	Q9DBX3	Susd2	Sushi domain-containing protein 2	4	2.1849e-07	56.851	NaN	NaN	NaN	0
2d	ALYAIPGLDYVSHEDILPYTSTDQVPIQHELFER	0	3928.95	Q91VA6	Q91VA6	Poldip2	Polymerase delta-interacting protein 2	4	0.061563	9.8243	NaN	NaN	NaN	0
2d	ALYALQDIVSR	0	1247.69	Q9R0L6	Q9R0L6	Pcm1	Pericentriolar material 1 protein	2	0.0011003	71.451	NaN	NaN	NaN	0
2d	ALYAVFSR	0	925.502	B2RXS4	B2RXS4	Plxnb2	Plexin-B2	2	0.0054283	68.915	1.3743	1.5027	NaN	1
2d	ALYDFEPENDGELGFR	0	1870.84	Q62419	Q62419	Sh3gl1	Endophilin-A2	2	1.033e-21	138.75	1.545	1.7831	1.8639	2
2d	ALYDFLGENEDELSFK	0	1888.87	Q91X43	Q91X43	Sh3d19	SH3 domain-containing protein 19	2	4.5628e-07	73.848	1.9295	2.1492	NaN	1
2d	ALYDNVAESPDELSFR	0	1824.85	Q61140	Q61140	Bcar1	Breast cancer anti-estrogen resistance protein 1	2	0.00053116	51.013	NaN	NaN	NaN	0
2d	ALYDTFSAFGNILSCK	0	1805.87	D3Z5M2;Q6PHQ9;P29341;Q62029	P29341	Gm10110;Pabpc4;Pabpc1;Pabpc2	Polyadenylate-binding protein;Polyadenylate-binding protein 1	2	4.4153e-10	104.87	1.5574	2.1632	NaN	1
2d	ALYDYAGQEADELSFR	0	1846.84	Q99JB8	Q99JB8	Pacsin3	Protein kinase C and casein kinase II substrate protein 3	2	2.0801e-13	93.011	0.60902	0.69262	3.8005	2
2d	ALYDYEGQEHDELSFK	0	1942.86	Q9WVE8	Q9WVE8	Pacsin2	Protein kinase C and casein kinase substrate in neurons protein 2	2;3	0.00012659	57.802	1.2042	1.3912	6.6594	2
2d	ALYEAGER	0	907.44	P10107	P10107	Anxa1	Annexin A1	2	0.0069435	60.76	0.85075	1.0417	14.585	4
2d	ALYEAGERR	1	1063.54	P10107	P10107	Anxa1	Annexin A1	2	0.0023287	66.073	NaN	NaN	NaN	0
2d	ALYEALDLQSAFFK	0	1614.83	Q920E5;A0A0G2JEA5	Q920E5	Fdps	Farnesyl pyrophosphate synthase	2	0.00023409	62.466	1.7971	2.0239	NaN	1
2d	ALYEQSLHIK	0	1200.65	P61202	P61202	Cops2	COP9 signalosome complex subunit 2	3	0.019918	26.116	NaN	NaN	NaN	0
2d	ALYETELADARR	1	1406.72	P14733	P14733	Lmnb1	Lamin-B1	2;3	0.0002011	60.49	0.30789	0.37708	27.22	2
2d	ALYEYLTAK	0	1070.56	Q6PB66	Q6PB66	Lrpprc	Leucine-rich PPR motif-containing protein, mitochondrial	2	0.001649	65.246	1.8519	2.1417	NaN	1
2d	ALYFISPTPK	0	1135.63	Q60770	Q60770	Stxbp3	Syntaxin-binding protein 3	2	0.0002072	69.423	0.42119	0.46185	NaN	1
2d	ALYGDTLVTGFAR	0	1382.72	Q3ULD5	Q3ULD5	Mccc2	Methylcrotonoyl-CoA carboxylase beta chain, mitochondrial	2	0.00021155	72.006	NaN	NaN	NaN	0
2d	ALYIQANNCVEAK	0	1492.73	Q60790	Q60790	Rasa3	Ras GTPase-activating protein 3	2	0.0071925	46.158	NaN	NaN	NaN	0
2d	ALYLIATNGTPELQNPEK	0	1971.03	Q8CIN4;O88643	Q8CIN4	Pak2;Pak1	Serine/threonine-protein kinase PAK 2;PAK-2p27;PAK-2p34;Serine/threonine-protein kinase PAK 1	2	6.2377e-07	64.65	1.1802	1.3995	NaN	1
2d	ALYLSDNDFEILPPDIGK	0	2019.02	Q01730	Q01730	Rsu1	Ras suppressor protein 1	2	3.4334e-26	142.38	0.71088	0.83871	NaN	1
2d	ALYLSDNDFEILPPDIGKLTK	1	2361.25	Q01730	Q01730	Rsu1	Ras suppressor protein 1	3	0.001171	29.444	0.92194	1.0405	NaN	1
2d	ALYPFESR	0	981.492	Q9Z0R4;CON__ENSEMBL:ENSBTAP00000001528	Q9Z0R4	Itsn1	Intersectin-1	2	0.045319	40.268	NaN	NaN	NaN	0
2d	ALYQLAQK	0	933.528	Q8C0C7	Q8C0C7	Farsa	Phenylalanine--tRNA ligase alpha subunit	2	0.0046063	75.311	1.063	1.1259	9.7497	3
2d	ALYSLGSK	0	837.46	P54923	P54923	Adprh	[Protein ADP-ribosylarginine] hydrolase	2	0.0084547	54.157	NaN	NaN	NaN	0
2d	ALYTFEPR	0	995.508	Q62422	Q62422	Ostf1	Osteoclast-stimulating factor 1	2	0.0064147	62.717	1.4002	1.6537	NaN	1
2d	ALYYDLITNPDIHSTYK	0	2026	P97298	P97298	Serpinf1	Pigment epithelium-derived factor	3	0.009394	24.053	3.5308	4.2136	NaN	1
2d	ALYYLQIHPQELR	0	1642.88	Q3U1J4	Q3U1J4	Ddb1	DNA damage-binding protein 1	3	6.2627e-05	69.602	NaN	NaN	NaN	0
2d	AMAALTDHPYASLTLPDDAASDCLFLRPGLPGATPFLLHR	0	4291.16	Q99LD8	Q99LD8	Ddah2	N(G),N(G)-dimethylarginine dimethylaminohydrolase 2	4;5	1.4347e-27	76.519	0.15954	0.24844	29.197	2
2d	AMADPEVQQIMSDPAMR	0	1888.85	Q60864	Q60864	Stip1	Stress-induced-phosphoprotein 1	2	4.1633e-07	72.958	1.0302	1.1508	NaN	1
2d	AMALPSSGEGLAFFTFPNIDSPTK	0	2497.22	P14901	P14901	Hmox1	Heme oxygenase 1	2	1.7241e-05	55.186	NaN	NaN	NaN	0
2d	AMDLVQEEFLQR	0	1477.72	Q9JK81	Q9JK81	Myg1	UPF0160 protein MYG1, mitochondrial	2	1.178e-08	103.7	1.0534	1.1667	NaN	1
2d	AMDQEITVNPQFVQK	0	1746.86	O88543	O88543	Cops3	COP9 signalosome complex subunit 3	2	2.2806e-09	89.548	0.77065	0.87181	NaN	1
2d	AMDSDWFAQNYMGR	0	1690.69	Q99JY0	Q99JY0	Hadhb	Trifunctional enzyme subunit beta, mitochondrial;3-ketoacyl-CoA thiolase	2	2.86e-07	87.298	0.63306	0.68747	NaN	1
2d	AMDTLGVEYGDK	0	1297.59	P18872	P18872	Gnao1	Guanine nucleotide-binding protein G(o) subunit alpha	2	0.0011177	59.542	NaN	NaN	NaN	0
2d	AMDTLGVEYGDKER	1	1582.73	P18872	P18872	Gnao1	Guanine nucleotide-binding protein G(o) subunit alpha	3	0.0030595	59.227	NaN	NaN	NaN	0
2d	AMEALALAER	0	1073.55	Q99PL5	Q99PL5	Rrbp1	Ribosome-binding protein 1	2	0.0026763	64.04	2.6714	3.1501	6.4657	2
2d	AMEAVAAQGK	0	974.486	Q9DBJ1;O70250	Q9DBJ1	Pgam1;Pgam2	Phosphoglycerate mutase 1;Phosphoglycerate mutase 2	2	1.6345e-05	107.66	0.75787	0.81079	27.238	6
2d	AMEDSCELDLVYVTER	0	1928.85	E9Q0S6	E9Q0S6	Tns1		2	9.1082e-11	91.914	NaN	NaN	NaN	0
2d	AMEEFVK	0	852.405	Q8VEE1	Q8VEE1	Lmcd1	LIM and cysteine-rich domains protein 1	2	0.022034	60.788	0.50194	0.53123	NaN	1
2d	AMEGAGTDEK	0	1007.42	P14824	P14824	Anxa6	Annexin A6	2	0.00077664	58.981	0.66503	0.72823	NaN	1
2d	AMEGIFMKPSELLR	0	1620.84	Q9DCT5	Q9DCT5	Sdf2	Stromal cell-derived factor 2	3	0.00020272	48.704	1.7714	2.059	NaN	1
2d	AMEIAEALGR	0	1059.54	K9J7B2;Q64435;B2RT14;E9PXN7;D3Z748;Q62452;P70691;Q63886;Q6ZQM8	Q6ZQM8	Ugt1a6b;Ugt1a6;Ugt1a5;Ugt1a10;Ugt1a8;Ugt1a9;Ugt1a2;Ugt1a1;Ugt1a7c	UDP-glucuronosyltransferase 1-6;UDP-glucuronosyltransferase 1-9;UDP-glucuronosyltransferase 1-2;UDP-glucuronosyltransferase 1-1;UDP-glucuronosyltransferase 1-7C	2	0.0002072	69.423	0.92929	1.0721	74.919	2
2d	AMEIAEALGRIPQTVLWR	1	2053.11	K9J7B2;Q64435;B2RT14;E9PXN7;D3Z748;Q62452;P70691;Q63886;Q6ZQM8	Q6ZQM8	Ugt1a6b;Ugt1a6;Ugt1a5;Ugt1a10;Ugt1a8;Ugt1a9;Ugt1a2;Ugt1a1;Ugt1a7c	UDP-glucuronosyltransferase 1-6;UDP-glucuronosyltransferase 1-9;UDP-glucuronosyltransferase 1-2;UDP-glucuronosyltransferase 1-1;UDP-glucuronosyltransferase 1-7C	3	1.3111e-07	66.965	NaN	NaN	NaN	0
2d	AMELLQEEDLIEEDDIPVR	0	2256.08	CON__ENSEMBL:ENSBTAP00000007350;CON__P01030	CON__ENSEMBL:ENSBTAP00000007350			2	7.1354e-21	125.61	NaN	NaN	NaN	0
2d	AMESSLEFLR	0	1181.58	Q920A5	Q920A5	Scpep1	Retinoid-inducible serine carboxypeptidase	2	0.011841	46.158	NaN	NaN	NaN	0
2d	AMEVDERPTEQYSDIGGLDK	0	2252.03	O88685	O88685	Psmc3	26S protease regulatory subunit 6A	2;3	5.5258e-09	70.413	0.94613	1.123	59.617	2
2d	AMGFTPLDMGSLASAR	0	1623.77	Q8CI59	Q8CI59	Steap3	Metalloreductase STEAP3	2	1.498e-07	87.001	1.6905	2.1772	3.23	2
2d	AMGGALPFKDALTQR	1	1574.82	Q99LS3	Q99LS3	Psph	Phosphoserine phosphatase	3	0.041607	22.606	NaN	NaN	NaN	0
2d	AMGIMNSFVNDIFER	0	1742.81	Q6ZWY9;Q64478;P10853;Q8CGP1;Q8CGP2;Q64525;Q64475;P10854;Q9D2U9;Q8CGP0;Q64524	Q6ZWY9	Hist1h2bc;Hist1h2bh;Hist1h2bf;Hist1h2bk;Hist1h2bp;Hist2h2bb;Hist1h2bb;Hist1h2bm;Hist3h2ba;Hist3h2bb;Hist2h2be	Histone H2B type 1-C/E/G;Histone H2B type 1-H;Histone H2B type 1-F/J/L;Histone H2B type 1-K;Histone H2B type 1-P;Histone H2B type 2-B;Histone H2B type 1-B;Histone H2B type 1-M;Histone H2B type 3-A;Histone H2B type 3-B;Histone H2B type 2-E	2	3.7533e-46	178.67	0.32236	0.44994	14.934	11
2d	AMGNLQIDFADPQR	0	1574.75	P08752	P08752	Gnai2	Guanine nucleotide-binding protein G(i) subunit alpha-2	2	1.0352e-05	73.781	0.65695	0.76349	NaN	1
2d	AMGNLQIDFADPQRADDAR	1	2102.98	P08752	P08752	Gnai2	Guanine nucleotide-binding protein G(i) subunit alpha-2	3	1.9312e-08	71.558	0.78452	1.0086	NaN	1
2d	AMGPLVLTEVLFDEK	0	1660.87	P59325	P59325	Eif5	Eukaryotic translation initiation factor 5	2	3.9123e-12	92.925	1.4569	1.6659	NaN	1
2d	AMGVVVATGVNTEIGK	0	1544.82	O55143	O55143	Atp2a2	Sarcoplasmic/endoplasmic reticulum calcium ATPase 2	2	2.245e-10	89.403	1.6093	1.8049	0.92824	2
2d	AMHQSQTMEGCSSPIVVK	0	1988.91	Q9Z0H4	Q9Z0H4	Celf2	CUGBP Elav-like family member 2	3	2.5773e-07	48.314	3.4555	3.8217	NaN	1
2d	AMKDEEK	1	849.39	Q6IRU2;CON__Q3SX28;P58774	P58774	Tpm4;Tpm2	Tropomyosin alpha-4 chain;Tropomyosin beta chain	2	0.027301	108.09	0.58479	0.68794	NaN	1
2d	AMLFVPR	0	832.463	B7ZMP1	B7ZMP1	Xpnpep3	Probable Xaa-Pro aminopeptidase 3	2	0.048653	46.351	NaN	NaN	NaN	0
2d	AMLSGPGQFAENETNEVNFR	0	2210.01	P83940	P83940	Tceb1	Transcription elongation factor B polypeptide 1	2	5.4419e-37	125.61	1.1449	1.308	11.221	3
2d	AMLWVSEK	0	962.49	P12382	P12382	Pfkl	ATP-dependent 6-phosphofructokinase, liver type	2	0.021822	43.246	0.89248	0.97061	17.502	4
2d	AMNANWHPGCFR	0	1459.62	Q91XD2	Q91XD2	Lims2	LIM and senescent cell antigen-like-containing domain protein 2	3	0.0070088	29.807	0.82856	0.94683	NaN	1
2d	AMNGESLDGR	0	1048.46	O89086	O89086	Rbm3	RNA-binding protein 3	2	3.0512e-05	78.334	3.1672	3.6657	NaN	1
2d	AMNNSWHPECFR	0	1547.64	Q99JW4	Q99JW4	Lims1	LIM and senescent cell antigen-like-containing domain protein 1	3	0.00014661	62.14	0.71811	0.83905	NaN	1
2d	AMQDAEVSK	0	977.449	P38647	P38647	Hspa9	Stress-70 protein, mitochondrial	2	0.0047377	60.59	NaN	NaN	NaN	0
2d	AMQGLTGR	0	832.423	P26369	P26369	U2af2	Splicing factor U2AF 65 kDa subunit	2	0.0053287	69.998	1.8346	2.0676	NaN	1
2d	AMQHAEVYYK	0	1238.58	Q9D0B6	Q9D0B6	Pbdc1	Protein PBDC1	3	0.032583	25.613	NaN	NaN	NaN	0
2d	AMSLVSGEGEGEQNEIR	0	1804.83	P70227	P70227	Itpr3	Inositol 1,4,5-trisphosphate receptor type 3	2	0.021758	31.639	NaN	NaN	NaN	0
2d	AMSRPILYSNWLSK	0	1664.87	Q9JHU4	Q9JHU4	Dync1h1	Cytoplasmic dynein 1 heavy chain 1	3	0.052397	18.391	NaN	NaN	NaN	0
2d	AMSTTSVTSSQPGK	0	1380.66	Q62418	Q62418	Dbnl	Drebrin-like protein	2	0.00042855	71.555	1.0726	1.1827	1.7005	2
2d	AMSTTSVTSSQPGKLR	1	1649.84	Q62418	Q62418	Dbnl	Drebrin-like protein	3	0.017975	23.138	0.65666	0.70704	NaN	1
2d	AMTEDGFLAVCSEAK	0	1627.72	Q61024	Q61024	Asns	Asparagine synthetase [glutamine-hydrolyzing]	2	8.356e-06	75.695	NaN	NaN	NaN	0
2d	AMTGVEQWPYR	0	1336.62	P80318	P80318	Cct3	T-complex protein 1 subunit gamma	2	0.024497	45.997	NaN	NaN	NaN	0
2d	AMTKDNNLLGK	1	1203.63	P63017;P17156	P63017	Hspa8;Hspa2	Heat shock cognate 71 kDa protein;Heat shock-related 70 kDa protein 2	3	1.394e-07	99.283	1.5024	1.7649	102.16	7
2d	AMTLEEAEAFVGAER	0	1622.76	B2RXS4	B2RXS4	Plxnb2	Plexin-B2	2	8.0982e-13	99.215	1.3364	1.4576	3.3113	2
2d	AMTTFLSTLGAQCVIASR	0	1925.97	Q9CQ62	Q9CQ62	Decr1	2,4-dienoyl-CoA reductase, mitochondrial	2;3	3.1854e-09	85.457	0.60097	0.76359	4.0384	3
2d	AMVEAVQLIADGK	0	1343.71	Q8K009	Q8K009	Aldh1l2	Mitochondrial 10-formyltetrahydrofolate dehydrogenase	2	0.0082499	51.927	NaN	NaN	NaN	0
2d	AMVEVEDFVDPNGK	0	1548.71	Q6DFZ1	Q6DFZ1	Gbf1		2	0.01728	35.511	NaN	NaN	NaN	0
2d	AMVNKDDIQK	1	1160.59	Q61879	Q61879	Myh10	Myosin-10	2	0.0013093	67.897	0.30971	0.39785	NaN	1
2d	AMVQQWLEFR	0	1306.65	Q9D1M4	Q9D1M4	Eef1e1	Eukaryotic translation elongation factor 1 epsilon-1	2	2.659e-06	101.64	1.5348	1.8392	NaN	1
2d	AMVSEFLK	0	923.479	P10107	P10107	Anxa1	Annexin A1	1;2	2.579e-05	94.407	0.83294	0.9855	9.3161	6
2d	AMVSNAQLDNEK	0	1318.62	Q3UZ39;Q91WK0	Q3UZ39	Lrrfip1;Lrrfip2	Leucine-rich repeat flightless-interacting protein 1;Leucine-rich repeat flightless-interacting protein 2	2	2.0564e-05	75.294	3.3313	3.7241	NaN	1
2d	AMYQYRPQNEDELELR	0	2053.95	Q9R1Z8	Q9R1Z8	Sorbs3	Vinexin	3	1.1165e-10	86.641	0.59429	0.76331	NaN	1
2d	ANACNSVIK	0	975.481	O55143	O55143	Atp2a2	Sarcoplasmic/endoplasmic reticulum calcium ATPase 2	2	0.00047335	103.74	1.4712	1.6833	NaN	1
2d	ANAGEESVMNLDK	0	1376.62	Q8K2B3	Q8K2B3	Sdha	Succinate dehydrogenase [ubiquinone] flavoprotein subunit, mitochondrial	2	0.00054126	60.598	1.038	1.1649	NaN	1
2d	ANAGEESVMNLDKLR	1	1645.81	Q8K2B3	Q8K2B3	Sdha	Succinate dehydrogenase [ubiquinone] flavoprotein subunit, mitochondrial	3	0.00015514	48.704	0.63891	0.77892	NaN	1
2d	ANALHATNNLQIIPDFSLK	0	2079.11	Q810B6	Q810B6	Ankfy1	Rabankyrin-5	3	0.026517	17.021	0.56089	0.62893	NaN	1
2d	ANAPCVIFIDELDSVGGKR	1	2060.04	O88967	O88967	Yme1l1	ATP-dependent zinc metalloprotease YME1L1	3	0.0012903	34.721	NaN	NaN	NaN	0
2d	ANATEFGLASGVFTR	0	1539.77	Q8R0Y6	Q8R0Y6	Aldh1l1	Cytosolic 10-formyltetrahydrofolate dehydrogenase	2	0.00043961	54.143	NaN	NaN	NaN	0
2d	ANCIDSTASAEAVFASEVK	0	1968.91	P35550	P35550	Fbl	rRNA 2-O-methyltransferase fibrillarin	2	0.034368	28.632	1.024	1.106	NaN	1
2d	ANCPHIVQFGSTDDPFLPWK	0	2328.1	O88851	O88851	Rbbp9	Putative hydrolase RBBP9	3	0.023202	21.045	NaN	NaN	NaN	0
2d	ANDDIIVNWVNR	0	1427.72	Q99K51	Q99K51	Pls3	Plastin-3	2;3	1.4894e-11	129.85	1.5088	1.6693	11.304	4
2d	ANDNFTIHR	0	1086.52	Q99KC8	Q99KC8	Vwa5a	von Willebrand factor A domain-containing protein 5A	2	0.0018484	59.35	NaN	NaN	NaN	0
2d	ANDQDSLISGILR	0	1400.73	Q9CXF4	Q9CXF4	Tbc1d15	TBC1 domain family member 15	2	3.4291e-05	80.763	NaN	NaN	NaN	0
2d	ANDQFLESQR	0	1206.56	O35551	O35551	Rabep1	Rab GTPase-binding effector protein 1	2	0.018123	43.651	NaN	NaN	NaN	0
2d	ANDSKYGLAAAVFTK	1	1554.8	P47738	P47738	Aldh2	Aldehyde dehydrogenase, mitochondrial	3	0.00016306	37.083	1.3666	1.6107	NaN	1
2d	ANDTQEFNLSAYFER	0	1803.81	Q9D7X3	Q9D7X3	Dusp3	Dual specificity protein phosphatase 3	2	0.0029721	43.544	NaN	NaN	NaN	0
2d	ANDTTFGLAAGVFTR	0	1539.77	Q9JLJ2	Q9JLJ2	Aldh9a1	4-trimethylaminobutyraldehyde dehydrogenase	2	4.3608e-08	101.39	NaN	NaN	NaN	0
2d	ANEEDEQEEGGDGASGDPKK	1	2060.84	Q3UHX2	Q3UHX2	Pdap1	28 kDa heat- and acid-stable phosphoprotein	3	9.1855e-05	41.905	1.2829	1.4493	NaN	1
2d	ANEEELKR	1	987.499	Q99JI4	Q99JI4	Psmd6	26S proteasome non-ATPase regulatory subunit 6	2	0.021771	51.346	NaN	NaN	NaN	0
2d	ANEFHDVNCEVVAVSVDSHFSHLAWINTPR	0	3449.62	P20108	P20108	Prdx3	Thioredoxin-dependent peroxide reductase, mitochondrial	4	8.1272e-18	77.984	NaN	NaN	NaN	0
2d	ANEFLEVGK	0	1005.51	P23116	P23116	Eif3a	Eukaryotic translation initiation factor 3 subunit A	2	0.0039327	53.968	2.7268	3.1736	NaN	1
2d	ANENSNIQVLSDR	0	1458.71	Q9D824	Q9D824	Fip1l1	Pre-mRNA 3-end-processing factor FIP1	2	0.00034666	68.355	NaN	NaN	NaN	0
2d	ANEPTHFTVDCTEAGEGDVSVGIK	0	2532.14	Q80X90	Q80X90	Flnb	Filamin-B	3	0.00012237	35.32	0.5728	0.62013	4.7077	2
2d	ANEVEQMIR	0	1088.53	Q9JHU4	Q9JHU4	Dync1h1	Cytoplasmic dynein 1 heavy chain 1	2	0.002441	60.436	0.52015	0.62626	NaN	1
2d	ANFENLAK	0	905.461	Q60598	Q60598	Cttn	Src substrate cortactin	2	0.0052052	71.342	1.0571	1.2489	0.52686	2
2d	ANFIEADKYFLPFELACQSK	1	2390.16	A2A5R2	A2A5R2	Arfgef2	Brefeldin A-inhibited guanine nucleotide-exchange protein 2	3	0.0013793	29.444	1.1175	1.2934	NaN	1
2d	ANFSLPEK	0	904.465	Q00PI9	Q00PI9	Hnrnpul2	Heterogeneous nuclear ribonucleoprotein U-like protein 2	2	0.018004	45.081	1.2252	1.4101	NaN	1
2d	ANFWYQPSFHGVDLSALR	0	2107.03	Q9WVG6	Q9WVG6	Carm1	Histone-arginine methyltransferase CARM1	3	1.4147e-06	50.387	1.8343	2.2672	11.361	2
2d	ANGDYSGSYLTLSQPVSAK	0	1956.94	Q8K1N2	Q8K1N2	Phldb2	Pleckstrin homology-like domain family B member 2	2	1.5306e-05	58.487	NaN	NaN	NaN	0
2d	ANGHLLLNSEK	0	1194.64	Q8BMJ2	Q8BMJ2	Lars	Leucine--tRNA ligase, cytoplasmic	3	0.024974	27.137	NaN	NaN	NaN	0
2d	ANGNLVYFEYIMSK	0	1647.8	Q60715	Q60715	P4ha1	Prolyl 4-hydroxylase subunit alpha-1	2	1.1255e-08	88.187	1.6725	2.1067	2.2973	3
2d	ANGSWELDEDLTK	0	1476.67	Q99KC8	Q99KC8	Vwa5a	von Willebrand factor A domain-containing protein 5A	2	7.6858e-06	78.342	0.59005	0.71771	NaN	1
[truncated: 87,840 more rows]

## Sheet: Mouse (Rep 2)
Timepoint	Sequence	Missed cleavages	Mass	Proteins	Leading razor protein	Gene names	Protein names	Charges	PEP	Score	Ratio H/L	Ratio H/L normalized	Ratio H/L variability [%]	Ratio H/L count
2d	AAAAAAAAAAGAAGGR	0	1197.62	Q8CCS6	Q8CCS6	Pabpn1	Polyadenylate-binding protein 2	2	4.5654e-07	170.99	3.3789	3.0625	12.177	2
2d	AAAAAAAAAAGDSDSWDADTFSMEDPVR	0	2739.17	Q3UGC7	Q3UGC7	Eif3j1	Eukaryotic translation initiation factor 3 subunit J-A	3	5.4927e-06	92.833	2.3892	2.1568	NaN	1
2d	AAAAAAAAAAGDSDSWDADTFSMEDPVRK	1	2867.27	Q3UGC7	Q3UGC7	Eif3j1	Eukaryotic translation initiation factor 3 subunit J-A	3	6.7256e-29	216.48	1.766	1.5609	NaN	1
2d	AAAAAAAAATEQQGSNGPVKK	1	1910.98	P82349	P82349	Sgcb	Beta-sarcoglycan	2;3	1.6995e-43	275.35	0.74019	0.63336	NaN	1
2d	AAAAAAGAASGLPGPVAQGLK	0	1747.96	Q91YE6	Q91YE6	Ipo9	Importin-9	2;3	1.0896e-13	189.3	2.0231	1.7795	19.153	3
2d	AAAAAAGPEMVR	0	1113.56	P63085	P63085	Mapk1	Mitogen-activated protein kinase 1	2	0.00022613	107.15	1.8291	1.7514	NaN	1
2d	AAAAAAPAGGPAAAAPSGENEAESR	0	2164.01	Q64127	Q64127	Trim24	Transcription intermediary factor 1-alpha	2	0.00483	58.671	NaN	NaN	NaN	0
2d	AAAAAAPGGGGGEPR	0	1208.59	Q63844	Q63844	Mapk3	Mitogen-activated protein kinase 3	2	0.00043543	94.616	0.91078	0.76831	NaN	1
2d	AAAAAGAGLK	0	799.455	E9PYB0	E9PYB0	Ahnak2		2	0.01504	86.794	NaN	NaN	NaN	0
2d	AAAAAGPASSQR	0	1056.53	Q9CX34	Q9CX34	Sugt1	Suppressor of G2 allele of SKP1 homolog	1	0.032611	44.349	NaN	NaN	NaN	0
2d	AAAAAMAEQEGAR	0	1245.58	Q9D1H7	Q9D1H7	Get4	Golgi to ER traffic protein 4 homolog	2	3.2701e-05	145.34	3.5058	3.0827	2.1066	2
2d	AAAAATAATK	0	845.461	Q9D3B1	Q9D3B1	Hacd2	Very-long-chain (3R)-3-hydroxyacyl-CoA dehydratase 2	2	0.0036108	83.998	2.3607	2.0362	126.34	2
2d	AAAAATAVGPGAGSAGVAGPGGAGPCATVSVFPGAR	0	3007.49	Q9WVG6	Q9WVG6	Carm1	Histone-arginine methyltransferase CARM1	3	5.5613e-11	109.11	1.4413	1.3924	NaN	1
2d	AAAAAVIPPSGLDDGVSRAR	1	1893.01	Q8BXG3	Q8BXG3	Ift57	Intraflagellar transport protein 57 homolog	3	0.0096284	54.974	NaN	NaN	NaN	0
2d	AAAADGEPLHNEEER	0	1607.72	Q80WW9	Q80WW9	Ddrgk1	DDRGK domain-containing protein 1	2	0.0048228	80.245	NaN	NaN	NaN	0
2d	AAAAELR	0	700.387	Q9D1M4	Q9D1M4	Eef1e1	Eukaryotic translation elongation factor 1 epsilon-1	1	0.061814	40.362	1.8564	1.6036	NaN	1
2d	AAAAELSSSSGSER	0	1321.61	Q99LQ1	Q99LQ1	Mbip	MAP3K12-binding inhibitory protein 1	2	8.6558e-05	121.02	NaN	NaN	NaN	0
2d	AAAAFEVPAALTTSESTMAAER	0	2194.06	Q9JJY4	Q9JJY4	Ddx20	Probable ATP-dependent RNA helicase DDX20	2;3	3.8073e-09	136.81	6.7797	6.1992	NaN	1
2d	AAAAGAVVASAASGPAEGKK	1	1682.9	Q8CH25	Q8CH25	Sltm	SAFB-like transcription modulator	2;3	9.3679e-07	167.98	2.9039	2.7247	NaN	1
2d	AAAAMAVSEAWPELELAER	0	2013.98	Q505F5	Q505F5	Lrrc47	Leucine-rich repeat-containing protein 47	3	0.012058	41.871	1.2575	1.271	NaN	1
2d	AAAAPAAAASPEAPAVSGSADPETGDEDSR	0	2738.23	P58069	P58069	Rasa2	Ras GTPase-activating protein 2	3	0.0018117	50.865	NaN	NaN	NaN	0
2d	AAAAPGPVELGFAEEAPAWR	0	2009	P46718	P46718	Pdcd2	Programmed cell death protein 2	2;3	5.6682e-06	103.85	NaN	NaN	NaN	0
2d	AAAASAAEAGIATPGTEDSDDALLK	0	2315.11	O35226	O35226	Psmd4	26S proteasome non-ATPase regulatory subunit 4	2	2.9705e-104	365.82	2.6117	2.3334	NaN	1
2d	AAAAVASAASSCRPLGSGTAPNPTAAAPASSPAPGPGPVGK	0	3596.8	P58404	P58404	Strn4	Striatin-4	4	0.0012632	43.951	2.0203	1.792	NaN	1
2d	AAAAVVEFQR	0	1060.57	Q8BG32	Q8BG32	Psmd11	26S proteasome non-ATPase regulatory subunit 11	2	4.2869e-06	170.66	1.5333	1.4345	5.7767	3
2d	AAAAVVVPAEWIK	0	1323.76	B1AZI6	B1AZI6	Thoc2	THO complex subunit 2	2	0.0009773	82.749	2.6972	2.5596	NaN	1
2d	AAAAYEHLK	0	972.503	Q9EP69	Q9EP69	Sacm1l	Phosphatidylinositide phosphatase SAC1	2	0.0064142	84.498	0.78337	0.75413	NaN	1
2d	AAACAHPVLCVQPHHIGVAVK	0	2234.16	P70255	P70255	Nfic	Nuclear factor 1 C-type	3	0.016148	39.863	NaN	NaN	NaN	0
2d	AAADAEQAVLAK	0	1156.61	Q5DW34	Q5DW34	Ehmt1	Histone-lysine N-methyltransferase EHMT1	2	7.0052e-05	125.48	9.1027	8.4226	NaN	1
2d	AAADEPKPK	0	925.487	P55264	P55264	Adk	Adenosine kinase	2	0.0069568	82.452	0.55611	0.50194	NaN	1
2d	AAADGDDSLYPIAVLIDELR	0	2116.07	Q76MZ3	Q76MZ3	Ppp2r1a	Serine/threonine-protein phosphatase 2A 65 kDa regulatory subunit A alpha isoform	2	1.2026e-16	249.62	1.8192	1.622	NaN	1
2d	AAAEAAAEAK	0	901.451	Q9ER67	Q9ER67	Maged2		2	0.0033928	101.9	NaN	NaN	NaN	0
2d	AAAEEGCGVGVEDDR	0	1533.64	Q8VCI5	Q8VCI5	Pex19	Peroxisomal biogenesis factor 19	2	2.0458e-05	150.68	3.2651	2.7609	NaN	1
2d	AAAEELLAR	0	942.513	Q6P549	Q6P549	Inppl1	Phosphatidylinositol 3,4,5-trisphosphate 5-phosphatase 2	2	0.027452	86.953	2.2294	1.9899	NaN	1
2d	AAAELLQSQGSQAGGSQTLKR	1	2100.09	Q9R1T4	Q9R1T4	2017-09-06	Septin-6	3	0.00030769	73.722	NaN	NaN	NaN	0
2d	AAAFEDQENETVVVK	0	1648.79	P26039	P26039	Tln1	Talin-1	2	1.8906e-10	156.69	NaN	NaN	NaN	0
2d	AAAFEQLQK	0	1004.53	Q9CZW5	Q9CZW5	Tomm70a	Mitochondrial import receptor subunit TOM70	2	0.0026758	126.28	NaN	NaN	NaN	0
2d	AAAFVTSPPLSPDPTTPDYINSLLASGDLQLSGSAHCTFSTAQK	0	4533.2	Q62188	Q62188	Dpysl3	Dihydropyrimidinase-related protein 3	4	3.1528e-07	60.937	NaN	NaN	NaN	0
2d	AAAGAAATDLEVVR	0	1313.69	Q6PD26	Q6PD26	Pigs	GPI transamidase component PIG-S	2	8.0024e-06	154.24	1.1947	1.0725	NaN	1
2d	AAAGSLER	0	773.403	Q9Z0W3	Q9Z0W3	Nup160	Nuclear pore complex protein Nup160	2	0.025426	70.525	NaN	NaN	NaN	0
2d	AAAGVVSGK	0	758.429	Q9CXF4	Q9CXF4	Tbc1d15	TBC1 domain family member 15	1;2	0.00048808	126.52	1.6512	1.3799	NaN	1
2d	AAAHCAHVFTTVSQITAIEAQHLLK	0	2716.41	Q9Z1E4	Q9Z1E4	Gys1	Glycogen [starch] synthase, muscle	4	4.5297e-08	113.73	1.7148	1.6784	NaN	1
2d	AAAHHYGAQCDK	0	1327.57	Q9DCJ5	Q9DCJ5	Ndufa8	NADH dehydrogenase [ubiquinone] 1 alpha subcomplex subunit 8	2;3	2.0843e-08	180.67	0.96376	0.78474	8.241	2
2d	AAAHHYGAQCDKTNK	1	1670.76	Q9DCJ5	Q9DCJ5	Ndufa8	NADH dehydrogenase [ubiquinone] 1 alpha subcomplex subunit 8	3	4.8656e-05	120.59	1.1914	1.05	NaN	1
2d	AAALADMADLEELSR	0	1574.76	Q9Z248	Q9Z248	Aebp2	Zinc finger protein AEBP2	2	0.00050649	95.018	NaN	NaN	NaN	0
2d	AAALEFLNR	0	1003.55	Q60864	Q60864	Stip1	Stress-induced-phosphoprotein 1	2	0.00075581	159.04	1.5402	1.3891	NaN	1
2d	AAALGAGGGAGAGDDDFDQFDKPGAER	0	2535.13	Q9CXK9	Q9CXK9	Rbm33	RNA-binding protein 33	3	2.701e-09	113.13	NaN	NaN	NaN	0
2d	AAAMDVDTPSGTNSGAGK	0	1648.74	P62878	P62878	Rbx1	E3 ubiquitin-protein ligase RBX1;E3 ubiquitin-protein ligase RBX1, N-terminally processed	2	2.7353e-11	194.24	2.2217	1.8955	NaN	1
2d	AAAMDVDTPSGTNSGAGKK	1	1776.83	P62878	P62878	Rbx1	E3 ubiquitin-protein ligase RBX1;E3 ubiquitin-protein ligase RBX1, N-terminally processed	2	4.5058e-11	227.56	2.1717	1.9661	NaN	1
2d	AAANEQLTR	0	972.499	Q9CRB9	Q9CRB9	Chchd3	MICOS complex subunit Mic19	2	0.011295	102.51	0.66537	0.56502	NaN	1
2d	AAAPAPEEEMDECEQALAAEPK	0	2356.02	Q9D8N0	Q9D8N0	Eef1g	Elongation factor 1-gamma	2;3	1.8422e-09	186.72	1.418	1.2406	6.9097	4
2d	AAAPATLALDPQPQEK	0	1619.85	Q91WG2	Q91WG2	Rabep2	Rab GTPase-binding effector protein 2	2	0.032413	72.496	1.9601	1.7459	NaN	1
2d	AAAPSAASSPAEVQSLKK	1	1711.91	E9PVZ8	E9PVZ8	Golgb1		3	0.00051288	63.436	3.0239	2.6092	NaN	1
2d	AAAQAVEEMR	0	1074.51	P52432	P52432	Polr1c	DNA-directed RNA polymerases I and III subunit RPAC1	2	0.00027404	120.12	4.6915	3.9626	8.7658	2
2d	AAAQEADGAGSAVVAAGGGSSGQVTSNGSIGR	0	2759.31	Q8VBZ3	Q8VBZ3	Clptm1	Cleft lip and palate transmembrane protein 1 homolog	3	4.7743e-17	131.84	NaN	NaN	NaN	0
2d	AAAQLGVEELQK	0	1255.68	Q921M4	Q921M4	Golga2	Golgin subfamily A member 2	2	0.00020595	125.97	NaN	NaN	NaN	0
2d	AAAQLLQSQAQQSGAQQTK	0	1956	Q8C1B7	Q8C1B7	2017-09-11	Septin-11	2;3	1.3451e-66	348	0.48242	0.46788	8.4267	2
2d	AAAQLLQSQAQQSGAQQTKK	1	2084.1	Q8C1B7	Q8C1B7	2017-09-11	Septin-11	2;3;4	5.1245e-113	452.57	0.14973	0.13514	100.32	4
2d	AAAQQLGEVVK	0	1112.62	E9QAE3	E9QAE3	Btaf1		2	6.7103e-05	138.98	NaN	NaN	NaN	0
2d	AAAQTLER	0	858.456	P23492	P23492	Pnp	Purine nucleoside phosphorylase	2	0.019085	108.46	0.95806	0.87201	NaN	1
2d	AAASAPAPETPR	0	1137.58	P59222	P59222	Scarf2	Scavenger receptor class F member 2	2	0.029044	67.726	NaN	NaN	NaN	0
2d	AAASEGVQVK	0	958.508	Q9Z2D6	Q9Z2D6	Mecp2	Methyl-CpG-binding protein 2	2	0.0016358	114.89	NaN	NaN	NaN	0
2d	AAASGYTDLR	0	1023.5	Q3TSG4	Q3TSG4	Alkbh5	RNA demethylase ALKBH5	2	0.00015624	131.41	NaN	NaN	NaN	0
2d	AAASLGDTLSEQQLGDSDIPVIVYR	0	2617.32	Q4LDD4	Q4LDD4	Arap1	Arf-GAP with Rho-GAP domain, ANK repeat and PH domain-containing protein 1	3	4.6526e-16	180.63	0.80566	0.77274	NaN	1
2d	AAASTDYYK	0	988.45	P35486	P35486	Pdha1	Pyruvate dehydrogenase E1 component subunit alpha, somatic form, mitochondrial	2	0.018403	94.114	0.6689	0.56549	NaN	1
2d	AAATAAAAPQQLSDEELFSQLR	0	2287.14	Q9WU40	Q9WU40	Lemd3	Inner nuclear membrane protein Man1	3	7.4365e-14	183.22	NaN	NaN	NaN	0
2d	AAATAAAAPQQLSDEELFSQLRR	1	2443.25	Q9WU40	Q9WU40	Lemd3	Inner nuclear membrane protein Man1	3	0.00015657	73.405	NaN	NaN	NaN	0
2d	AAATLAAVSGTPGLGAQPAELGTHKRPASVSSAAAEHEAR	1	3807.96	E9Q1P8	E9Q1P8	Irf2bp2	Interferon regulatory factor 2-binding protein 2	4;5	3.7472e-12	99.562	NaN	NaN	NaN	0
2d	AAATLSFGPER	0	1118.57	Q80TM9	Q80TM9	Nisch	Nischarin	2	3.0987e-06	153.24	4.3946	3.8481	NaN	1
2d	AAATPESQEPQAK	0	1326.64	P28667	P28667	Marcksl1	MARCKS-related protein	2	0.00092468	102.52	2.5961	2.144	NaN	1
2d	AAATQPDGKDTPDEPWAFPAR	1	2240.05	Q78PY7	Q78PY7	Snd1	Staphylococcal nuclease domain-containing protein 1	2;3	6.9442e-12	176.04	1.6808	1.6209	NaN	1
2d	AAATSAAVGESADSEAR	0	1562.72	Q3U4S0	Q3U4S0	Pank2		2	5.4636e-06	154.36	NaN	NaN	NaN	0
2d	AAAVAAAGAGEPLSPEELLPK	0	1961.05	Q9CPQ3	Q9CPQ3	Tomm22	Mitochondrial import receptor subunit TOM22 homolog	2;3	1.8573e-10	164.68	1.5012	1.4054	11.666	3
2d	AAAVAVAAASR	0	956.54	E9Q1P8	E9Q1P8	Irf2bp2	Interferon regulatory factor 2-binding protein 2	2	0.036587	55.064	NaN	NaN	NaN	0
2d	AAAVEPEVEDPLWSFVR	0	1913.95	Q8C436	Q8C436	Vcpkmt	Protein-lysine methyltransferase METTL21D	2	0.0018544	75.695	2.6206	2.3965	NaN	1
2d	AAAVGTANKSTVEGIQASVK	1	1901.02	Q64727	Q64727	Vcl	Vinculin	3	0.0077728	56.055	NaN	NaN	NaN	0
2d	AAAVGTANKSTVEGIQASVKTAR	2	2229.21	Q64727	Q64727	Vcl	Vinculin	3	0.00013402	76.417	0.42721	0.38048	NaN	1
2d	AAAVLSGASAGSPAGAPGGPGGLSAVGSGPR	0	2503.28	Q9DBD5	Q9DBD5	Pelp1	Proline-, glutamic acid- and leucine-rich protein 1	3	1.6309e-06	85.412	1.4154	1.3598	NaN	1
2d	AAAVQDSR	0	816.409	Q9CYX7	Q9CYX7	Rrp15	RRP15-like protein	2	0.015769	75.213	7.4462	6.1155	NaN	1
2d	AAAVSGVVR	0	828.482	Q8BR90	Q8BR90		UPF0600 protein C5orf51 homolog	2	0.024564	64.265	0.9447	0.83605	NaN	1
2d	AAAVVDPQQSVVMR	0	1469.77	P43883	P43883	Plin2	Perilipin-2	2	9.0126e-05	127.42	NaN	NaN	NaN	0
2d	AAAVVEEAAAGDVQR	0	1455.73	Q8VEJ4	Q8VEJ4	Nle1	Notchless protein homolog 1	2	3.4256e-10	185.99	5.2325	4.6788	0.71928	2
2d	AAAYLDPNLNHTPSSSTK	0	1885.92	P34152	P34152	Ptk2	Focal adhesion kinase 1	2	3.1713e-06	173.33	1.8496	1.7105	NaN	1
2d	AACEGPEEHQGAEEEGEGSQGGLYEAIAGHWIR	0	3523.53	Q8CG70	Q8CG70	Leprel2	Prolyl 3-hydroxylase 3	4	7.0876e-10	113.37	2.6027	2.4577	NaN	1
2d	AACEQLHQQQQQQQEETTAATLLLQGEEEGEED	0	3768.67	P42669	P42669	Pura	Transcriptional activator protein Pur-alpha	3;4	2.9433e-41	212.27	NaN	NaN	NaN	0
2d	AACLESAQEPAGAWSNK	0	1788.81	Q8VDJ3	Q8VDJ3	Hdlbp	Vigilin	2	2.615e-30	253.88	3.1854	2.804	NaN	1
2d	AACSAAAMEEDSEASSSR	0	1828.72	O08759	O08759	Ube3a	Ubiquitin-protein ligase E3A	2	0.010328	85.837	3.1482	2.5777	NaN	1
2d	AADAEAEVASLNR	0	1315.64	P21107	P21107	Tpm3	Tropomyosin alpha-3 chain	2;3	2.1266e-08	151.22	0.52887	0.48183	6.9255	2
2d	AADAEAEVASLNRR	1	1471.74	P21107	P21107	Tpm3	Tropomyosin alpha-3 chain	2;3	1.2827e-06	201.75	0.54425	0.52202	7.028	6
2d	AADAHVDAHYYEQNEQPTGTCAACITGGNR	0	3276.39	P55264	P55264	Adk	Adenosine kinase	3;4	4.4538e-25	201.08	0.58225	0.55492	6.9064	8
2d	AADAVEDLR	0	958.472	Q9WVE8	Q9WVE8	Pacsin2	Protein kinase C and casein kinase substrate in neurons protein 2	2	0.011622	101.64	1.8135	1.5418	NaN	1
2d	AADEEAFEDNSEEYIR	0	1886.78	Q9ERK4	Q9ERK4	Cse1l	Exportin-2	2	0.00014583	162.68	1.7819	1.5541	NaN	1
2d	AADEEAFEDNSEEYIRR	1	2042.88	Q9ERK4	Q9ERK4	Cse1l	Exportin-2	2;3	1.0388e-15	208.95	1.9197	1.8484	13.004	3
2d	AADELEAFLGGGAPGSR	0	1616.78	Q5U3K5	Q5U3K5	Rabl6	Rab-like protein 6	2	5.0987e-05	110.92	1.1636	1.0186	NaN	1
2d	AADEVAGGAR	0	915.441	Q6P9Z1	Q6P9Z1	Smarcd3	SWI/SNF-related matrix-associated actin-dependent regulator of chromatin subfamily D member 3	2	0.041693	64.268	NaN	NaN	NaN	0
2d	AADFQLHTHVNDGTEFGGSIYQK	0	2534.18	A0A140T8V3;Q60931	A0A140T8V3	Vdac3	Voltage-dependent anion-selective channel protein 3	2;3;4	7.5767e-42	306.82	0.62138	0.60954	6.112	3
2d	AADGTGVVGGGAVGGGLPK	0	1538.81	O55229	O55229	Chkb	Choline/ethanolamine kinase	2	1.2092e-05	109	NaN	NaN	NaN	0
2d	AADGTTVVPPEEEEEEEGGK	0	2071.91	F8VPU2	F8VPU2	Farp1	FERM, RhoGEF and pleckstrin domain-containing protein 1	2;3	3.0529e-06	102.87	1.0196	0.86013	0.2222	2
2d	AADIDQEVK	0	987.487	Q6ZQ38	Q6ZQ38	Cand1	Cullin-associated NEDD8-dissociated protein 1	2	0.010714	104.06	0.9343	0.76797	NaN	1
2d	AADIEQQAVFAVFDENK	0	1893.91	CON__Q28107	CON__Q28107			2;3	0.00087529	118.24	NaN	NaN	NaN	0
2d	AADIEQVFR	0	1047.53	Q9QX47	Q9QX47	Son	Protein SON	2	0.00096349	127.56	NaN	NaN	NaN	0
2d	AADISLDNLVEGK	0	1343.69	P70399	P70399	Tp53bp1	Tumor suppressor p53-binding protein 1	2	0.00056643	110.84	1.5028	1.3459	NaN	1
2d	AADISQWAGPLCLQEVDEPPQHALR	0	2800.36	P70296	P70296	Pebp1	Phosphatidylethanolamine-binding protein 1;Hippocampal cholinergic neurostimulating peptide	3	3.6476e-15	166.59	0.69293	0.67458	NaN	1
2d	AADLEDTTEEETAKDNGEVEDQEEK	1	2794.18	O54781	O54781	Srpk2	SRSF protein kinase 2;SRSF protein kinase 2 N-terminal;SRSF protein kinase 2 C-terminal	3	9.8335e-09	118.67	3.9455	3.1661	NaN	1
2d	AADLGQIPDVDIDSDGVFK	0	1973.96	Q9DAK9	Q9DAK9	Phpt1	14 kDa phosphohistidine phosphatase	2;3	8.7202e-07	86.944	0.56724	0.49352	11.263	2
2d	AADPPAENSSAPEAEQGGAE	0	1896.8	P62960	P62960	Ybx1	Nuclease-sensitive element-binding protein 1	2;3	4.7672e-06	159.18	NaN	NaN	NaN	0
2d	AADRLPNLASPSAEGPPRPSPGTAPR	1	2581.34	O88746	O88746	Tom1	Target of Myb protein 1	4	7.088e-05	73.655	1.052	0.94626	NaN	1
2d	AADSEPESEVFEITDFTTASEWER	0	2745.19	Q80UJ7	Q80UJ7	Rab3gap1	Rab3 GTPase-activating protein catalytic subunit	3	0.017065	37.896	NaN	NaN	NaN	0
2d	AADSQNSGEGNTSAAESSFSQEVAR	0	2499.07	F6ZDS4	F6ZDS4	Tpr	Nucleoprotein TPR	2;3	1.6308e-58	360.21	2.93	2.4292	14.556	2
2d	AADTQVSETLKR	1	1317.69	E9PVA8	E9PVA8	Gcn1l1		2	8.8663e-08	161.51	0.95032	0.9093	NaN	1
2d	AADVHEVRK	1	1023.55	P52480	P52480	Pkm	Pyruvate kinase PKM	2	0.006167	109.11	1.2236	1.0831	NaN	1
2d	AADVLVYLADDTVVPLAVENLSSISAHELHR	0	3316.73	Q3UFK8	Q3UFK8	Frmd8	FERM domain-containing protein 8	4	1.4971e-07	88.668	NaN	NaN	NaN	0
2d	AAEAAINILK	0	1012.59	Q9WTX2	Q9WTX2	Prkra	Interferon-inducible double-stranded RNA-dependent protein kinase activator A	2	0.037899	76.478	NaN	NaN	NaN	0
2d	AAEAGVTEEQYGYLGTSAK	0	1943.91	P14873	P14873	Map1b	Microtubule-associated protein 1B;MAP1B heavy chain;MAP1 light chain LC1	2	3.5598e-16	230.36	2.6327	2.2837	NaN	1
2d	AAEAHPQDDHVEEECFHDCSASFEEEQPGAHVAGSK	0	4006.64	Q91Z38	Q91Z38	Ttc1	Tetratricopeptide repeat protein 1	5	0.0017895	45.47	3.7068	3.241	NaN	1
2d	AAECNIVVTQPR	0	1356.68	O70133	O70133	Dhx9	ATP-dependent RNA helicase A	2	0.00024618	123.96	2.055	1.9803	NaN	1
2d	AAEDDELEEEADWIYR	0	1952.83	Q62383	Q62383	Supt6h	Transcription elongation factor SPT6	2;3	0.00044646	109.24	NaN	NaN	NaN	0
2d	AAEDELNIESK	0	1217.58	Q3ULF4	Q3ULF4	Spg7	Paraplegin	2	0.0079805	88.681	1.1255	0.9446	NaN	1
2d	AAEDGEGSAGAALR	0	1273.59	P98083	P98083	Shc1	SHC-transforming protein 1	2	0.0013592	98.353	NaN	NaN	NaN	0
2d	AAEDLFVNIR	0	1146.6	P28660	P28660	Nckap1	Nck-associated protein 1	2	0.00071808	131.22	0.91144	0.79233	NaN	1
2d	AAEDYGVIK	0	964.487	P37804	P37804	Tagln	Transgelin	2	0.011968	96.253	1.7833	1.7191	NaN	1
2d	AAEDYGVIKTDMFQTVDLYEGK	1	2492.18	P37804	P37804	Tagln	Transgelin	3	0.00019039	73.672	2.0101	1.9863	NaN	1
2d	AAEEAASTLASSIHPEQCIK	0	2112.02	Q80TV8	Q80TV8	Clasp1	CLIP-associating protein 1	3	4.1465e-07	144.72	4.5735	4.1329	NaN	1
2d	AAEEATLTVR	0	1059.56	Q9CRW3	Q9CRW3		UPF0538 protein C2orf76 homolog	2	0.0036192	83.948	1.8179	1.6521	NaN	1
2d	AAEEPQQQK	0	1027.49	Q7TQI3	Q7TQI3	Otub1	Ubiquitin thioesterase OTUB1	2	0.077376	89.752	1.1345	0.96435	NaN	1
2d	AAEEVKR	1	801.434	P31786	P31786	Dbi	Acyl-CoA-binding protein	2	0.047626	83.614	0.56684	0.50681	NaN	1
2d	AAEGAAAQNEYEVK	0	1449.67	Q9ESV0	Q9ESV0	Ddx24	ATP-dependent RNA helicase DDX24	2	1.0469e-05	146.16	NaN	NaN	NaN	0
2d	AAEGASDPAGLSEGSGR	0	1530.69	Q6P5D8	Q6P5D8	Smchd1	Structural maintenance of chromosomes flexible hinge domain-containing protein 1	2	1.226e-05	116.51	8.4762	6.9489	NaN	1
2d	AAEGCVLASQPHEK	0	1495.71	O88393	O88393	Tgfbr3	Transforming growth factor beta receptor type 3	2;3	0.019888	69.815	NaN	NaN	NaN	0
2d	AAEHPEPPKGELQLPPPPPPGHYGAWAAQELQAR	1	3635.83	Q3UJB0	Q3UJB0	Sf3b2		4	1.6366e-07	87.368	2.7261	2.5897	16.562	2
2d	AAEIHSRPQSSRPVLLSK	0	1975.1	E9Q4P1	E9Q4P1	Wdfy1		3;4	1.3509e-06	98.796	0.91055	0.82641	15.707	2
2d	AAEILYQLALK	0	1231.72	P27046	P27046	Man2a1	Alpha-mannosidase 2	2	0.0017071	110.41	4.9797	4.9211	NaN	1
2d	AAEINGEVDDDDAGGEWR	0	1917.8	Q9JMH9	Q9JMH9	Myo18a	Unconventional myosin-XVIIIa	2	0.00043343	86.291	0.95628	0.85334	NaN	1
2d	AAELAETQSEEEKEEDFR	1	2109.93	P59328	P59328	Wdhd1	WD repeat and HMG-box DNA-binding protein 1	3	0.00018398	84.035	NaN	NaN	NaN	0
2d	AAELEEELK	0	1030.52	Q3UMT1	Q3UMT1	Ppp1r12c	Protein phosphatase 1 regulatory subunit 12C	2	0.005826	117.04	0.73393	0.6153	NaN	1
2d	AAELEPEQLLAWQGLASLYEK	0	2358.21	F8VPK0	F8VPK0	Ttc37		2	0.04313	69.331	NaN	NaN	NaN	0
2d	AAELFGLTAEEIYLVHDELDKPLGK	0	2770.44	Q8BW00	Q8BW00	Ptrh1	Probable peptidyl-tRNA hydrolase	4	0.00015165	67.01	1.774	1.8249	NaN	1
2d	AAELIANSLATAGDGLIELR	0	1997.08	P67778	P67778	Phb	Prohibitin	3	6.4604e-09	174.02	0.7494	0.74721	NaN	1
2d	AAELIANSLATAGDGLIELRK	1	2125.17	P67778	P67778	Phb	Prohibitin	3	1.9534e-07	104.06	1.0315	1.0004	NaN	1
2d	AAENGAQSAPLPLEGVDISPK	0	2063.05	P30416	P30416	Fkbp4	Peptidyl-prolyl cis-trans isomerase FKBP4;Peptidyl-prolyl cis-trans isomerase FKBP4, N-terminally processed	2	4.8593e-13	190.18	2.0367	1.8676	NaN	1
2d	AAEQMSTLPIDAPSPLENLEQK	0	2381.18	P27546	P27546	Map4	Microtubule-associated protein 4	2;3	5.0975e-19	222.42	0.95479	0.89873	10.015	3
2d	AAESALQVVEK	0	1143.61	Q8CB77	Q8CB77	Tceb3	Transcription elongation factor B polypeptide 3	2	3.2964e-07	171.85	3.8516	3.2007	NaN	1
2d	AAESLADPTEYENLFPGLK	0	2064.01	O55029	O55029	Copb2	Coatomer subunit beta	2	1.1782e-07	174.39	1.0098	0.97008	NaN	1
2d	AAESSAMAATEK	0	1165.53	Q9Z1P6	Q9Z1P6	Ndufa7	NADH dehydrogenase [ubiquinone] 1 alpha subcomplex subunit 7	2	0.0013978	107.83	NaN	NaN	NaN	0
2d	AAETEAQEGVTR	0	1260.59	E9Q6J5	E9Q6J5	Bod1l		2	0.0022018	99.973	NaN	NaN	NaN	0
2d	AAETQTLNFGPEWLR	0	1731.86	Q6Y7W8	Q6Y7W8	Gigyf2	PERQ amino acid-rich with GYF domain-containing protein 2	2	2.1184e-14	201.6	NaN	NaN	NaN	0
2d	AAETVELHK	0	996.524	Q9D1J3	Q9D1J3	Sarnp	SAP domain-containing ribonucleoprotein	2	0.00058334	136.8	3.2573	2.9208	NaN	1
2d	AAEVESVK	0	831.434	P27546	P27546	Map4	Microtubule-associated protein 4	2	0.061519	75.213	NaN	NaN	NaN	0
2d	AAEVESVKEQLPAK	1	1497.8	P27546	P27546	Map4	Microtubule-associated protein 4	3	0.00089083	78.505	3.1625	2.8409	NaN	1
2d	AAFADLDLR	0	990.513	O88796	O88796	Rpp30	Ribonuclease P protein subunit p30	2	0.0074911	80.438	1.5	1.3767	1.5625	2
2d	AAFDDAIAELDTLSEESYK	0	2086.96	P62259	P62259	Ywhae	14-3-3 protein epsilon	2;3	5.827e-23	177.67	0.77266	0.7987	9.7187	4
2d	AAFDDAIAELDTLSEESYKDSTLIMQLLR	1	3257.6	P62259	P62259	Ywhae	14-3-3 protein epsilon	4	0.06396	20.593	7.1351	6.9156	NaN	1
2d	AAFGILSYEHRPLKR	1	1756.97	A2AGH6	A2AGH6	Med12	Mediator of RNA polymerase II transcription subunit 12	4	0.011897	56.29	NaN	NaN	NaN	0
2d	AAFGISDSYVDGSSFDPQRR	1	2174	Q8BTI8	Q8BTI8	Srrm2	Serine/arginine repetitive matrix protein 2	3	0.0003116	76.155	NaN	NaN	NaN	0
2d	AAFGLSEAGFNTACLTK	0	1756.85	Q8K2B3	Q8K2B3	Sdha	Succinate dehydrogenase [ubiquinone] flavoprotein subunit, mitochondrial	2	4.6278e-11	202.18	0.77873	0.7051	NaN	1
2d	AAFGPGKGPIMLDEVECTGTESSLASCR	1	2939.35	Q07797	Q07797	Lgals3bp	Galectin-3-binding protein	3	0.0090008	39.509	NaN	NaN	NaN	0
2d	AAFQLGSPWRR	1	1287.68	P47738	P47738	Aldh2	Aldehyde dehydrogenase, mitochondrial	3	9.2533e-05	119.53	1.1238	1.0379	14.716	2
2d	AAFQPEASPSHLTLNSGLVESEDL	0	2511.21	Q9ET54	Q9ET54	Palld	Palladin	2;3	3.3595e-21	264.63	NaN	NaN	NaN	0
2d	AAFSKDESKEPIVEVR	2	1803.94	P13595	P13595	Ncam1	Neural cell adhesion molecule 1	2;4	6.9658e-05	145.43	NaN	NaN	NaN	0
2d	AAFVTLLTGAK	0	1090.64	G5E895	G5E895	Akr1b10		2	5.9566e-06	149.72	0.63697	0.56847	NaN	1
2d	AAGAAAALAFLNQESR	0	1559.81	Q9CPP0	Q9CPP0	Npm3	Nucleoplasmin-3	2	9.4795e-16	268.91	5.8571	5.8715	NaN	1
2d	AAGAAAIITEPEHTK	0	1478.77	Q8BK67	Q8BK67	Rcc2	Protein RCC2	2;3	0.00017417	163.66	4.5003	3.9703	NaN	1
2d	AAGAGGLELLQGGPTRPPGVGSVAR	0	2287.24	Q00322	Q00322	Cebpd	CCAAT/enhancer-binding protein delta	3	6.0145e-06	83.31	NaN	NaN	NaN	0
2d	AAGAGNEAAALFLATSGAHANHR	0	2177.07	Q810B6	Q810B6	Ankfy1	Rabankyrin-5	4	2.3048e-11	167.89	1.2397	1.1232	NaN	1
2d	AAGAQVVAVSR	0	1027.58	Q91X52	Q91X52	Dcxr	L-xylulose reductase	2	0.0039161	99.257	NaN	NaN	NaN	0
2d	AAGGAGAQVGGSISSGSSASSVTVTR	0	2221.09	P48678	P48678	Lmna	Prelamin-A/C;Lamin-A/C	2;3	1.2517e-37	318.16	0.60873	0.57765	7.2774	6
2d	AAGGAVSTPAPGKK	1	1210.67	E9Q5C9	E9Q5C9	Nolc1		2	0.00088017	102.52	NaN	NaN	NaN	0
2d	AAGKGDVPTKRPPVLR	2	1660.97	P12970;A0A140T8L1;A0A140T8L3;V9GX35	P12970	Rpl7a;Gm14214	60S ribosomal protein L7a	2;3;4	6.8424e-07	162.41	0.22104	0.20108	3.7771	2
2d	AAGKGPLATGGIKK	2	1267.76	Q8K003	Q8K003	Tma7	Translation machinery-associated protein 7	2;3	0.00083971	130.44	NaN	NaN	NaN	0
2d	AAGLAFSDGDHRTEIR	1	1714.84	CON__ENSEMBL:ENSBTAP00000007350;CON__P01030	CON__ENSEMBL:ENSBTAP00000007350			4	0.016038	48.177	NaN	NaN	NaN	0
2d	AAGLATMISTMRPDIDNMDEYVR	0	2569.2	Q99NB9	Q99NB9	Sf3b1	Splicing factor 3B subunit 1	3	2.2481e-09	126.31	NaN	NaN	NaN	0
2d	AAGLQSEIGQVK	0	1199.65	Q99MI1	Q99MI1	Erc1	ELKS/Rab6-interacting/CAST family member 1	2	1.3594e-05	177.36	1.5411	1.3608	NaN	1
2d	AAGPISER	0	799.419	Q8QZY9	Q8QZY9	Sf3b4	Splicing factor 3B subunit 4	2	0.030283	64.265	3.0264	2.5594	9.4772	2
2d	AAGPLESSGKEEITQLK	1	1756.92	Q99PL5	Q99PL5	Rrbp1	Ribosome-binding protein 1	2;3	9.9542e-10	220.99	2.0435	1.7576	0.7431	2
2d	AAGSASSLGGGAWPGSEAGDFLAR	0	2191.03	Q00558	Q00558	F8a1	Factor VIII intron 22 protein	3	0.0030307	51.827	1.4115	1.2937	NaN	1
2d	AAGSDLLDEVFFNSEVDEK	0	2083.96	E9QAP7	E9QAP7	Taf4a		2	0.0018584	56.951	3.2519	2.9876	NaN	1
2d	AAGSGELGVTVK	0	1087.59	Q80X90	Q80X90	Flnb	Filamin-B	2	5.4358e-05	137.98	1.1035	1.0041	3.8755	5
2d	AAGSGELGVTVKGPK	1	1369.76	Q80X90	Q80X90	Flnb	Filamin-B	3	0.079892	40.552	NaN	NaN	NaN	0
2d	AAGSIASAQKPPAGK	0	1352.74	P27546	P27546	Map4	Microtubule-associated protein 4	2;3	3.7326e-05	103.85	0.96027	0.9235	0.54286	2
2d	AAGSLLTDECR	0	1191.56	Q922B1	Q922B1	Macrod1	O-acetyl-ADP-ribose deacetylase MACROD1	2	0.0017075	105.2	NaN	NaN	NaN	0
2d	AAGSQESLEAGNAK	0	1331.63	Q6A026	Q6A026	Pds5a	Sister chromatid cohesion protein PDS5 homolog A	2	1.7317e-20	215.87	NaN	NaN	NaN	0
2d	AAGSVESQR	0	903.441	Q78WZ7	Q78WZ7	Twistnb	DNA-directed RNA polymerase I subunit RPA43	2	0.0339	59.35	NaN	NaN	NaN	0
2d	AAGTDGSDFQHR	0	1260.55	Q5XKN4	Q5XKN4	Jagn1	Protein jagunal homolog 1	2;3	0.00083356	111.06	1.6432	1.4056	16.074	2
2d	AAGTLYTYPENWR	0	1540.73	Q9D8N0	Q9D8N0	Eef1g	Elongation factor 1-gamma	2	1.1819e-11	205.18	1.648	1.6238	3.5993	2
2d	AAGTLYTYPENWRAFKALIAAQYSGAQVR	2	3215.65	Q9D8N0	Q9D8N0	Eef1g	Elongation factor 1-gamma	3	7.2234e-21	163.16	NaN	NaN	NaN	0
2d	AAGTSNYWEDLRK	1	1509.72	O88630	O88630	Gosr1	Golgi SNAP receptor complex member 1	2	4.0549e-05	145.46	3.7575	3.4155	NaN	1
2d	AAGTTVVEVEEIVDIGSFAPEDIHIPK	0	2835.45	Q9D0K2	Q9D0K2	Oxct1	Succinyl-CoA:3-ketoacid coenzyme A transferase 1, mitochondrial	3;4	2.3509e-05	82.541	0.46624	0.45207	5.4011	2
2d	AAGVCLMLLSTCCEDDIVPHVLPFIK	0	2957.45	P70168	P70168	Kpnb1	Importin subunit beta-1	3	1.2033e-07	103.84	1.3883	1.3942	NaN	1
2d	AAGVEAAAEVAATEPK	0	1483.75	Q9D0E1	Q9D0E1	Hnrnpm	Heterogeneous nuclear ribonucleoprotein M	2	1.0126e-15	218.06	1.1186	1.0606	9.9985	3
2d	AAGVPSASITWR	0	1214.64	Q05793	Q05793	Hspg2	Basement membrane-specific heparan sulfate proteoglycan core protein;Endorepellin;LG3 peptide	2	0.033969	64.841	NaN	NaN	NaN	0
2d	AAGVPSASITWRK	1	1342.74	Q05793	Q05793	Hspg2	Basement membrane-specific heparan sulfate proteoglycan core protein;Endorepellin;LG3 peptide	3	0.036438	43.594	NaN	NaN	NaN	0
2d	AAGVSVEPFWPGLFAK	0	1674.88	P47955;E9Q3T0	P47955	Rplp1;Gm10073	60S acidic ribosomal protein P1	2	9.3891e-05	138.45	1.1312	1.0933	NaN	1
2d	AAHDLLDIEGEPALDCRPIQETTDSISSR	0	3208.53	Q9QXZ0	Q9QXZ0	Macf1	Microtubule-actin cross-linking factor 1	4	8.8288e-06	85.982	2.4764	2.1941	NaN	1
2d	AAHFFSTLQEWPQTHQASISYTGPR	0	2859.37	Q9ESW4	Q9ESW4	Agk	Acylglycerol kinase, mitochondrial	4	7.4017e-07	95.123	0.38122	0.3592	NaN	1
2d	AAHFLHGCNSKK	1	1368.67	Q8BGZ4	Q8BGZ4	Cdc23	Cell division cycle protein 23 homolog	3	0.0095	58.132	1.7588	1.4507	NaN	1
2d	AAHGGSAASSALK	0	1126.57	Q6P5G6	Q6P5G6	Ubxn7	UBX domain-containing protein 7	2	9.7077e-08	170.89	2.8762	2.4145	NaN	1
2d	AAHIFNESLVCHQIR	0	1793.9	P46735	P46735	Myo1b	Unconventional myosin-Ib	3	0.00011596	110.55	NaN	NaN	NaN	0
2d	AAHKQEPGLGFSFELTEQQK	1	2244.12	P45952	P45952	Acadm	Medium-chain specific acyl-CoA dehydrogenase, mitochondrial	3;4	5.4022e-07	141.64	NaN	NaN	NaN	0
2d	AAHLCAEAALR	0	1181.6	P50580	P50580	Pa2g4	Proliferation-associated protein 2G4	2	0.01561	77.732	2.1138	1.9367	NaN	1
2d	AAHLHSLHQK	0	1140.62	Q8BH60	Q8BH60	Gopc	Golgi-associated PDZ and coiled-coil motif-containing protein	2	0.010692	83.265	NaN	NaN	NaN	0
2d	AAHLHSLHQKK	1	1268.71	Q8BH60	Q8BH60	Gopc	Golgi-associated PDZ and coiled-coil motif-containing protein	3	0.053455	38.714	7.2376	7.9417	NaN	1
2d	AAHQPAPGHPNPINFYSLK	0	2058.04	Q3U0J8	Q3U0J8	Tbc1d2b	TBC1 domain family member 2B	4	0.0067744	52.185	2.4051	2.1743	NaN	1
2d	AAHSEGHITAGLDMK	0	1536.74	P80314	P80314	Cct2	T-complex protein 1 subunit beta	3	0.001134	79.652	1.6328	1.5373	7.8656	2
2d	AAHYCHSTLKR	1	1342.66	Q6ZPU9	Q6ZPU9	Kbp	KIF1-binding protein	3	4.8381e-06	147.74	6.0742	5.7227	NaN	1
2d	AAIAAAAAAAAAK	0	1040.6	Q9CR57	Q9CR57	Rpl14	60S ribosomal protein L14	2	1.5553e-05	154.49	1.4139	1.3349	5.8871	5
2d	AAIANLCIGDLITAIDGEDTSSMTHLEAQNK	0	3271.57	O70400	O70400	Pdlim1	PDZ and LIM domain protein 1	3;4	1.1401e-43	248.73	0.74387	0.72368	3.3475	2
2d	AAIAQLNGK	0	884.508	Q8C2Q3	Q8C2Q3	Rbm14	RNA-binding protein 14	2	0.0055319	110.61	NaN	NaN	NaN	0
2d	AAIASIPVGSFESGTTGRPGSTPR	0	2315.19	Q924A2	Q924A2	Cic	Protein capicua homolog	3	3.7325e-06	93.73	NaN	NaN	NaN	0
2d	AAICSGKVEIVAINDPFIDLNYMVYMFQYDSTHGK	1	4008.91	P16858;S4R1W1	P16858	Gapdh;Gm3839	Glyceraldehyde-3-phosphate dehydrogenase	4	9.4691e-07	70.178	NaN	NaN	NaN	0
2d	AAIDAGYR	0	835.419	P21300;P45377	P45377	Akr1b7;Akr1b8	Aldose reductase-related protein 1;Aldose reductase-related protein 2	2	0.072396	72.138	NaN	NaN	NaN	0
2d	AAIDWFDGK	0	1021.49	Q8BQ46;P56959	P56959	Taf15;Fus	RNA-binding protein FUS	2	0.0070798	113.71	1.8858	1.6695	NaN	1
2d	AAIDWFDGKEFSGNPIK	1	1893.93	P56959	P56959	Fus	RNA-binding protein FUS	3	9.2573e-06	104.44	1.4321	1.3777	NaN	1
2d	AAIEVNAGRK	1	1027.58	Q80YS6	Q80YS6	Afap1	Actin filament-associated protein 1	2	0.011359	85.064	NaN	NaN	NaN	0
2d	AAIISAEGDSK	0	1060.54	P67778	P67778	Phb	Prohibitin	2	0.0022921	105.4	0.76582	0.63612	8.8546	2
2d	AAILPTSIFLTNKK	1	1515.9	Q8CIG8	Q8CIG8	Prmt5	Protein arginine N-methyltransferase 5	3	0.02412	48.823	2.2708	2.1326	NaN	1
2d	AAKEPDQPPCCEEPTAR	1	1954.85	D0QMC3	D0QMC3	Mndal	Myeloid cell nuclear differentiation antigen-like protein	3	2.4299e-05	97.291	3.0489	2.4714	NaN	1
2d	AALAALCPGDLIQAINGESTELMTHLEAQNR	0	3306.63	P70271	P70271	Pdlim4	PDZ and LIM domain protein 4	4	4.7153e-19	157.95	0.63894	0.6256	NaN	1
2d	AALAEITEMVAQLHGTMIK	0	2026.06	F8VPU2	F8VPU2	Farp1	FERM, RhoGEF and pleckstrin domain-containing protein 1	3	2.5554e-05	99.092	NaN	NaN	NaN	0
2d	AALAGGTTMIIDHVVPEPESSLTEAYEK	0	2928.44	Q62188	Q62188	Dpysl3	Dihydropyrimidinase-related protein 3	3	8.6589e-08	101.93	0.48695	0.46446	5.1484	2
2d	AALAGGTTMIIDHVVPEPGTSLLAAFDQWR	0	3136.6	O08553	O08553	Dpysl2	Dihydropyrimidinase-related protein 2	3;4	1.1695e-21	175.21	0.51173	0.48323	NaN	1
2d	AALAHSEIATTQAASTK	0	1669.86	Q9QXS1	Q9QXS1	Plec	Plectin	2;3	6.2804e-41	335.69	1.3549	1.2443	6.6686	11
2d	AALAQAADCEVEQWNSDDPIPR	0	2455.11	Q91Z53	Q91Z53	Grhpr	Glyoxylate reductase/hydroxypyruvate reductase	2;3	1.2388e-13	248.2	0.7855	0.72529	5.7059	3
2d	AALCLTVNAGNPPLEALLAVEHVK	0	2499.35	Q8CGC7	Q8CGC7	Eprs	Bifunctional glutamate/proline--tRNA ligase;Glutamate--tRNA ligase;Proline--tRNA ligase	3	0.001235	55.051	2.1196	2.0903	NaN	1
2d	AALCTELKQPLTIQEVAPRPVGPQEVR	1	2999.62	Q3UNZ8	Q3UNZ8		Quinone oxidoreductase-like protein 2	4	1.4309e-15	156.88	NaN	NaN	NaN	0
2d	AALDCSTSHLDEFYSDPHAVAGALK	0	2674.23	Q3UIA2	Q3UIA2	Arhgap17	Rho GTPase-activating protein 17	4	0.0001987	62.781	1.0752	1.0196	NaN	1
2d	AALDGTPGMIGYGMAK	0	1551.74	Q8BVI4	Q8BVI4	Qdpr	Dihydropteridine reductase	2	0.00029001	131.82	NaN	NaN	NaN	0
2d	AALEALGSCLNNK	0	1359.68	Q9CZN7	Q9CZN7	Shmt2	Serine hydroxymethyltransferase	2;3	2.2893e-10	188.87	1.6186	1.541	NaN	1
2d	AALEAQNALHNIK	0	1391.75	Q9Z0H4	Q9Z0H4	Celf2	CUGBP Elav-like family member 2	2	3.1721e-07	164.31	NaN	NaN	NaN	0
2d	AALEEVEGDVAELELK	0	1713.87	Q6ZQK5	Q6ZQK5	Acap2	Arf-GAP with coiled-coil, ANK repeat and PH domain-containing protein 2	2;3	1.6869e-05	97.463	1.0868	1.0133	10.777	4
2d	AALEEVEGDVAELELKLDK	1	2070.07	Q6ZQK5	Q6ZQK5	Acap2	Arf-GAP with coiled-coil, ANK repeat and PH domain-containing protein 2	3	2.7443e-05	94.057	1.1929	1.0579	NaN	1
2d	AALEQDMAFWYGPHWQEIIPCTPATQHYVK	0	3586.68	P14901	P14901	Hmox1	Heme oxygenase 1	3;4	5.7421e-07	81.967	NaN	NaN	NaN	0
2d	AALETDENLLLCAPTGAGK	0	1942.97	Q6P4T2	Q6P4T2	Snrnp200	U5 small nuclear ribonucleoprotein 200 kDa helicase	2	2.8161e-31	261.41	1.8879	1.6983	3.271	2
2d	AALGEPVR	0	811.455	O88952	O88952	Lin7c	Protein lin-7 homolog C	2	0.0067326	94.262	0.76929	0.67094	NaN	1
2d	AALGQGVAPVHTQK	0	1375.76	O08784	O08784	Tcof1	Treacle protein	2;3	5.5193e-22	236.69	1.1653	1.0456	13.731	2
2d	AALGSSSQNVTEYVVR	0	1679.85	Q3THK3	Q3THK3	Gtf2f1	General transcription factor IIF subunit 1	2	4.2113e-22	273.44	4.4086	4.0833	25.571	2
2d	AALHPPALAILSHTPDGATQTIAWVGK	0	2735.48	Q6NSR8	Q6NSR8	Npepl1	Probable aminopeptidase NPEPL1	4	3.8628e-12	133.74	0.51571	0.50694	NaN	1
2d	AALLNDCVCDGLERPICESVK	0	2418.13	Q01721	Q01721	Gas1	Growth arrest-specific protein 1	3	0.00044177	70.76	NaN	NaN	NaN	0
2d	AALLNQHYQVNFK	0	1544.81	Q8CGC7	Q8CGC7	Eprs	Bifunctional glutamate/proline--tRNA ligase;Glutamate--tRNA ligase;Proline--tRNA ligase	2	3.9261e-18	224.86	NaN	NaN	NaN	0
2d	AALPSHVVTMLDNFPTNLHPMSQLSAAITALNSESNFAR	0	4165.07	Q9CZU6	Q9CZU6	Cs	Citrate synthase, mitochondrial	4;5	7.2155e-22	141.44	0.79776	0.76955	10.795	3
2d	AALQELLSK	0	971.565	P62852	P62852	Rps25	40S ribosomal protein S25	2	0.005826	117.04	1.5704	1.4788	NaN	1
2d	AALSGANVLTLIEK	0	1398.81	Q91ZX7	Q91ZX7	Lrp1	Prolow-density lipoprotein receptor-related protein 1;Low-density lipoprotein receptor-related protein 1 85 kDa subunit;Low-density lipoprotein receptor-related protein 1 515 kDa subunit;Low-density lipoprotein receptor-related protein 1 intracellular domain	2	0.00011193	138.75	5.3914	5.1813	124.27	2
2d	AALSSFQK	0	850.455	P61202	P61202	Cops2	COP9 signalosome complex subunit 2	2	0.05141	82.671	1.4952	1.2948	NaN	1
2d	AALSSQQQQQLALLLQQFQALK	0	2454.36	Q6Y7W8	Q6Y7W8	Gigyf2	PERQ amino acid-rich with GYF domain-containing protein 2	2;3	3.685e-54	289.89	4.6784	4.6134	NaN	1
2d	AALSVDEVEKK	1	1187.64	Q6NZJ6	Q6NZJ6	Eif4g1	Eukaryotic translation initiation factor 4 gamma 1	3	0.013317	59.418	NaN	NaN	NaN	0
2d	AALTCITCR	0	1064.51	Q91VY9	Q91VY9	Znf622	Zinc finger protein 622	2	0.00088928	131.06	NaN	NaN	NaN	0
2d	AALTDVQR	0	872.472	Q9Z0Y1	Q9Z0Y1	Dctn3	Dynactin subunit 3	2	0.0015086	143	1.0149	0.90669	9.5271	2
2d	AALVDLEPGTMDSVR	0	1572.78	Q922F4	Q922F4	Tubb6	Tubulin beta-6 chain	2	0.0014636	89.171	0.70272	0.62176	NaN	1
2d	AALVSDFTLPEEGVSVVVPESSTALGQDGKDR	1	3272.64	E9Q394	E9Q394	Akap13		3	0.0036438	45.527	NaN	NaN	NaN	0
2d	AALVVSETAEPGSR	0	1385.72	Q5NCQ5	Q5NCQ5	Dph1	Diphthamide biosynthesis protein 1	2	2.8853e-05	158.47	3.9993	3.6299	11.71	2
2d	AALWALQGGTSVVIANGTHPK	0	2090.13	Q9Z110	Q9Z110	Aldh18a1	Delta-1-pyrroline-5-carboxylate synthase;Glutamate 5-kinase;Gamma-glutamyl phosphate reductase	3	9.7325e-11	148.44	2.5133	2.461	NaN	1
2d	AALYGGVEGGGTR	0	1206.6	Q9QZ08	Q9QZ08	Nagk	N-acetyl-D-glucosamine kinase	2	3.7092e-05	121.9	0.66227	0.61864	NaN	1
2d	AAMEALQSQALHATSQQPLR	0	2150.09	Q8CHH9	Q8CHH9	2017-09-08	Septin-8	3	2.2071e-06	120.4	NaN	NaN	NaN	0
2d	AAMEALQSQALHATSQQPLRK	1	2278.19	Q8CHH9	Q8CHH9	2017-09-08	Septin-8	3;4	6.3272e-10	158.74	0.36988	0.36862	57.531	3
2d	AAMEALVVEVSK	0	1245.66	O70133	O70133	Dhx9	ATP-dependent RNA helicase A	2	0.00099507	108.47	1.5439	1.4414	NaN	1
2d	AAMEALVVEVSKQPNIISQLDPVNEHMLNTIR	1	3558.85	O70133	O70133	Dhx9	ATP-dependent RNA helicase A	4	6.5772e-12	106.09	NaN	NaN	NaN	0
2d	AAMEPIVISAK	0	1128.62	P26039	P26039	Tln1	Talin-1	2	0.0044967	98.048	1.1886	1.0386	NaN	1
2d	AAMFPLQVLGFEVDAVNSVQFSNHTGYAHWK	0	3462.68	Q8K183	Q8K183	Pdxk	Pyridoxal kinase	4	8.5845e-06	69.492	0.64123	0.60839	NaN	1
2d	AAMGNFVDLCR	0	1252.57	Q8BNV1	Q8BNV1	Trmt2a	tRNA (uracil-5-)-methyltransferase homolog A	2	0.076779	60.436	0.52282	0.51809	NaN	1
2d	AAMLGQEDPPQHGLPR	0	1715.84	P19096	P19096	Fasn	Fatty acid synthase;[Acyl-carrier-protein] S-acetyltransferase;[Acyl-carrier-protein] S-malonyltransferase;3-oxoacyl-[acyl-carrier-protein] synthase;3-oxoacyl-[acyl-carrier-protein] reductase;3-hydroxyacyl-[acyl-carrier-protein] dehydratase;Enoyl-[acyl-carrier-protein] reductase;Oleoyl-[acyl-carrier-protein] hydrolase	3	0.024699	46.926	2.197	1.9645	NaN	1
2d	AAMLKDNKKPFTK	2	1490.83	Q07417	Q07417	Acads	Short-chain specific acyl-CoA dehydrogenase, mitochondrial	3	1.4233e-05	140.82	4.9769	4.4708	NaN	1
2d	AANAAENDFSVSQAEVSSR	0	1951.89	Q6P542	Q6P542	Abcf1	ATP-binding cassette sub-family F member 1	2;3	4.8593e-41	274.28	2.4557	2.2253	0.81228	2
2d	AANAASGAGGSSAAAGSRPGDGGSLGSGAR	0	2444.14	Q4VAA2	Q4VAA2	Cdv3	Protein CDV3	2;3;4	8.8492e-29	207.72	1.9357	1.8486	36.654	8
2d	AANATMATSGSAR	0	1207.56	Q91VC3	Q91VC3	Eif4a3	Eukaryotic initiation factor 4A-III;Eukaryotic initiation factor 4A-III, N-terminally processed	2	1.9436e-05	139.86	3.1703	2.9131	4.3997	4
2d	AANATTNPSQLLPLELVDK	0	1994.07	P62322	P62322	Lsm5	U6 snRNA-associated Sm-like protein LSm5	2;3	1.6821e-07	160.27	0.70059	0.64886	0.062935	2
2d	AANEAGYFNEEMAPIEVK	0	1981.91	Q8BWT1	Q8BWT1	Acaa2	3-ketoacyl-CoA thiolase, mitochondrial	2;3	4.6471e-07	206.49	0.42511	0.3956	2.203	2
2d	AANFENHSGR	0	1101.5	Q64727	Q64727	Vcl	Vinculin	2	0.00037265	137.14	0.565	0.47151	NaN	1
2d	AANGVVLATEK	0	1071.59	P49722	P49722	Psma2	Proteasome subunit alpha type-2	2	0.00014719	136.99	1.0798	0.90002	NaN	1
2d	AANGVVLATEKK	1	1199.69	P49722	P49722	Psma2	Proteasome subunit alpha type-2	2;3	0.00052009	127.76	0.9512	0.87742	18.61	2
2d	AANNGALPPDLSYIVR	0	1669.88	Q9D0M3	Q9D0M3	Cyc1	Cytochrome c1, heme protein, mitochondrial	2	0.0016397	81.709	0.69192	0.62094	NaN	1
2d	AANSLEAFIFETQDK	0	1682.82	Q9JKR6	Q9JKR6	Hyou1	Hypoxia up-regulated protein 1	2;3	5.6941e-07	199.27	1.5651	1.4083	10.85	2
2d	AANSQGNFDGK	0	1107.49	Q9D6K8	Q9D6K8	Fundc2	FUN14 domain-containing protein 2	2	2.5469e-07	170.5	3.3486	2.8556	NaN	1
2d	AANSQGNFDGKFEALDLAELTK	1	2338.14	Q9D6K8	Q9D6K8	Fundc2	FUN14 domain-containing protein 2	3	2.4024e-09	145.13	2.7457	2.5523	NaN	1
2d	AANYSSTSSR	0	1042.47	Q9DBS1	Q9DBS1	Tmem43	Transmembrane protein 43	2	0.00065574	110.76	1.0746	0.92215	9.0223	2
2d	AANYSSTSSRK	1	1170.56	Q9DBS1	Q9DBS1	Tmem43	Transmembrane protein 43	2	0.003077	79.148	1.0645	0.92531	17.96	2
2d	AAPAAAAAMAPPGPR	0	1318.68	Q8BMF4	Q8BMF4	Dlat	Dihydrolipoyllysine-residue acetyltransferase component of pyruvate dehydrogenase complex, mitochondrial	2	0.00055686	140.75	NaN	NaN	NaN	0
2d	AAPAAPAAGETGPDAR	0	1421.69	Q9D6Y9	Q9D6Y9	Gbe1	1,4-alpha-glucan-branching enzyme	2	0.00021779	100.38	NaN	NaN	NaN	0
2d	AAPAAYDASDTHLQILGKPVMER	0	2453.24	O35969	O35969	Gamt	Guanidinoacetate N-methyltransferase	3;4	0.00014273	71.651	1.5357	1.4281	20.815	2
2d	AAPAEAEVAAAPGLTEAAEAAELTR	0	2379.19	B9EJR8	B9EJR8	Dnaaf5	Dynein assembly factor 5, axonemal	2;3	5.3984e-05	75.524	4.8343	4.324	NaN	1
2d	AAPDITGHKR	1	1064.57	P97300	P97300	Nptn	Neuroplastin	2	0.022995	78.334	NaN	NaN	NaN	0
2d	AAPEDVAALQAEITR	0	1553.8	A2BDX3	A2BDX3	Mocs3	Adenylyltransferase and sulfurtransferase MOCS3;Molybdopterin-synthase adenylyltransferase;Molybdopterin-synthase sulfurtransferase	2	0.00028578	89.959	2.607	2.2877	2.6914	2
2d	AAPEDVAALQAEITRR	1	1709.91	A2BDX3	A2BDX3	Mocs3	Adenylyltransferase and sulfurtransferase MOCS3;Molybdopterin-synthase adenylyltransferase;Molybdopterin-synthase sulfurtransferase	2	0.022197	75.088	NaN	NaN	NaN	0
2d	AAPEEQDLTQEQTEK	0	1715.79	Q3TDN2	Q3TDN2	Faf2	FAS-associated factor 2	2	4.6942e-16	188.96	1.2485	1.1432	NaN	1
2d	AAPEESEAQAEGCSEER	0	1848.74	Q9CRB2	Q9CRB2	Nhp2	H/ACA ribonucleoprotein complex subunit 2	2;3	7.1219e-10	187.63	1.1671	0.96634	1.8374	2
2d	AAPENASPGDQDVFDEEADESLLAQR	0	2773.23	Q9DAY6	Q9DAY6	Yae1d1		3	0.0063725	40.104	NaN	NaN	NaN	0
2d	AAPEVLESDVSSSITLLK	0	1857.99	Q9DB96	Q9DB96	Ngdn	Neuroguidin	2	1.1416e-05	97.273	7.3186	6.7447	NaN	1
2d	AAPEVSSIIK	0	1013.58	Q9D8S3	Q9D8S3	Arfgap3	ADP-ribosylation factor GTPase-activating protein 3	2	0.04476	68.846	NaN	NaN	NaN	0
2d	AAPFNNWMEGAMEDLQDTFIVHTIEEIQGLTTAHEQFK	0	4361.04	Q7TPR4	Q7TPR4	Actn1	Alpha-actinin-1	4	5.2943e-36	184.03	NaN	NaN	NaN	0
2d	AAPGAGDPLNAK	0	1080.56	Q9D2R6	Q9D2R6	Coa3	Cytochrome c oxidase assembly factor 3 homolog, mitochondrial	2	0.012199	63.184	NaN	NaN	NaN	0
2d	AAPGSGTSTFSFAPPSK	0	1608.78	Q80U93	Q80U93	Nup214	Nuclear pore complex protein Nup214	2	0.00074841	94.09	NaN	NaN	NaN	0
2d	AAPPGEYFSVGSQVSCR	0	1810.83	Q9D0R8	Q9D0R8	Lsm12	Protein LSM12 homolog	2	8.0188e-05	105.03	NaN	NaN	NaN	0
2d	AAPPQESGCPAQLEEQVK	0	1937.92	Q9JJY4	Q9JJY4	Ddx20	Probable ATP-dependent RNA helicase DDX20	2	0.010891	60.401	NaN	NaN	NaN	0
2d	AAPQDVHVR	0	991.52	Q6QD59	Q6QD59	Bnip1	Vesicle transport protein SEC20	2	0.0127	76.827	NaN	NaN	NaN	0
2d	AAPQLFR	0	801.45	Q99J99	Q99J99	Mpst	3-mercaptopyruvate sulfurtransferase	2	0.015604	80.377	0.4922	0.43349	NaN	1
2d	AAPRPPPAISVSVSAPAFYAPQKK	1	2449.35	Q62523	Q62523	Zyx	Zyxin	3	1.1105e-13	147.41	1.7023	1.6204	NaN	1
2d	AAPRPSASCVYK	0	1305.65	Q9QYC7	Q9QYC7	Ggcx	Vitamin K-dependent gamma-carboxylase	3	0.01449	49.081	1.4814	1.3106	NaN	1
2d	AAPRPSASCVYKR	1	1461.75	Q9QYC7	Q9QYC7	Ggcx	Vitamin K-dependent gamma-carboxylase	3	0.0001218	100.22	1.4053	1.2525	NaN	1
2d	AAPSAGSAAAAAEEEESR	0	1673.75	Q5SSI6	Q5SSI6	Utp18	U3 small nucleolar RNA-associated protein 18 homolog	2;3	1.0505e-10	185.32	0.368	0.29929	NaN	1
2d	AAPSGSVNCEEFAEFQELLK	0	2225.03	Q8R3Q6	Q8R3Q6	Ccdc58	Coiled-coil domain-containing protein 58	2;3	3.2123e-07	105.03	0.73606	0.68023	5.7961	2
2d	AAPSPAPAEPAAPK	0	1273.67	Q9JLV1	Q9JLV1	Bag3	BAG family molecular chaperone regulator 3	2	0.047619	57.225	2.2826	2.0246	NaN	1
2d	AAPTEPPEAPEATAAGGVTSK	0	1950.95	Q8VC30	Q8VC30	Dak	Bifunctional ATP-dependent dihydroxyacetone kinase/FAD-AMP lyase (cyclizing);ATP-dependent dihydroxyacetone kinase;FAD-AMP lyase (cyclizing)	2	0.064818	62.055	NaN	NaN	NaN	0
2d	AAPVAPSEPQASR	0	1279.65	Q8VCE2	Q8VCE2	Gpn1	GPN-loop GTPase 1	2	0.0060475	72.848	NaN	NaN	NaN	0
2d	AAQAGVAVGDWVLNIDGENAGSLTHIEAQNK	0	3147.56	Q3TJD7	Q3TJD7	Pdlim7	PDZ and LIM domain protein 7	3	1.22e-29	215.53	0.93041	0.8702	NaN	1
2d	AAQAHEDIIHGSGK	0	1432.71	P47199	P47199	Cryz	Quinone oxidoreductase	2;3	4.782e-07	178.15	0.58018	0.54233	NaN	1
2d	AAQAPPLPAAPPNTDAVASTQTALLQK	0	2641.41	P56873	P56873	Sssca1	Sjoegren syndrome/scleroderma autoantigen 1 homolog	3	1.5208e-07	101.45	NaN	NaN	NaN	0
2d	AAQASLNALNDPIAVEQALQEK	0	2293.19	E9Q6R7	E9Q6R7	Utrn		2;3	9.535e-14	209.6	1.5839	1.3951	0.58145	2
2d	AAQAVSLLR	0	927.55	Q8BJY1	Q8BJY1	Psmd5	26S proteasome non-ATPase regulatory subunit 5	2	8.2804e-06	185.55	1.1667	1.0979	NaN	1
2d	AAQCVTK	0	776.385	Q8BT60	Q8BT60	Cpne3	Copine-3	2	0.012483	88.029	1.1963	0.99112	NaN	1
2d	AAQDSDLVKHEVDQELTDGFK	1	2344.12	Q921T2	Q921T2	Tor1aip1	Torsin-1A-interacting protein 1	3	3.0951e-09	150.83	1.6868	1.4827	NaN	1
2d	AAQEEYIK	0	950.471	P05064;A6ZI46	P05064	Aldoa;Aldoart1	Fructose-bisphosphate aldolase A;Fructose-bisphosphate aldolase	2	0.031391	89.142	NaN	NaN	NaN	0
2d	AAQEEYIKR	1	1106.57	P05064;A6ZI46	P05064	Aldoa;Aldoart1	Fructose-bisphosphate aldolase A;Fructose-bisphosphate aldolase	2	0.002028	135.83	1.5934	1.5363	NaN	1
2d	AAQENKHDSYIPCSER	1	1903.85	Q9JLQ2	Q9JLQ2	Git2	ARF GTPase-activating protein GIT2	2	0.0016824	113.35	NaN	NaN	NaN	0
2d	AAQEQVLNASR	0	1185.61	P54103	P54103	Dnajc2	DnaJ homolog subfamily C member 2;DnaJ homolog subfamily C member 2, N-terminally processed	2	6.6169e-06	147.73	NaN	NaN	NaN	0
2d	AAQGEPQVQFK	0	1201.61	P62827;Q61820	P62827	Ran;Rasl2-9	GTP-binding nuclear protein Ran;GTP-binding nuclear protein Ran, testis-specific isoform	2	0.00012314	149.57	1.6549	1.5673	NaN	1
2d	AAQIGAHTLSGACLDPAAFK	0	1998	Q921G7	Q921G7	Etfdh	Electron transfer flavoprotein-ubiquinone oxidoreductase, mitochondrial	3	3.973e-07	112.58	0.25504	0.24713	NaN	1
2d	AAQLAIRVTNPNAR	1	1493.84	P62911	P62911	Rpl32	60S ribosomal protein L32	3	0.00024302	106.32	NaN	NaN	NaN	0
2d	AAQLATEIADIK	0	1242.68	Q8BL66	Q8BL66	Eea1	Early endosome antigen 1	2	1.0916e-05	150.61	0.74491	0.68485	NaN	1
2d	AAQLCGAGMAAVVDK	0	1460.71	O08528	O08528	Hk2	Hexokinase-2	2	0.02027	69.03	NaN	NaN	NaN	0
2d	AAQLCGAGMAAVVEK	0	1474.73	P17710	P17710	Hk1	Hexokinase-1	2	0.00017716	126.76	0.67093	0.62706	31.964	2
2d	AAQLLDKDGTFLSTLEHFLSR	1	2361.23	Q8VCM8	Q8VCM8	Ncln	Nicalin	3;4	8.788e-19	213.15	1.8087	1.7103	11.676	2
2d	AAQNSGEAEYIEK	0	1408.65	P02469	P02469	Lamb1	Laminin subunit beta-1	2	0.00014953	125.74	5.4789	4.4814	NaN	1
2d	AAQPTDDPLSLLDPLWTLNKT	1	2308.2	Q6PB44	Q6PB44	Ptpn23	Tyrosine-protein phosphatase non-receptor type 23	2	1.1236e-06	111.7	NaN	NaN	NaN	0
2d	AAQQAASSSGQGQQAQTPTGK	0	2000.95	Q8BK63	Q8BK63	Csnk1a1	Casein kinase I isoform alpha	2	8.8798e-07	112.96	NaN	NaN	NaN	0
2d	AAQSGEGDEALAPTQTLAEKPTEGPEAGGAEEEPPGGER	0	3832.75	O54988	O54988	Slk	STE20-like serine/threonine-protein kinase	4	0.075392	6.0145	NaN	NaN	NaN	0
2d	AAQSLLNK	0	843.481	Q61655;Q8BZY3	Q61655	Ddx19a;Ddx19b	ATP-dependent RNA helicase DDX19A	2	0.053704	81.297	1.2711	1.0638	NaN	1
2d	AAQSPQQHSSGDPTEEESPV	0	2079.9	P53986	P53986	Slc16a1	Monocarboxylate transporter 1	2;3	8.5085e-12	186.05	NaN	NaN	NaN	0
2d	AAQTAEDAMQIMEQMTK	0	1895.84	Q922J3	Q922J3	Clip1	CAP-Gly domain-containing linker protein 1	2	8.5987e-15	204.31	2.6018	2.3236	NaN	1
2d	AAQTELGQQILADFEEAFPSQGTK	0	2578.26	Q8CCB4	Q8CCB4	Vps53	Vacuolar protein sorting-associated protein 53 homolog	3	0.00015309	69.99	NaN	NaN	NaN	0
2d	AAQTSVAYGCIK	0	1267.62	Q9D0I9	Q9D0I9	Rars	Arginine--tRNA ligase, cytoplasmic	2	7.3647e-05	136.57	1.7676	1.5517	25.977	2
2d	AASAAATAAASAATAASAASGSPGSGEGSAGGEK	0	2720.25	Q62318	Q62318	Trim28	Transcription intermediary factor 1-beta	3	1.2638e-19	155.92	1.9359	1.7653	10.945	2
2d	AASAASSEHFEK	0	1233.56	O88384	O88384	Vti1b	Vesicle transport through interaction with t-SNAREs homolog 1B	2	1.0579e-05	141.88	NaN	NaN	NaN	0
2d	AASADSTTEGTPTDGFTVLSTK	0	2156.01	Q9QZQ8	Q9QZQ8	H2afy	Core histone macro-H2A.1	2	5.7711e-55	295.37	0.58447	0.58554	NaN	1
2d	AASAHAIGTVK	0	1024.57	P31324	P31324	Prkar2b	cAMP-dependent protein kinase type II-beta regulatory subunit	2	0.00032812	130.66	0.68362	0.61766	6.4489	4
2d	AASCLEGDR	0	977.424	Q9CQ60	Q9CQ60	Pgls	6-phosphogluconolactonase	2	0.07347	65.305	NaN	NaN	NaN	0
2d	AASCLEGDRGR	1	1190.55	Q9CQ60	Q9CQ60	Pgls	6-phosphogluconolactonase	2	0.0072956	105.36	NaN	NaN	NaN	0
2d	AASDDHGVPVAHEDVR	0	1673.78	Q9D2L5	Q9D2L5	Cpxm2	Inactive carboxypeptidase-like protein X2	3;4	0.0022757	71.697	8.7931	7.3826	NaN	1
2d	AASDIAMTELPPTHPIR	0	1818.93	P62259	P62259	Ywhae	14-3-3 protein epsilon	3	0.00017643	81.428	0.77741	0.70675	NaN	1
2d	AASEDELLLPR	0	1212.63	Q61249	Q61249	Igbp1	Immunoglobulin-binding protein 1	2	2.3664e-07	171.36	1.8038	1.648	1.5763	2
2d	AASEQAAANSNSR	0	1275.58	Q8C3X8	Q8C3X8	Lmf2	Lipase maturation factor 2	2	3.3895e-05	145.95	1.221	1.0036	NaN	1
2d	AASETGASGVTAQQGDAQLGEVENLEDFAYSPAPR	0	3535.63	O88413	O88413	Tulp3	Tubby-related protein 3	3	1.4785e-24	162	3.0412	2.7222	NaN	1
2d	AASEVQGLPVDPR	0	1337.69	E9Q6D6	E9Q6D6	Zfp277		2	0.00056408	98.943	NaN	NaN	NaN	0
2d	AASGAPLRPATVLGTMEMGR	0	1985.02	Q8CG76	Q8CG76	Akr7a2	Aflatoxin B1 aldehyde reductase member 2	3	4.3643e-07	109.03	0.49901	0.48084	NaN	1
2d	AASGDPGSAESYR	0	1266.55	P54822	P54822	Adsl	Adenylosuccinate lyase	2	3.298e-05	124.67	1.3593	1.1863	NaN	1
2d	AASGEAKPQAK	0	1056.56	P15864	P15864	Hist1h1c	Histone H1.2	2	0.025127	74.464	1.2421	1.0508	NaN	1
2d	AASGESGASGGGGSTEEAFMTFYSEVK	0	2613.12	Q6NZB0	Q6NZB0	Dnajc8	DnaJ homolog subfamily C member 8	3	5.5057e-08	109.06	5.2641	4.5802	2.7533	2
2d	AASGFNATEDAQTLR	0	1550.73	P97429	P97429	Anxa4	Annexin A4	2	1.8602e-21	231.17	0.77705	0.70945	NaN	1
2d	AASGFNATEDAQTLRK	1	1678.83	P97429	P97429	Anxa4	Annexin A4	2;3	1.2143e-16	219.74	0.64495	0.62049	1.9516	2
2d	AASGSALLWPR	0	1127.61	Q9DB29	Q9DB29	Iah1	Isoamyl acetate-hydrolyzing esterase 1 homolog	2	4.2135e-06	155.95	NaN	NaN	NaN	0
2d	AASGSGMAQK	0	906.423	O35864	O35864	Cops5	COP9 signalosome complex subunit 5	2	0.070349	52.255	1.6837	1.4286	NaN	1
2d	AASGSLGNGNTGQDTAK	0	1547.72	B0QZW4	B0QZW4	Supt3		2	0.00041847	97.716	NaN	NaN	NaN	0
2d	AASGTKEDPNLVPSISNKR	2	1983.04	P19536	P19536	Cox5b	Cytochrome c oxidase subunit 5B, mitochondrial	2;3;4	1.1198e-09	181.26	0.88462	0.80418	2.5378	2
2d	AASHEQAAAALK	0	1166.6	Q811D0	Q811D0	Dlg1	Disks large homolog 1	2	5.7491e-15	209.21	0.85685	0.70981	12.243	2
2d	AASIFGGAKPVDTAAR	0	1530.82	Q8BGD9	Q8BGD9	Eif4b	Eukaryotic translation initiation factor 4B	2;3	9.3719e-10	192.4	1.9284	1.8623	5.3972	2
2d	AASISGYTFSAVCFHSANSNADHEGFLLGEVR	0	3413.57	Q3TCJ1	Q3TCJ1	Fam175b	BRISC complex subunit Abro1	4	0.082954	3.871	1.5586	1.5004	NaN	1
2d	AASITSEVFNK	0	1165.6	Q920B9	Q920B9	Supt16h	FACT complex subunit SPT16	2	0.0028414	100.02	NaN	NaN	NaN	0
2d	AASLGSSQPSRPHVGEAATATK	0	2122.08	P51125	P51125	Cast	Calpastatin	2;3;4	3.2788e-17	193.8	1.2078	1.1082	6.3001	4
2d	AASLLEHHASQLCQHVNR	0	2070.02	Q9JIG7	Q9JIG7	Ccdc22	Coiled-coil domain-containing protein 22	3;4	3.6585e-16	209.89	0.7689	0.71332	20.886	4
2d	AASPSEMTCPPGWEWEDDAWIYDINR	0	3095.31	Q69ZN7	Q69ZN7	Myof	Myoferlin	3	2.2485e-05	84.933	0.71885	0.66703	NaN	1
2d	AASSCFLMACEKPGKK	1	1783.84	Q921H9	Q921H9	Coa7	Cytochrome c oxidase assembly factor 7	3	0.030876	42.095	0.64743	0.56876	NaN	1
2d	AASSLEELLQIAHSEDWK	0	2026	P97946	P97946	Figf	Vascular endothelial growth factor D	3	2.1438e-06	127.22	2.4988	2.3808	NaN	1
2d	AASSLEQK	0	832.429	Q8CE90	Q8CE90	Map2k7	Dual specificity mitogen-activated protein kinase kinase 7	2	0.004972	103.91	NaN	NaN	NaN	0
2d	AASTASHRPIK	0	1137.63	Q9DCL8	Q9DCL8	Ppp1r2	Protein phosphatase inhibitor 2	2	0.0052235	77.662	NaN	NaN	NaN	0
2d	AASVAENCINYQQGTPHK	0	1986.92	P70202	P70202	Lxn	Latexin	2;3	5.7068e-42	351.06	1.1643	1.1111	4.1762	2
2d	AASVAENCINYQQGTPHKLFLVQTVQQASK	1	3329.68	P70202	P70202	Lxn	Latexin	4	1.403e-24	196.32	1.291	1.2689	NaN	1
2d	AASVDLELK	0	944.518	Q9CWM4	Q9CWM4	Pfdn1	Prefoldin subunit 1	2	0.0052679	88.819	1.898	1.7215	NaN	1
2d	AASVDLELKK	1	1072.61	Q9CWM4	Q9CWM4	Pfdn1	Prefoldin subunit 1	2	6.3333e-05	144.5	2.9633	2.7508	3.2536	2
2d	AASVEAQAHTELLK	0	1466.77	E9PVZ8	E9PVZ8	Golgb1		3	0.0028124	74.475	NaN	NaN	NaN	0
2d	AASYQLCLK	0	1052.53	O70209	O70209	Pdlim3	PDZ and LIM domain protein 3	2	0.049191	73.26	NaN	NaN	NaN	0
2d	AATAAADFTAK	0	1036.52	Q9Z1Z2	Q9Z1Z2	Strap	Serine-threonine kinase receptor-associated protein	2	3.2713e-07	150.08	2.297	2.1547	NaN	1
2d	AATAAEVAASGSGEAR	0	1417.68	Q8BLR9	Q8BLR9	Hif1an	Hypoxia-inducible factor 1-alpha inhibitor	2	5.0633e-21	223.31	NaN	NaN	NaN	0
2d	AATAAGAAGLAGGHHR	0	1387.71	Q9D0D5	Q9D0D5	Gtf2e1	General transcription factor IIE subunit 1	3	2.131e-05	113.35	6.1537	5.6981	0.9462	2
2d	AATAGSQAGPGGLVAGK	0	1411.74	Q8C4B4	Q8C4B4	Unc119b	Protein unc-119 homolog B	2	2.0369e-17	184.03	NaN	NaN	NaN	0
2d	AATALKDVVK	1	1014.61	Q922R8	Q922R8	Pdia6	Protein disulfide-isomerase A6	2	5.5145e-06	182.39	4.1902	3.8369	155.86	2
2d	AATAPLLEAVDNLSAFASNPEFSSVPAQISPEGR	0	3455.72	P26039	P26039	Tln1	Talin-1	3;4	1.7081e-07	85.619	0.97635	0.96225	NaN	1
2d	AATDLER	0	774.387	Q8CHH9	Q8CHH9	2017-09-08	Septin-8	2	0.0065768	107.32	0.35023	0.28782	NaN	1
2d	AATEALGEK	0	888.455	P97434	P97434	Mprip	Myosin phosphatase Rho-interacting protein	2	0.036904	79.474	1.4593	1.2218	NaN	1
2d	AATEELLANK	0	1058.56	B9EKI3	B9EKI3	Tmf1	TATA element modulatory factor	2	0.0077962	90.657	NaN	NaN	NaN	0
2d	AATENIPVVR	0	1068.59	Q8JZM7	Q8JZM7	Cdc73	Parafibromin	2	0.0029343	103.87	NaN	NaN	NaN	0
2d	AATFFGCIGIDK	0	1298.63	P55264	P55264	Adk	Adenosine kinase	2	0.0013663	102.52	0.61261	0.587	NaN	1
2d	AATFFGEVVK	0	1067.57	Q9JK23	Q9JK23	Psmg1	Proteasome assembly chaperone 1	2	0.00011701	134.26	1.9956	1.8131	NaN	1
2d	AATFGLILDDVSLTHLTFGK	0	2118.14	P67778	P67778	Phb	Prohibitin	2;3	1.3836e-08	164.59	0.82859	0.77196	NaN	1
2d	AATGEEVSAEDLGGADLHCR	0	2056.91	Q3ULD5	Q3ULD5	Mccc2	Methylcrotonoyl-CoA carboxylase beta chain, mitochondrial	3	1.8585e-07	154.26	0.77191	0.71422	NaN	1
2d	AATHSAQVQLVSEATR	0	1667.86	Q3U6N9	Q3U6N9		UPF0488 protein C8orf33 homolog	3	0.00034094	91.355	NaN	NaN	NaN	0
2d	AATLAQELEK	0	1072.58	Q9CU62	Q9CU62	Smc1a	Structural maintenance of chromosomes protein 1A	2	0.017372	83.783	2.8993	2.3733	NaN	1
2d	AATLPNTEGEQPGPSVGPVGK	0	2005.01	Q9D6T0	Q9D6T0	Nosip	Nitric oxide synthase-interacting protein	2	5.9702e-09	143.05	NaN	NaN	NaN	0
2d	AATNSHHGGAGAMETR	0	1566.7	Q61337	Q61337	Bad	Bcl2-associated agonist of cell death	2;3	1.6726e-05	93.495	2.0004	1.7336	3.1038	2
2d	AATPPNPSNPADSAGNLVAP	0	1859.9	Q9JLV1	Q9JLV1	Bag3	BAG family molecular chaperone regulator 3	2	2.3316e-06	113.69	0.095601	0.082994	NaN	1
2d	AATQFWR	0	878.44	P08003	P08003	Pdia4	Protein disulfide-isomerase A4	2	0.064652	85.359	1.057	1.0052	NaN	1
2d	AATSAMWACQHCTFMNQPGTGHCEMCSLPR	0	3496.41	P60670	P60670	Nploc4	Nuclear protein localization protein 4 homolog	4	9.3923e-15	124.08	NaN	NaN	NaN	0
2d	AATSEGPLFAASIEK	0	1490.76	Q80YV2	Q80YV2	Zc3hc1	Nuclear-interacting partner of ALK	2	0.00018659	110.08	NaN	NaN	NaN	0
2d	AATSTLSVCDFLGEK	0	1597.77	Q8BR63	Q8BR63	Fam177a1	Protein FAM177A1	2	0.00044733	125.36	NaN	NaN	NaN	0
2d	AATTAAVVAEEDTELR	0	1645.82	Q66JX5;P0CAX8	Q66JX5	Fgfr1op;Tagap1	FGFR1 oncogene partner;T-cell activation GTPase-activating protein 1	2	0.00010666	93.839	5.5059	4.8753	NaN	1
2d	AATTGHVIDIYACALDQTGLLEMK	0	2590.28	Q01405	Q01405	Sec23a	Protein transport protein Sec23A	2;3	7.729e-70	362.73	0.86389	0.87259	NaN	1
2d	AATTNPSQGEDLK	0	1330.64	P13595	P13595	Ncam1	Neural cell adhesion molecule 1	2	0.037154	65.278	NaN	NaN	NaN	0
2d	AAVASLLQSVQVPEFTPK	0	1884.04	Q02053	Q02053	Uba1	Ubiquitin-like modifier-activating enzyme 1	2;3	1.1015e-40	270.21	1.1009	1.0539	16.618	2
2d	AAVATTQGEQEAAETCR	0	1791.81	Q9WV70	Q9WV70	Noc2l	Nucleolar complex protein 2 homolog	2	1.0978e-21	229.97	4.3921	3.6266	NaN	1
2d	AAVAWEAGKPLSIEEIEVAPPK	0	2304.24	P28474	P28474	Adh5	Alcohol dehydrogenase class-3	2;3	6.5871e-19	175.61	0.66327	0.63793	9.5516	2
2d	AAVAWEAGKPLSIEEIEVAPPKAHEVR	1	2896.54	P28474	P28474	Adh5	Alcohol dehydrogenase class-3	5	1.3814e-07	99.614	0.54452	0.53744	NaN	1
2d	AAVDAGFVPNDMQVGQTGK	0	1903.91	Q99LC5	Q99LC5	Etfa	Electron transfer flavoprotein subunit alpha, mitochondrial	2;3	6.1919e-06	192.65	0.59671	0.5612	19.643	2
2d	AAVDSDVVSLPR	0	1227.65	Q8R3F9	Q8R3F9	Tut1	Speckle targeted PIP5K1A-regulated poly(A) polymerase	2	0.0016276	98.048	NaN	NaN	NaN	0
2d	AAVEDINPADDPNNQGEDEFEEAEQVR	0	3000.29	Q8BXA1	Q8BXA1	Golim4	Golgi integral membrane protein 4	3	1.4393e-13	140.21	5.5335	4.9255	NaN	1
2d	AAVEEGIVLGGGCALLR	0	1683.9	P63038	P63038	Hspd1	60 kDa heat shock protein, mitochondrial	2;3	1.3329e-05	155.48	1.3357	1.3013	14.176	2
2d	AAVELEEPEDAR	0	1327.63	Q91YR7	Q91YR7	Prpf6	Pre-mRNA-processing factor 6	2	2.5907e-05	142.43	5.8378	4.7949	NaN	1
2d	AAVELVEK	0	857.486	Q3V3R1	Q3V3R1	Mthfd1l	Monofunctional C1-tetrahydrofolate synthase, mitochondrial	2	0.071799	75.738	1.1584	1.0048	NaN	1
2d	AAVENLPTFLVELSR	0	1657.9	P70168	P70168	Kpnb1	Importin subunit beta-1	2;3	2.9412e-05	181.98	1.511	1.3474	0.80417	2
2d	AAVEWFDGKDFQGSK	1	1683.79	Q61545	Q61545	Ewsr1	RNA-binding protein EWS	2;3	1.6877e-15	223.22	3.7202	3.4107	154.25	2
2d	AAVFNHFISDGVKK	1	1531.81	P01027	P01027	C3	Complement C3;Complement C3 beta chain;C3-beta-c;Complement C3 alpha chain;C3a anaphylatoxin;Acylation stimulating protein;Complement C3b alpha chain;Complement C3c alpha chain fragment 1;Complement C3dg fragment;Complement C3g fragment;Complement C3d fragment;Complement C3f fragment;Complement C3c alpha chain fragment 2	3	0.0017971	76.759	5.1661	4.8604	NaN	1
2d	AAVGVTGNDITTPPNKEPPPSPEKK	2	2543.32	P27546	P27546	Map4	Microtubule-associated protein 4	3;4	3.4757e-11	124.7	0.90944	0.82596	5.3783	2
2d	AAVHLEGK	0	823.455	Q64727	Q64727	Vcl	Vinculin	2	0.023299	101.28	0.45411	0.40959	NaN	1
2d	AAVLGENGR	0	885.467	Q64012	Q64012	Raly	RNA-binding protein Raly	2	0.012171	100.19	6.5241	5.7444	NaN	1
2d	AAVLVQQWVSYADTELIPAACGATLPALGLR	0	3253.72	Q9Z1Q9	Q9Z1Q9	Vars	Valine--tRNA ligase	3;4	1.8153e-06	86.479	1.0285	0.97662	10.967	2
2d	AAVLWELHKPFTIEDIEVAPPK	0	2502.35	P00329	P00329	Adh1	Alcohol dehydrogenase 1	3;4	1.1983e-10	159.14	0.17503	0.17622	NaN	1
2d	AAVLWGVNQPFSIEEIEVAPPK	0	2393.26	Q64437	Q64437	Adh7	Alcohol dehydrogenase class 4 mu/sigma chain	2;3	3.8022e-07	164.88	NaN	NaN	NaN	0
2d	AAVMVHQLSKK	1	1210.69	Q02248	Q02248	Ctnnb1	Catenin beta-1	2;3	0.0010119	104.05	0.87278	0.81995	100.14	3
2d	AAVPELLEQQEEDR	0	1625.79	Q9D8U8	Q9D8U8	Snx5	Sorting nexin-5	2	1.962e-05	143.24	0.80036	0.81148	8.1029	2
2d	AAVPSGASTGIYEALELR	0	1803.94	P17182;P17183;P21550	P17182	Eno1;Eno2;Eno3	Alpha-enolase;Gamma-enolase;Beta-enolase	2;3	1.6505e-06	145.52	1.114	1.2264	7.013	6
2d	AAVPTVSDQAAAMQLSQCAK	0	2045.99	Q71LX4	Q71LX4	Tln2	Talin-2	2	2.4116e-07	155.06	NaN	NaN	NaN	0
2d	AAVQELSGSILTSEDPEER	0	2029.98	P49769	P49769	Psen1	Presenilin-1;Presenilin-1 NTF subunit;Presenilin-1 CTF subunit;Presenilin-1 CTF12	2	6.0479e-21	211.51	NaN	NaN	NaN	0
2d	AAVQQLQAEGLSPR	0	1466.78	Q8K354	Q8K354	Cbr3	Carbonyl reductase [NADPH] 3	2	5.6859e-06	155	NaN	NaN	NaN	0
2d	AAVQVLDDIEK	0	1199.64	P16332	P16332	Mut	Methylmalonyl-CoA mutase, mitochondrial	2	0.0044694	95.775	3.0679	2.4428	NaN	1
2d	AAVRPITECSLLQGDEIWNALTDNYGNVMPVDWK	0	3874.87	Q6TYB5	Q6TYB5	Fez2	Fasciculation and elongation protein zeta-2	3	3.7487e-17	126.04	NaN	NaN	NaN	0
2d	AAVSEAEAQFYEQNSR	0	1798.81	O88325	O88325	Naglu		2	2.7043e-40	273.15	1.0418	0.88657	NaN	1
2d	AAVSHWQQQSYLDSGIHSGATTTAPSLSGK	0	3084.49	Q02248	Q02248	Ctnnb1	Catenin beta-1	3;4	3.0229e-35	234.39	4.0511	3.9189	22.373	4
2d	AAVVENVVK	0	927.539	Q61103	Q61103	Dpf2	Zinc finger protein ubi-d4	2	0.0018573	109.01	3.1862	2.8696	8.1102	2
2d	AAVVEVEVGGGALAER	0	1525.81	Q8R1Z9	Q8R1Z9	Rnf121	RING finger protein 121	2	2.9785e-05	125.54	0.87413	0.83082	NaN	1
2d	AAVVLGGDTMGPER	0	1371.68	Q64327	Q64327	Mea1	Male-enhanced antigen 1	2	1.408e-10	185.29	NaN	NaN	NaN	0
2d	AAVVSEAQDSQVTSTK	0	1619.8	Q8R3Y5	Q8R3Y5		Uncharacterized protein C19orf47 homolog	2	1.0632e-08	172.09	NaN	NaN	NaN	0
2d	AAVVTSPPPTTAPHK	0	1472.8	Q9QYC0	Q9QYC0	Add1	Alpha-adducin	3	0.00048342	88.282	NaN	NaN	NaN	0
2d	AAVVTSPPPTTAPHKER	1	1757.94	Q9QYC0	Q9QYC0	Add1	Alpha-adducin	3	0.013152	56.407	NaN	NaN	NaN	0
2d	AAYEAELGDAR	0	1164.54	P48678	P48678	Lmna	Prelamin-A/C;Lamin-A/C	2	0.0029201	100.02	0.54572	0.50658	NaN	1
2d	AAYEAELGDARK	1	1292.64	P48678	P48678	Lmna	Prelamin-A/C;Lamin-A/C	2;3	1.3094e-07	167.93	0.49992	0.47565	5.0854	3
2d	AAYFGIYDTAK	0	1218.59	P51881	P51881	Slc25a5	ADP/ATP translocase 2;ADP/ATP translocase 2, N-terminally processed	2	0.0048082	95.09	1.4554	1.3121	NaN	1
2d	AAYFGVYDTAK	0	1204.58	P48962	P48962	Slc25a4	ADP/ATP translocase 1	2	0.0038779	95.608	NaN	NaN	NaN	0
2d	AAYKLVLIR	1	1045.66	Q9DBJ1	Q9DBJ1	Pgam1	Phosphoglycerate mutase 1	2	0.0018291	98.997	NaN	NaN	NaN	0
2d	AAYLQENGKPLDEVLR	0	1814.95	P10107	P10107	Anxa1	Annexin A1	2;3	1.7337e-05	141.13	0.85921	0.78169	5.3157	4
2d	AAYLQENGKPLDEVLRK	1	1943.05	P10107	P10107	Anxa1	Annexin A1	2;3;4	5.7115e-06	146.77	0.84182	0.76245	5.4883	4
2d	AAYNPGQAVPWNAVK	0	1584.8	Q8VDP4	Q8VDP4	Ccar2	Cell cycle and apoptosis regulator protein 2	2	0.00016104	143.4	1.7012	1.6313	NaN	1
2d	AAYPDLENPPLIVTPSQQPK	0	2177.14	Q9D0I9	Q9D0I9	Rars	Arginine--tRNA ligase, cytoplasmic	2;3	2.1096e-06	147.56	1.3705	1.2197	12.629	3
2d	AAYSYRPGPGGGPGPAAGAALPDQSFLWNVFQR	0	3374.66	P12815	P12815	Pdcd6	Programmed cell death protein 6	3	3.4486e-19	151.37	1.3098	1.2452	NaN	1
2d	ACACAHGMLAEDGASCR	0	1835.72	Q91ZX7	Q91ZX7	Lrp1	Prolow-density lipoprotein receptor-related protein 1;Low-density lipoprotein receptor-related protein 1 85 kDa subunit;Low-density lipoprotein receptor-related protein 1 515 kDa subunit;Low-density lipoprotein receptor-related protein 1 intracellular domain	3	0.02275	45.723	NaN	NaN	NaN	0
2d	ACADATLSQITNNIDPVGR	0	2014.97	P62874	P62874	Gnb1	Guanine nucleotide-binding protein G(I)/G(S)/G(T) subunit beta-1	2;3	1.3795e-97	355.89	0.75715	0.698	5.0964	2
2d	ACAEEEEEEEEEEEEPEPERV	1	2575.99	Q9Z2D8	Q9Z2D8	Mbd3	Methyl-CpG-binding domain protein 3	2;3	1.4341e-43	270.06	10.847	9.1214	NaN	1
2d	ACAELHQNVNVK	0	1381.68	Q9EQH3	Q9EQH3	Vps35	Vacuolar protein sorting-associated protein 35	2;3	8.0963e-11	188.28	0.74013	0.66702	7.6124	8
2d	ACAETIDPASLWEY	0	1624.71	Q61553	Q61553	Fscn1	Fascin	2	0.05749	57.859	NaN	NaN	NaN	0
2d	ACALSHINTK	0	1113.56	Q921W4	Q921W4	Cryzl1	Quinone oxidoreductase-like protein 1	2	0.017241	83.948	0.68391	0.59926	NaN	1
2d	ACALSIAESCRPGDKVPSIK	1	2158.09	Q8K2B3	Q8K2B3	Sdha	Succinate dehydrogenase [ubiquinone] flavoprotein subunit, mitochondrial	3;4	3.0777e-05	89.049	0.73358	0.66756	NaN	1
2d	ACARPLISVYSEK	0	1492.77	Q9D8E6	Q9D8E6	Rpl4	60S ribosomal protein L4	2;3	1.5027e-07	180.97	1.4306	1.3366	0.39784	2
2d	ACARPLISVYSEKGESSGK	1	2038.02	Q9D8E6	Q9D8E6	Rpl4	60S ribosomal protein L4	3	1.1508e-05	110.56	NaN	NaN	NaN	0
2d	ACCISTGGHSQCSESLPVR	0	2104.91	Q6NWW9	Q6NWW9	Fndc3b	Fibronectin type III domain-containing protein 3B	3	1.8528e-06	137.45	NaN	NaN	NaN	0
2d	ACDEGHIIPK	0	1138.54	Q9JHI5	Q9JHI5	Ivd	Isovaleryl-CoA dehydrogenase, mitochondrial	2	0.0023951	108.74	NaN	NaN	NaN	0
2d	ACDELVEEMEHYGK	0	1708.71	Q9R0B9	Q9R0B9	Plod2	Procollagen-lysine,2-oxoglutarate 5-dioxygenase 2	2;3	2.4152e-22	241.39	2.3457	2.1532	2.057	2
2d	ACDESVLMDLK	0	1279.58	Q91VN6	Q91VN6	Ddx41	Probable ATP-dependent RNA helicase DDX41	2	0.04622	63.076	NaN	NaN	NaN	0
2d	ACDGNVDHAATHISNR	0	1736.76	P54729	P54729	Nub1	NEDD8 ultimate buster 1	3	0.0013664	76.85	NaN	NaN	NaN	0
2d	ACDGNVDHAATHISNRR	1	1892.87	P54729	P54729	Nub1	NEDD8 ultimate buster 1	4	0.00020333	88.561	NaN	NaN	NaN	0
2d	ACEDIDECSLPNICVFGTCHNLPGLFR	0	3193.41	Q61554	Q61554	Fbn1	Fibrillin-1	3;4	2.8329e-15	145.33	NaN	NaN	NaN	0
2d	ACEFAGFQCQIQFGPHNEQK	0	2395.05	P26039	P26039	Tln1	Talin-1	3	1.527e-08	162.76	1.2366	1.1422	8.3946	2
2d	ACEPIIQNFCHDVADNQIDSGDLMECLIQNK	0	3646.62	Q61543	Q61543	Glg1	Golgi apparatus protein 1	3	2.6495e-08	100.36	NaN	NaN	NaN	0
2d	ACEQPTHWK	0	1155.51	Q8VHI3	Q8VHI3	Pofut2	GDP-fucose protein O-fucosyltransferase 2	2	0.024966	88.921	1.8759	1.5059	NaN	1
2d	ACGDSTLTQITAGLDPVGR	0	1930.94	P62880	P62880	Gnb2	Guanine nucleotide-binding protein G(I)/G(S)/G(T) subunit beta-2	2;3	1.0342e-31	264.29	0.67469	0.62117	12.66	4
2d	ACGGDAIQEDLK	0	1275.58	Q6EDY6	Q6EDY6	Lrrc16a	Leucine-rich repeat-containing protein 16A	2	0.0032579	93.096	1.8602	1.5891	NaN	1
2d	ACGLVASNLNLKPGECLK	0	1943	P16045	P16045	Lgals1	Galectin-1	2;3	1.0999e-31	261.02	0.9419	0.9991	34.527	10
2d	ACGPDYYEVEEDGIRK	1	1899.83	Q01279	Q01279	Egfr	Epidermal growth factor receptor	3	0.00018315	96.993	NaN	NaN	NaN	0
2d	ACGVSRPVIACSVTIK	0	1716.9	Q9D0T1	Q9D0T1	Nhp2l1	NHP2-like protein 1;NHP2-like protein 1, N-terminally processed	2;3	1.6161e-05	155.98	1.4049	1.3817	13.081	4
2d	ACHQLHQEGK	0	1206.56	Q8CG76	Q8CG76	Akr7a2	Aflatoxin B1 aldehyde reductase member 2	2	0.0027056	112.8	0.71339	0.64074	NaN	1
2d	ACIPQSFTVDSSK	0	1438.68	Q80X90	Q80X90	Flnb	Filamin-B	2	0.0006642	113.63	NaN	NaN	NaN	0
2d	ACLISLGYDVENDR	0	1623.76	P57780	P57780	Actn4	Alpha-actinin-4	2	6.9973e-05	147.91	0.9504	0.8896	6.269	2
2d	ACLISLGYDVENDRQGDAEFNR	1	2541.16	P57780	P57780	Actn4	Alpha-actinin-4	3	1.2874e-09	154.34	0.94313	0.88044	20.15	2
2d	ACLLPETVNMEEYPYDAEY	0	2305.98	P45377	P45377	Akr1b8	Aldose reductase-related protein 2	3	0.014278	34.094	NaN	NaN	NaN	0
2d	ACNPQYAGAIVVHCSAGVGR	0	2085.98	P18052	P18052	Ptpra	Receptor-type tyrosine-protein phosphatase alpha	3	0.0005799	71.073	NaN	NaN	NaN	0
2d	ACNQLGQFLQHR	0	1470.71	P17426;P17427	P17427	Ap2a1;Ap2a2	AP-2 complex subunit alpha-1;AP-2 complex subunit alpha-2	2;3	6.3173e-10	175.51	1.0154	0.93467	9.9859	2
2d	ACPLDQAIGLLVAIFHK	0	1865.02	P14069	P14069	S100a6	Protein S100-A6	3	0.012362	55.011	NaN	NaN	NaN	0
2d	ACPLDQAIGLLVAIFHKYSGK	1	2300.24	P14069	P14069	S100a6	Protein S100-A6	3	7.6899e-24	159.75	NaN	NaN	NaN	0
2d	ACQEQIEALLLNSLQQFR	0	2160.1	P30280	P30280	Ccnd2	G1/S-specific cyclin-D2	3	1.7356e-10	177.67	NaN	NaN	NaN	0
2d	ACQIFVR	0	892.459	Q9D0E1	Q9D0E1	Hnrnpm	Heterogeneous nuclear ribonucleoprotein M	2	0.07067	82.263	1.6771	1.5357	NaN	1
2d	ACQSIYPLHDVFVR	0	1703.85	P97351	P97351	Rps3a	40S ribosomal protein S3a	2;3	8.6505e-05	158.04	1.6298	1.5751	21.436	2
2d	ACQSIYPLHDVFVRK	1	1831.94	P97351	P97351	Rps3a	40S ribosomal protein S3a	2;3;4	1.0967e-06	164.48	1.5659	1.5885	3.049	2
2d	ACQVALDEIK	0	1145.58	A2A5R2	A2A5R2	Arfgef2	Brefeldin A-inhibited guanine nucleotide-exchange protein 2	2	0.075894	64.711	NaN	NaN	NaN	0
2d	ACQVYIQHTR	0	1274.62	Q9JJ28	Q9JJ28	Flii	Protein flightless-1 homolog	3	0.013941	64.73	2.6183	2.4481	NaN	1
2d	ACSAIHAVNLR	0	1210.62	Q9JJ28	Q9JJ28	Flii	Protein flightless-1 homolog	3	0.0013357	84.658	NaN	NaN	NaN	0
2d	ACSDSLESIPAGQVASDDLR	0	2089.96	Q80TM9	Q80TM9	Nisch	Nischarin	3	5.454e-05	88.486	NaN	NaN	NaN	0
2d	ACSPGASEITGLSK	0	1376.66	Q91XB0	Q91XB0	Trex1	Three-prime repair exonuclease 1	2	0.018078	71.153	NaN	NaN	NaN	0
2d	ACSSELESLEMELR	0	1652.74	Q9D8T2	Q9D8T2	Gsdmdc1	Gasdermin-D	2	0.013199	74.76	NaN	NaN	NaN	0
2d	ACTGSLNMTLQR	0	1350.64	Q8CI51	Q8CI51	Pdlim5	PDZ and LIM domain protein 5	2	0.00049138	132.01	1.6961	1.501	10.124	3
2d	ACTILLR	0	845.479	P80318	P80318	Cct3	T-complex protein 1 subunit gamma	2	0.038278	99.384	1.8147	1.6841	NaN	1
2d	ACTLELGPHQSPALPK	0	1717.88	F8VPU2	F8VPU2	Farp1	FERM, RhoGEF and pleckstrin domain-containing protein 1	3	0.0036874	61.265	0.64748	0.59298	NaN	1
2d	ACVAGTSDAEAVK	0	1277.59	Q61595	Q61595	Ktn1	Kinectin	2	0.00092468	102.52	2.1502	1.8288	NaN	1
2d	ACVDTALENLSTLK	0	1533.77	P19096	P19096	Fasn	Fatty acid synthase;[Acyl-carrier-protein] S-acetyltransferase;[Acyl-carrier-protein] S-malonyltransferase;3-oxoacyl-[acyl-carrier-protein] synthase;3-oxoacyl-[acyl-carrier-protein] reductase;3-hydroxyacyl-[acyl-carrier-protein] dehydratase;Enoyl-[acyl-carrier-protein] reductase;Oleoyl-[acyl-carrier-protein] hydrolase	2	0.00011132	138.99	3.5017	3.247	NaN	1
2d	ACVEAPGGNPICSLHDQGAGGNGNVLK	0	2691.25	Q5SUR0	Q5SUR0	Pfas	Phosphoribosylformylglycinamidine synthase	3	4.4261e-12	133.76	0.84319	0.76809	NaN	1
2d	ACVVHGSDLK	0	1084.53	Q8VDN2;Q6PIE5	Q8VDN2	Atp1a1;Atp1a2	Sodium/potassium-transporting ATPase subunit alpha-1;Sodium/potassium-transporting ATPase subunit alpha-2	2	0.00095071	126.82	0.88938	0.74686	NaN	1
2d	ACYGVLR	0	837.417	P62908	P62908	Rps3	40S ribosomal protein S3	2	0.032006	94.669	NaN	NaN	NaN	0
2d	ACYLSINPQKDEALETEK	1	2108.01	Q8R5C5	Q8R5C5	Actr1b	Beta-centractin	2;3	0.00015865	121.18	0.58159	0.51005	NaN	1
2d	ACYLSINPQKDETLETEK	1	2138.02	P61164	P61164	Actr1a	Alpha-centractin	3	1.3028e-07	161.26	0.8779	0.78092	NaN	1
2d	ADADKSEAAAGDDGSQQQPAEPR	1	2313.01	Q8C854	Q8C854	Myef2	Myelin expression factor 2	2;3	8.4631e-20	275.69	0.98425	0.78124	3.1138	2
2d	ADAECYTALK	0	1140.51	Q8BFZ9	Q8BFZ9	Erlin2	Erlin-2	2	0.017075	83.948	NaN	NaN	NaN	0
2d	ADAEEEAATRIPA	1	1342.64	O88487	O88487	Dync1i2	Cytoplasmic dynein 1 intermediate chain 2	2	0.0063055	92.866	0.92109	0.77605	NaN	1
2d	ADAEENLEDVMEEVR	0	1747.76	Q8C561	Q8C561	Lmbrd2	LMBR1 domain-containing protein 2	2;3	0.00097621	92.925	2.5346	2.1054	1.2527	2
2d	ADAEENLEDVMEEVRK	1	1875.85	Q8C561	Q8C561	Lmbrd2	LMBR1 domain-containing protein 2	3	0.0025384	65.374	3.4982	2.9525	NaN	1
2d	ADAEGESDLENSR	0	1391.58	P26039	P26039	Tln1	Talin-1	2	0.0021624	112.94	1.2673	1.0535	NaN	1
2d	ADAEGESDLENSRK	1	1519.67	P26039	P26039	Tln1	Talin-1	2;3	3.7134e-11	202.12	1.0682	0.88251	NaN	1
2d	ADAEVITFPK	0	1089.57	Q9ESX5	Q9ESX5	Dkc1	H/ACA ribonucleoprotein complex subunit 4	2	0.00053276	113.62	0.98266	0.87045	8.2969	2
2d	ADAEVLRK	1	900.503	P48036	P48036	Anxa5	Annexin A5	2	0.017248	98.997	0.83781	0.77863	NaN	1
2d	ADAEYYAAHK	0	1137.51	Q91X78	Q91X78	Erlin1	Erlin-1	2	0.0026973	112.84	1.3061	1.0419	NaN	1
2d	ADAFGDELFSVFEDDSTSAAGAK	0	2349.03	Q9CZU3	Q9CZU3	Skiv2l2	Superkiller viralicidic activity 2-like 2	2	2.3386e-07	103.79	4.7095	4.2444	NaN	1
2d	ADAFGDELFSVFEDDSTSAAGAKK	1	2477.12	Q9CZU3	Q9CZU3	Skiv2l2	Superkiller viralicidic activity 2-like 2	2;3	2.7058e-05	97.836	NaN	NaN	NaN	0
2d	ADAFVGTWK	0	993.492	A0A140T8V1;P11404	A0A140T8V1	Fabp3	Fatty acid-binding protein, heart	2	0.00093475	123.16	0.56604	0.4829	NaN	1
2d	ADAGGEDAILQTR	0	1315.64	Q9CPX6	Q9CPX6	Atg3	Ubiquitin-like-conjugating enzyme ATG3	2	0.018733	72.531	NaN	NaN	NaN	0
2d	ADAGKDANNPAENGDAK	1	1656.73	P09602	P09602	Hmgn2	Non-histone chromosomal protein HMG-17	2;3	7.2073e-15	216.54	1.7472	1.4107	6.8905	2
2d	ADAGKDANNPAENGDAKTDQAQK	2	2328.06	P09602	P09602	Hmgn2	Non-histone chromosomal protein HMG-17	3	2.4247e-05	92.8	NaN	NaN	NaN	0
2d	ADAGLNNCEGAAGSTSEK	0	1750.74	O88878	O88878	Zfand5	AN1-type zinc finger protein 5	2	7.7131e-07	157.5	NaN	NaN	NaN	0
2d	ADALQAGASQFETSAAK	0	1664.8	P63024;P63044	P63024	Vamp3;Vamp2	Vesicle-associated membrane protein 3;Vesicle-associated membrane protein 2	2	3.6216e-10	240.18	1.1639	1.1363	NaN	1
2d	ADAPDAGAQSDSELPSYHQNDVSLDR	0	2757.21	Q6DFZ1	Q6DFZ1	Gbf1		3	0.019108	36.577	NaN	NaN	NaN	0
2d	ADASSLTVDVTSPASK	0	1547.77	Q99JX3	Q99JX3	Gorasp2	Golgi reassembly-stacking protein 2	2	0.00011168	133.71	1.0774	1.009	NaN	1
2d	ADATNVNNWHWTER	0	1712.77	Q8BK64	Q8BK64	Ahsa1	Activator of 90 kDa heat shock protein ATPase homolog 1	2;3	6.4232e-45	288.61	2.9469	2.6973	10.369	3
2d	ADAVQDSEMVELVELEIR	0	2045	D3YVN7;Q8BFR5	D3YVN7	Gm9755;Tufm	Elongation factor Tu;Elongation factor Tu, mitochondrial	2;3	0.00027356	81.431	0.78927	0.70608	5.9166	2
2d	ADAWEEIR	0	988.461	Q8CCJ3	Q8CCJ3	Ufl1	E3 UFM1-protein ligase 1	2	0.0025978	120.46	1.323	1.1928	NaN	1
2d	ADAWEEIRR	1	1144.56	Q8CCJ3	Q8CCJ3	Ufl1	E3 UFM1-protein ligase 1	2	9.6097e-05	172.21	1.3369	1.1604	NaN	1
2d	ADAYFSPIHSQLEHLLDPSSFTGR	0	2687.3	P54822	P54822	Adsl	Adenylosuccinate lyase	3	0.0087158	41.087	NaN	NaN	NaN	0
2d	ADCTITMADSDLLALMTGK	0	2025.94	P32020	P32020	Scp2	Non-specific lipid-transfer protein	2;3	3.7117e-08	164.88	NaN	NaN	NaN	0
2d	ADDADEFGYSR	0	1244.49	Q78PY7	Q78PY7	Snd1	Staphylococcal nuclease domain-containing protein 1	2	7.7658e-07	174.86	1.9589	1.6685	0.84536	2
2d	ADDANVVR	0	858.42	P11087	P11087	Col1a1	Collagen alpha-1(I) chain	2	0.0095489	132.09	20.488	21.315	NaN	1
2d	ADDDVLFEDVYELCEVIGK	0	2228.02	O70589	O70589	Cask	Peripheral plasma membrane protein CASK	2	0.00055015	72.496	0.61402	0.58212	NaN	1
2d	ADDELAALR	0	972.488	Q6P5H2	Q6P5H2	Nes	Nestin	2	0.00037192	159.04	NaN	NaN	NaN	0
2d	ADDFSCEQEEAFLLAEEEIPLGEVTK	0	2968.35	P97432	P97432	Nbr1	Next to BRCA1 gene 1 protein	3	0.0046169	45.957	NaN	NaN	NaN	0
2d	ADDGRPFPQVIK	0	1341.7	P05064;A6ZI46	P05064	Aldoa;Aldoart1	Fructose-bisphosphate aldolase A;Fructose-bisphosphate aldolase	2;3	0.0035304	101.38	1.542	1.513	66.355	7
2d	ADDIDIEAMLEAPYK	0	1692.79	Q8VH51	Q8VH51	Rbm39	RNA-binding protein 39	2	1.648e-05	152.85	4.1797	3.8502	NaN	1
2d	ADDIEQMR	0	976.428	Q5SVR0	Q5SVR0	Tbc1d9b	TBC1 domain family member 9B	2	0.03312	86.794	NaN	NaN	NaN	0
2d	ADDLDFETGDAGASATFPMQCSALR	0	2645.14	P63242	P63242	Eif5a	Eukaryotic translation initiation factor 5A-1	2;3	1.5512e-48	285.79	2.1569	2.0614	7.8471	3
2d	ADDLDFETGDAGASATFPMQCSALRK	1	2773.23	P63242	P63242	Eif5a	Eukaryotic translation initiation factor 5A-1	3	5.1841e-16	178.58	1.9685	1.801	2.6719	2
2d	ADDLEPIVELGR	0	1325.68	P70236	P70236	Map2k6	Dual specificity mitogen-activated protein kinase kinase 6	2	0.0037231	91.549	0.51511	0.47474	NaN	1
2d	ADDLLPLGDQTQDGDFGSR	0	2018.92	Q9Z315	Q9Z315	Sart1	U4/U6.U5 tri-snRNP-associated protein 1	2;3	4.2355e-06	126.84	NaN	NaN	NaN	0
2d	ADDPNSIFLIDHAWTCR	0	2029.93	Q3UDE2	Q3UDE2	Ttll12	Tubulin--tyrosine ligase-like protein 12	3	9.8378e-05	89.261	0.86902	0.87089	NaN	1
2d	ADDPSSYMEVVQAANASGNWEELVK	0	2709.22	Q68FD5	Q68FD5	Cltc	Clathrin heavy chain 1	2;3	1.5648e-58	296.17	0.7351	0.66979	6.5552	2
2d	ADDTFEALR	0	1036.48	P62869	P62869	Tceb2	Transcription elongation factor B polypeptide 2	2	0.0027843	136.75	2.7399	2.4373	24.719	2
2d	ADDVDQQQTTNTVEEPLDLIR	0	2399.15	P62311	P62311	Lsm3	U6 snRNA-associated Sm-like protein LSm3	2;3	2.6349e-09	204.67	0.72108	0.66837	2.1775	2
2d	ADDVVWVR	0	958.487	Q922B2	Q922B2	Dars	Aspartate--tRNA ligase, cytoplasmic	2	0.016011	113.7	0.7501	0.65155	NaN	1
2d	ADDYEQVK	0	966.429	P51863	P51863	Atp6v0d1	V-type proton ATPase subunit d 1	2	0.016906	112.17	1.0126	0.83744	NaN	1
2d	ADEAALDHPYLK	0	1341.66	Q63829	Q63829	Commd3	COMM domain-containing protein 3	2;3	0.0010265	115.78	2.071	1.8024	31.722	2
2d	ADEALAGLDEGALR	0	1399.69	Q921U8	Q921U8	Smtn	Smoothelin	2	4.2914e-07	164.65	10.958	9.9509	11.086	2
2d	ADEALFLLLHNEMVSGVYK	0	2148.09	Q9D289	Q9D289	Trappc6b	Trafficking protein particle complex subunit 6B	3	0.0080652	54.117	NaN	NaN	NaN	0
2d	ADEDGEGIHPSAPHR	0	1586.71	Q3UHD6	Q3UHD6	Snx27	Sorting nexin-27	3	0.0036051	53.981	1.8966	1.5731	NaN	1
2d	ADEDGFEVVPIQDPVK	0	1756.85	Q9DBE9	Q9DBE9	Ftsj3	pre-rRNA processing protein FTSJ3	2	1.6423e-06	173.76	8.0032	6.9775	NaN	1
2d	ADEDLIFCLEGVDGGR	0	1764.8	O08796	O08796	Eef2k	Eukaryotic elongation factor 2 kinase	2	3.0819e-07	131.69	NaN	NaN	NaN	0
2d	ADEDPALFHSVK	0	1327.64	P53811	P53811	Pitpnb	Phosphatidylinositol transfer protein beta isoform	3	0.00093258	63.555	1.5978	1.4167	29.007	2
2d	ADEDPIMGFHQMFLLK	0	1890.9	P61971	P61971	Nutf2	Nuclear transport factor 2	3	0.00016262	88.73	0.79546	0.79312	NaN	1
2d	ADEEEILNQVEQLR	0	1684.83	P61406	P61406	Smg6	Telomerase-binding protein EST1A	2	2.0523e-15	206.97	NaN	NaN	NaN	0
2d	ADEEELGTSSEVGDSEESHSTQK	0	2450.02	Q9CQ37	Q9CQ37	Ube2t	Ubiquitin-conjugating enzyme E2 T	3	2.054e-13	166.69	NaN	NaN	NaN	0
2d	ADEEKLPPGWEK	1	1397.68	Q9QUR7	Q9QUR7	Pin1	Peptidyl-prolyl cis-trans isomerase NIMA-interacting 1	2	6.9078e-05	122.69	2.6682	2.3202	NaN	1
2d	ADEELEALRK	1	1172.6	P56812	P56812	Pdcd5	Programmed cell death protein 5	2	0.00039938	121.73	2.0567	2.0157	NaN	1
2d	ADEEMDGAER	0	1121.43	O70481	O70481	Ubr1	E3 ubiquitin-protein ligase UBR1	2	0.056128	51.276	NaN	NaN	NaN	0
2d	ADEGISFR	0	893.424	P35700	P35700	Prdx1	Peroxiredoxin-1	2	0.0091099	133.9	1.2516	1.2052	8.8024	2
2d	ADEGIYSCHLHHHYCGLHER	0	2490.07	Q9DBV4	Q9DBV4	Mxra8	Matrix-remodeling-associated protein 8	3;4;5	4.1866e-05	83.213	15.313	13.34	35.593	3
2d	ADEIEMIMTDLER	0	1564.71	P53564	P53564	Cux1	Homeobox protein cut-like 1	2;3	0.000311	116.77	6.537	6.0288	NaN	1
2d	ADEIESYLENLK	0	1422.69	Q8BXN9	Q8BXN9	Tmem87a	Transmembrane protein 87A	2	0.00012547	132.78	2.4023	2.0924	NaN	1
2d	ADESETAVK	0	948.44	O70310	O70310	Nmt1	Glycylpeptide N-tetradecanoyltransferase 1	2	0.0026139	99.442	2.3099	1.8938	NaN	1
2d	ADETKDEQFEQCVQNFNK	1	2228.96	O08539	O08539	Bin1	Myc box-dependent-interacting protein 1	2;3	2.5586e-128	492.3	2.4936	2.1166	2.5671	2
2d	ADEVLEILK	0	1028.58	Q6P4T2	Q6P4T2	Snrnp200	U5 small nuclear ribonucleoprotein 200 kDa helicase	2	0.0096331	106.93	2.4737	2.1909	NaN	1
2d	ADEWLMK	0	891.416	Q8VDD5;Q61879	Q8VDD5	Myh9;Myh10	Myosin-9;Myosin-10	2	0.019028	122.79	0.71344	0.68701	1.2857	2
2d	ADFCIIHYAGK	0	1293.62	Q8VDD5;Q61879	Q8VDD5	Myh9;Myh10	Myosin-9;Myosin-10	2;3	9.948e-05	138.66	0.692	0.68925	7.723	6
2d	ADFDEIYEEEEDEER	0	1916.74	Q9D9G3	Q9D9G3	Chic2	Cysteine-rich hydrophobic domain-containing protein 2	2	0.0055471	69.451	NaN	NaN	NaN	0
2d	ADFDNTVAIHPTSSEELVTLR	0	2314.14	P47791	P47791	Gsr	Glutathione reductase, mitochondrial	3	2.3483e-07	109.85	NaN	NaN	NaN	0
2d	ADFDTYDDR	0	1116.44	Q9WUK2	Q9WUK2	Eif4h	Eukaryotic translation initiation factor 4H	1;2	0.0056688	87.308	2.0979	1.8688	1.104	2
2d	ADFEDRVSDEEK	1	1438.62	P47753	P47753	Capza1	F-actin-capping protein subunit alpha-1	2	0.058695	44.318	0.95013	0.77014	NaN	1
2d	ADFNPADFECEEDPFDNLELK	0	2514.05	Q8BH48	Q8BH48	Ubap1	Ubiquitin-associated protein 1	2;3	7.886e-18	208.39	3.9177	3.2886	NaN	1
2d	ADFQGISPER	0	1118.54	P61804	P61804	Dad1	Dolichyl-diphosphooligosaccharide--protein glycosyltransferase subunit DAD1	2	0.029075	76.221	0.96724	0.85995	NaN	1
2d	ADFREPNAQVSRPIPDIGGGYIPTEEEWR	1	3298.6	Q9CRD0	Q9CRD0	Ociad1	OCIA domain-containing protein 1	4	1.2464e-05	82.555	10.83	9.9236	NaN	1
2d	ADFSGMSSK	0	928.396	Q60854	Q60854	Serpinb6	Serpin B6	2	0.047457	76.221	0.98728	0.92342	NaN	1
2d	ADGATSDDLDLHDDR	0	1614.68	P39447	P39447	Tjp1	Tight junction protein ZO-1	2;3	0.00017967	141.37	2.6922	2.2496	2.8836	2
2d	ADGDYFAEAAR	0	1184.51	Q8K4P7	Q8K4P7	St7l	Suppressor of tumorigenicity 7 protein-like	2	0.0019333	87.298	NaN	NaN	NaN	0
2d	ADGELNVDSLITR	0	1401.71	P62141	P62141	Ppp1cb	Serine/threonine-protein phosphatase PP1-beta catalytic subunit	2	6.8475e-08	174.24	1.6012	1.4803	106.26	3
2d	ADGIVPETWTDGPKDTSVEDALER	1	2600.22	Q9CQ06	Q9CQ06	Mrpl24	39S ribosomal protein L24, mitochondrial	3	2.5837e-07	100.79	1.059	0.98608	NaN	1
2d	ADGKQEQAAVEDSGPGEINEDDPDVPAVVPLSEYDAVER	1	4109.88	Q9WTQ5	Q9WTQ5	Akap12	A-kinase anchor protein 12	4	0.078427	4.4698	0.40504	0.33283	NaN	1
2d	ADGQALGDSHLR	0	1238.6	Q9CW46	Q9CW46	Raver1	Ribonucleoprotein PTB-binding 1	2;3	0.00052956	119.6	2.2969	1.958	NaN	1
2d	ADGQLPFPCSYPSR	0	1593.72	Q9JK92	Q9JK92	Hspb8	Heat shock protein beta-8	2	0.00069306	83.045	3.7574	3.5536	NaN	1
2d	ADGSGSVVLR	0	959.504	Q91ZX7	Q91ZX7	Lrp1	Prolow-density lipoprotein receptor-related protein 1;Low-density lipoprotein receptor-related protein 1 85 kDa subunit;Low-density lipoprotein receptor-related protein 1 515 kDa subunit;Low-density lipoprotein receptor-related protein 1 intracellular domain	2	0.00039579	135.79	10.026	8.8821	NaN	1
2d	ADGSSLPEWVTDNAGTLHFAR	0	2243.06	Q8BKG3	Q8BKG3	Ptk7	Inactive tyrosine-protein kinase 7	3	0.00034843	67.251	1.7111	1.662	NaN	1
2d	ADGSTQVIDTK	0	1133.56	O08749	O08749	Dld	Dihydrolipoyl dehydrogenase, mitochondrial	2	0.00085602	117.7	0.65444	0.68059	NaN	1
2d	ADGYEPPVQESV	0	1289.58	P97351	P97351	Rps3a	40S ribosomal protein S3a	1;2	2.6703e-12	188.87	NaN	NaN	NaN	0
2d	ADGYRIPFNSHEGGCGAAMR	1	2164.95	P54923	P54923	Adprh	[Protein ADP-ribosylarginine] hydrolase	3;4	4.1149e-07	130.56	1.2712	1.1291	5.0028	2
2d	ADGYVLEGK	0	950.471	P62242	P62242	Rps8	40S ribosomal protein S8	2	0.012316	99.802	1.4861	1.4332	NaN	1
2d	ADHDFVVQEDFMK	0	1579.7	P62334	P62334	Psmc6	26S protease regulatory subunit 10B	2;3	0.00011911	134.49	1.4251	1.2633	NaN	1
2d	ADHGEPIGR	0	950.457	P11499	P11499	Hsp90ab1	Heat shock protein HSP 90-beta	2	0.0039785	127.02	2.4083	2.5059	NaN	1
2d	ADHHATNGVVHLIDK	0	1625.83	P82198	P82198	Tgfbi	Transforming growth factor-beta-induced protein ig-h3	2;3;4	3.2266e-05	142.85	0.18616	0.1639	NaN	1
2d	ADHQPLTEASYVNLPTIALCNTDSPLR	0	2995.47	P14206	P14206	Rpsa	40S ribosomal protein SA	3;4	4.2927e-14	143.36	1.3036	1.3214	NaN	1
2d	ADHVQSLAQLENLCK	0	1724.85	Q9EPK7	Q9EPK7	Xpo7	Exportin-7	2	1.3313e-20	214.42	NaN	NaN	NaN	0
2d	ADIDLLTEEIGK	0	1315.69	Q9CY18	Q9CY18	Snx7	Sorting nexin-7	2	0.0055267	102.52	0.9694	0.89192	NaN	1
2d	ADIDLLTEEIGKLEDK	1	1800.94	Q9CY18	Q9CY18	Snx7	Sorting nexin-7	3	2.7856e-05	99.569	1.1028	0.9772	NaN	1
2d	ADIDVSGPKVDIDVPDLDIEGPEGK	1	2592.28	E9Q616	E9Q616	Ahnak		3	8.3972e-05	76.55	NaN	NaN	NaN	0
2d	ADIELFVNR	0	1075.57	P58021	P58021	Tm9sf2	Transmembrane 9 superfamily member 2	2	0.0015688	148.38	NaN	NaN	NaN	0
2d	ADIEMPFDPSK	0	1248.57	Q80X90	Q80X90	Flnb	Filamin-B	2	0.0025421	103.26	1.1102	0.97715	NaN	1
2d	ADIEVACYGYEGIDAVK	0	1871.86	Q6ZWX6	Q6ZWX6	Eif2s1	Eukaryotic translation initiation factor 2 subunit 1	2	0.00022923	124.48	NaN	NaN	NaN	0
2d	ADIFVDPVLHTACALDIK	0	1997.03	Q61543	Q61543	Glg1	Golgi apparatus protein 1	2;3	1.6751e-09	168.93	2.745	2.5561	NaN	1
2d	ADIIVSELLGSFADNELSPECLDGAQHFLK	0	3287.6	Q8CIG8	Q8CIG8	Prmt5	Protein arginine N-methyltransferase 5	3	1.766e-05	66.879	NaN	NaN	NaN	0
2d	ADIKAPEDK	1	985.508	Q91VR2	Q91VR2	Atp5c1	ATP synthase subunit gamma, mitochondrial	2	0.071619	86.882	NaN	NaN	NaN	0
2d	ADIKTPTVDVTVPEAELNVDSPEINIGGK	1	3020.56	E9Q616	E9Q616	Ahnak		3	2.8035e-10	115.89	NaN	NaN	NaN	0
2d	ADILEDKDGK	1	1102.55	Q9D0E1	Q9D0E1	Hnrnpm	Heterogeneous nuclear ribonucleoprotein M	2	0.029869	88.495	1.1694	0.99231	NaN	1
2d	ADILQVGLR	0	983.576	Q8VE62	Q8VE62	Paip1	Polyadenylate-binding protein-interacting protein 1	2	0.0027362	130.22	NaN	NaN	NaN	0
2d	ADINAVNEHGNVPLHYACFWGQDQVAEDLVANGALVSICNK	0	4508.13	O55222	O55222	Ilk	Integrin-linked protein kinase	4	2.0196e-32	182.23	1.5993	1.6096	NaN	1
2d	ADIQTER	0	831.409	P62281	P62281	Rps11	40S ribosomal protein S11	2	0.011863	89.55	1.6811	1.7483	NaN	1
2d	ADISGNITK	0	917.482	Q9JL62	Q9JL62	Gltp	Glycolipid transfer protein	2	0.048165	76.1	1.8067	1.5641	NaN	1
2d	ADIVENQVMDTR	0	1389.66	P10649	P10649	Gstm1	Glutathione S-transferase Mu 1	2	3.5175e-08	179.57	0.34007	0.32235	NaN	1
2d	ADIVQQLLQQGASPNAATTSGYTPLHLAAR	0	3091.61	G5E8K5	G5E8K5	Ank3	Ankyrin-3	3	9.9825e-11	116.94	NaN	NaN	NaN	0
2d	ADKAELEHIAFNPSLVYLMDDFR	1	2693.32	E9PWQ3	E9PWQ3	Col6a3		3;4	5.7475e-10	122.04	0.29353	0.28025	NaN	1
2d	ADKDQASDGLSSALLILYLDSAR	1	2421.24	Q3TZZ7	Q3TZZ7	Esyt2	Extended synaptotagmin-2	3	1.0197e-09	130.16	1.4355	1.4119	NaN	1
2d	ADKDYHFK	1	1022.48	Q61937	Q61937	Npm1	Nucleophosmin	2	0.029483	131.41	NaN	NaN	NaN	0
2d	ADKDYHFKVDNDENEHQLSLR	2	2572.19	Q61937	Q61937	Npm1	Nucleophosmin	3;4;5	1.0964e-41	259.93	0.42388	0.41314	10.28	3
2d	ADKEAAFDDAVEER	1	1564.7	Q60972	Q60972	Rbbp4	Histone-binding protein RBBP4	2;3	2.7566e-06	153.38	0.66556	0.55885	16.132	3
2d	ADKEAGGGDAGPR	1	1199.55	Q8K0U4	Q8K0U4	Hspa12a	Heat shock 70 kDa protein 12A	2	0.0057876	78.903	0.6755	0.53655	NaN	1
2d	ADKMDMSLDDIIK	1	1493.71	O08583;Q9JJW6	O08583	Alyref;Alyref2	THO complex subunit 4;Aly/REF export factor 2	2	5.8268e-16	213.73	1.2105	1.1401	NaN	1
2d	ADKPDMGEIASFDK	0	1522.7	Q6ZWY8	Q6ZWY8	Tmsb10	Thymosin beta-10	2;3	8.8989e-06	153.39	1.8986	1.5534	9.9894	2
2d	ADKQSVHLVENEIQASIEQIFSHLER	1	3019.54	O35166	O35166	Gosr2	Golgi SNAP receptor complex member 2	4;5	8.3507e-07	98.133	1.4121	1.3408	13.904	2
2d	ADKRDPEFVFYDQLK	2	1869.93	Q8VCM8	Q8VCM8	Ncln	Nicalin	3	0.0027942	79.346	NaN	NaN	NaN	0
2d	ADLAAVEAK	0	886.476	Q9JHU4	Q9JHU4	Dync1h1	Cytoplasmic dynein 1 heavy chain 1	2	0.0093442	107.69	0.90917	0.7553	NaN	1
2d	ADLAEEYSK	0	1024.47	P68037	P68037	Ube2l3	Ubiquitin-conjugating enzyme E2 L3	2	0.0034826	131.06	0.92009	0.7762	8.0184	2
2d	ADLANEEKPAVAPSVFVFQK	0	2159.13	Q9CT10	Q9CT10	Ranbp3	Ran-binding protein 3	2;3	4.0047e-07	137.61	0.41593	0.37803	37.886	2
2d	ADLANKR	1	786.435	P61021;Q9CQD1	P61021	Rab5b;Rab5a	Ras-related protein Rab-5B;Ras-related protein Rab-5A	2	0.043826	89.673	NaN	NaN	NaN	0
2d	ADLDISGTK	0	918.466	E9Q616	E9Q616	Ahnak		2	0.012775	98.582	1.3772	1.3083	NaN	1
2d	ADLDVSGPKVDIDVPDVNIEGPDAK	1	2577.28	E9Q616	E9Q616	Ahnak		3	7.3979e-08	113.3	1.3558	1.2413	NaN	1
2d	ADLECTKPAAR	0	1230.6	P01027	P01027	C3	Complement C3;Complement C3 beta chain;C3-beta-c;Complement C3 alpha chain;C3a anaphylatoxin;Acylation stimulating protein;Complement C3b alpha chain;Complement C3c alpha chain fragment 1;Complement C3dg fragment;Complement C3g fragment;Complement C3d fragment;Complement C3f fragment;Complement C3c alpha chain fragment 2	2	0.01706	75.294	5.5419	5.1108	NaN	1
2d	ADLEEQLSDEEK	0	1404.63	P47754	P47754	Capza2	F-actin-capping protein subunit alpha-2	2	5.3672e-15	196.48	0.77163	0.61282	NaN	1
2d	ADLEEQLSDEEKVR	1	1659.8	P47754	P47754	Capza2	F-actin-capping protein subunit alpha-2	2	1.8346e-22	187.85	NaN	NaN	NaN	0
2d	ADLEMQIESLTEELAYLKK	1	2223.13	CON__P13645	CON__P13645			3	3.3271e-15	190.55	NaN	NaN	NaN	0
2d	ADLEPESFRPNLSDPSELLLPDQIEK	0	2951.48	Q4KMM3	Q4KMM3	Oxr1	Oxidation resistance protein 1	3	2.6306e-05	82.6	1.6326	1.4558	NaN	1
2d	ADLIAYLK	0	905.522	P62897	P62897	Cycs	Cytochrome c, somatic	2	0.056754	79.469	0.87776	0.82587	NaN	1
2d	ADLIAYLKK	1	1033.62	P62897	P62897	Cycs	Cytochrome c, somatic	2	0.013487	93.429	0.83585	0.78829	1.3048	2
2d	ADLINNLGTIAK	0	1241.7	P11499;P07901	P11499	Hsp90ab1;Hsp90aa1	Heat shock protein HSP 90-beta;Heat shock protein HSP 90-alpha	2	1.8522e-05	142.94	1.9768	1.8594	7.8585	2
2d	ADLPVITIDPASPQSPESVDLVNEELK	0	2875.47	Q61165	Q61165	Slc9a1	Sodium/hydrogen exchanger 1	3	1.3261e-05	89.565	0.5438	0.4803	NaN	1
2d	ADLQNHLDTAQHALQDK	0	1916.93	Q8BL66	Q8BL66	Eea1	Early endosome antigen 1	3;4	2.2609e-22	190.23	0.80929	0.74968	1.0319	2
2d	ADLSLDELIR	0	1143.61	Q8BG81	Q8BG81	Poldip3	Polymerase delta-interacting protein 3	2	0.0005103	115.71	NaN	NaN	NaN	0
2d	ADLSLVDALTEPPPEIEGEIK	0	2235.15	P27546	P27546	Map4	Microtubule-associated protein 4	2;3	1.5559e-09	156.24	0.89213	0.81127	2.7229	2
2d	ADLSLVDALTEPPPEIEGEIKR	1	2391.25	P27546	P27546	Map4	Microtubule-associated protein 4	2;3	5.8466e-15	259	0.97144	0.96579	6.1837	3
2d	ADLTAEMISAPLGDFR	0	1705.83	Q9JM96	Q9JM96	Cdc42ep4	Cdc42 effector protein 4	2	4.9414e-06	160.22	NaN	NaN	NaN	0
2d	ADMANEDLLSDGTNENESGFWDSFK	0	2791.16	Q6P5E4	Q6P5E4	Uggt1	UDP-glucose:glycoprotein glucosyltransferase 1	3	1.3998e-11	128.29	1.7278	1.5373	NaN	1
2d	ADMEDLMSSK	0	1125.47	Q61879	Q61879	Myh10	Myosin-10	2	0.017201	83.998	0.29929	0.27931	0.16497	2
2d	ADMEDLMSSKDDVGK	1	1639.71	Q61879	Q61879	Myh10	Myosin-10	2;3	5.6889e-15	221.09	0.40538	0.34922	24.264	2
2d	ADMEDLMSSKDDVGKNVHELEK	2	2489.14	Q61879	Q61879	Myh10	Myosin-10	4	3.6868e-05	83.905	0.20002	0.18226	NaN	1
2d	ADMETLQR	0	962.449	Q9D0R2	Q9D0R2	Tars	Threonine--tRNA ligase, cytoplasmic	2	0.065535	74.127	NaN	NaN	NaN	0
2d	ADMGGAATICSAIVSAAK	0	1692.82	Q9CPY7	Q9CPY7	Lap3	Cytosol aminopeptidase	2	1.6431e-06	141.46	1.1292	1.0845	NaN	1
2d	ADMQNLVER	0	1074.51	P40124	P40124	Cap1	Adenylyl cyclase-associated protein 1	2	0.00023847	154.56	0.90123	0.85236	4.4554	2
2d	ADMVIEAVFEDLGVK	0	1634.82	Q8BMS1	Q8BMS1	Hadha	Trifunctional enzyme subunit alpha, mitochondrial;Long-chain enoyl-CoA hydratase;Long chain 3-hydroxyacyl-CoA dehydrogenase	2;3	6.8622e-05	109.83	0.78639	0.72894	NaN	1
2d	ADNEKLDNQR	1	1201.57	O35343	O35343	Kpna4	Importin subunit alpha-3	2	0.020682	67.113	NaN	NaN	NaN	0
2d	ADNEKLEEQPGEQAPR	1	1809.85	Q3UMU9	Q3UMU9	Hdgfrp2	Hepatoma-derived growth factor-related protein 2	2;3	0.00065472	86.944	NaN	NaN	NaN	0
2d	ADNFEYSDPVDGSISK	0	1742.76	Q9D0F9	Q9D0F9	Pgm1	Phosphoglucomutase-1	2	1.2703e-06	175.68	0.83623	0.78584	6.4406	2
2d	ADNPVLELLLRR	1	1407.82	Q8C0C7	Q8C0C7	Farsa	Phenylalanine--tRNA ligase alpha subunit	2	0.00021912	113.69	1.835	1.6786	NaN	1
2d	ADNSATGFGTGTR	0	1253.56	P97449	P97449	Anpep	Aminopeptidase N	2	1.935e-15	215.08	0.25535	0.22523	NaN	1
2d	ADPAECNIK	0	1016.46	Q61768	Q61768	Kif5b	Kinesin-1 heavy chain	2	0.020011	67.993	1.2767	1.119	NaN	1
2d	ADPAFGLESSGIAGTASDEPER	0	2175.99	Q6PDG5	Q6PDG5	Smarcc2	SWI/SNF complex subunit SMARCC2	2;3	5.0678e-43	268.18	1.4198	1.2727	31.519	2
2d	ADPDQMIEVPNNIIR	0	1723.86	D0QMC3	D0QMC3	Mndal	Myeloid cell nuclear differentiation antigen-like protein	2	0.025641	61.375	NaN	NaN	NaN	0
2d	ADPEAAWEPTEAEAR	0	1641.73	Q9Z1F9	Q9Z1F9	Uba2	SUMO-activating enzyme subunit 2	2;3	0.00018728	148.78	2.0118	1.702	11.044	2
2d	ADPEELFTK	0	1048.51	Q99KH8	Q99KH8	Stk24	Serine/threonine-protein kinase 24;Serine/threonine-protein kinase 24 35 kDa subunit;Serine/threonine-protein kinase 24 12 kDa subunit	2	0.024932	88.948	1.8506	1.5789	NaN	1
2d	ADPLALAAEK	0	997.544	Q8K009	Q8K009	Aldh1l2	Mitochondrial 10-formyltetrahydrofolate dehydrogenase	2	0.058765	70.056	0.41335	0.36736	NaN	1
2d	ADPSLNPEQLK	0	1210.62	Q9WVE8	Q9WVE8	Pacsin2	Protein kinase C and casein kinase substrate in neurons protein 2	2	0.012692	79.16	1.5586	1.3874	NaN	1
2d	ADPSLNPEQLKK	1	1338.71	Q9WVE8	Q9WVE8	Pacsin2	Protein kinase C and casein kinase substrate in neurons protein 2	3	0.0010297	80.69	1.5457	1.4521	NaN	1
2d	ADPSQFELLK	0	1146.59	P18654;P18653;Q9WUT3	P18654	Rps6ka3;Rps6ka1;Rps6ka2	Ribosomal protein S6 kinase alpha-3;Ribosomal protein S6 kinase alpha-1;Ribosomal protein S6 kinase alpha-2	2	0.06859	68.016	1.9064	1.755	NaN	1
2d	ADPTVESEEAFK	0	1321.6	Q9R0Q4	Q9R0Q4	Morf4l2	Mortality factor 4-like protein 2	2	0.058883	60.064	3.7092	3.0958	NaN	1
2d	ADPWQECMDYAVILAR	0	1936.88	O55023	O55023	Impa1	Inositol monophosphatase 1	2;3	1.8484e-05	105.17	1.0029	0.93587	10.067	2
2d	ADPYVEITGTAGKK	1	1448.75	Q60710	Q60710	Samhd1	Deoxynucleoside triphosphate triphosphohydrolase SAMHD1	3	0.021224	52.527	0.47375	0.4088	NaN	1
2d	ADQDRLDLEER	1	1358.64	Q9CU62	Q9CU62	Smc1a	Structural maintenance of chromosomes protein 1A	3	3.9203e-05	117.79	3.8015	2.9961	NaN	1
2d	ADQELLMYSHDNIICGITSVAFSR	0	2739.3	P62880	P62880	Gnb2	Guanine nucleotide-binding protein G(I)/G(S)/G(T) subunit beta-2	2;3	1.156e-36	253.31	0.73021	0.644	NaN	1
2d	ADQELMTYSHDNIICGITSVSFSK	0	2715.25	P62874	P62874	Gnb1	Guanine nucleotide-binding protein G(I)/G(S)/G(T) subunit beta-1	3	4.5318e-13	142.94	NaN	NaN	NaN	0
2d	ADQFANEWGR	0	1192.53	P04918	P04918	Saa3	Serum amyloid A-3 protein	2	0.00058293	124.92	NaN	NaN	NaN	0
2d	ADQFEYVMYGK	0	1349.6	Q923G2	Q923G2	Polr2h	DNA-directed RNA polymerases I, II, and III subunit RPABC3	2	0.018257	76.465	NaN	NaN	NaN	0
2d	ADQIETQQLMR	0	1331.65	Q9WVK4	Q9WVK4	Ehd1	EH domain-containing protein 1	2	0.0027931	101.11	0.76446	0.71081	NaN	1
2d	ADQIPLYPVR	0	1170.64	P98195	P98195	Atp9b	Probable phospholipid-transporting ATPase IIB	2	0.0038689	82.452	3.7562	3.2982	NaN	1
2d	ADQLTEEQIAEFK	0	1520.74	P62204;Q9D6P8	P62204	Calm1;Calml3	Calmodulin;Calmodulin-like protein 3	2	3.7683e-16	205.56	0.76705	0.7652	12.405	2
2d	ADQLTEEQIAEFKEAFSLFDKDGDGTITTK	2	3346.61	P62204	P62204	Calm1	Calmodulin	3	1.0556e-28	203.83	0.58076	0.56801	NaN	1
2d	ADRDESSPYAAMLAAQDVAQR	1	2264.05	P62264	P62264	Rps14	40S ribosomal protein S14	2;3	8.5651e-09	149.52	1.6171	1.4804	NaN	1
2d	ADRPSFYTIYVEEPDSAGHSSGPVSAGVIK	0	3135.51	Q6DYE8	Q6DYE8	Enpp3	Ectonucleotide pyrophosphatase/phosphodiesterase family member 3;Alkaline phosphodiesterase I;Nucleotide pyrophosphatase	4	5.2745e-07	82.726	0.60594	0.54155	NaN	1
2d	ADSEASSGPLLDDK	0	1403.64	Q812A2	Q812A2	Srgap3	SLIT-ROBO Rho GTPase-activating protein 3	2	0.045606	58.172	1.3796	1.1893	NaN	1
2d	ADSEEFR	0	852.361	Q3UUX7	Q3UUX7		Uncharacterized protein C4orf46 homolog	2	0.0061689	107.43	NaN	NaN	NaN	0
2d	ADSEQLAR	0	888.43	P70336	P70336	Rock2	Rho-associated protein kinase 2	2	0.028546	91.626	NaN	NaN	NaN	0
2d	ADSGPAGGAALAAPAPGPGSGSTGPR	0	2146.04	Q62084	Q62084	Ppp1r14b	Protein phosphatase 1 regulatory subunit 14B	3	1.4093e-05	88.244	2.0389	1.8745	NaN	1
2d	ADSLVEGTSSR	0	1120.54	Q9DBC3;E0CXC2	Q9DBC3	Cmtr1;Gm28043	Cap-specific mRNA (nucleoside-2-O-)-methyltransferase 1	2	0.00029481	122.96	NaN	NaN	NaN	0
2d	ADSSMSQEQLR	0	1250.56	Q99JB8	Q99JB8	Pacsin3	Protein kinase C and casein kinase II substrate protein 3	2	0.058004	65.535	1.2085	0.97053	NaN	1
2d	ADSTFLAPELSDTESMGEETVR	0	2384.07	Q9CQJ2	Q9CQJ2	Pih1d1	PIH1 domain-containing protein 1	2;3	1.9501e-09	107.74	5.7339	5.3031	5.7766	2
2d	ADSVPNLEPSEESLVTK	0	1813.89	Q7TQ95	Q7TQ95	Lnp	Protein lunapark	2	0.00022365	109.6	1.0147	0.93284	NaN	1
2d	ADSVVVLLCR	0	1130.61	Q9EPU0	Q9EPU0	Upf1	Regulator of nonsense transcripts 1	2	0.00024904	140.09	2.5251	2.3224	NaN	1
2d	ADTAPQLKR	1	998.551	Q9DAR7	Q9DAR7	Dcps	m7GpppX diphosphatase	2	0.0015193	121.62	1.0402	0.95957	NaN	1
2d	ADTDDAPVPAPAGDQK	0	1566.72	Q02819	Q02819	Nucb1	Nucleobindin-1	2	8.9535e-05	140.14	3.673	3.0707	NaN	1
2d	ADTDDAPVPAPAGDQKDVPASEK	1	2293.07	Q02819	Q02819	Nucb1	Nucleobindin-1	3	0.014789	42.705	NaN	NaN	NaN	0
2d	ADTDLFMECEEEELEPWQK	0	2398	Q8BZH4	Q8BZH4	Pogz	Pogo transposable element with ZNF domain	2;3	6.844e-05	95.401	NaN	NaN	NaN	0
2d	ADTFQGLK	0	878.45	Q9JK53	Q9JK53	Prelp	Prolargin	2	0.029937	95.541	1.0893	1.0382	NaN	1
2d	ADTLDPALLRPGR	0	1393.77	P54775	P54775	Psmc4	26S protease regulatory subunit 6B	3	0.0057113	66.393	1.1881	1.0992	NaN	1
2d	ADTLDPALLRPGRLDR	1	1777.98	P54775	P54775	Psmc4	26S protease regulatory subunit 6B	3	0.0045757	62.377	1.4417	1.3042	NaN	1
2d	ADTLTLEER	0	1046.52	Q80UG5	Q80UG5	2017-09-09	Septin-9	2	0.016831	95.358	1.1451	0.95718	NaN	1
2d	ADTLTPEECQQFK	0	1565.7	O55131	O55131	2017-09-07	Septin-7	2	0.0001882	120.27	0.52829	0.46045	11.425	2
2d	ADTLTPEECQQFKK	1	1693.8	O55131	O55131	2017-09-07	Septin-7	2;3	6.5169e-05	169.93	0.52175	0.50997	3.567	2
2d	ADTNLGNILLNVLIAPNMPCTR	0	2409.25	Q9JIH2	Q9JIH2	Nup50	Nuclear pore complex protein Nup50	3	4.4065e-09	128.88	NaN	NaN	NaN	0
2d	ADTQTYQPYNK	0	1327.6	P84089	P84089	Erh	Enhancer of rudimentary homolog	2	0.0094725	85.666	2.7919	2.3695	NaN	1
2d	ADTQTYQPYNKDWIK	1	1869.89	P84089	P84089	Erh	Enhancer of rudimentary homolog	2;3	2.5353e-27	232.42	3.2191	3.1682	NaN	1
2d	ADTQYILPNDIGVSSLDCR	0	2136.02	Q99KK7	Q99KK7	Dpp3	Dipeptidyl peptidase 3	2;3	1.0675e-06	179.39	1.0712	0.96354	33.267	3
2d	ADTSSQGALVFLSK	0	1422.74	Q5F2E7	Q5F2E7	Nufip2	Nuclear fragile X mental retardation-interacting protein 2	2	8.0227e-06	150.68	NaN	NaN	NaN	0
2d	ADTTTGSIAGAPEDER	0	1589.72	Q5DW34	Q5DW34	Ehmt1	Histone-lysine N-methyltransferase EHMT1	2	0.010133	72.705	NaN	NaN	NaN	0
2d	ADVDASLPEVEGGVK	0	1484.74	E9Q616	E9Q616	Ahnak		2	0.0001812	132.32	1.2987	1.1666	NaN	1
2d	ADVDASLPEVEGGVKVPDVDIK	1	2251.16	E9Q616	E9Q616	Ahnak		3	4.3798e-05	84.327	1.0024	0.89066	NaN	1
2d	ADVDASLPEVEGGVKVPDVDIKGPK	2	2533.33	E9Q616	E9Q616	Ahnak		4	2.7587e-05	84.68	1.2252	1.1107	NaN	1
2d	ADVDLIVQDLK	0	1227.67	Q9JLI6	Q9JLI6	Scly	Selenocysteine lyase	2	0.0055063	88.681	1.3515	1.2096	NaN	1
2d	ADVEDGEEPCVLSSHSGSAGSK	0	2216.95	Q9WTZ1	Q9WTZ1	Rnf7	RING-box protein 2	2;3	1.4232e-33	247.46	1.2969	1.162	23.306	2
2d	ADVEIPFEEVLEK	0	1516.77	P56695	P56695	Wfs1	Wolframin	2	0.021371	71.555	2.055	1.7907	NaN	1
2d	ADVFHAYLSLLK	0	1375.75	Q6ZQ38	Q6ZQ38	Cand1	Cullin-associated NEDD8-dissociated protein 1	2;3	0.00012834	131.83	1.1066	1.0911	13.812	2
2d	ADVGDAVDTALEQLNRR	1	1841.92	Q3UU43	Q3UU43	Chpf2		3	2.9189e-08	135.47	NaN	NaN	NaN	0
2d	ADVKPYDVTR	0	1162.6	Q8K4L3	Q8K4L3	Svil	Supervillin	2	0.05729	70.363	1.1518	1.0319	NaN	1
2d	ADVLDLHEAGGEDFAMDEDGDESIHK	0	2814.19	Q9CWZ3;A0A0N4SUH6	Q9CWZ3	Rbm8a	RNA-binding protein 8A	3	4.4795e-16	178.69	2.6102	2.2974	NaN	1
2d	ADVLSEEAILK	0	1186.64	Q91VK1	Q91VK1	Bzw2	Basic leucine zipper and W2 domain-containing protein 2	2	0.0023609	102.06	NaN	NaN	NaN	0
2d	ADVLSVLR	0	871.513	Q8JZM7	Q8JZM7	Cdc73	Parafibromin	2	0.0015057	143.11	18.694	17.825	NaN	1
2d	ADVQSIIGLQR	0	1198.67	Q62318	Q62318	Trim28	Transcription intermediary factor 1-beta	2	0.00099382	116.52	1.9761	1.7972	NaN	1
2d	ADVSCEPLEEVEK	0	1503.68	P70399	P70399	Tp53bp1	Tumor suppressor p53-binding protein 1	2	5.7439e-05	138.76	2.5638	2.2112	NaN	1
2d	ADVTQETDPLCAECR	0	1763.75	Q149F1	Q149F1	Rpusd2	RNA pseudouridylate synthase domain-containing protein 2	2	0.0020341	90.793	NaN	NaN	NaN	0
2d	ADVVESWIGEK	0	1231.61	P16546;P08032	P16546	Sptan1;Spta1	Spectrin alpha chain, non-erythrocytic 1;Spectrin alpha chain, erythrocytic 1	2	0.011081	91.584	0.72126	0.67781	NaN	1
2d	ADVVETLLQTDQSLTEAAK	0	2031.04	Q9Z0E6	Q9Z0E6	Gbp2	Interferon-induced guanylate-binding protein 2	2;3	2.0577e-31	262.64	1.069	0.94883	2.2104	4
2d	ADVYPANDSTASQDVANR	0	1892.85	P20444	P20444	Prkca	Protein kinase C alpha type	2	2.1937e-06	115.12	1.3341	1.2166	NaN	1
2d	ADWLTHYWMPK	0	1446.68	Q61024	Q61024	Asns	Asparagine synthetase [glutamine-hydrolyzing]	3	0.00048925	87.363	1.6402	1.656	NaN	1
2d	ADWSSLSR	0	920.435	P19783	P19783	Cox4i1	Cytochrome c oxidase subunit 4 isoform 1, mitochondrial	2	0.053704	81.296	1.0131	0.91933	NaN	1
2d	ADWWTNTAHYNR	0	1533.67	Q99PV0	Q99PV0	Prpf8	Pre-mRNA-processing-splicing factor 8	2	2.5907e-05	142.43	NaN	NaN	NaN	0
2d	ADYQAVDDEIEANIEEIDANEEDIDDGFRR	1	3468.51	O08529	O08529	Capn2	Calpain-2 catalytic subunit	3	0.026557	29.859	0.62961	0.50606	NaN	1
2d	AEACFVNCVER	0	1353.58	Q9WVA2	Q9WVA2	Timm8a1	Mitochondrial import inner membrane translocase subunit Tim8 A	2	0.0003511	129.85	1.0629	0.94347	NaN	1
2d	AEADASGNLTK	0	1075.51	Q9WTQ5	Q9WTQ5	Akap12	A-kinase anchor protein 12	2	0.0048238	91.584	NaN	NaN	NaN	0
2d	AEAEAAAIHGAR	0	1165.58	Q6NZN0	Q6NZN0	Rbm26	RNA-binding protein 26	2	0.0010819	107.08	1.3867	1.1036	NaN	1
2d	AEAEAGGDEAR	0	1074.46	Q8CHP8	Q8CHP8	Pgp	Phosphoglycolate phosphatase	2	0.0001103	123.75	1.0435	0.85572	NaN	1
2d	AEAEAQAEELSFPR	0	1546.73	Q05920	Q05920	Pc	Pyruvate carboxylase, mitochondrial	2	4.2865e-10	237.53	1.1807	1.0017	NaN	1
2d	AEAELAAGPTPTEAN	0	1440.67	Q6A0D4	Q6A0D4	Rftn1	Raftlin	2	0.0027907	84.479	NaN	NaN	NaN	0
2d	AEAETLPSLPITK	0	1368.75	O88428	O88428	Papss2	Bifunctional 3-phosphoadenosine 5-phosphosulfate synthase 2;Sulfate adenylyltransferase;Adenylyl-sulfate kinase	2	0.00042586	119.27	NaN	NaN	NaN	0
2d	AEAFQMYQEAAQLDMLLEK	0	2228.05	O08917	O08917	Flot1	Flotillin-1	3	0.019494	52.784	0.77066	0.72962	NaN	1
2d	AEAGAGSATEFQFR	0	1440.66	P63325	P63325	Rps10	40S ribosomal protein S10	2	3.8295e-10	209.97	1.8018	1.6945	7.9946	4
2d	AEAGEGQKPSPAQLELR	0	1779.91	Q8K183	Q8K183	Pdxk	Pyridoxal kinase	2;3	0.00024208	109.83	0.78495	0.70142	NaN	1
2d	AEAGGGWEGSASYK	0	1368.59	P97765	P97765	Wbp2	WW domain-binding protein 2	2	0.018977	70.488	NaN	NaN	NaN	0
2d	AEALEAAIQNLSEAK	0	1556.8	Q8BTZ4	Q8BTZ4	Anapc5	Anaphase-promoting complex subunit 5	2;3	0.00011792	160.22	3.1218	2.796	NaN	1
2d	AEALEQGILPK	0	1167.65	Q03147	Q03147	Cdk7	Cyclin-dependent kinase 7	2	0.046747	62.823	NaN	NaN	NaN	0
2d	AEAPQVVETDPDFEPLPR	0	2008.97	Q9R1E0	Q9R1E0	Foxo1	Forkhead box protein O1	2	0.019464	51.875	NaN	NaN	NaN	0
2d	AEAQIAAK	0	800.439	P05202	P05202	Got2	Aspartate aminotransferase, mitochondrial	2	0.042471	88.029	0.83319	0.79472	NaN	1
2d	AEAQPVGGTGESMEALLSSNSSLK	0	2362.13	E9PVZ8	E9PVZ8	Golgb1		2;3	1.6071e-07	104.84	NaN	NaN	NaN	0
2d	AEAQQLR	0	814.43	Q61081	Q61081	Cdc37	Hsp90 co-chaperone Cdc37;Hsp90 co-chaperone Cdc37, N-terminally processed	2	0.030955	107.74	2.7476	2.2575	NaN	1
2d	AEASNINSVIIETDIIGSDLTK	0	2302.19	Q9CU65	Q9CU65	Zmym2	Zinc finger MYM-type protein 2	3	0.00032999	70.917	NaN	NaN	NaN	0
2d	AEASPIIQPAPATK	0	1392.76	Q80U87	Q80U87	Usp8	Ubiquitin carboxyl-terminal hydrolase 8	2	0.00263	89.301	NaN	NaN	NaN	0
2d	AEATASALADADADLEER	0	1817.83	Q9DB34	Q9DB34	Chmp2a	Charged multivesicular body protein 2a	2;3	2.1379e-16	222.74	5.4666	4.6093	26.627	2
2d	AEAVESAQAGDR	0	1202.55	P97311	P97311	Mcm6	DNA replication licensing factor MCM6	2	0.00038198	121.6	NaN	NaN	NaN	0
2d	AEAVGEQAR	0	929.457	Q8JZQ9	Q8JZQ9	Eif3b	Eukaryotic translation initiation factor 3 subunit B	2	0.026513	87.696	2.2401	1.8909	NaN	1
2d	AEAVPEEEAAASVATLER	0	1841.9	Q6R891	Q6R891	Ppp1r9b	Neurabin-2	2;3	1.6473e-06	100.97	1.2841	1.1403	4.323	2
2d	AEAYLIEEMYDEAIQDYEAAQEHNENDQQIR	0	3727.62	Q91YW3	Q91YW3	Dnajc3	DnaJ homolog subfamily C member 3	3;4	7.8534e-36	234.53	5.714	5.3142	1.9152	2
2d	AECCVPVCPRPMCIPPPYADLGK	0	2686.22	Q60930	Q60930	Vdac2	Voltage-dependent anion-selective channel protein 2	3	1.3991e-05	90.884	0.72064	0.66302	NaN	1
2d	AECLNPAQPGR	0	1211.57	P10493	P10493	Nid1	Nidogen-1	2	0.026229	74.165	0.96225	0.79756	NaN	1
2d	AECLNPAQPGRR	1	1367.67	P10493	P10493	Nid1	Nidogen-1	3	0.028345	38.238	NaN	NaN	NaN	0
2d	AECLTQCAVR	0	1206.55	Q8CG70	Q8CG70	Leprel2	Prolyl 3-hydroxylase 3	2	0.0045943	103.56	2.8277	2.4024	NaN	1
2d	AECTEESIVEQTYTPAECVSQAIDINEPIGNLKK	1	3835.81	Q00422	Q00422	Gabpa	GA-binding protein alpha chain	3	2.0853e-17	133.25	NaN	NaN	NaN	0
2d	AEDEALLSEDDPIDR	0	1686.76	O35516	O35516	Notch2	Neurogenic locus notch homolog protein 2;Notch 2 extracellular truncation;Notch 2 intracellular domain	2;3	0.00059887	103.75	NaN	NaN	NaN	0
2d	AEDEDVVLTPDGTR	0	1515.71	Q99NH2	Q99NH2	Pard3	Partitioning defective 3 homolog	2	0.00066501	109.72	NaN	NaN	NaN	0
2d	AEDEEELQR	0	1117.49	Q0GNC1	Q0GNC1	Inf2	Inverted formin-2	2	0.0001655	178.83	NaN	NaN	NaN	0
2d	AEDELLDLQDK	0	1287.62	Q8R4U7	Q8R4U7	Luzp1	Leucine zipper protein 1	2	0.0027595	101.66	2.921	2.4327	NaN	1
2d	AEDFIVDVINVDYGMEDK	0	2070.95	Q60710	Q60710	Samhd1	Deoxynucleoside triphosphate triphosphohydrolase SAMHD1	2	0.0071512	81.431	NaN	NaN	NaN	0
2d	AEDGAAPSPSSETPK	0	1442.65	P26645	P26645	Marcks	Myristoylated alanine-rich C-kinase substrate	2	0.0016949	93.623	NaN	NaN	NaN	0
2d	AEDGAAPSPSSETPKK	1	1570.75	P26645	P26645	Marcks	Myristoylated alanine-rich C-kinase substrate	2;3	5.7878e-05	116.71	2.8487	2.3318	119.38	2
2d	AEDGASLR	0	817.393	Q8VCG1	Q8VCG1	Dut		2	0.059818	75.738	NaN	NaN	NaN	0
2d	AEDGENYAIK	0	1108.5	P48428	P48428	Tbca	Tubulin-specific chaperone A	2	0.0026973	112.84	1.6782	1.4237	NaN	1
2d	AEDGENYAIKK	1	1236.6	P48428	P48428	Tbca	Tubulin-specific chaperone A	2;3	0.00015786	134.25	1.8897	1.5093	NaN	1
2d	AEDGSVIDYELIDQDAR	0	1907.87	P07356	P07356	Anxa2	Annexin A2	2;3	4.3579e-89	368.89	0.52011	0.51408	79.185	4
2d	AEDHACQNACKR	1	1458.61	Q9Z0J1	Q9Z0J1	Reck	Reversion-inducing cysteine-rich protein with Kazal motifs	2	0.012018	80.755	NaN	NaN	NaN	0
2d	AEDIENDALSPEEQEECK	0	2104.87	Q9ERU9	Q9ERU9	Ranbp2	E3 SUMO-protein ligase RanBP2	3	0.0077552	53.188	1.9047	1.8495	NaN	1
2d	AEDIKTK	1	803.439	P56391	P56391	Cox6b1	Cytochrome c oxidase subunit 6B1	2	0.036163	68.787	2.0421	1.6843	NaN	1
2d	AEDIPQMDDAFSQTVK	0	1793.81	Q69ZN7	Q69ZN7	Myof	Myoferlin	2	9.9036e-05	108.72	0.78885	0.68941	NaN	1
2d	AEDKEWIPVTK	1	1314.68	P25444;J3QMG5;F6YTZ4;E9Q1N8;D3Z536	P25444	Rps2;Gm5786;Gm6576;Gm18025;Gm8225	40S ribosomal protein S2	2;3	0.0015536	99.343	1.5772	1.304	8.9131	2
2d	AEDLNIAPR	0	997.519	Q6PDY2	Q6PDY2	Ado	2-aminoethanethiol dioxygenase	2	0.0016082	148.99	1.6159	1.3226	NaN	1
2d	AEDLPLR	0	812.439	Q3U7R1	Q3U7R1	Esyt1	Extended synaptotagmin-1	2	0.011547	137.83	0.87998	0.76744	NaN	1
2d	AEDNADTLALVFEAPNQEK	0	2073.99	P17918;A0A140T8V5	P17918	Pcna	Proliferating cell nuclear antigen	2;3	3.3631e-41	309.23	7.6325	7.373	8.3523	3
2d	AEDNDSYASEIK	0	1340.57	E1U8D0	E1U8D0	Soga1	Protein SOGA1;N-terminal form;C-terminal 80 kDa form	2	0.0036459	90.685	NaN	NaN	NaN	0
2d	AEDPEGTTEQETGGSSAPEPLEVIK	0	2570.19	Q921I2	Q921I2	Klhdc4	Kelch domain-containing protein 4	3	0.010097	39.993	2.2236	1.8904	NaN	1
2d	AEDSEIQQEQIYQQSR	0	1950.89	Q9D7E4	Q9D7E4		UPF0449 protein C19orf25 homolog	2;3	3.6809e-40	316.93	1.73	1.4314	2.2162	2
2d	AEDSGAEQLASEIEPSR	0	1787.82	Q9WTQ5	Q9WTQ5	Akap12	A-kinase anchor protein 12	2;3	4.0348e-30	247.32	0.58538	0.53986	7.0204	2
2d	AEDSGAEQLASEIEPSREESWVSIK	1	2746.29	Q9WTQ5	Q9WTQ5	Akap12	A-kinase anchor protein 12	3	1.1024e-08	118.57	0.47859	0.45034	NaN	1
2d	AEDSGAEQLASEIEPSREESWVSIKK	2	2874.39	Q9WTQ5	Q9WTQ5	Akap12	A-kinase anchor protein 12	4	3.5514e-14	151.06	0.43394	0.39309	NaN	1
2d	AEDSGEYHCVYHFVSAPK	0	2094.91	P97300	P97300	Nptn	Neuroplastin	3;4	6.6549e-08	166.6	1.0603	0.99921	15.429	3
2d	AEDSHMQK	0	944.402	Q8K1N2	Q8K1N2	Phldb2	Pleckstrin homology-like domain family B member 2	2	0.01297	82.716	NaN	NaN	NaN	0
2d	AEDSQAQFDLLQR	0	1519.73		REV__Q6A078			3	0.042692	29.215	1.5167	1.3079	NaN	1
2d	AEDTSPVIGELWSSDQK	0	1860.87	Q6P1H6	Q6P1H6	Ankle2	Ankyrin repeat and LEM domain-containing protein 2	2	2.2237e-05	119.88	NaN	NaN	NaN	0
2d	AEDTTMPIRR	1	1188.59	Q3TEA8	Q3TEA8	Hp1bp3	Heterochromatin protein 1-binding protein 3	2;3	0.00073362	124.98	3.1525	2.8674	NaN	1
2d	AEDVSAIEIVGGATR	0	1486.76	Q61699	Q61699	Hsph1	Heat shock protein 105 kDa	2	2.65e-06	169.89	2.4969	2.2872	NaN	1
2d	AEDWCEELECR	0	1495.57	E9Q411	E9Q411	Nbas		2	0.0032448	98.249	1.6262	1.3741	6.7344	2
2d	AEEAEELRLDLEDVK	1	1757.87	B9EKI3	B9EKI3	Tmf1	TATA element modulatory factor	3	0.00030631	99.566	NaN	NaN	NaN	0
2d	AEEALNLLMQR	0	1286.67	Q8R422	Q8R422	Cd109	CD109 antigen	2	6.3365e-13	218.06	NaN	NaN	NaN	0
2d	AEEALQNQDFTDYSVDDECLVK	0	2588.12	Q8BYY4	Q8BYY4	Ttc39b	Tetratricopeptide repeat protein 39B	2;3	2.7355e-43	346.87	4.3002	3.8658	19.495	2
2d	AEEATPVTALR	0	1156.61	Q9WV92	Q9WV92	Epb41l3	Band 4.1-like protein 3;Band 4.1-like protein 3, N-terminally processed	2	0.00087614	117.53	0.84642	0.78144	NaN	1
2d	AEEDEILNR	0	1087.51	P35564	P35564	Canx	Calnexin	2	2.0368e-05	194.44	1.4709	1.4297	5.4313	2
2d	AEEDIDPNSVHSVPR	0	1663.78	P37889	P37889	Fbln2	Fibulin-2	2;3	2.5985e-22	193.28	1.034	0.99447	NaN	1
2d	AEEDKLEQIK	1	1201.62	Q60715	Q60715	P4ha1	Prolyl 4-hydroxylase subunit alpha-1	2;3	0.00013748	163.65	1.4396	1.3304	11.76	3
2d	AEEDKLEQIKK	2	1329.71	Q60715	Q60715	P4ha1	Prolyl 4-hydroxylase subunit alpha-1	2;3	9.8909e-09	205.13	1.6771	1.6589	6.5042	2
2d	AEEDMDDVLEK	0	1292.54	P14873	P14873	Map1b	Microtubule-associated protein 1B;MAP1B heavy chain;MAP1 light chain LC1	2	0.00052897	123.63	2.3881	1.9865	NaN	1
2d	AEEDTQFNYHR	0	1408.6	Q9CU62	Q9CU62	Smc1a	Structural maintenance of chromosomes protein 1A	3	0.0098324	62.466	NaN	NaN	NaN	0
2d	AEEDVEPECIMEK	0	1577.66	Q62418	Q62418	Dbnl	Drebrin-like protein	2	0.00018334	120.96	1.1873	1.0447	1.2971	2
2d	AEEEAAPSIFDEPLEK	0	1773.83	Q8BVA4	Q8BVA4	Lmod1	Leiomodin-1	2;3	2.3576e-05	178.32	1.7894	1.6296	3.7928	4
2d	AEEEFNIEK	0	1107.51	P50518;Q9D593	P50518	Atp6v1e1;Atp6v1e2	V-type proton ATPase subunit E 1;V-type proton ATPase subunit E 2	2	0.0051255	112.84	1.6731	1.4574	98.043	2
2d	AEEELAVDSVLEPEQEK	0	1913.91	Q80XI3	Q80XI3	Eif4g3	Eukaryotic translation initiation factor 4 gamma 3	2;3	8.9277e-06	141.58	1.8391	1.6027	10.31	2
2d	AEEELEEDDDDELDETLSER	0	2379.96	Q9CPQ3	Q9CPQ3	Tomm22	Mitochondrial import receptor subunit TOM22 homolog	2;3	7.8785e-11	183	1.7882	1.4885	4.4194	2
2d	AEEELGELEAK	0	1216.58	Q9CW03	Q9CW03	Smc3	Structural maintenance of chromosomes protein 3	2	0.0026814	102.06	2.9302	2.4111	NaN	1
2d	AEEELLLHDTR	0	1324.66	Q3UMT1	Q3UMT1	Ppp1r12c	Protein phosphatase 1 regulatory subunit 12C	3	0.00023679	97.911	0.98293	0.88364	NaN	1
2d	AEEELQDIK	0	1073.52	Q6P6L0	Q6P6L0	Filip1l	Filamin A-interacting protein 1-like	2	0.0034322	122.13	NaN	NaN	NaN	0
2d	AEEELQDIKDK	1	1316.65	Q6P6L0	Q6P6L0	Filip1l	Filamin A-interacting protein 1-like	2	0.001347	122.26	NaN	NaN	NaN	0
2d	AEEEVGNSQR	0	1117.5	O55091	O55091	Impact	Protein IMPACT	2	0.00093709	104.2	6.5923	5.5693	NaN	1
2d	AEEFLTASQEAL	0	1307.62	Q91V89	Q91V89	Ppp2r5d		2	0.0053707	81.594	NaN	NaN	NaN	0
2d	AEEFSEAQDMYYLETSAK	0	2110.9	Q923S9	Q923S9	Rab30	Ras-related protein Rab-30	2	2.9742e-06	106.17	NaN	NaN	NaN	0
2d	AEEGIAAGGVMDVNTALQEVLK	0	2214.12	P63323	P63323	Rps12	40S ribosomal protein S12	2;3	3.2162e-25	290.71	1.3597	1.2746	42.392	8
2d	AEEIDVAK	0	873.444	P14873	P14873	Map1b	Microtubule-associated protein 1B;MAP1B heavy chain;MAP1 light chain LC1	2	0.024642	98.997	2.0953	1.7696	NaN	1
2d	AEEIIIAK	0	885.517	Q8CIV8	Q8CIV8	Tbce	Tubulin-specific chaperone E	2	0.019798	98.997	NaN	NaN	NaN	0
2d	AEEILEK	0	830.439	E9PYL9;Q9CXW4;E9PZB3	E9PYL9	Gm10036;Rpl11;Gm5093	60S ribosomal protein L11	2	0.036299	101.64	1.436	1.4938	NaN	1
2d	AEEITIPADVTPER	0	1539.78	Q8BG51	Q8BG51	Rhot1	Mitochondrial Rho GTPase 1	2	0.027394	64.266	NaN	NaN	NaN	0
2d	AEEIVNGMIEAAKPVYTQDCPLAAAK	0	2788.38	Q8BGQ7	Q8BGQ7	Aars	Alanine--tRNA ligase, cytoplasmic	3	5.3068e-07	100.27	NaN	NaN	NaN	0
2d	AEEKEADKAAAAK	2	1330.67	Q91XV3	Q91XV3	Basp1	Brain acid soluble protein 1	2	0.0001739	140.91	NaN	NaN	NaN	0
2d	AEELESFCEGGMLDSDTLNPDWK	0	2642.12	Q6PFF0	Q6PFF0	Scaf4		3	0.0098372	44.632	1.5879	1.3354	NaN	1
2d	AEELGQELK	0	1015.52	E9Q7G0	E9Q7G0	Numa1		2	0.012235	100.02	3.1936	2.648	NaN	1
2d	AEELHYPQGEHR	0	1464.67	Q8BP92	Q8BP92	Rcn2	Reticulocalbin-2	2;3	0.00079939	89.301	NaN	NaN	NaN	0
2d	AEELIENEEPVVLTDTNLVYPALK	0	2698.4	Q8BLR9	Q8BLR9	Hif1an	Hypoxia-inducible factor 1-alpha inhibitor	3	5.2879e-06	89.946	NaN	NaN	NaN	0
2d	AEELIQEIQR	0	1227.65	Q91WG2	Q91WG2	Rabep2	Rab GTPase-binding effector protein 2	2	6.7097e-05	157.91	1.4562	1.2613	NaN	1
2d	AEELLLER	0	971.529	P21981	P21981	Tgm2	Protein-glutamine gamma-glutamyltransferase 2	2	0.001866	134.81	2.4024	2.1592	5.64	3
2d	AEELLLK	0	814.48	O08738	O08738	Casp6	Caspase-6;Caspase-6 subunit p18;Caspase-6 subunit p11	2	0.030523	108.24	1.1106	0.94373	26.281	2
2d	AEELQPGFSK	0	1104.55	Q3UJU9	Q3UJU9	Rmdn3	Regulator of microtubule dynamics protein 3	2	0.0013054	120.12	0.54095	0.44381	NaN	1
2d	AEEMEDEPFTER	0	1481.6	Q569Z6	Q569Z6	Thrap3	Thyroid hormone receptor-associated protein 3	2	0.0072899	79.693	2.3412	2.0011	15.515	2
2d	AEENGSEALMTLDDQANK	0	1934.85	P98078	P98078	Dab2	Disabled homolog 2	2	3.7248e-39	261.45	NaN	NaN	NaN	0
2d	AEENLLLVLGSDMSDRR	1	1916.96	Q8R1U1	Q8R1U1	Cog4	Conserved oligomeric Golgi complex subunit 4	3	6.7306e-06	106.93	1.7505	1.5562	NaN	1
2d	AEEPEEDKTGGQGAK	1	1544.7	Q9D281	Q9D281	Fam114a1	Protein Noxp20	2;3	0.00029365	146.5	1.418	1.1717	1.536	2
2d	AEEPGVSDQSVFSSER	0	1722.77	Q61033	Q61033	Tmpo	Lamina-associated polypeptide 2, isoforms alpha/zeta	2	0.00015064	131.13	5.1428	4.652	NaN	1
2d	AEEQDFAQLCR	0	1365.6	Q99JN2	Q99JN2	Klhl22	Kelch-like protein 22	2	5.5713e-06	150.53	9.9097	8.715	NaN	1
2d	AEEQGAPRPLHPPPPPPVQPPPHPR	0	2694.41	Q9JIX8	Q9JIX8	Acin1	Apoptotic chromatin condensation inducer in the nucleus	5	0.001698	56.72	NaN	NaN	NaN	0
2d	AEEQMLK	0	847.411	P23116	P23116	Eif3a	Eukaryotic translation initiation factor 3 subunit A	1	0.0081885	138.55	NaN	NaN	NaN	0
2d	AEEQPQVELFVK	0	1415.73	Q9Z1Q5	Q9Z1Q5	Clic1	Chloride intracellular channel protein 1	2	0.00015699	130.94	1.2499	1.1995	3.803	2
2d	AEERQDALR	1	1086.54	Q9CZ44	Q9CZ44	Nsfl1c	NSFL1 cofactor p47	2	0.040444	57.859	1.6142	1.2695	NaN	1
2d	AEESLTVESTDLNDER	0	1806.81	E9PZM7	E9PZM7	Scaf11		2	0.00041728	125.82	NaN	NaN	NaN	0
2d	AEETETAAPPPDKDR	1	1625.75	Q0VGB7	Q0VGB7	Ppp4r2	Serine/threonine-protein phosphatase 4 regulatory subunit 2	2	0.0020982	110.08	NaN	NaN	NaN	0
2d	AEETGPGVDEEDSELVAK	0	1873.84	A2ANY6	A2ANY6	Mdn1		2	0.0004622	85.457	7.4059	6.7921	NaN	1
2d	AEETLAPQPDL	0	1182.58	Q9Z0X4	Q9Z0X4	Pde3a	cGMP-inhibited 3,5-cyclic phosphodiesterase A	2	0.0069766	82.426	NaN	NaN	NaN	0
2d	AEETPNESVLEK	0	1344.64	Q99MD9	Q99MD9	Nasp	Nuclear autoantigenic sperm protein	2	0.00067177	129.7	7.1135	5.896	NaN	1
2d	AEEVATFFAK	0	1111.56	Q04750	Q04750	Top1	DNA topoisomerase 1	2	0.0084656	88.948	NaN	NaN	NaN	0
2d	AEEVLLR	0	828.471	Q69Z38	Q69Z38	Peak1	Pseudopodium-enriched atypical kinase 1	2	0.016662	110.61	NaN	NaN	NaN	0
2d	AEEVSSLMK	0	992.485	Q3UFY7	Q3UFY7	Nt5c3b	7-methylguanosine phosphate-specific 5-nucleotidase	2	0.00079227	128.69	0.94478	0.85379	3.26	2
2d	AEEVVVVAK	0	942.539	Q99M51	Q99M51	Nck1	Cytoplasmic protein NCK1	2	0.001046	119.27	1.7469	1.5033	8.9114	2
2d	AEEWGETDADTR	0	1378.56	Q8CD19	Q8CD19	Lancl3	LanC-like protein 3	2	0.00087537	110.39	1.2976	1.1185	NaN	1
2d	AEEWGVQYVETSAK	0	1595.75	Q9JIW9	Q9JIW9	Ralb	Ras-related protein Ral-B	2	2.3585e-06	161.94	0.98168	0.90253	NaN	1
2d	AEEYEFLTPMEEAPK	0	1782.8	Q99PT1	Q99PT1	Arhgdia	Rho GDP-dissociation inhibitor 1	2;3	0.00014935	134.08	0.80037	0.74515	30.121	6
2d	AEEYPEEAEER	0	1350.56	Q569Z6	Q569Z6	Thrap3	Thyroid hormone receptor-associated protein 3	2	0.0062193	92.239	1.9081	1.5696	NaN	1
2d	AEFQGVLEK	0	1019.53	CON__ENSEMBL:ENSBTAP00000007350;CON__P01030	CON__ENSEMBL:ENSBTAP00000007350			2	0.014356	93.162	NaN	NaN	NaN	0
2d	AEFTVETR	0	951.466	Q8BTM8	Q8BTM8	Flna	Filamin-A	2	0.02625	94.806	0.67888	0.60197	NaN	1
2d	AEGAAQLSEER	0	1159.55	P59017	P59017	Bcl2l13	Bcl-2-like protein 13	2	0.0012627	112.71	NaN	NaN	NaN	0
2d	AEGAGTEEEGTPK	0	1274.56	Q91XV3	Q91XV3	Basp1	Brain acid soluble protein 1	2	0.00014953	125.74	0.44264	0.371	NaN	1
2d	AEGAGTEEEGTPKESEPQAAADATEVK	1	2701.22	Q91XV3	Q91XV3	Basp1	Brain acid soluble protein 1	3	1.825e-05	89.197	0.43068	0.3374	NaN	1
2d	AEGDAAALNRR	1	1142.58	Q6IRU2	Q6IRU2	Tpm4	Tropomyosin alpha-4 chain	2	7.279e-07	172.23	0.58836	0.54347	NaN	1
2d	AEGDIEHMTEGFK	0	1462.64	P28658	P28658	Atxn10	Ataxin-10	2;3	3.9704e-06	150.46	6.2589	5.4534	NaN	1
2d	AEGDTLVSVDYEIFGK	0	1741.84	P56376	P56376	Acyp1	Acylphosphatase-1	2	4.3888e-05	116.54	NaN	NaN	NaN	0
2d	AEGEDPGCANQALISK	0	1658.76	Q69ZH9	Q69ZH9	Arhgap23	Rho GTPase-activating protein 23	2	0.00044428	107.37	NaN	NaN	NaN	0
2d	AEGEDVGWWR	0	1203.53	Q80Y55	Q80Y55	Bsdc1	BSD domain-containing protein 1	2	0.028463	58.981	NaN	NaN	NaN	0
2d	AEGEELLPLSTSGGDSWEK	0	2003.93	Q8K0F1	Q8K0F1	Tbc1d23	TBC1 domain family member 23	2	9.9079e-05	86.467	1.9209	1.814	NaN	1
2d	AEGEIKVPDVELK	1	1425.77	E9Q616	E9Q616	Ahnak		3	3.8163e-05	101.43	1.3585	1.2267	1.2253	2
2d	AEGESEAPNPEPR	0	1381.61	Q8VE97	Q8VE97	Srsf4	Serine/arginine-rich splicing factor 4	2	0.00010225	135.99	NaN	NaN	NaN	0
2d	AEGGAADLDTQR	0	1202.55	Q8R5H1	Q8R5H1	Usp15	Ubiquitin carboxyl-terminal hydrolase 15	2	0.00087623	90.05	3.538	2.9243	NaN	1
2d	AEGGASSTPEDADGI	0	1375.57	Q14B01	Q14B01	Rnf113a2		2	0.012599	73.196	NaN	NaN	NaN	0
2d	AEGPDVAVDLPK	0	1209.62	E9Q616	E9Q616	Ahnak		2	0.0010716	107.24	1.3429	1.2802	1.4548	2
2d	AEGPEVDVNLPK	0	1266.65	E9Q616	E9Q616	Ahnak		2;3	4.1503e-06	120.86	1.3149	1.2774	1.4046	3
2d	AEGPEVSLPK	0	1025.54	E9Q616	E9Q616	Ahnak		1;2	0.01703	101.9	0.46104	0.42303	42.94	2
2d	AEGPQEWVFQECK	0	1606.71	Q9JHR7	Q9JHR7	Ide	Insulin-degrading enzyme	2	0.0003591	120.86	NaN	NaN	NaN	0
2d	AEGQVLVLDGR	0	1155.62	P19253;A0A140T8K2	P19253	Rpl13a	60S ribosomal protein L13a	2	0.00016242	118.4	1.323	1.258	19.996	2
2d	AEGQVLVLDGRGHLLGR	1	1789	P19253	P19253	Rpl13a	60S ribosomal protein L13a	3	0.022611	52.172	NaN	NaN	NaN	0
2d	AEGSAVSDPQHAAR	0	1394.65	Q8CA72	Q8CA72	Gan	Gigaxonin	2	3.0314e-05	116.55	1.5075	1.2214	NaN	1
2d	AEGSDVANAVLDGADCIMLSGETAK	0	2493.14	P52480	P52480	Pkm	Pyruvate kinase PKM	2;3;4	2.5622e-72	340.49	1.415	1.3235	12.874	12
2d	AEGSDVANAVLDGADCIMLSGETAKGDYPLEAVR	1	3493.63	P52480	P52480	Pkm	Pyruvate kinase PKM	3;4;5	4.3496e-50	250.43	1.4346	1.4082	5.4951	6
2d	AEGSEYQVLYIADDNEIR	0	2083.97	Q91ZX7	Q91ZX7	Lrp1	Prolow-density lipoprotein receptor-related protein 1;Low-density lipoprotein receptor-related protein 1 85 kDa subunit;Low-density lipoprotein receptor-related protein 1 515 kDa subunit;Low-density lipoprotein receptor-related protein 1 intracellular domain	2;3	1.5943e-10	246.25	13.343	12.185	13.488	2
2d	AEGSLHSSPAGPSSSK	0	1497.71	Q6ZPZ3	Q6ZPZ3	Zc3h4	Zinc finger CCCH domain-containing protein 4	2	1.1199e-05	153.52	NaN	NaN	NaN	0
2d	AEGTVFTEEDFQK	0	1499.68	Q8C6B9	Q8C6B9	Rps19bp1	Active regulator of SIRT1	2	1.4157e-07	164.97	NaN	NaN	NaN	0
2d	AEGYCEELMDTFRPDIVVK	0	2271.06	Q9QZN4	Q9QZN4	Fbxo6	F-box only protein 6	3	3.3805e-05	97.32	NaN	NaN	NaN	0
2d	AEGYEVAHGGR	0	1144.53	Q60676	Q60676	Ppp5c	Serine/threonine-protein phosphatase 5	2	0.0048238	91.584	NaN	NaN	NaN	0
2d	AEHCVNTPGSFQCYK	0	1796.76	P37889	P37889	Fbln2	Fibulin-2	2;3	1.7638e-56	327.44	0.30809	0.29031	4.4426	2
2d	AEHDQLLLNYAK	0	1413.73	P14733	P14733	Lmnb1	Lamin-B1	3	0.0011941	79.889	0.36987	0.3371	NaN	1
2d	AEHDSILAEK	0	1111.55	Q9D0R2	Q9D0R2	Tars	Threonine--tRNA ligase, cytoplasmic	2	0.00055912	134.23	1.978	1.6638	NaN	1
2d	AEHMETNMLILTTPSSDTR	0	2146	P97434	P97434	Mprip	Myosin phosphatase Rho-interacting protein	3	0.0016086	66.874	NaN	NaN	NaN	0
2d	AEHSFAGVPCGIMDQLIALLGQK	0	2454.24	Q9R0N0	Q9R0N0	Galk1	Galactokinase	3	6.4701e-10	148.01	1.08	1.0145	NaN	1
2d	AEIAFEDRK	1	1077.55	Q8VHX6	Q8VHX6	Flnc	Filamin-C	2	0.0086203	99.802	0.77022	0.73375	NaN	1
2d	AEIDLVCELAK	0	1259.64	Q3V3R1	Q3V3R1	Mthfd1l	Monofunctional C1-tetrahydrofolate synthase, mitochondrial	2	0.010363	96.143	NaN	NaN	NaN	0
2d	AEIDYSDAPDEFRDPLMDTLMTDPVR	1	3011.35	Q9ES00	Q9ES00	Ube4b	Ubiquitin conjugation factor E4 B	3	0.0059764	48.115	NaN	NaN	NaN	0
2d	AEIINHLADLLTDQR	0	1720.91	Q9Z110	Q9Z110	Aldh18a1	Delta-1-pyrroline-5-carboxylate synthase;Glutamate 5-kinase;Gamma-glutamyl phosphate reductase	3	0.0021404	71.601	2.5141	2.519	NaN	1
2d	AEIIQER	0	857.461	Q8VCY6	Q8VCY6	Utp6	U3 small nucleolar RNA-associated protein 6 homolog	2	0.0040403	117.93	24.703	19.598	NaN	1
2d	AEILNLVK	0	898.549	E9PWQ3	E9PWQ3	Col6a3		2	0.010425	128.48	0.1644	0.14472	NaN	1
2d	AEILSNWNMFVGSQATNYGEDLTR	0	2715.26	Q8BH97	Q8BH97	Rcn3	Reticulocalbin-3	2;3	3.1164e-72	325.17	1.1579	1.0971	2.4795	2
2d	AEISCIDNK	0	1048.49	Q80X90	Q80X90	Flnb	Filamin-B	2	0.010833	103.74	1.1992	0.98568	NaN	1
2d	AEISCIDNKDGTCTVTYLPTLPGDYSILVK	1	3342.64	Q80X90	Q80X90	Flnb	Filamin-B	3	2.0882e-08	111.82	1.0264	1.0136	NaN	1
2d	AEISCTDNQDGTCSVSYLPVLPGDYSILVK	0	3300.55	Q8BTM8	Q8BTM8	Flna	Filamin-A	4	1.8336e-05	72.514	0.68392	0.6182	NaN	1
2d	AEISDLDR	0	917.445	P97470	P97470	Ppp4c	Serine/threonine-protein phosphatase 4 catalytic subunit	2	0.0045768	103.83	2.7849	2.3544	NaN	1
2d	AEISFEDRK	1	1093.54	Q8BTM8	Q8BTM8	Flna	Filamin-A	2	0.015354	91.318	0.80895	0.7761	NaN	1
2d	AEISNAIDQYVTGTIGEGEDLVK	0	2421.19	Q9CWJ9	Q9CWJ9	Atic	Bifunctional purine biosynthesis protein PURH;Phosphoribosylaminoimidazolecarboxamide formyltransferase;IMP cyclohydrolase	2;3	3.2702e-84	336.31	1.2118	1.1	2.4305	2
2d	AEISSIQENKDR	1	1388.69	Q9EP71	Q9EP71	Rai14	Ankycorbin	2	2.156e-05	170.52	1.09	1.039	NaN	1
2d	AEITCKDNK	1	1077.51	Q8VHX6	Q8VHX6	Flnc	Filamin-C	2	0.022877	107.29	NaN	NaN	NaN	0
2d	AEITDAEGLGLK	0	1215.63	O08788	O08788	Dctn1	Dynactin subunit 1	2	0.0055799	85.377	1.0245	0.89781	NaN	1
2d	AEITFDDHK	0	1074.5	Q80X90	Q80X90	Flnb	Filamin-B	2	0.0096025	107.01	1.4244	1.1928	NaN	1
2d	AEITSQESQISSYEEELLK	0	2183.05	P42567	P42567	Eps15	Epidermal growth factor receptor substrate 15	2;3	1.1743e-15	263.83	1.0485	0.95012	38.375	2
2d	AEIVPVTTTVLDDKGDKK	2	1928.05	Q921H8	Q921H8	Acaa1a	3-ketoacyl-CoA thiolase A, peroxisomal	2;3;4	1.8222e-06	118.53	0.49382	0.43116	NaN	1
2d	AEKDEPGAWEETFK	1	1635.74	Q8BHN3	Q8BHN3	Ganab	Neutral alpha-glucosidase AB	3	0.0046763	51.073	0.12222	0.10645	NaN	1
2d	AEKENTPSEANLQEEEVR	1	2071.97	Q9WVB0	Q9WVB0	Rbpms	RNA-binding protein with multiple splicing	3	1.1289e-07	161.75	NaN	NaN	NaN	0
2d	AELDALGLR	0	956.529		REV__E9PZP8			2	0.010656	104.21	0.71055	0.67132	22.629	2
2d	AELDDTPMR	0	1046.47	Q8VIJ6	Q8VIJ6	Sfpq	Splicing factor, proline- and glutamine-rich	2	0.026513	87.696	1.4542	1.2058	NaN	1
2d	AELDGTILK	0	958.534	Q8R326	Q8R326	Pspc1	Paraspeckle component 1	2	0.022768	82.279	NaN	NaN	NaN	0
2d	AELDIDALNGR	0	1185.6	A2AJK6	A2AJK6	Chd7	Chromodomain-helicase-DNA-binding protein 7	2	0.048545	61.962	NaN	NaN	NaN	0
2d	AELDNELMEGK	0	1247.57	Q61136	Q61136	Prpf4b	Serine/threonine-protein kinase PRP4 homolog	2	0.0059897	86.624	NaN	NaN	NaN	0
2d	AELDQLLSGFGLEDSASSHK	0	2103.01	Q5SSZ5	Q5SSZ5	Tns3	Tensin-3	3	3.241e-08	160.67	4.6628	4.5748	NaN	1
2d	AELELELGR	0	1028.55	Q9QXS1	Q9QXS1	Plec	Plectin	2	0.0045313	122.52	1.514	1.3839	NaN	1
2d	AELESSPSSQDTELGHHPHSEHGGGDALDLDPNCSQSDLGGR	0	4394.9	Q8BYU6	Q8BYU6	Tor1aip2	Torsin-1A-interacting protein 2	5	0.00083623	46.981	NaN	NaN	NaN	0
2d	AELFTQSCADLDK	0	1496.68	Q62261	Q62261	Sptbn1	Spectrin beta chain, non-erythrocytic 1	2	2.6042e-07	175.86	1.8026	1.6736	NaN	1
2d	AELFTQSCADLDKWLHGLESQIQSDDYGKDLTSVNILLK	2	4450.2	Q62261	Q62261	Sptbn1	Spectrin beta chain, non-erythrocytic 1	5	3.5268e-29	171.93	1.1826	1.154	NaN	1
2d	AELGALPDDFIDSLEK	0	1731.86	Q91YP2	Q91YP2	Nln	Neurolysin, mitochondrial	2	7.3308e-05	123.84	0.88863	0.82865	0.474	2
2d	AELGALPDDFIDSLEKTDEDK	1	2320.1	Q91YP2	Q91YP2	Nln	Neurolysin, mitochondrial	3	2.4635e-07	106.39	0.86046	0.76517	NaN	1
2d	AELGALPDDFIDSLEKTDEDKYK	2	2611.25	Q91YP2	Q91YP2	Nln	Neurolysin, mitochondrial	4	8.2645e-10	129.85	0.88435	0.80102	NaN	1
2d	AELGEADEAELQR	0	1429.67	P62077	P62077	Timm8b	Mitochondrial import inner membrane translocase subunit Tim8 B	2	6.2049e-11	184.71	3.6253	3.0264	NaN	1
2d	AELGIPLEEVDLNEMDYLTR	0	2319.13	P58044	P58044	Idi1	Isopentenyl-diphosphate Delta-isomerase 1	2;3	0.00015977	94.487	1.5312	1.4001	NaN	1
2d	AELGTDLLSQLSLEDQK	0	1858.95	Q9CW03	Q9CW03	Smc3	Structural maintenance of chromosomes protein 3	2	2.4773e-20	214.23	NaN	NaN	NaN	0
2d	AELILPNGQEVDIPISYLTSVSSLIVWHPANPAEK	0	3800	P14873	P14873	Map1b	Microtubule-associated protein 1B;MAP1B heavy chain;MAP1 light chain LC1	3	6.7983e-13	116.94	NaN	NaN	NaN	0
2d	AELIQKK	1	828.507	Q03958	Q03958	Pfdn6	Prefoldin subunit 6	2	0.013714	97.071	1.6626	1.5651	NaN	1
2d	AELLFQGK	0	904.502	O08528	O08528	Hk2	Hexokinase-2	2	0.014521	105.39	NaN	NaN	NaN	0
2d	AELLLAEEPGFLVGEDGEDTAK	0	2302.12	Q9Z0H1	Q9Z0H1	Wdr46	WD repeat-containing protein 46	2;3	4.9551e-09	142.1	NaN	NaN	NaN	0
2d	AELLLEEAK	0	1014.56	P02469	P02469	Lamb1	Laminin subunit beta-1	2	0.033704	78.334	NaN	NaN	NaN	0
2d	AELLQNEAK	0	1014.53	P02469	P02469	Lamb1	Laminin subunit beta-1	2	0.053411	71.877	NaN	NaN	NaN	0
2d	AELNEFLTR	0	1091.56	P62908	P62908	Rps3	40S ribosomal protein S3	2	0.0044284	123.35	1.8599	1.6581	NaN	1
2d	AELPGTHPLASK	0	1219.66	P13439	P13439	Umps	Uridine 5-monophosphate synthase;Orotate phosphoribosyltransferase;Orotidine 5-phosphate decarboxylase	3	0.00019834	105.17	3.3955	3.1436	NaN	1
2d	AELQEVQITEEKPLLPGQTPETAK	0	2648.39	Q9QYG0	Q9QYG0	Ndrg2	Protein NDRG2	3	6.6846e-12	134.76	1.1404	1.0303	NaN	1
2d	AELQMLLEEEIPGGR	0	1683.85	P62484	P62484	Abi2	Abl interactor 2	2	0.00062154	80.979	1.647	1.6352	NaN	1
2d	AELQMLLEEEIPGGRR	1	1839.95	P62484	P62484	Abi2	Abl interactor 2	2;3	0.001256	73.022	1.9807	1.7992	2.6467	2
2d	AELQMLLEEEIPSGK	0	1685.85	Q8CBW3	Q8CBW3	Abi1	Abl interactor 1	2	0.0061532	75.695	1.2976	1.1967	NaN	1
2d	AELQMLLEEEIPSGKR	1	1841.96	Q8CBW3	Q8CBW3	Abi1	Abl interactor 1	2;3	2.414e-05	100.55	1.2273	1.0987	NaN	1
2d	AELQNVDLFHYSK	0	1562.77	Q9R0E2	Q9R0E2	Plod1	Procollagen-lysine,2-oxoglutarate 5-dioxygenase 1	3	0.018831	54.898	NaN	NaN	NaN	0
2d	AELQPLPGEK	0	1080.58	Q8VI64	Q8VI64	Mgarp	Protein MGARP	2	0.0079945	90.15	NaN	NaN	NaN	0
2d	AELRDDPIISTHLAK	1	1677.9	Q8BG32	Q8BG32	Psmd11	26S proteasome non-ATPase regulatory subunit 11	4	0.065149	33.547	NaN	NaN	NaN	0
2d	AELSEEALLSVLPTIR	0	1739.97	P56399	P56399	Usp5	Ubiquitin carboxyl-terminal hydrolase 5	2	1.3529e-10	195.77	1.3494	1.2872	NaN	1
2d	AELTVEVR	0	915.503	Q61584	Q61584	Fxr1	Fragile X mental retardation syndrome-related protein 1	2	0.0042658	106.36	2.8821	2.2978	NaN	1
2d	AELVPEQEEAMLPVEESEAAGDGVETK	0	2856.32	Q99MD9	Q99MD9	Nasp	Nuclear autoantigenic sperm protein	3	0.055609	26.422	NaN	NaN	NaN	0
2d	AELVQGQSAPVGMK	0	1413.73	Q3TIX6	Q3TIX6	Fubp3		2	0.002001	93.258	NaN	NaN	NaN	0
2d	AELVVIEDAATPR	0	1382.74	Q9Z0P4	Q9Z0P4	Palm	Paralemmin-1	2	0.00011936	130.01	0.49972	0.43938	NaN	1
2d	AEMDAAVESCKR	1	1365.6	Q9EQ20	Q9EQ20	Aldh6a1	Methylmalonate-semialdehyde dehydrogenase [acylating], mitochondrial	2;3	1.0837e-07	172.88	0.34553	0.32342	9.6096	2
2d	AEMESAVEGR	0	1077.48	Q3TAQ9	Q3TAQ9	Wdr36		2	0.0034217	84.213	NaN	NaN	NaN	0
2d	AEMEVLLASK	0	1089.57	Q9QXS1	Q9QXS1	Plec	Plectin	2	0.0086949	94.692	1.1141	0.99107	NaN	1
2d	AEMIIEK	0	832.436	Q920A5	Q920A5	Scpep1	Retinoid-inducible serine carboxypeptidase	2	0.076099	79.469	1.4506	1.242	NaN	1
2d	AEMQQILQGLDK	0	1372.7	Q91YI0	Q91YI0	Asl	Argininosuccinate lyase	2	1.4131e-05	147.37	0.54086	0.47369	NaN	1
2d	AENAGLSSAAGLLR	0	1328.7	P09450	P09450	Junb	Transcription factor jun-B	2	0.00016053	121.02	NaN	NaN	NaN	0
2d	AENDVDNELLDYEDDEVETAAGADGTEAPAKK	1	3393.49	Q9Z1N5	Q9Z1N5	Ddx39b	Spliceosome RNA helicase Ddx39b	3	7.8248e-19	146.26	0.92217	0.82577	42.649	3
2d	AENEALAMQK	0	1103.53	Q61335	Q61335	Bcap31	B-cell receptor-associated protein 31	2	5.1322e-05	159.58	1.4409	1.2883	2.389	2
2d	AENFFILR	0	1008.54	P59999	P59999	Arpc4	Actin-related protein 2/3 complex subunit 4	2	0.010048	130.04	1.0512	0.92927	4.9676	2
2d	AENGDNEKMTALEAK	1	1619.75	P32067	P32067	Ssb	Lupus La protein homolog	2	6.9467e-05	138.02	NaN	NaN	NaN	0
2d	AENGESSGPPRPSR	0	1439.68	Q9QZM0	Q9QZM0	Ubqln2	Ubiquilin-2	2	0.0094855	58.37	5.7364	4.9982	19.485	2
2d	AENGKLVINGKPITIFQER	1	2126.18	P16858;S4R1W1	P16858	Gapdh;Gm3839	Glyceraldehyde-3-phosphate dehydrogenase	2;3;4	4.6293e-53	303.96	0.99686	0.98574	4.8741	5
2d	AENGKLVINGKPITIFQERDPTNIK	2	2794.53	P16858;S4R1W1	P16858	Gapdh;Gm3839	Glyceraldehyde-3-phosphate dehydrogenase	3;4;5	1.0554e-45	261.58	NaN	NaN	NaN	0
2d	AENKGNVLLSSGEACR	1	1703.83	Q9QY36	Q9QY36	Naa10	N-alpha-acetyltransferase 10	3	0.0018474	72.446	2.6743	2.5807	NaN	1
2d	AENKVENESDEGDKIQDR	2	2074.94	P97496	P97496	Smarcc1	SWI/SNF complex subunit SMARCC1	3	0.00012361	87.554	5.0785	4.1391	NaN	1
2d	AENLGEVLRGDR	1	1327.68	Q8BH24	Q8BH24	Tm9sf4	Transmembrane 9 superfamily member 4	3	6.6552e-05	99.5	2.2625	1.9775	NaN	1
2d	AENLLDGPPNPK	0	1263.65	P45481	P45481	Crebbp	CREB-binding protein	2	0.0061426	73.887	NaN	NaN	NaN	0
2d	AENLQLLTENELHR	0	1678.86	Q8R409	Q8R409	Hexim1	Protein HEXIM1	2;3	3.919e-05	132.86	NaN	NaN	NaN	0
2d	AENNPWVTPIADQFQLGVSHVFEYIR	0	3029.5	Q01730	Q01730	Rsu1	Ras suppressor protein 1	3;4	1.1277e-18	195.03	0.96841	0.8907	22.779	2
2d	AENPGLENHR	0	1135.54	O35344	O35344	Kpna3	Importin subunit alpha-4	2	0.007969	74.376	2.7123	2.3131	4.7012	2
2d	AENQRPAEDSALSPGPLAGAK	0	2078.04	Q3UZ39	Q3UZ39	Lrrfip1	Leucine-rich repeat flightless-interacting protein 1	3	0.00026605	75.773	NaN	NaN	NaN	0
2d	AENSLSDGGPADSVEAAK	0	1716.78	Q78ZA7	Q78ZA7	Nap1l4	Nucleosome assembly protein 1-like 4	2	9.6896e-09	180.48	1.7634	1.5101	NaN	1
2d	AENTQFVK	0	935.471	O70252	O70252	Hmox2	Heme oxygenase 2	2	0.020438	98.457	NaN	NaN	NaN	0
2d	AENYDISPADR	0	1249.56	Q02053	Q02053	Uba1	Ubiquitin-like modifier-activating enzyme 1	2	0.0014339	112.75	1.3936	1.2382	NaN	1
2d	AEPATPAEAAQSDR	0	1412.65	Q7TPV4	Q7TPV4	Mybbp1a	Myb-binding protein 1A	2	0.00038487	122.7	5.8318	4.8719	NaN	1
2d	AEPDYIEDDNPELIRPQK	0	2141.03	Q3TGF2	Q3TGF2	Fam107b	Protein FAM107B	2;3	6.063e-07	146.5	6.1082	5.7595	NaN	1
2d	AEPEDHYFLLTEPPLNTPENR	0	2481.18	Q99JY9	Q99JY9	Actr3	Actin-related protein 3	3	3.0652e-09	126.69	1.0078	0.94982	27.305	2
2d	AEPEILELESK	0	1256.65	Q9WTQ5	Q9WTQ5	Akap12	A-kinase anchor protein 12	2	0.032949	87.258	0.52523	0.5075	NaN	1
2d	AEPEKNGEVVHTPETSV	1	1821.87	P57787	P57787	Slc16a3	Monocarboxylate transporter 4	2;3	3.4571e-05	146.58	3.3561	2.8338	NaN	1
2d	AEPEKSEGAAEEQPEPAPAPEQEAAAPGPAAGGEAPK	1	3564.65	Q91XV3	Q91XV3	Basp1	Brain acid soluble protein 1	3;4	3.794e-16	128.14	0.33676	0.32324	1.9718	2
2d	AEPHFLSILQHLLLVR	0	1885.09	O08808	O08808	Diaph1	Protein diaphanous homolog 1	4	0.00014429	99.566	NaN	NaN	NaN	0
2d	AEPLKDEAYVQILK	1	1615.88	P97479	P97479	Myo7a	Unconventional myosin-VIIa	3	0.00022569	103.83	NaN	NaN	NaN	0
2d	AEPMQWASLELPTTK	0	1700.84	Q9D1P4	Q9D1P4	Chordc1	Cysteine and histidine-rich domain-containing protein 1	2	0.0011705	98	NaN	NaN	NaN	0
2d	AEPPLNASAGDQEEK	0	1554.72	Q9JKR6	Q9JKR6	Hyou1	Hypoxia up-regulated protein 1	2	0.00019607	140.14	3.1241	2.5557	NaN	1
2d	AEPPQCTSLAWSADGQTLFAGYTDNLVR	0	3067.43	P68040	P68040	Gnb2l1	Guanine nucleotide-binding protein subunit beta-2-like 1;Guanine nucleotide-binding protein subunit beta-2-like 1, N-terminally processed	3	5.9612e-06	79.917	NaN	NaN	NaN	0
2d	AEPQPASSGLTDETAFSCCSDPDPSTK	0	2854.19	Q9CPU0	Q9CPU0	Glo1	Lactoylglutathione lyase	3	5.9798e-05	71.528	0.68679	0.63141	NaN	1
2d	AEPQPASSGLTDETAFSCCSDPDPSTKDFLLQQTMLR	1	4099.84	Q9CPU0	Q9CPU0	Glo1	Lactoylglutathione lyase	4	0.0011195	49.767	0.87255	0.81532	NaN	1
2d	AEPSGAETRPQIR	0	1410.72	Q99NB8	Q99NB8	Ubqln4	Ubiquilin-4	2	0.033009	50.292	2.5442	2.4234	NaN	1
2d	AEPSVESSSPGGSATSEDHEFDPSADMLVHDFDDER	0	3848.59	Q5UAK0	Q5UAK0	Mier1	Mesoderm induction early response protein 1	4	0.077043	4.19	6.6746	5.4036	NaN	1
2d	AEPTPLASSAPPAGSLYSSPVNSSAPLAEDIDPELAR	0	3676.81	Q99LI8	Q99LI8	Hgs	Hepatocyte growth factor-regulated tyrosine kinase substrate	3	4.3377e-13	116.35	0.82726	0.78638	NaN	1
2d	AEPWGNELASAAAR	0	1441.69	Q60772	Q60772	Cdkn2c	Cyclin-dependent kinase 4 inhibitor C	2	0.00074384	90.614	0.61721	0.58785	NaN	1
2d	AEPYCSVLPGFTFIQHLPLSER	0	2560.28	Q8VDM6	Q8VDM6	Hnrnpul1	Heterogeneous nuclear ribonucleoprotein U-like protein 1	3	2.2271e-06	97.713	1.2236	1.0965	NaN	1
2d	AEQDIATLEQSISR	0	1559.78	Q91WK0	Q91WK0	Lrrfip2	Leucine-rich repeat flightless-interacting protein 2	2	9.1377e-10	184.87	1.7856	1.5861	NaN	1
2d	AEQDVENELLDYDEDEEPQAPQESTPAPPK	0	3382.48	Q8VDW0	Q8VDW0	Ddx39a	ATP-dependent RNA helicase DDX39A	3	0.0017957	50.413	2.8899	2.5631	NaN	1
2d	AEQDVENELLDYDEDEEPQAPQESTPAPPKK	1	3510.58	Q8VDW0	Q8VDW0	Ddx39a	ATP-dependent RNA helicase DDX39A	3;4	6.1064e-21	155.79	0.46892	0.42088	3.871	2
2d	AEQDVENELLDYDEDEEPQAPQESTPAPPKKDVK	2	3852.77	Q8VDW0	Q8VDW0	Ddx39a	ATP-dependent RNA helicase DDX39A	3;4	5.8127e-25	164.7	0.53364	0.48763	9.8699	2
2d	AEQEEEFISNTLFK	0	1683.8	D3YZP9	D3YZP9	Ccdc6	Coiled-coil domain-containing protein 6	2;3	2.6657e-20	209.19	NaN	NaN	NaN	0
2d	AEQEEMEVEER	0	1377.57	Q80XI4	Q80XI4	Pip4k2b	Phosphatidylinositol 5-phosphate 4-kinase type-2 beta	2	0.0051174	94.465	0.88696	0.735	NaN	1
2d	AEQEPTAEQLAQIAAENEEDEHSVNYKPPAQK	0	3563.67	Q99PT1	Q99PT1	Arhgdia	Rho GDP-dissociation inhibitor 1	3;4	1.915e-36	219.65	0.71176	0.63435	11.893	4
2d	AEQESLEFGK	0	1136.54	Q5SYD0	Q5SYD0	Myo1d	Unconventional myosin-Id	2	0.00081034	107.15	0.88463	0.76804	3.1813	2
2d	AEQGSGPVSGEK	0	1144.54	E9PWQ3	E9PWQ3	Col6a3		2	0.0064705	82.417	0.60578	0.53733	NaN	1
2d	AEQINQAAGEASAVLAK	0	1669.86	Q99JB2	Q99JB2	Stoml2	Stomatin-like protein 2, mitochondrial	2	1.8341e-06	211.83	0.88943	0.806	2.3409	2
2d	AEQLASGGDLNPDVEPVDVPEDEMAGR	0	2809.27	E2JF22	E2JF22	Piezo1	Piezo-type mechanosensitive ion channel component 1	3	0.0027653	49.707	NaN	NaN	NaN	0
2d	AEQLGAEGNVDESQK	0	1573.72	Q9CYI4	Q9CYI4	Luc7l	Putative RNA-binding protein Luc7-like 1	2	9.1385e-05	190.78	3.7069	3.0512	NaN	1
2d	AEQPHQHAMYYLR	0	1642.77	Q9JHR7	Q9JHR7	Ide	Insulin-degrading enzyme	3	0.00049364	71.176	1.7427	1.4658	NaN	1
2d	AEQSLHDLQER	0	1324.64	P70302	P70302	Stim1	Stromal interaction molecule 1	2	0.00051531	124.1	2.0953	1.7904	NaN	1
2d	AEQTPELSALDLEK	0	1542.78	Q62504	Q62504	Spen	Msx2-interacting protein	2	0.017959	71.241	NaN	NaN	NaN	0
2d	AEQVALSR	0	872.472	Q00612	Q00612	G6pdx	Glucose-6-phosphate 1-dehydrogenase X	2	0.0038809	109.48	0.97494	0.9247	NaN	1
2d	AEQVILVR	0	926.555	P32507	P32507	Pvrl2	Nectin-2	2	0.017115	111.82	3.7552	3.3652	NaN	1
2d	AEQWADAADVSVADDDPAK	0	1972.87	Q80TE4	Q80TE4	Sipa1l2	Signal-induced proliferation-associated 1-like protein 2	2	3.6407e-05	109.07	NaN	NaN	NaN	0
2d	AERPEDLNLPNAVITR	0	1806.96	Q9JKP7	Q9JKP7	Pole3	DNA polymerase epsilon subunit 3	2	0.00014903	111.83	NaN	NaN	NaN	0
2d	AESAALHAGLRK	1	1222.68	Q6Y685	Q6Y685	Tacc1	Transforming acidic coiled-coil-containing protein 1	3	0.035042	45.653	6.912	6.1482	NaN	1
2d	AESAALIEAAK	0	1072.58	Q8BH15	Q8BH15	Cnot10	CCR4-NOT transcription complex subunit 10	2	0.0020967	103.88	NaN	NaN	NaN	0
2d	AESADSLGSEDRDLLYSIDAYR	1	2445.13	Q8K298	Q8K298	Anln	Actin-binding protein anillin	3	7.1642e-09	127.5	NaN	NaN	NaN	0
2d	AESAESGGPPGAQDSAADGGPAEPK	0	2251.98	Q8R317	Q8R317	Ubqln1	Ubiquilin-1	2;3	4.3626e-12	129.88	2.0419	1.726	NaN	1
2d	AESALTQQAK	0	1045.54	Q922S8	Q922S8	Kif2c	Kinesin-like protein KIF2C	2	0.00022687	146.58	NaN	NaN	NaN	0
2d	AESCGNGNSTGYQIR	0	1612.69	Q8VHK9	Q8VHK9	Dhx36	ATP-dependent RNA helicase DHX36	2	5.4778e-09	178.81	NaN	NaN	NaN	0
2d	AESDGSLLLESK	0	1247.62	Q6P2K6;Q922R5	Q922R5	Smek1;Smek2	Serine/threonine-protein phosphatase 4 regulatory subunit 3A;Serine/threonine-protein phosphatase 4 regulatory subunit 3B	2	0.003277	93.058	NaN	NaN	NaN	0
2d	AESDLFLAEHHK	0	1395.68	Q9ESE1	Q9ESE1	Lrba	Lipopolysaccharide-responsive and beige-like anchor protein	2	0.023592	72.23	1.3628	1.3073	NaN	1
2d	AESDWDTVTVLR	0	1390.67	Q9JMG1	Q9JMG1	Edf1	Endothelial differentiation-related factor 1	2	2.3421e-11	182.64	13.13	12.331	NaN	1
2d	AESEEGPDVLR	0	1200.56	Q9D662	Q9D662	Sec23b	Protein transport protein Sec23B	2	0.0051174	113.71	3.3307	2.7371	NaN	1
2d	AESEEMETSQAGSK	0	1482.61	Q61316	Q61316	Hspa4	Heat shock 70 kDa protein 4	2	1.8714e-06	166.14	1.4575	1.2313	NaN	1
2d	AESEEMETSQAGSKDK	1	1725.74	Q61316	Q61316	Hspa4	Heat shock 70 kDa protein 4	2	0.00038256	120.57	NaN	NaN	NaN	0
2d	AESESDGQAEETADPQSLHSGR	0	2299.98	Q80XI3	Q80XI3	Eif4g3	Eukaryotic translation initiation factor 4 gamma 3	3	3.3034e-05	84.573	NaN	NaN	NaN	0
2d	AESFFQTK	0	956.46	Q8R146	Q8R146	Apeh	Acylamino-acid-releasing enzyme	2	0.044532	86.794	1.1779	1.083	NaN	1
2d	AESGGDPFCITSFLHLLK	0	1990.98	Q91ZU6	Q91ZU6	Dst	Dystonin	3	7.9537e-05	91.401	NaN	NaN	NaN	0
2d	AESIIIR	0	800.476	P60670	P60670	Nploc4	Nuclear protein localization protein 4 homolog	2	0.0022063	139.92	1.4791	1.3261	NaN	1
2d	AESLIFR	0	834.46	Q9CQ65	Q9CQ65	Mtap	S-methyl-5-thioadenosine phosphorylase	2	0.01409	132.72	1.5114	1.3667	56.438	2
2d	AESLIGVYPEQGDCVISK	0	1963.96	Q9CU62	Q9CU62	Smc1a	Structural maintenance of chromosomes protein 1A	2	9.8256e-06	149.57	2.7194	2.3916	NaN	1
2d	AESLNGNPLFSK	0	1275.65	P22315	P22315	Fech	Ferrochelatase, mitochondrial	2	0.041113	66.19	0.55991	0.5135	NaN	1
2d	AESLQQEVEALK	0	1343.69	O08788	O08788	Dctn1	Dynactin subunit 1	2	1.6096e-07	169.93	1.1025	0.99121	10.019	2
2d	AESLQQEVEALKER	1	1628.84	O08788	O08788	Dctn1	Dynactin subunit 1	3	4.0266e-07	166.38	1.1339	0.97243	NaN	1
2d	AESLVFVQTDKPIYKPGQTVQFR	0	2650.41	CON__ENSEMBL:ENSBTAP00000037665	CON__ENSEMBL:ENSBTAP00000037665			3;4	1.2826e-09	134.81	NaN	NaN	NaN	0
2d	AESMLQQADK	0	1119.52	Q99K51	Q99K51	Pls3	Plastin-3	2	9.0586e-05	155.42	3.0367	2.6414	18.011	2
2d	AESNEEVAVLVQR	0	1442.74	E9QAB6	E9QAB6	Ptar1		2	2.9478e-08	178.81	4.3586	3.7628	8.2856	2
2d	AESPAFLSAK	0	1019.53	A6H630	A6H630	Armt1	Protein-glutamate O-methyltransferase	2	0.012292	70.1	0.5853	0.52678	NaN	1
2d	AESPEMEVNLPK	0	1342.64	E9Q616	E9Q616	Ahnak		2	0.0026795	110.14	1.5141	1.3543	15.163	2
2d	AESQNVAEESELETQK	0	1790.82	Q6NVE8	Q6NVE8	Wdr44	WD repeat-containing protein 44	2	1.6764e-09	183.89	1.3235	1.1305	NaN	1
2d	AESSAATQSPSVSSSSSGAEPSALGGGGGSPGACPALGAK	0	3488.6	Q9ES97	Q9ES97	Rtn3	Reticulon-3	3;4	9.2911e-18	139.02	1.1026	0.98661	3.7373	2
2d	AESSESLSASSPAR	0	1377.64	P97310	P97310	Mcm2	DNA replication licensing factor MCM2	2	1.1689e-05	143	NaN	NaN	NaN	0
2d	AESSFSEEEEEK	0	1399.56	Q8JZY2	Q8JZY2	Commd10	COMM domain-containing protein 10	2	0.00022169	125.75	0.93604	0.77885	NaN	1
2d	AESTEQEPSAPKAEEDGR	1	1929.86	Q9EPU4	Q9EPU4	Cpsf1	Cleavage and polyadenylation specificity factor subunit 1	3	0.077538	19.819	0.51524	0.48285	NaN	1
2d	AESTPEIAEQR	0	1229.59	Q99LD4	Q99LD4	Gps1	COP9 signalosome complex subunit 1	2	0.01229	79.974	1.1166	0.9819	NaN	1
2d	AESVIDGYSDEK	0	1311.58	Q70FJ1	Q70FJ1	Akap9	A-kinase anchor protein 9	2	0.0043809	85.958	NaN	NaN	NaN	0
2d	AESWQDCPALGPGWK	0	1700.76	Q9Z2E2	Q9Z2E2	Mbd1	Methyl-CpG-binding domain protein 1	2	0.00097339	96.113	NaN	NaN	NaN	0
2d	AETAAESGGGGDSGVGACER	0	1836.75	Q91XI1	Q91XI1	Dus3l	tRNA-dihydrouridine(47) synthase [NAD(P)(+)]-like	2;3	6.9679e-12	190.86	1.9532	1.6167	15.763	2
2d	AETAPLPTSVDDTPEVLNR	0	2024.01	Q99L43	Q99L43	Cds2	Phosphatidate cytidylyltransferase 2	2;3	1.0285e-06	192.4	0.70132	0.64286	16.848	2
2d	AETEEAEEPEEDGEDNASGSASK	0	2379.93	P14873	P14873	Map1b	Microtubule-associated protein 1B;MAP1B heavy chain;MAP1 light chain LC1	2	3.9181e-19	220.59	2.696	2.2203	NaN	1
2d	AETEEGPDVLR	0	1214.58	Q01405	Q01405	Sec23a	Protein transport protein Sec23A	2	0.0063122	92.051	0.84142	0.70216	2.4088	2
2d	AETEQQCLCLKK	1	1506.72	Q8CHG3	Q8CHG3	Gcc2	GRIP and coiled-coil domain-containing protein 2	2	0.044437	64.654	NaN	NaN	NaN	0
2d	AETHSSSTPVQHPIKPVVHPTATPSTVPSSPFTLQSDHQPK	0	4354.2	Q924H7	Q924H7	Wac	WW domain-containing adapter protein with coiled-coil	5	4.6109e-07	63.77	NaN	NaN	NaN	0
2d	AETLAGATVDDTDGSSGTR	0	1822.82	Q6P9Q4	Q6P9Q4	Fhod1	FH1/FH2 domain-containing protein 1	2	8.3549e-08	220.21	1.2271	0.99067	NaN	1
2d	AETLASSLQEDLAHTR	0	1740.86	Q2KN98	Q2KN98	Specc1l	Cytospin-A	3	9.1738e-05	106.38	NaN	NaN	NaN	0
2d	AETLEFNDIFQEVK	0	1681.82	Q08943	Q08943	Ssrp1	FACT complex subunit SSRP1	2	1.8241e-10	185.77	4.6864	4.3909	NaN	1
2d	AETLETLR	0	931.497	Q6TXD4	Q6TXD4	Dnmbp	Dynamin-binding protein	2	0.070151	72.789	NaN	NaN	NaN	0
2d	AETLGGNPEPCSETEPSQK	0	2029.89	Q69Z38	Q69Z38	Peak1	Pseudopodium-enriched atypical kinase 1	2	1.1156e-09	167.32	NaN	NaN	NaN	0
2d	AETLSGLGDASAAGAAAVSSAASETGTR	0	2478.18	D3YXK2	D3YXK2	Safb	Scaffold attachment factor B1	3	1.0368e-14	134.97	NaN	NaN	NaN	0
2d	AETLSGLGDASAAGAAAVSSAASETGTRR	1	2634.28	D3YXK2	D3YXK2	Safb	Scaffold attachment factor B1	2;3	3.4729e-64	236.82	2.6121	2.5908	NaN	1
2d	AETSESSGSAPAVPEASASPK	0	1958.91	Q9Z2D6	Q9Z2D6	Mecp2	Methyl-CpG-binding protein 2	2	1.2293e-09	156.96	NaN	NaN	NaN	0
2d	AETTLSTTPSQSK	0	1349.67	Q8R373	Q8R373	Clmp	CXADR-like membrane protein	2	0.00056643	110.84	4.2198	3.5487	NaN	1
2d	AETVAAPVTVR	0	1112.62	Q8BY87	Q8BY87	Usp47	Ubiquitin carboxyl-terminal hydrolase 47	2	0.028941	71.349	NaN	NaN	NaN	0
2d	AETVADTR	0	861.419	O70492	O70492	Snx3	Sorting nexin-3	2	0.011274	81.296	1.8971	1.6098	NaN	1
2d	AETVADTRR	1	1017.52	O70492	O70492	Snx3	Sorting nexin-3	2	0.0013709	125.31	1.8096	1.6811	5.9354	2
2d	AETYDFLFK	0	1132.54	Q91ZR1	Q91ZR1	Rab4b	Ras-related protein Rab-4B	2	0.01805	69.598	1.1668	1.1301	NaN	1
2d	AEVAAEFLNDR	0	1233.6	Q8C878	Q8C878	Uba3	NEDD8-activating enzyme E1 catalytic subunit	2	0.0030455	98.943	0.99728	0.91965	NaN	1
2d	AEVAAEFLNDRVPNCNVVPHFNK	1	2639.29	Q8C878	Q8C878	Uba3	NEDD8-activating enzyme E1 catalytic subunit	3;4	3.6095e-11	167.45	0.99085	0.89758	9.6839	2
2d	AEVAAGDHPTDAEMK	0	1540.68	P30416	P30416	Fkbp4	Peptidyl-prolyl cis-trans isomerase FKBP4;Peptidyl-prolyl cis-trans isomerase FKBP4, N-terminally processed	2;3	3.8087e-06	164.48	2.2415	1.8429	11.243	3
2d	AEVAAIYEPPQIGTQNSLELLEDPK	0	2724.39	P60670	P60670	Nploc4	Nuclear protein localization protein 4 homolog	3	1.7877e-07	99.711	1.2583	1.2178	NaN	1
2d	AEVDMDTDAPQVSHKPGGEPK	0	2207.02	Q9JHU4	Q9JHU4	Dync1h1	Cytoplasmic dynein 1 heavy chain 1	3;4	4.8074e-06	96.718	0.81319	0.70056	NaN	1
2d	AEVDVADELLENLAK	0	1627.83	Q9D1H7	Q9D1H7	Get4	Golgi to ER traffic protein 4 homolog	2;3	0.00019903	140.14	1.704	1.4973	1.9713	2
2d	AEVEELALEVEQK	0	1485.76		REV__Q6A078			2;3	0.0057646	85.731	1.3705	1.2449	2.7369	3
2d	AEVEETLK	0	917.471	P62627	P62627	Dynlrb1	Dynein light chain roadblock-type 1	2	0.0093346	86.833	3.7653	3.1201	NaN	1
2d	AEVEETLKR	1	1073.57	P62627	P62627	Dynlrb1	Dynein light chain roadblock-type 1	2	0.00028194	157.8	0.53628	0.51931	NaN	1
2d	AEVGEIIEGCR	0	1231.59	Q8CHK4	Q8CHK4	Kat5	Histone acetyltransferase KAT5	2	0.0014803	93.111	NaN	NaN	NaN	0
2d	AEVGKDESVITEEMNGK	1	1834.86	O70318	O70318	Epb41l2	Band 4.1-like protein 2	2;3	3.1859e-21	225.09	2.406	2.148	20.969	2
2d	AEVGQEGEAGQFDGEK	0	1649.72	Q9WTQ5	Q9WTQ5	Akap12	A-kinase anchor protein 12	2;3	2.639e-21	224.25	0.60082	0.57715	7.1814	2
2d	AEVGVPAEFGIWTR	0	1530.78	Q8BTM8	Q8BTM8	Flna	Filamin-A	2	0.00016225	119.45	0.78085	0.72976	NaN	1
2d	AEVIMNYHVGETVLSLQK	0	2030.05	Q921M3	Q921M3	Sf3b3	Splicing factor 3B subunit 3	3	0.0061488	77.899	2.3461	2.2141	NaN	1
2d	AEVLDSTK	0	861.444	Q9CR68	Q9CR68	Uqcrfs1	Cytochrome b-c1 complex subunit Rieske, mitochondrial;Cytochrome b-c1 complex subunit 11	2	0.039435	82.452	NaN	NaN	NaN	0
2d	AEVLGHKTPEPVPR	1	1528.84	Q80UG5	Q80UG5	2017-09-09	Septin-9	3	0.0051019	72.417	NaN	NaN	NaN	0
2d	AEVLSEEPILK	0	1226.68	Q9CQC6	Q9CQC6	Bzw1	Basic leucine zipper and W2 domain-containing protein 1	2	0.004194	96.331	3.0657	2.7872	NaN	1
2d	AEVQNLGGELVVSGVDSAMSLIQAAK	0	2585.34	P26231	P26231	Ctnna1	Catenin alpha-1	2;3	4.4252e-28	221.91	2.8423	2.8154	NaN	1
2d	AEVQQLR	0	842.461	Q9CR98;A0A140T8T1	Q9CR98	Fam136a	Protein FAM136A	2	0.01083	94.163	NaN	NaN	NaN	0
2d	AEVSELPNVVR	0	1211.65	Q9CZD3	Q9CZD3	Gars	Glycine--tRNA ligase	2	0.016521	80.787	NaN	NaN	NaN	0
2d	AEVSIQNNK	0	1001.51	Q80X90	Q80X90	Flnb	Filamin-B	2	0.0071578	113.5	1.1447	1.175	NaN	1
2d	AEVSIQNNKDGTYAVTYVPLTAGMYTLTMK	1	3278.62	Q80X90	Q80X90	Flnb	Filamin-B	3	1.9822e-06	95.459	0.99215	0.96111	NaN	1
2d	AEVTEEVEDGKEEDEEEEAENALPIPANK	1	3212.44	O54988	O54988	Slk	STE20-like serine/threonine-protein kinase	3	2.0394e-05	79.382	1.6634	1.562	NaN	1
2d	AEVVECVSLVELTSLK	0	1774.94	P08030	P08030	Aprt	Adenine phosphoribosyltransferase	2	4.9623e-05	158.2	1.5643	1.3803	NaN	1
2d	AEVVTQDVAPNPDDPEDFPALA	0	2309.07	Q9JKS5	Q9JKS5	Habp4	Intracellular hyaluronan-binding protein 4	2;3	8.0115e-08	122.66	NaN	NaN	NaN	0
2d	AEWADIDPVPQNDGPNPVVQIIYSEK	0	2893.41	Q61239	Q61239	Fnta	Protein farnesyltransferase/geranylgeranyltransferase type-1 subunit alpha	3	0.0076485	41.908	0.7766	0.71399	NaN	1
2d	AEWPSETPVLCQQCGGRPGVTFTSAK	0	2862.34	Q6ZPJ3	Q6ZPJ3	Ube2o	E2/E3 hybrid ubiquitin-protein ligase UBE2O	3	9.4408e-09	110.94	NaN	NaN	NaN	0
2d	AEWSPPGDNVFSYHVTYK	0	2095.96	Q60847	Q60847	Col12a1	Collagen alpha-1(XII) chain	2	3.7766e-05	124.47	NaN	NaN	NaN	0
2d	AEYDLTTR	0	967.461	P60229	P60229	Eif3e	Eukaryotic translation initiation factor 3 subunit E	2	0.0037171	110.81	1.6633	1.582	NaN	1
2d	AEYEGDGIPTVFVSVAGR	0	1865.92	Q9DCL9	Q9DCL9	Paics	Multifunctional protein ADE2;Phosphoribosylaminoimidazole-succinocarboxamide synthase;Phosphoribosylaminoimidazole carboxylase	2	4.1783e-07	166.03	2.2153	2.0271	NaN	1
2d	AEYLASIFGTEK	0	1327.67	Q9D883;Q8BGJ9	Q9D883	U2af1;U2af1l4	Splicing factor U2AF 35 kDa subunit;Splicing factor U2AF 26 kDa subunit	2	0.003325	128.81	2.1445	2.1315	NaN	1
2d	AEYLASIFGTEKDK	1	1570.79	Q9D883;Q8BGJ9	Q9D883	U2af1;U2af1l4	Splicing factor U2AF 35 kDa subunit;Splicing factor U2AF 26 kDa subunit	2	1.4859e-09	177.04	NaN	NaN	NaN	0
2d	AEYLASIFGTEKDKVNCSFYFK	2	2616.26	Q9D883;Q8BGJ9	Q9D883	U2af1;U2af1l4	Splicing factor U2AF 35 kDa subunit;Splicing factor U2AF 26 kDa subunit	3	0.00028058	67.56	0.74856	0.73814	NaN	1
2d	AEYLCQIGDK	0	1195.55	Q99JI4	Q99JI4	Psmd6	26S proteasome non-ATPase regulatory subunit 6	2	0.010795	92.051	1.1488	1.0061	NaN	1
2d	AEYLGSCLLHK	0	1289.64	Q8JZR0	Q8JZR0	Acsl5	Long-chain-fatty-acid--CoA ligase 5	3	0.010374	61.213	NaN	NaN	NaN	0
2d	AEYLHTWGGLLPVISK	0	1782.97	P06802	P06802	Enpp1	Ectonucleotide pyrophosphatase/phosphodiesterase family member 1;Alkaline phosphodiesterase I;Nucleotide pyrophosphatase	3	1.6521e-05	109.04	1.1565	1.0336	NaN	1
2d	AEYTEASGPCVLTPHR	0	1786.83	Q6PDY2	Q6PDY2	Ado	2-aminoethanethiol dioxygenase	3	0.0023083	51.495	1.3394	1.1856	NaN	1
2d	AFADALEVIPMALSENSGMNPIQTMTEVR	0	3134.51	P80316	P80316	Cct5	T-complex protein 1 subunit epsilon	3	5.2826e-18	153.77	1.6275	1.4799	NaN	1
2d	AFADAMEVIPSTLAENAGLNPISTVTELR	0	3029.54	P80315	P80315	Cct4	T-complex protein 1 subunit delta	3	1.2069e-09	95.823	1.3731	1.3767	NaN	1
2d	AFADEPPEPEASPSLWEIEFAK	0	2459.15	Q61733	Q61733	Mrps31	28S ribosomal protein S31, mitochondrial	2;3	1.1783e-05	93.572	1.1578	1.0742	NaN	1
2d	AFAFVTFADDK	0	1230.59	Q921F2	Q921F2	Tardbp	TAR DNA-binding protein 43	2	0.0022921	105.4	1.3243	1.1923	NaN	1
2d	AFAFVTFADDKVAQSLCGEDLIIK	1	2657.34	Q921F2	Q921F2	Tardbp	TAR DNA-binding protein 43	2	4.6639e-16	169.64	NaN	NaN	NaN	0
2d	AFAHHSSLQYHK	0	1424.69	A0A087WRJ1	A0A087WRJ1	2610044O15Rik8		3	0.060896	34.773	NaN	NaN	NaN	0
2d	AFAHITGGGLLENIPR	0	1664.9	Q64737	Q64737	Gart	Trifunctional purine biosynthetic protein adenosine-3;Phosphoribosylamine--glycine ligase;Phosphoribosylformylglycinamidine cyclo-ligase;Phosphoribosylglycinamide formyltransferase	3	9.5388e-05	121.42	NaN	NaN	NaN	0
2d	AFAHQTSLQCHKR	1	1582.78	Q91VL6	Q91VL6	Zfp825		3	0.043097	39.73	NaN	NaN	NaN	0
2d	AFALDVINSAHER	0	1441.73	Q91VM9	Q91VM9	Ppa2	Inorganic pyrophosphatase 2, mitochondrial	3	0.00020267	106.17	NaN	NaN	NaN	0
2d	AFAMIIDKLEEDINSSMTNSTAASRPPVTLR	1	3377.7	P60335	P60335	Pcbp1	Poly(rC)-binding protein 1	3;4	5.2943e-25	193.34	1.8603	1.8308	16.173	2
2d	AFANLRK	1	818.476	Q61753	Q61753	Phgdh	D-3-phosphoglycerate dehydrogenase	2	0.010159	107.65	1.6293	1.4542	24.402	2
2d	AFAPILPHLAEEVFQHIPYVTEPK	0	2745.45	Q8BIJ6	Q8BIJ6	Iars2	Isoleucine--tRNA ligase, mitochondrial	4	0.00031048	57.922	0.61035	0.60413	NaN	1
2d	AFASDNHLQIHKR	1	1535.8	Q91VL6	Q91VL6	Zfp825		3	0.022362	51.841	NaN	NaN	NaN	0
2d	AFASEDNVYHSSNAVYR	0	1928.87	Q99P65	Q99P65	Slc29a3	Equilibrative nucleoside transporter 3	2	9.6849e-40	266.89	NaN	NaN	NaN	0
2d	AFAVVASALGIPSLLPFLK	0	1913.14	Q99NB9	Q99NB9	Sf3b1	Splicing factor 3B subunit 1	2;3	8.3706e-10	172.09	NaN	NaN	NaN	0
2d	AFCAPPAYLTHQQK	0	1630.79	Q9CQJ8	Q9CQJ8	Ndufb9	NADH dehydrogenase [ubiquinone] 1 beta subcomplex subunit 9	2	0.0004992	88.441	0.70397	0.61898	NaN	1
2d	AFCEPGNVENNGVLSFIK	0	1993.96	Q91WQ3	Q91WQ3	Yars	Tyrosine--tRNA ligase, cytoplasmic;Tyrosine--tRNA ligase, cytoplasmic, N-terminally processed	2	1.0348e-05	125.53	1.6733	1.5249	NaN	1
2d	AFCYFCNSVQK	0	1422.61	Q922H9	Q922H9	Znf330	Zinc finger protein 330	2	0.017965	76.605	NaN	NaN	NaN	0
2d	AFDCPETEYPAK	0	1426.61	Q8BHG1	Q8BHG1	Nrd1	Nardilysin	2	0.028032	72.006	NaN	NaN	NaN	0
2d	AFDLAPPEAVPQQK	0	1509.78	Q7TSV4	Q7TSV4	Pgm2	Phosphoglucomutase-2	2	0.039239	80.706	0.47067	0.41146	NaN	1
2d	AFDLAPPEAVPQQKDPDPEFPTVK	1	2635.32	Q7TSV4	Q7TSV4	Pgm2	Phosphoglucomutase-2	3	0.00010339	76.889	NaN	NaN	NaN	0
2d	AFDQGADAIYEHINEGK	0	1876.86	Q8R1I1	Q8R1I1	Uqcr10	Cytochrome b-c1 complex subunit 9	3	4.9379e-05	122.96	NaN	NaN	NaN	0
2d	AFDSGIIPMEFVNK	0	1566.78	Q91V92	Q91V92	Acly	ATP-citrate synthase	2	0.00032886	123.67	NaN	NaN	NaN	0
2d	AFDYFNLAANAGNSHAMAFLGK	0	2329.09	Q9Z2G6	Q9Z2G6	Sel1l	Protein sel-1 homolog 1	3	3.5724e-09	132.14	NaN	NaN	NaN	0
2d	AFEAFLSNIVKPVASDIQAR	0	2175.17	Q8BX90	Q8BX90	Fndc3a	Fibronectin type-III domain-containing protein 3A	3	9.5315e-07	134.9	NaN	NaN	NaN	0
2d	AFEDDDITHVEGSVDPIR	0	2013.93	Q9CZ30	Q9CZ30	Ola1	Obg-like ATPase 1	2;3	1.1366e-22	278.97	1.1437	1.0344	6.6511	2
2d	AFEDDDITHVEGSVDPIRDIEIIHEELQLK	1	3474.72	Q9CZ30	Q9CZ30	Ola1	Obg-like ATPase 1	4;5	1.6521e-07	98.29	0.84181	0.82743	22.152	2
2d	AFEDEMSGR	0	1040.42	Q62261	Q62261	Sptbn1	Spectrin beta chain, non-erythrocytic 1	2	0.029717	85.161	2.019	1.7194	NaN	1
2d	AFEDWLNDDLGSYQGAQENR	0	2327.01	Q9EPJ9	Q9EPJ9	Arfgap1	ADP-ribosylation factor GTPase-activating protein 1	2;3	1.6125e-53	298.78	2.9971	2.7999	6.4923	2
2d	AFETLLGQALTK	0	1290.72	E9PYF4	E9PYF4	Lmo7		2	0.00017504	129.16	3.2145	3.1574	NaN	1
2d	AFFESHPAPSAER	0	1444.67	Q11011	Q11011	Npepps	Puromycin-sensitive aminopeptidase	3	0.00013654	87.498	0.81166	0.73064	NaN	1
2d	AFGAPNVVEDEIDQYLSK	0	1993.96	P60670	P60670	Nploc4	Nuclear protein localization protein 4 homolog	2;3	2.9567e-10	182.89	1.2616	1.1303	2.4813	2
2d	AFGAPNVVEDEIDQYLSKQDGK	1	2422.17	P60670	P60670	Nploc4	Nuclear protein localization protein 4 homolog	3	0.00035431	74.444	NaN	NaN	NaN	0
2d	AFGENAVVQLISLQK	0	1615.89	Q99KC8	Q99KC8	Vwa5a	von Willebrand factor A domain-containing protein 5A	2;3	1.845e-45	343.87	0.62339	0.56776	31.925	2
2d	AFGPGLEGGLVNK	0	1257.67	Q8VHX6	Q8VHX6	Flnc	Filamin-C	2	0.00038845	114.97	0.87823	0.82607	0.1957	2
2d	AFGPGLEPTGCIVDRPAEFTIDAR	0	2588.27	Q8VHX6	Q8VHX6	Flnc	Filamin-C	2;3	2.6893e-11	121.33	0.83774	0.80129	17.021	2
2d	AFGPGLQGGNAGSPAR	0	1455.72	Q8BTM8	Q8BTM8	Flna	Filamin-A	2	3.7775e-06	162.68	0.7511	0.74399	NaN	1
2d	AFGQEASLPLAGEEDLAK	0	1844.92	O54836	O54836	Zmat3	Zinc finger matrin-type protein 3	2	6.3844e-05	105.41	NaN	NaN	NaN	0
2d	AFGQSSNLQHHLR	0	1493.75	E9Q8M1	E9Q8M1	Zfp358		3	1.5424e-05	138.45	NaN	NaN	NaN	0
2d	AFGSGIDIKPGTPPIGGR	0	1738.94	Q3TLH4	Q3TLH4	Prrc2c	Protein PRRC2C	3	0.0040787	58.83	NaN	NaN	NaN	0
2d	AFGYYGPLR	0	1042.52	P84104	P84104	Srsf3	Serine/arginine-rich splicing factor 3	2	0.002396	139.92	1.3828	1.2014	NaN	1
2d	AFHNEAQVNPER	0	1410.66	P11983	P11983	Tcp1	T-complex protein 1 subunit alpha	2;3	9.1015e-05	136.48	1.6868	1.4231	NaN	1
2d	AFHNEAQVNPERK	1	1538.76	P11983	P11983	Tcp1	T-complex protein 1 subunit alpha	2;3	2.1553e-05	151.98	1.7752	1.606	16.716	4
2d	AFHPFIAGPYNR	0	1388.7	Q8VDJ3	Q8VDJ3	Hdlbp	Vigilin	3	0.00014997	88.681	4.9106	4.4838	58.712	2
2d	AFHTLLAEPGRPHDVQSVSETAER	0	2646.32	Q8C9B9	Q8C9B9	Dido1	Death-inducer obliterator 1	4	5.1855e-15	160.57	NaN	NaN	NaN	0
2d	AFIDCCNHITK	0	1377.62	P01027	P01027	C3	Complement C3;Complement C3 beta chain;C3-beta-c;Complement C3 alpha chain;C3a anaphylatoxin;Acylation stimulating protein;Complement C3b alpha chain;Complement C3c alpha chain fragment 1;Complement C3dg fragment;Complement C3g fragment;Complement C3d fragment;Complement C3f fragment;Complement C3c alpha chain fragment 2	3	0.0018362	90.653	NaN	NaN	NaN	0
2d	AFITNIPFDVK	0	1263.69	Q9D0E1	Q9D0E1	Hnrnpm	Heterogeneous nuclear ribonucleoprotein M	2	0.0014867	112.3	1.1557	1.0834	NaN	1
2d	AFKDTGK	1	765.402	P60867	P60867	Rps20	40S ribosomal protein S20	2	0.016574	86.095	1.151	0.99247	NaN	1
2d	AFKDTGKTPVEPEVAIHR	2	1994.06	P60867	P60867	Rps20	40S ribosomal protein S20	3;4	2.6048e-06	106.57	1.3247	1.2196	NaN	1
2d	AFLADPSAFAAAAPAAAATTAAPAAAAAPAK	0	2695.4	P14869;E9Q070	P14869	Rplp0;Gm8730	60S acidic ribosomal protein P0	3;4	1.1663e-07	97.877	1.2663	1.2519	6.2624	2
2d	AFLDRPSQPTQEAK	0	1586.81	Q8BG60	Q8BG60	Txnip	Thioredoxin-interacting protein	3	0.0079133	63.16	NaN	NaN	NaN	0
2d	AFLIEEQK	0	976.523	Q9D1R9	Q9D1R9	Rpl34	60S ribosomal protein L34	2	0.004803	163.34	1.4493	1.3478	NaN	1
2d	AFLIEPEHVNTVGYGK	0	1772.91	Q8CDG3	Q8CDG3	Vcpip1	Deubiquitinating protein VCIP135	3	0.021133	49.343	NaN	NaN	NaN	0
[truncated: 123,220 more rows]

## Sheet: Rat
Timepoint	Sequence	Missed cleavages	Mass	Proteins	Leading razor protein	Gene names	Protein names	Charges	PEP	Score	Ratio H/L	Ratio H/L normalized	Ratio H/L variability [%]	Ratio H/L count
[truncated: 64,512 more rows]

[truncated: 10 more sheets: Hamster, Guinea Pig, Blind Mole Rat, Chinchilla, Beaver, Naked Mole Rat, Rat , Hamster , Guinea Pig , Naked Mole Rat ]
